# Supplementary material for: Impacts of high ATP supply from chloroplasts and mitochondria on the leaf metabolism of Arabidopsis thaliana
Source: Front Plant Sci. 2015 Oct 28;6:922. doi: 10.3389/fpls.2015.00922 (PMC4623399; doi:10.3389/fpls.2015.00922)
Supplement: Supplementary file 3 [file Table_3.XLSX]

## Sheet: Nuclear genome
Table S3. RNA transcripts mapped to Arabidopsis TAIR 10 genome
GeneID	Length	WT_0_RPKM	WT_1_RPKM	WT_8_RPKM	OE_0_RPKM	OE_1_RPKM	OE_8_RPKM	Primary Gene Symbol	Gene Model Description
AT1G01010.1	1688	2.07699	3.54871	1.21112	0.935519	1.11459	1.2174	NAC DOMAIN CONTAINING PROTEIN 1 (NAC001)	NAC domain containing protein 1 (NAC001); FUNCTIONS IN: sequence-specific DNA binding transcription factor activity; INVOLVED IN: multicellular organismal development, regulation of transcription; LOCATED IN: cellular_component unknown; EXPRESSED IN: 7 plant structures; EXPRESSED DURING: 4 anthesis, C globular stage, petal differentiation and expansion stage; CONTAINS InterPro DOMAIN/s: No apical…
AT1G01020.1	1623	0.760624	0.600833	0.58587	0.255209	0.213542	0.265009	(ARV1)	ARV1; CONTAINS InterPro DOMAIN/s: Arv1-like protein (InterPro:IPR007290); BEST Arabidopsis thaliana protein match is: Arv1-like protein (TAIR:AT4G01510.1); Has 311 Blast hits to 311 proteins in 154 species: Archae - 0; Bacteria - 0; Metazoa - 110; Fungi - 115; Plants - 42; Viruses - 0; Other Eukaryotes - 44 (source: NCBI BLink).
AT1G01020.2	1085	-	0.042798	0.0438188	0.0238597	0.0228163	-	(ARV1)	ARV1; CONTAINS InterPro DOMAIN/s: Arv1-like protein (InterPro:IPR007290); BEST Arabidopsis thaliana protein match is: Arv1-like protein (TAIR:AT4G01510.1); Has 35333 Blast hits to 34131 proteins in 2444 species: Archae - 798; Bacteria - 22429; Metazoa - 974; Fungi - 991; Plants - 531; Viruses - 0; Other Eukaryotes - 9610 (source: NCBI BLink).
AT1G01030.1	1905	2.92908	4.58264	2.13384	5.15038	4.04147	1.54282	NGATHA3 (NGA3)	NGATHA3 (NGA3); CONTAINS InterPro DOMAIN/s: Transcriptional factor B3 (InterPro:IPR003340); BEST Arabidopsis thaliana protein match is: AP2/B3-like transcriptional factor family protein (TAIR:AT4G01500.1); Has 1380 Blast hits to 1379 proteins in 72 species: Archae - 0; Bacteria - 0; Metazoa - 0; Fungi - 0; Plants - 1380; Viruses - 0; Other Eukaryotes - 0 (source: NCBI BLink).
AT1G01040.1	6251	0.165889	0.115142	0.0836629	0.0952519	0.15445	0.279048	DICER-LIKE 1 (DCL1)	Encodes a Dicer homolog. Dicer is a RNA helicase involved in microRNA processing. Mutations in this locus can result in embryo lethality. Embryo shape at seed maturity is globular-elongate. Other mutants convert the floral meristems to an indeterminate state, others yet show defects in ovule development. mRNA is expressed in all shoot tissues. DCL1 is able to produce miRNAs and siRNAs.
AT1G01040.2	5877	-	-	-	-	-	0.00813168	DICER-LIKE 1 (DCL1)	Encodes a Dicer homolog. Dicer is a RNA helicase involved in microRNA processing. Mutations in this locus can result in embryo lethality. Embryo shape at seed maturity is globular-elongate. Other mutants convert the floral meristems to an indeterminate state, others yet show defects in ovule development. mRNA is expressed in all shoot tissues. DCL1 is able to produce miRNAs and siRNAs.
AT1G01046.1	207	0.119275	0.112164	0.229678	0.250124	0.239185	0.346303	MICRORNA838A (MIR838A)	Encodes a microRNA of unknown function. MicroRNAs are regulatory RNAs with a mature length of ~21-nucleotides that are processed from hairpin precursors by Dicer-like enzymes. MicroRNAs can negatively regulate gene expression by attenuating translation or by directing mRNA cleavage. Mature sequence: UUUUCUUCUACUUCUUGCACA
AT1G01050.1	976	32.1524	35.5405	22.1642	35.7284	32.2381	18.4109	PYROPHOSPHORYLASE 1 (PPa1)	Encodes a soluble protein with inorganic pyrophosphatase activity that is highly specific for Mg-inorganic pyrophosphate.
AT1G01060.1	2704	0.0365234	-	-	-	-	-	LATE ELONGATED HYPOCOTYL (LHY)	LHY encodes a myb-related putative transcription factor involved in circadian rhythm along with another myb transcription factor CCA1
AT1G01060.3	2517	0.853403	0.341304	-	1.53249	0.481933	-	LATE ELONGATED HYPOCOTYL (LHY)	LHY encodes a myb-related putative transcription factor involved in circadian rhythm along with another myb transcription factor CCA1
AT1G01060.4	2641	9.60109	11.4463	0.036004	13.2037	11.1827	0.0361907	LATE ELONGATED HYPOCOTYL (LHY)	LHY encodes a myb-related putative transcription factor involved in circadian rhythm along with another myb transcription factor CCA1
AT1G01060.5	2722	1.2608	0.435016	-	1.51218	0.518395	-	LATE ELONGATED HYPOCOTYL (LHY)	LHY encodes a myb-related putative transcription factor involved in circadian rhythm along with another myb transcription factor CCA1
AT1G01070.1	1311	0.338991	0.619853	0.0362649	0.197466	0.585374	0.036453		nodulin MtN21-like transporter family protein
AT1G01070.2	1433	-	-	-	0.0361309	-	0.0333495		nodulin MtN21-like transporter family protein
AT1G01080.1	1319	4.54862	4.59429	8.2543	7.43857	5.59301	4.78261		RNA-binding (RRM/RBD/RNP motifs) family protein; FUNCTIONS IN: RNA binding, nucleotide binding, nucleic acid binding; INVOLVED IN: biological_process unknown; LOCATED IN: chloroplast stroma, nucleus, chloroplast, chloroplast envelope; EXPRESSED IN: 23 plant structures; EXPRESSED DURING: 13 growth stages; CONTAINS InterPro DOMAIN/s: RNA recognition motif, RNP-1 (InterPro:IPR000504), Nucleotide-bin…
AT1G01080.2	1322	-	-	0.0359632	0.0391646	-	-		RNA-binding (RRM/RBD/RNP motifs) family protein; FUNCTIONS IN: RNA binding, nucleotide binding, nucleic acid binding; INVOLVED IN: biological_process unknown; LOCATED IN: chloroplast; EXPRESSED IN: 23 plant structures; EXPRESSED DURING: 13 growth stages; CONTAINS InterPro DOMAIN/s: RNA recognition motif, RNP-1 (InterPro:IPR000504), Nucleotide-binding, alpha-beta plait (InterPro:IPR012677); BEST A…
AT1G01090.1	1627	64.8279	72.4935	69.065	76.7406	71.9542	59.216	PYRUVATE DEHYDROGENASE E1 ALPHA (PDH-E1 ALPHA)	pyruvate dehydrogenase E1 alpha subunit
AT1G01100.2	631	0.156512	-	0.565095	0.24616	0.431556	0.265079		60S acidic ribosomal protein family; FUNCTIONS IN: structural constituent of ribosome; INVOLVED IN: translational elongation; LOCATED IN: cytosol, cytosolic ribosome, ribosome, nucleus, plasma membrane; EXPRESSED IN: 25 plant structures; EXPRESSED DURING: 14 growth stages; CONTAINS InterPro DOMAIN/s: Ribosomal protein 60S (InterPro:IPR001813); BEST Arabidopsis thaliana protein match is: 60S acidi…
AT1G01100.3	566	1.22141	1.02553	0.503993	1.46362	0.962233	0.928778		60S acidic ribosomal protein family; FUNCTIONS IN: structural constituent of ribosome; INVOLVED IN: translational elongation; LOCATED IN: cytosol, cytosolic ribosome, ribosome, nucleus, plasma membrane; EXPRESSED IN: 25 plant structures; EXPRESSED DURING: 14 growth stages; CONTAINS InterPro DOMAIN/s: Ribosomal protein 60S (InterPro:IPR001813); BEST Arabidopsis thaliana protein match is: 60S acidi…
AT1G01110.2	1782	0.0554205	0.182408	0.240118	0.174329	0.0555682	0.294999	IQ-DOMAIN 18 (IQD18)	IQ-domain 18 (IQD18); FUNCTIONS IN: molecular_function unknown; EXPRESSED IN: 10 plant structures; EXPRESSED DURING: 6 growth stages; CONTAINS InterPro DOMAIN/s: IQ calmodulin-binding region (InterPro:IPR000048); BEST Arabidopsis thaliana protein match is: IQ-domain 17 (TAIR:AT4G00820.1); Has 30201 Blast hits to 17322 proteins in 780 species: Archae - 12; Bacteria - 1396; Metazoa - 17338; Fungi -…
AT1G01120.1	1899	65.3455	138.317	68.4234	150.187	186.065	120.808	3-KETOACYL-COA SYNTHASE 1 (KCS1)	Encodes a condensing enzyme KCS1 (3-ketoacyl-CoA synthase 1) which is involved in the critical fatty acid elongation process in wax biosynthesis.
AT1G01130.1	375	1.18511	2.66232	1.33121	4.34915	2.1785	1.46556		CONTAINS InterPro DOMAIN/s: CBL-interacting protein kinase (InterPro:IPR020660), Calcium/calmodulin-dependent protein kinase-like (InterPro:IPR020636); BEST Arabidopsis thaliana protein match is: unknown protein (TAIR:AT5G47170.1); Has 176 Blast hits to 176 proteins in 20 species: Archae - 0; Bacteria - 0; Metazoa - 0; Fungi - 0; Plants - 176; Viruses - 0; Other Eukaryotes - 0 (source: NCBI BLink…
AT1G01140.1	1689	0.175416	0.35741	0.140744	0.0613092	0.029314	0.0282948	CBL-INTERACTING PROTEIN KINASE 9 (CIPK9)	Encodes a CBL-interacting protein kinase with similarity to SOS2
AT1G01140.2	1694	0.0291498	0.0411179	-	0.0152821	0.0292274	0.0282113	CBL-INTERACTING PROTEIN KINASE 9 (CIPK9)	Encodes a CBL-interacting protein kinase with similarity to SOS2
AT1G01140.3	1700	-	-	-	-	0.0145621	-	CBL-INTERACTING PROTEIN KINASE 9 (CIPK9)	Encodes a CBL-interacting protein kinase with similarity to SOS2
AT1G01160.1	1045	1.37035	1.97741	1.31938	1.9323	1.44507	1.0747	GRF1-INTERACTING FACTOR 2 (GIF2)	Arabidopsis thaliana GRF1-interacting factor 2 (GIF2) mRNA
AT1G01160.2	1129	0.0437375	0.04113	0.0210555	0.0687896	-	-	GRF1-INTERACTING FACTOR 2 (GIF2)	Arabidopsis thaliana GRF1-interacting factor 2 (GIF2) mRNA
AT1G01170.1	515	11.5539	9.51258	12.3705	14.0247	12.4019	13.3162		Protein of unknown function (DUF1138); FUNCTIONS IN: molecular_function unknown; INVOLVED IN: response to stress; LOCATED IN: mitochondrion, membrane; EXPRESSED IN: 23 plant structures; EXPRESSED DURING: 13 growth stages; CONTAINS InterPro DOMAIN/s: Protein of unknown function DUF1138 (InterPro:IPR009515); BEST Arabidopsis thaliana protein match is: Protein of unknown function (DUF1138) (TAIR:AT4…
AT1G01170.2	503	0.245426	0.138477	0.283559	0.205867	0.295296	0.570058		Protein of unknown function (DUF1138); FUNCTIONS IN: molecular_function unknown; INVOLVED IN: response to stress; LOCATED IN: membrane; EXPRESSED IN: 23 plant structures; EXPRESSED DURING: 13 growth stages; CONTAINS InterPro DOMAIN/s: Protein of unknown function DUF1138 (InterPro:IPR009515); BEST Arabidopsis thaliana protein match is: Protein of unknown function (DUF1138) (TAIR:AT4G00860.1); Has …
AT1G01180.1	1176	8.14597	8.54877	6.63019	9.06954	11.4516	9.59048		S-adenosyl-L-methionine-dependent methyltransferases superfamily protein; FUNCTIONS IN: methyltransferase activity; INVOLVED IN: lipid biosynthetic process; EXPRESSED IN: sperm cell, hypocotyl; CONTAINS InterPro DOMAIN/s: Rhamnosyl O-methyltransferase/Cephalosporin hydroxylase (InterPro:IPR007072); Has 274 Blast hits to 274 proteins in 51 species: Archae - 0; Bacteria - 75; Metazoa - 2; Fungi - 0…
AT1G01190.1	1608	2.2878	2.6279	2.72014	2.12512	3.66408	2.74911	CYTOCHROME P450, FAMILY 78, SUBFAMILY A, POLYPEPTIDE 8 (CYP78A8)	member of CYP78A
AT1G01200.1	982	0.477706	0.591087	0.605185	0.738145	0.655445	0.243329	RAB GTPASE HOMOLOG A3 (RABA3)	RAB GTPase homolog A3 (RABA3); FUNCTIONS IN: GTP binding; INVOLVED IN: protein transport, small GTPase mediated signal transduction; LOCATED IN: endosome, nucleus, cell plate; EXPRESSED IN: lateral root cap, hypocotyl, root, flower, epidermis; EXPRESSED DURING: petal differentiation and expansion stage; CONTAINS InterPro DOMAIN/s: Ras GTPase (InterPro:IPR001806), Small GTP-binding protein (InterP…
AT1G01210.1	616	7.33481	8.93286	5.05534	8.74134	13.8648	3.52993		DNA-directed RNA polymerase, subunit M, archaeal; FUNCTIONS IN: in 6 functions; INVOLVED IN: RNA elongation, regulation of transcription, DNA-dependent, transcription, regulation of transcription; LOCATED IN: nucleus; CONTAINS InterPro DOMAIN/s: Zinc finger, TFIIS-type (InterPro:IPR001222), DNA-directed RNA polymerase, M/15kDa subunit (InterPro:IPR001529), DNA-directed RNA polymerase, subunit M, …
AT1G01220.1	3532	2.97089	2.85951	4.11899	3.56214	2.348	4.89806	L-FUCOKINASE/GDP-L-FUCOSE PYROPHOSPHORYLASE (FKGP)	Encodes a bifunctional enzyme that has both L-fucokinase and GDP-L-fucose pyrophosphorylase activities. It catalyzes the two steps of the L-fucose salvage pathway for the generation of activated GDP-L-fucose. This pathway seems to be of minor importance for cell wall polysaccharide biosynthesis compared to the de novo GDP-L-fucose biosynthesis pathway in Arabidopsis.
AT1G01225.1	1025	0.939418	0.407729	1.76258	1.26282	1.11098	1.91159		NC domain-containing protein-related; CONTAINS InterPro DOMAIN/s: NC (InterPro:IPR007053); BEST Arabidopsis thaliana protein match is: NC domain-containing protein-related (TAIR:AT4G00905.1); Has 173 Blast hits to 172 proteins in 34 species: Archae - 0; Bacteria - 24; Metazoa - 5; Fungi - 0; Plants - 139; Viruses - 0; Other Eukaryotes - 5 (source: NCBI BLink).
AT1G01230.1	832	14.0958	11.5252	18.3716	12.8194	10.6818	18.3233		ORMDL family protein; FUNCTIONS IN: molecular_function unknown; INVOLVED IN: protein folding; LOCATED IN: integral to membrane, endoplasmic reticulum; EXPRESSED IN: 24 plant structures; EXPRESSED DURING: 15 growth stages; CONTAINS InterPro DOMAIN/s: ORMDL (InterPro:IPR007203); BEST Arabidopsis thaliana protein match is: ORMDL family protein (TAIR:AT5G42000.1); Has 538 Blast hits to 538 proteins i…
AT1G01240.1	1288	0.115015	0.108158	0.461407	0.120595	0.0384404	0.482351		unknown protein; INVOLVED IN: N-terminal protein myristoylation; EXPRESSED IN: 17 plant structures; EXPRESSED DURING: 11 growth stages; BEST Arabidopsis thaliana protein match is: unknown protein (TAIR:AT2G46550.1); Has 95 Blast hits to 78 proteins in 16 species: Archae - 0; Bacteria - 2; Metazoa - 11; Fungi - 0; Plants - 80; Viruses - 0; Other Eukaryotes - 2 (source: NCBI BLink).
AT1G01240.2	1368	0.0721925	0.0678886	0.104262	-	0.0361925	0.0349341		unknown protein; BEST Arabidopsis thaliana protein match is: unknown protein (TAIR:AT2G46550.1); Has 35333 Blast hits to 34131 proteins in 2444 species: Archae - 798; Bacteria - 22429; Metazoa - 974; Fungi - 991; Plants - 531; Viruses - 0; Other Eukaryotes - 9610 (source: NCBI BLink).
AT1G01240.3	1941	0.127202	0.0239237	0.306178	0.0800241	-	0.270834		unknown protein; BEST Arabidopsis thaliana protein match is: unknown protein (TAIR:AT2G46550.1); Has 35333 Blast hits to 34131 proteins in 2444 species: Archae - 798; Bacteria - 22429; Metazoa - 974; Fungi - 991; Plants - 531; Viruses - 0; Other Eukaryotes - 9610 (source: NCBI BLink).
AT1G01250.1	840	2.17506	1.8519	2.82996	2.58878	1.85667	2.56017		encodes a member of the DREB subfamily A-4 of ERF/AP2 transcription factor family. The protein contains one AP2 domain. There are 17 members in this subfamily including TINY.
AT1G01260.1	2578	0.153234	0.279191	0.258187	0.0301255	0.0192053	0.0556127		basic helix-loop-helix (bHLH) DNA-binding superfamily protein; FUNCTIONS IN: DNA binding, sequence-specific DNA binding transcription factor activity; INVOLVED IN: regulation of transcription; LOCATED IN: nucleus; EXPRESSED IN: 24 plant structures; EXPRESSED DURING: 15 growth stages; CONTAINS InterPro DOMAIN/s: Helix-loop-helix DNA-binding domain (InterPro:IPR001092), Helix-loop-helix DNA-binding…
AT1G01260.2	2378	-	0.0195273	0.039986	0.185068	0.249847	0.261257		basic helix-loop-helix (bHLH) DNA-binding superfamily protein; FUNCTIONS IN: DNA binding, sequence-specific DNA binding transcription factor activity; INVOLVED IN: regulation of transcription; LOCATED IN: nucleus; EXPRESSED IN: 24 plant structures; EXPRESSED DURING: 15 growth stages; CONTAINS InterPro DOMAIN/s: Helix-loop-helix DNA-binding domain (InterPro:IPR001092), Helix-loop-helix DNA-binding…
AT1G01260.3	2577	0.0383234	0.0900967	0.110695	-	-	-		basic helix-loop-helix (bHLH) DNA-binding superfamily protein; FUNCTIONS IN: DNA binding, sequence-specific DNA binding transcription factor activity; INVOLVED IN: regulation of transcription; LOCATED IN: nucleus; EXPRESSED IN: 24 plant structures; EXPRESSED DURING: 15 growth stages; CONTAINS InterPro DOMAIN/s: Helix-loop-helix DNA-binding domain (InterPro:IPR001092), Helix-loop-helix DNA-binding…
AT1G01280.1	1602	-	-	0.0296775	-	-	-	CYTOCHROME P450, FAMILY 703, SUBFAMILY A, POLYPEPTIDE 2 (CYP703A2)	member of CYP703A CYP703A2 is expressed specifically in anthers of land plants, catalyzing the in-chain hydroxylation at the C-7 position of medium-chain saturated fatty acids (lauric acid in-chain hydroxylase) which is involved in pollen development (sporopollenin synthesis).
AT1G01290.1	1079	0.0686465	0.086072	0.154218	0.215932	0.137659	0.132873	COFACTOR OF NITRATE REDUCTASE AND XANTHINE DEHYDROGENASE 3 (CNX3)	COFACTOR OF NITRATE REDUCTASE AND XANTHINE DEHYDROGENASE 3. Encodes a protein involved in molybdenum cofactor biosynthesis. Homologous to E.coli MoaC. Expression is low in all tissues examined, except in roots. Appears to have targeting signals for chloroplast or mitochondria
AT1G01290.2	1017	0.242771	0.456596	0.303866	0.534556	0.340786	0.422919	COFACTOR OF NITRATE REDUCTASE AND XANTHINE DEHYDROGENASE 3 (CNX3)	COFACTOR OF NITRATE REDUCTASE AND XANTHINE DEHYDROGENASE 3. Encodes a protein involved in molybdenum cofactor biosynthesis. Homologous to E.coli MoaC. Expression is low in all tissues examined, except in roots. Appears to have targeting signals for chloroplast or mitochondria
AT1G01300.1	1822	10.8814	18.3118	26.8116	8.01357	12.1197	34.7277		Eukaryotic aspartyl protease family protein; FUNCTIONS IN: aspartic-type endopeptidase activity; INVOLVED IN: proteolysis, response to karrikin; LOCATED IN: membrane, plant-type cell wall; EXPRESSED IN: 22 plant structures; EXPRESSED DURING: 13 growth stages; CONTAINS InterPro DOMAIN/s: Peptidase aspartic (InterPro:IPR021109), Peptidase aspartic, catalytic (InterPro:IPR009007), Peptidase A1 (Inte…
AT1G01310.1	977	0.22744	0.855522	0.243313	0.503448	0.886845	0.269032		CAP (Cysteine-rich secretory proteins, Antigen 5, and Pathogenesis-related 1 protein) superfamily protein; FUNCTIONS IN: molecular_function unknown; INVOLVED IN: biological_process unknown; LOCATED IN: extracellular region; EXPRESSED IN: 6 plant structures; EXPRESSED DURING: L mature pollen stage, M germinated pollen stage, 4 anthesis, petal differentiation and expansion stage; CONTAINS InterPro …
AT1G01320.1	6015	1.11238	2.16932	1.23304	1.558	1.708	1.17588		Tetratricopeptide repeat (TPR)-like superfamily protein; FUNCTIONS IN: binding; LOCATED IN: cellular_component unknown; EXPRESSED IN: 24 plant structures; EXPRESSED DURING: 14 growth stages; CONTAINS InterPro DOMAIN/s: Tetratricopeptide-like helical (InterPro:IPR011990), Tetratricopeptide repeat-containing (InterPro:IPR013026), Tetratricopeptide repeat (InterPro:IPR019734); BEST Arabidopsis thali…
AT1G01320.2	6049	0.457144	0.733116	0.377266	0.564918	0.630248	0.489828		Tetratricopeptide repeat (TPR)-like superfamily protein; FUNCTIONS IN: binding; LOCATED IN: cellular_component unknown; EXPRESSED IN: 24 plant structures; EXPRESSED DURING: 14 growth stages; CONTAINS InterPro DOMAIN/s: Tetratricopeptide-like helical (InterPro:IPR011990), Tetratricopeptide repeat-containing (InterPro:IPR013026), Tetratricopeptide repeat (InterPro:IPR019734); BEST Arabidopsis thali…
AT1G01340.1	2411	0.0307215	-	-	-	-	-	CYCLIC NUCLEOTIDE GATED CHANNEL 10 (CNGC10)	member of Cyclic nucleotide gated channel family
AT1G01340.2	2397	0.494415	0.358391	-	0.0972008	0.216883	0.0996868	CYCLIC NUCLEOTIDE GATED CHANNEL 10 (CNGC10)	member of Cyclic nucleotide gated channel family
AT1G01350.1	1400	12.8034	8.88914	8.03143	8.21013	7.42669	5.87133		Zinc finger (CCCH-type/C3HC4-type RING finger) family protein; FUNCTIONS IN: zinc ion binding, nucleic acid binding; CONTAINS InterPro DOMAIN/s: Zinc finger, CCCH-type (InterPro:IPR000571), Zinc finger, RING-type, conserved site (InterPro:IPR017907), Zinc finger, RING-type (InterPro:IPR001841); BEST Arabidopsis thaliana protein match is: Zinc finger (CCCH-type/C3HC4-type RING finger) family prote…
AT1G01355.1	687	-	0.0675922	-	0.602918	0.792757	0.486942		Putative endonuclease or glycosyl hydrolase; FUNCTIONS IN: zinc ion binding; INVOLVED IN: biological_process unknown; LOCATED IN: intracellular; CONTAINS InterPro DOMAIN/s: Zinc finger, C2H2-type (InterPro:IPR007087); BEST Arabidopsis thaliana protein match is: Putative endonuclease or glycosyl hydrolase (TAIR:AT5G35640.1); Has 30201 Blast hits to 17322 proteins in 780 species: Archae - 12; Bacte…
AT1G01360.1	1000	11.4314	14.8827	5.75275	10.7952	18.2944	7.00122	REGULATORY COMPONENT OF ABA RECEPTOR 1 (RCAR1)	Encodes RCAR1 (regulatory components of ABA receptor). Interacts with and regulates the type 2C protein phosphatases (PP2Cs) ABI1 and ABI2. Functions as abscisic acid sensor.
AT1G01370.1	909	0.108646	0.0255423	-	-	-	0.0788612	(HTR12)	Encodes a centromere-identifying protein histone H3 variant. Localized at centromeres in both mitotic and meiotic cells.
AT1G01370.2	879	0.112354	0.079242	0.27044	0.0589029	0.0563268	0.0543685	(HTR12)	Encodes a centromere-identifying protein histone H3 variant. Localized at centromeres in both mitotic and meiotic cells.
AT1G01380.1	568	0.695489	0.613149	0.502218	0.63808	0.915261	0.336548	ENHANCER OF TRY AND CPC 1 (ETC1)	ETC1 is involved in trichome and root hair patterning in Arabidopsis.
AT1G01390.1	1687	4.31743	4.48669	1.39502	2.16371	2.39192	0.779029		UDP-Glycosyltransferase superfamily protein; FUNCTIONS IN: UDP-glycosyltransferase activity, transferase activity, transferring glycosyl groups; INVOLVED IN: metabolic process; EXPRESSED IN: 7 plant structures; EXPRESSED DURING: 9 growth stages; CONTAINS InterPro DOMAIN/s: UDP-glucuronosyl/UDP-glucosyltransferase (InterPro:IPR002213); BEST Arabidopsis thaliana protein match is: UDP-glucosyl trans…
AT1G01420.1	1520	4.4994	11.166	3.00274	2.52065	7.91529	2.89254	UDP-GLUCOSYL TRANSFERASE 72B3 (UGT72B3)	UDP-glucosyl transferase 72B3 (UGT72B3); FUNCTIONS IN: quercetin 3-O-glucosyltransferase activity, UDP-glycosyltransferase activity, transferase activity, transferring glycosyl groups; INVOLVED IN: metabolic process; LOCATED IN: cellular_component unknown; EXPRESSED IN: 11 plant structures; EXPRESSED DURING: LP.04 four leaves visible, petal differentiation and expansion stage; CONTAINS InterPro D…
AT1G01430.1	1642	39.4105	44.9794	47.5144	40.7079	44.1893	46.1891	TRICHOME BIREFRINGENCE-LIKE 25 (TBL25)	Encodes a member of the TBL (TRICHOME BIREFRINGENCE-LIKE) gene family containing a plant-specific DUF231 (domain of unknown function) domain. TBL gene family has 46 members, two of which (TBR/AT5G06700 and TBL3/AT5G01360) have been shown to be involved in the synthesis and deposition of secondary wall cellulose, presumably by influencing the esterification state of pectic polymers. A nomenclature…
AT1G01440.1	2221	9.47129	7.18177	11.1099	8.84685	6.24185	8.05822		Protein of unknown function (DUF3133); CONTAINS InterPro DOMAIN/s: Protein of unknown function DUF3133 (InterPro:IPR021480); BEST Arabidopsis thaliana protein match is: Protein of unknown function (DUF3133) (TAIR:AT4G01090.1); Has 702 Blast hits to 662 proteins in 107 species: Archae - 0; Bacteria - 15; Metazoa - 235; Fungi - 59; Plants - 328; Viruses - 0; Other Eukaryotes - 65 (source: NCBI BLin…
AT1G01448.1	2119	1.24673	0.723163	1.32376	1.47826	0.957981	1.07127		Potential natural antisense gene, locus overlaps with AT1G01450
AT1G01448.2	1034	0.047756	0.0449089	0.02299	0.0250366	-	-		Potential natural antisense gene, locus overlaps with AT1G01450
AT1G01448.3	652	0.227207	0.356103	0.291677	0.158821	-	0.293189		Potential natural antisense gene, locus overlaps with AT1G01450
AT1G01450.1	1413	0.174733	0.115021	0.100941	0.403066	0.157679	0.152197		Protein kinase superfamily protein; FUNCTIONS IN: protein serine/threonine/tyrosine kinase activity, kinase activity; INVOLVED IN: protein amino acid phosphorylation; LOCATED IN: cellular_component unknown; EXPRESSED IN: pollen tube; CONTAINS InterPro DOMAIN/s: Protein kinase, catalytic domain (InterPro:IPR000719), Serine/threonine-protein kinase domain (InterPro:IPR002290), Tyrosine-protein kina…
AT1G01460.1	1452	0.034008	-	-	-	-	-	(PIPK11)	Type I phosphatidylinositol-4-phosphate 5-kinase, subfamily A.
AT1G01470.1	727	25.1313	28.5513	40.7748	13.389	18.1155	24.1579	LATE EMBRYOGENESIS ABUNDANT 14 (LEA14)	Encodes late-embryogenesis abundant protein whose mRNA levels are induced in response to wounding and light stress. Might be involved in protection against dessication.
AT1G01490.1	1107	7.98461	7.15204	3.5432	8.86312	7.17846	2.5039		Heavy metal transport/detoxification superfamily protein ; FUNCTIONS IN: metal ion binding; INVOLVED IN: metal ion transport; LOCATED IN: cellular_component unknown; EXPRESSED IN: 22 plant structures; EXPRESSED DURING: 14 growth stages; CONTAINS InterPro DOMAIN/s: Heavy metal transport/detoxification protein (InterPro:IPR006121); BEST Arabidopsis thaliana protein match is: Heavy metal transport/d…
AT1G01490.2	986	0.200323	0.729975	0.0482184	0.157532	0.301286	0.0969369		Heavy metal transport/detoxification superfamily protein ; FUNCTIONS IN: metal ion binding; INVOLVED IN: metal ion transport; LOCATED IN: cellular_component unknown; EXPRESSED IN: 22 plant structures; EXPRESSED DURING: 14 growth stages; CONTAINS InterPro DOMAIN/s: Heavy metal transport/detoxification protein (InterPro:IPR006121); BEST Arabidopsis thaliana protein match is: Heavy metal transport/d…
AT1G01500.1	1461	0.844964	1.95469	8.65608	0.655612	2.03332	7.53974		Erythronate-4-phosphate dehydrogenase family protein; BEST Arabidopsis thaliana protein match is: Erythronate-4-phosphate dehydrogenase family protein (TAIR:AT1G19400.2); Has 143 Blast hits to 143 proteins in 19 species: Archae - 0; Bacteria - 0; Metazoa - 0; Fungi - 0; Plants - 143; Viruses - 0; Other Eukaryotes - 0 (source: NCBI BLink).
AT1G01510.1	2155	8.63858	7.92964	9.50867	11.2561	8.99474	9.12554	ANGUSTIFOLIA (AN)	Encodes a homolog of human CtBP. Mutant has longer and thicker leaves than wild type. Involved in controlling polar cell expansion in the leaf width direction.
AT1G01520.1	864	7.40124	49.3649	0.247622	11.2061	64.697	0.221249	ALTERED SEED GERMINATION 4 (ASG4)	Homeodomain-like superfamily protein; CONTAINS InterPro DOMAIN/s: SANT, DNA-binding (InterPro:IPR001005), Homeodomain-like (InterPro:IPR009057), Myb, DNA-binding (InterPro:IPR014778), Myb-like DNA-binding domain, SHAQKYF class (InterPro:IPR006447), HTH transcriptional regulator, Myb-type, DNA-binding (InterPro:IPR017930); BEST Arabidopsis thaliana protein match is: Homeodomain-like superfamily pr…
AT1G01530.1	752	-	0.0617498	-	-	0.131679	-	AGAMOUS-LIKE 28 (AGL28)	AGAMOUS-like 28 (AGL28); FUNCTIONS IN: DNA binding, sequence-specific DNA binding transcription factor activity; INVOLVED IN: regulation of transcription, DNA-dependent; LOCATED IN: nucleus; EXPRESSED IN: central cell, embryo, endosperm; CONTAINS InterPro DOMAIN/s: Transcription factor, MADS-box (InterPro:IPR002100); BEST Arabidopsis thaliana protein match is: AGAMOUS-like 23 (TAIR:AT1G65360.1); …
AT1G01540.1	1908	0.362325	0.292049	0.299015	0.474881	0.324366	0.275518		Protein kinase superfamily protein; FUNCTIONS IN: protein serine/threonine kinase activity, protein kinase activity, kinase activity, ATP binding; INVOLVED IN: protein amino acid phosphorylation; LOCATED IN: plasma membrane; EXPRESSED IN: 23 plant structures; EXPRESSED DURING: 13 growth stages; CONTAINS InterPro DOMAIN/s: Protein kinase, ATP binding site (InterPro:IPR017441), Serine/threonine-pro…
AT1G01540.2	1920	5.1823	3.59152	2.58765	5.29891	2.96552	2.73796		Protein kinase superfamily protein; FUNCTIONS IN: protein serine/threonine kinase activity, protein kinase activity, kinase activity, ATP binding; INVOLVED IN: protein amino acid phosphorylation; LOCATED IN: plasma membrane; EXPRESSED IN: 23 plant structures; EXPRESSED DURING: 13 growth stages; CONTAINS InterPro DOMAIN/s: Protein kinase, ATP binding site (InterPro:IPR017441), Serine/threonine-pro…
AT1G01550.1	1460	4.19389	3.43498	5.17767	4.37965	3.13684	4.1898	BYPASS 1 (BPS1)	Encodes a protein with no functionally characterized domains that to prevent the synthesis of a novel substance that moves from the root to the shoot, where it modifies shoot growth by interfering with auxin signaling. Synthesis and delivery of this substance requires neither phloem nor endodermis.
AT1G01550.2	1434	2.0661	3.01153	0.745973	1.9136	2.71035	0.966462	BYPASS 1 (BPS1)	Encodes a protein with no functionally characterized domains that to prevent the synthesis of a novel substance that moves from the root to the shoot, where it modifies shoot growth by interfering with auxin signaling. Synthesis and delivery of this substance requires neither phloem nor endodermis.
AT1G01560.1	1710	0.245455	0.0543109	0.0556063	-	-	0.111789	MAP KINASE 11 (MPK11)	member of MAP Kinase
AT1G01560.2	1319	2.04033	0.316848	0.28836	-	-	0.615942	MAP KINASE 11 (MPK11)	member of MAP Kinase
AT1G01570.1	1437	0.91062	0.420087	0.959469	0.918774	0.551274	0.365824		FUNCTIONS IN: transferase activity, transferring glycosyl groups; INVOLVED IN: biological_process unknown; LOCATED IN: endomembrane system; EXPRESSED IN: 15 plant structures; EXPRESSED DURING: 7 growth stages; CONTAINS InterPro DOMAIN/s: Protein of unknown function DUF604 (InterPro:IPR006740); BEST Arabidopsis thaliana protein match is: fringe-related protein (TAIR:AT4G00300.1); Has 558 Blast hit…
AT1G01580.1	2409	0.686683	0.568641	0.542732	1.20358	1.03791	0.823279	FERRIC REDUCTION OXIDASE 2 (FRO2)	Encodes the low-iron-inducible ferric chelate reductase responsible for reduction of iron at the root surface. It is likely to be the major Fe(III) chelate reductase in Arabidopsis iron metabolism. Coordinately regulated with IRT1, the major transporter responsible for high-affinity iron uptake from the soil, at both transcriptional and posttranscriptional levels. Steady state mRNA levels are reg…
AT1G01590.1	2115	0.2218	0.384221	0.157354	0.734406	0.468192	0.440616	FERRIC REDUCTION OXIDASE 1 (FRO1)	Encodes a ferric-chelate reductase that is expressed at extremely low levels in Fe deficiency-induced seedlings.
AT1G01600.1	2163	0.0456585	0.236151	0.109901	0.299212	0.812598	0.110471	CYTOCHROME P450, FAMILY 86, SUBFAMILY A, POLYPEPTIDE 4 (CYP86A4)	Encodes a member of the CYP86A subfamily of cytochrome p450 genes. Expressed significantly at highest level in mature stems and flowers.
AT1G01610.1	1856	26.2729	43.2083	25.6545	43.1835	66.4107	28.0019	GLYCEROL-3-PHOSPHATE ACYLTRANSFERASE 4 (GPAT4)	Encodes a protein with glycerol-3-phosphate acyltransferase activity. Involved in cutin assembly and is functionally redundant with GPAT8.
AT1G01620.1	1308	29.5221	45.0158	34.5671	14.3491	16.6741	16.5693	PLASMA MEMBRANE INTRINSIC PROTEIN 1C (PIP1C)	a member of the plasma membrane intrinsic protein subfamily PIP1. localizes to the plasma membrane and exhibits water transport activity in Xenopus oocyte. expressed ubiquitously and protein level decreases slightly during leaf development.
AT1G01630.1	1203	23.1916	26.1129	33.3554	29.8689	31.4024	29.6353		Sec14p-like phosphatidylinositol transfer family protein; CONTAINS InterPro DOMAIN/s: Cellular retinaldehyde-binding/triple function, C-terminal (InterPro:IPR001251), Cellular retinaldehyde-binding/triple function, N-terminal (InterPro:IPR008273), Phosphatidylinositol transfer protein-like, N-terminal (InterPro:IPR011074); BEST Arabidopsis thaliana protein match is: Sec14p-like phosphatidylinosit…
AT1G01640.1	918	0.430324	0.303502	-	0.310202	0.0539339	0.676763		Putative role in flower development. Comparison of SALK_011721C to Columbia wild type resulted in a trend toward earlier flowering in the mutant (P=0.1) (Stapleton and Woodruff 2009, personal communication).
AT1G01640.2	883	-	0.105177	-	-	-	-		Putative role in flower development. Comparison of SALK_011721C to Columbia wild type resulted in a trend toward earlier flowering in the mutant (P=0.1) (Stapleton and Woodruff 2009, personal communication).
AT1G01650.1	2140	0.403806	0.661819	0.311031	0.290331	0.219793	0.602956	SIGNAL PEPTIDE PEPTIDASE-LIKE 4 (SPPL4)	SIGNAL PEPTIDE PEPTIDASE-LIKE 4 (SPPL4); FUNCTIONS IN: peptidase activity, aspartic-type endopeptidase activity; INVOLVED IN: proteolysis; LOCATED IN: endomembrane system, integral to membrane; EXPRESSED IN: 24 plant structures; EXPRESSED DURING: 13 growth stages; CONTAINS InterPro DOMAIN/s: Protease-associated PA (InterPro:IPR003137), Peptidase A22, presenilin signal peptide (InterPro:IPR006639)…
AT1G01650.2	2220	0.0333647	-	-	0.0233223	0.0892095	0.0430539	SIGNAL PEPTIDE PEPTIDASE-LIKE 4 (SPPL4)	SIGNAL PEPTIDE PEPTIDASE-LIKE 4 (SPPL4); FUNCTIONS IN: peptidase activity, aspartic-type endopeptidase activity; INVOLVED IN: proteolysis; LOCATED IN: integral to membrane; EXPRESSED IN: 24 plant structures; EXPRESSED DURING: 13 growth stages; CONTAINS InterPro DOMAIN/s: Peptidase A22, presenilin signal peptide (InterPro:IPR006639), Peptidase A22B, signal peptide peptidase (InterPro:IPR007369); B…
AT1G01660.1	1707	0.0578555	0.136016	0.055704	0.470136	0.348058	0.755903		RING/U-box superfamily protein; FUNCTIONS IN: ubiquitin-protein ligase activity; INVOLVED IN: protein ubiquitination; LOCATED IN: ubiquitin ligase complex; CONTAINS InterPro DOMAIN/s: U box domain (InterPro:IPR003613); BEST Arabidopsis thaliana protein match is: U-box domain-containing protein kinase family protein (TAIR:AT2G45910.1); Has 73160 Blast hits to 42540 proteins in 2253 species: Archae…
AT1G01670.1	1411	0.209977	0.493648	0.38749	2.03653	1.35095	2.35393		RING/U-box superfamily protein; FUNCTIONS IN: ubiquitin-protein ligase activity; INVOLVED IN: protein ubiquitination; LOCATED IN: ubiquitin ligase complex; EXPRESSED IN: 12 plant structures; EXPRESSED DURING: 7 growth stages; CONTAINS InterPro DOMAIN/s: U box domain (InterPro:IPR003613); BEST Arabidopsis thaliana protein match is: RING/U-box superfamily protein (TAIR:AT3G61390.2); Has 3857 Blast …
AT1G01680.1	965	10.2853	5.0526	1.10852	0.134134	0.051307	0.346662	PLANT U-BOX 54 (PUB54)	plant U-box 54 (PUB54); FUNCTIONS IN: ubiquitin-protein ligase activity; INVOLVED IN: response to stress, protein ubiquitination; LOCATED IN: ubiquitin ligase complex; CONTAINS InterPro DOMAIN/s: UspA (InterPro:IPR006016), U box domain (InterPro:IPR003613); BEST Arabidopsis thaliana protein match is: RING/U-box superfamily protein (TAIR:AT1G01660.1); Has 2251 Blast hits to 2122 proteins in 140 sp…
AT1G01690.1	1692	0.729605	0.452832	1.26445	1.59121	1.229	2.30194	PUTATIVE RECOMBINATION INITIATION DEFECTS 3 (PRD3)	Encodes a novel plant-specific protein that is involved in meiotic double strand break formation.
AT1G01695.1	1302	0.037926	0.035665	0.182578	0.0397662	-	-	TON1 RECRUITING MOTIF 33 (TRM33)	Phosphatidylinositol N-acetyglucosaminlytransferase subunit P-related; FUNCTIONS IN: molecular_function unknown; INVOLVED IN: biological_process unknown; LOCATED IN: cellular_component unknown; BEST Arabidopsis thaliana protein match is: Protein of unknown function (DUF3741) (TAIR:AT4G00440.1); Has 30201 Blast hits to 17322 proteins in 780 species: Archae - 12; Bacteria - 1396; Metazoa - 17338; F…
AT1G01700.1	1458	0.643494	0.429961	0.45652	0.195313	0.288646	0.27861	RHO GUANYL-NUCLEOTIDE EXCHANGE FACTOR 2 (ROPGEF2)	Encodes a member of KPP-like gene family, homolog of KPP (kinase partner protein) gene in tomato. Also a member of the RopGEF (guanine nucleotide exchange factor) family, containing the novel PRONE domain (plant-specific Rop nucleotide exchanger), which is exclusively active towards members of the Rop subfamily.
AT1G01710.1	2492	7.29202	8.14304	9.48196	10.0767	9.43734	10.3941		Acyl-CoA thioesterase family protein; FUNCTIONS IN: cyclic nucleotide binding, acyl-CoA thioesterase activity; INVOLVED IN: acyl-CoA metabolic process; LOCATED IN: peroxisome; EXPRESSED IN: 22 plant structures; EXPRESSED DURING: 14 growth stages; CONTAINS InterPro DOMAIN/s: Cyclic nucleotide-binding (InterPro:IPR000595), Cyclic nucleotide-binding-like (InterPro:IPR018490), Acyl-CoA thioesterase (…
AT1G01720.1	1316	13.2267	19.0189	8.47182	14.2226	15.049	7.35368	(ATAF1)	Belongs to a large family of putative transcriptional activators with NAC domain. Transcript level increases in response to wounding and abscisic acid. ATAF1 attentuates ABA signaling and sythesis. Mutants are hyposensitive to ABA.
AT1G01725.1	453	4.46924	3.89528	3.25352	3.60029	2.78706	5.53856		unknown protein; FUNCTIONS IN: molecular_function unknown; INVOLVED IN: biological_process unknown; LOCATED IN: endomembrane system; EXPRESSED IN: 23 plant structures; EXPRESSED DURING: 14 growth stages; BEST Arabidopsis thaliana protein match is: unknown protein (TAIR:AT4G00530.1); Has 20 Blast hits to 20 proteins in 7 species: Archae - 0; Bacteria - 0; Metazoa - 0; Fungi - 0; Plants - 20; Virus…
AT1G01730.1	910	9.11625	7.7308	8.72499	6.94135	6.0937	7.24725		unknown protein; FUNCTIONS IN: molecular_function unknown; INVOLVED IN: biological_process unknown; LOCATED IN: chloroplast; EXPRESSED IN: 23 plant structures; EXPRESSED DURING: 13 growth stages; Has 42 Blast hits to 42 proteins in 17 species: Archae - 0; Bacteria - 2; Metazoa - 5; Fungi - 1; Plants - 34; Viruses - 0; Other Eukaryotes - 0 (source: NCBI BLink).
AT1G01740.1	1648	0.0299634	0.0281771	0.0288491	0.0471259	0.0901298	0.0289987		Protein kinase protein with tetratricopeptide repeat domain; FUNCTIONS IN: protein serine/threonine kinase activity, binding, protein kinase activity, kinase activity, ATP binding; INVOLVED IN: protein amino acid phosphorylation, N-terminal protein myristoylation; LOCATED IN: plasma membrane; EXPRESSED IN: 22 plant structures; EXPRESSED DURING: 13 growth stages; CONTAINS InterPro DOMAIN/s: Tetrat…
AT1G01740.2	1688	0.0877601	0.0825281	0.0422482	0.153364	0.0586627	0.113246		Protein kinase protein with tetratricopeptide repeat domain; FUNCTIONS IN: protein serine/threonine kinase activity, binding, protein kinase activity, kinase activity, ATP binding; INVOLVED IN: protein amino acid phosphorylation; EXPRESSED IN: 22 plant structures; EXPRESSED DURING: 13 growth stages; CONTAINS InterPro DOMAIN/s: Tetratricopeptide-like helical (InterPro:IPR011990), Protein kinase, c…
AT1G01750.1	769	0.417384	0.241539	0.432774	0.370307	0.225344	0.0310727	ACTIN DEPOLYMERIZING FACTOR 11 (ADF11)	actin depolymerizing factor 11 (ADF11); FUNCTIONS IN: actin binding; INVOLVED IN: biological_process unknown; LOCATED IN: intracellular; EXPRESSED IN: 6 plant structures; EXPRESSED DURING: 4 anthesis, petal differentiation and expansion stage; CONTAINS InterPro DOMAIN/s: Actin-binding, cofilin/tropomyosin type (InterPro:IPR002108); BEST Arabidopsis thaliana protein match is: actin depolymerizing …
AT1G01760.1	1312	1.31729	1.34494	1.73939	1.42067	1.03777	1.00169		adenosine deaminases;RNA binding;RNA binding;adenosine deaminases; FUNCTIONS IN: RNA binding, adenosine deaminase activity; INVOLVED IN: RNA processing; LOCATED IN: cellular_component unknown; CONTAINS InterPro DOMAIN/s: Adenosine deaminase/editase (InterPro:IPR002466); Has 30201 Blast hits to 17322 proteins in 780 species: Archae - 12; Bacteria - 1396; Metazoa - 17338; Fungi - 3422; Plants - 503…
AT1G01770.1	2362	4.02438	2.88012	6.39078	6.76239	4.08751	9.91407		unknown protein; CONTAINS InterPro DOMAIN/s: Protein of unknown function DUF1446 (InterPro:IPR010839); Has 1597 Blast hits to 1509 proteins in 306 species: Archae - 4; Bacteria - 843; Metazoa - 22; Fungi - 131; Plants - 31; Viruses - 0; Other Eukaryotes - 566 (source: NCBI BLink).
AT1G01780.1	939	4.02295	3.88201	5.01256	5.54148	4.11276	8.06677	PLIM2B (PLIM2b)	Encodes a member of the Arabidopsis LIM proteins: a family of actin bundlers with distinct expression patterns. WLIM1, WLIM2a, and WLIM2b are widely expressed, whereas PLIM2a, PLIM2b, and PLIM2c are predominantly expressed in pollen. Regulates actin cytoskeleton organization.
AT1G01790.1	3892	39.7309	44.0377	34.4604	62.172	49.3841	30.8755	K+ EFFLUX ANTIPORTER 1 (KEA1)	K efflux antiporter KEA1
AT1G01800.1	1094	3.65608	5.28452	3.41147	5.6319	5.09142	4.87072		NAD(P)-binding Rossmann-fold superfamily protein; FUNCTIONS IN: oxidoreductase activity, binding, catalytic activity; INVOLVED IN: oxidation reduction, metabolic process; LOCATED IN: plant-type cell wall; EXPRESSED IN: 22 plant structures; EXPRESSED DURING: 13 growth stages; CONTAINS InterPro DOMAIN/s: NAD(P)-binding domain (InterPro:IPR016040), Glucose/ribitol dehydrogenase (InterPro:IPR002347),…
AT1G01800.2	1098	-	-	0.0865999	0.0471545	-	-		NAD(P)-binding Rossmann-fold superfamily protein; FUNCTIONS IN: oxidoreductase activity, binding, catalytic activity; INVOLVED IN: oxidation reduction, metabolic process; LOCATED IN: plant-type cell wall; EXPRESSED IN: 22 plant structures; EXPRESSED DURING: 13 growth stages; CONTAINS InterPro DOMAIN/s: NAD(P)-binding domain (InterPro:IPR016040), Glucose/ribitol dehydrogenase (InterPro:IPR002347),…
AT1G01810.1	639	0.309106	0.218009	0.595222	0.081026	0.542377	0.186971		unknown protein; Has 12 Blast hits to 12 proteins in 5 species: Archae - 0; Bacteria - 0; Metazoa - 5; Fungi - 0; Plants - 7; Viruses - 0; Other Eukaryotes - 0 (source: NCBI BLink).
AT1G01820.1	1048	13.5935	11.7419	17.3524	7.50944	5.62199	13.7031	PEROXIN 11C (PEX11C)	member of the peroxin11 (PEX11) gene family, integral to peroxisome membrane, controls peroxisome proliferation.
AT1G01830.1	2108	0.0234249	0.0440568	0.0112769	0.0368422	0.0117437	0.0226707		ARM repeat superfamily protein; FUNCTIONS IN: binding; LOCATED IN: cellular_component unknown; EXPRESSED IN: 22 plant structures; EXPRESSED DURING: 13 growth stages; CONTAINS InterPro DOMAIN/s: Armadillo-like helical (InterPro:IPR011989), Armadillo (InterPro:IPR000225), Armadillo-type fold (InterPro:IPR016024); BEST Arabidopsis thaliana protein match is: ARM repeat superfamily protein (TAIR:AT2G4…
AT1G01830.2	2139	-	0.0108546	0.0333404	0.0363083	0.0462939	0.0223422		ARM repeat superfamily protein; FUNCTIONS IN: binding; LOCATED IN: cellular_component unknown; EXPRESSED IN: 22 plant structures; EXPRESSED DURING: 13 growth stages; CONTAINS InterPro DOMAIN/s: Armadillo-like helical (InterPro:IPR011989), Armadillo (InterPro:IPR000225), Armadillo-type fold (InterPro:IPR016024); BEST Arabidopsis thaliana protein match is: ARM repeat superfamily protein (TAIR:AT2G4…
AT1G01830.3	2438	0.141779	0.247607	0.0585029	0.201751	0.22339	0.0784083		ARM repeat superfamily protein; FUNCTIONS IN: binding; LOCATED IN: cellular_component unknown; EXPRESSED IN: 22 plant structures; EXPRESSED DURING: 13 growth stages; CONTAINS InterPro DOMAIN/s: Armadillo-like helical (InterPro:IPR011989), Armadillo (InterPro:IPR000225), Armadillo-type fold (InterPro:IPR016024); BEST Arabidopsis thaliana protein match is: ARM repeat superfamily protein (TAIR:AT2G4…
AT1G01840.1	822	0.931125	1.21456	1.70624	1.13377	0.632443	1.36626		unknown protein; Has 23 Blast hits to 23 proteins in 9 species: Archae - 0; Bacteria - 0; Metazoa - 0; Fungi - 0; Plants - 23; Viruses - 0; Other Eukaryotes - 0 (source: NCBI BLink).
AT1G01860.1	1350	6.82171	5.6067	7.65976	10.5085	5.92302	8.47828	PALEFACE 1 (PFC1)	dimethyladenosine transferase
AT1G01900.1	2460	1.30475	1.15146	1.2369	2.69402	1.63025	0.825638	(SBTI1.1)	Encodes AtSBT1.1, a subtilisin-like serine protease. Cleaves the phytosulfokine AtPSK4, a growth promoting peptide.
AT1G01910.1	1365	0.0723512	0.0340189	0.104491	0.303447	0.072544	0.175054		P-loop containing nucleoside triphosphate hydrolases superfamily protein; FUNCTIONS IN: ATP binding; INVOLVED IN: cellular metal ion homeostasis, anion transport; LOCATED IN: membrane; EXPRESSED IN: 24 plant structures; EXPRESSED DURING: 15 growth stages; CONTAINS InterPro DOMAIN/s: ATPase, anion-transporting (InterPro:IPR003348); BEST Arabidopsis thaliana protein match is: P-loop containing nucl…
AT1G01910.3	1519	-	-	0.0312991	-	-	-		P-loop containing nucleoside triphosphate hydrolases superfamily protein; FUNCTIONS IN: ATP binding; INVOLVED IN: cellular metal ion homeostasis, anion transport; LOCATED IN: membrane; EXPRESSED IN: 24 plant structures; EXPRESSED DURING: 15 growth stages; CONTAINS InterPro DOMAIN/s: ATPase, anion-transporting (InterPro:IPR003348); BEST Arabidopsis thaliana protein match is: P-loop containing nucl…
AT1G01910.4	1513	0.0489554	0.122765	0.0942697	0.068441	0.0327239	0.284275		P-loop containing nucleoside triphosphate hydrolases superfamily protein; FUNCTIONS IN: ATP binding; INVOLVED IN: cellular metal ion homeostasis, anion transport; LOCATED IN: membrane; EXPRESSED IN: 24 plant structures; EXPRESSED DURING: 15 growth stages; CONTAINS InterPro DOMAIN/s: ATPase, anion-transporting (InterPro:IPR003348); BEST Arabidopsis thaliana protein match is: P-loop containing nucl…
AT1G01910.5	1374	-	0.0337961	-	-	-	0.0173908		P-loop containing nucleoside triphosphate hydrolases superfamily protein; FUNCTIONS IN: ATP binding; INVOLVED IN: anion transport; LOCATED IN: endomembrane system, membrane; EXPRESSED IN: 24 plant structures; EXPRESSED DURING: 15 growth stages; BEST Arabidopsis thaliana protein match is: P-loop containing nucleoside triphosphate hydrolases superfamily protein (TAIR:AT3G10350.2); Has 30201 Blast h…
AT1G01920.1	1873	0.0395459	0.0247922	0.0126918	0.0414647	0.0528684	-		SET domain-containing protein; BEST Arabidopsis thaliana protein match is: Rubisco methyltransferase family protein (TAIR:AT1G14030.1); Has 611 Blast hits to 608 proteins in 165 species: Archae - 0; Bacteria - 0; Metazoa - 143; Fungi - 239; Plants - 164; Viruses - 0; Other Eukaryotes - 65 (source: NCBI BLink).
AT1G01920.2	1863	0.556615	0.598207	0.599715	1.16724	0.837147	0.718259		SET domain-containing protein; CONTAINS InterPro DOMAIN/s: SET domain (InterPro:IPR001214); BEST Arabidopsis thaliana protein match is: Rubisco methyltransferase family protein (TAIR:AT1G14030.1); Has 35333 Blast hits to 34131 proteins in 2444 species: Archae - 798; Bacteria - 22429; Metazoa - 974; Fungi - 991; Plants - 531; Viruses - 0; Other Eukaryotes - 9610 (source: NCBI BLink).
AT1G01930.1	1999	3.9153	4.72721	5.18482	6.24208	5.33751	5.34319		zinc finger protein-related; FUNCTIONS IN: zinc ion binding; INVOLVED IN: biological_process unknown; LOCATED IN: intracellular; EXPRESSED IN: 24 plant structures; EXPRESSED DURING: 15 growth stages; CONTAINS InterPro DOMAIN/s: Zinc finger, C2H2-like (InterPro:IPR015880), Ankyrin repeat-containing domain (InterPro:IPR020683), Ankyrin repeat (InterPro:IPR002110); Has 1975 Blast hits to 1659 protei…
AT1G01940.1	736	4.19325	4.98428	6.03981	5.34639	4.10352	4.99976		Cyclophilin-like peptidyl-prolyl cis-trans isomerase family protein; FUNCTIONS IN: peptidyl-prolyl cis-trans isomerase activity; INVOLVED IN: protein folding; LOCATED IN: cellular_component unknown; EXPRESSED IN: 23 plant structures; EXPRESSED DURING: 13 growth stages; CONTAINS InterPro DOMAIN/s: Cyclophilin-like (InterPro:IPR015891), Peptidyl-prolyl cis-trans isomerase, cyclophilin-type (InterPr…
AT1G01950.1	2995	0.329747	0.914762	0.206365	0.458115	0.586862	0.351044	ARMADILLO REPEAT KINESIN 2 (ARK2)	Encodes a member of the armadillo/beta-catenin repeat kinesin motor family. Mutants have twisted roots due to abnormal cell file rotation; the phenotype is dependent on microtubules.
AT1G01950.3	3058	-	0.015185	-	0.0169312	-	0.0156278	ARMADILLO REPEAT KINESIN 2 (ARK2)	Encodes a member of the armadillo/beta-catenin repeat kinesin motor family. Mutants have twisted roots due to abnormal cell file rotation; the phenotype is dependent on microtubules.
AT1G01960.1	5495	4.58301	5.15062	7.62684	6.18104	5.04123	11.467	EMBRYO SAC DEVELOPMENT ARREST 10 (EDA10)	embryo sac development arrest 10 (EDA10); FUNCTIONS IN: binding, ARF guanyl-nucleotide exchange factor activity, guanyl-nucleotide exchange factor activity; INVOLVED IN: megagametogenesis; LOCATED IN: cytosol, nucleus; EXPRESSED IN: 23 plant structures; EXPRESSED DURING: 13 growth stages; CONTAINS InterPro DOMAIN/s: SEC7-like (InterPro:IPR000904), Armadillo-type fold (InterPro:IPR016024), Protein…
AT1G01970.1	1649	15.302	13.728	16.8377	16.9864	14.7423	12.0996		Tetratricopeptide repeat (TPR)-like superfamily protein; CONTAINS InterPro DOMAIN/s: Pentatricopeptide repeat (InterPro:IPR002885); BEST Arabidopsis thaliana protein match is: pentatricopeptide (PPR) repeat-containing protein (TAIR:AT1G19520.1); Has 15559 Blast hits to 6864 proteins in 176 species: Archae - 0; Bacteria - 16; Metazoa - 92; Fungi - 19; Plants - 15148; Viruses - 0; Other Eukaryotes …
AT1G01990.1	1176	20.092	17.0581	16.9798	16.444	9.62018	11.9271		unknown protein; Has 32 Blast hits to 32 proteins in 6 species: Archae - 0; Bacteria - 0; Metazoa - 0; Fungi - 0; Plants - 32; Viruses - 0; Other Eukaryotes - 0 (source: NCBI BLink).
AT1G02000.1	1781	8.77522	11.7589	5.89954	11.9918	12.3848	7.87553	UDP-D-GLUCURONATE 4-EPIMERASE 2 (GAE2)	UDP-D-glucuronate 4-epimerase
AT1G02010.1	2460	0.391424	0.698425	0.463838	0.620886	0.835251	0.427389	SECRETORY 1A (SEC1A)	member of KEULE Gene Family
AT1G02020.1	2258	0.393638	0.514126	0.526388	0.332483	0.131562	0.232812		nitroreductase family protein; FUNCTIONS IN: oxidoreductase activity, acting on NADH or NADPH, nitrogenous group as acceptor, oxidoreductase activity; INVOLVED IN: metabolic process; LOCATED IN: chloroplast; EXPRESSED IN: 23 plant structures; EXPRESSED DURING: 13 growth stages; CONTAINS InterPro DOMAIN/s: Nitroreductase-like (InterPro:IPR000415); Has 762 Blast hits to 681 proteins in 314 species:…
AT1G02020.2	2333	-	0.0199039	0.0101893	0.0665782	0.0212222	0.071695		nitroreductase family protein; FUNCTIONS IN: oxidoreductase activity, acting on NADH or NADPH, nitrogenous group as acceptor, oxidoreductase activity; INVOLVED IN: metabolic process; LOCATED IN: chloroplast; EXPRESSED IN: 23 plant structures; EXPRESSED DURING: 13 growth stages; CONTAINS InterPro DOMAIN/s: Nitroreductase-like (InterPro:IPR000415); Has 35333 Blast hits to 34131 proteins in 2444 spe…
AT1G02030.1	1938	0.0764391	0.0479214	-	0.040074	-	0.0246594		C2H2-like zinc finger protein; FUNCTIONS IN: sequence-specific DNA binding transcription factor activity, zinc ion binding, nucleic acid binding; INVOLVED IN: regulation of transcription; LOCATED IN: intracellular; CONTAINS InterPro DOMAIN/s: Zinc finger, C2H2-like (InterPro:IPR015880), Zinc finger, C2H2-type (InterPro:IPR007087); BEST Arabidopsis thaliana protein match is: C2H2-like zinc finger …
AT1G02050.1	1312	0.677465	0.353932	0.996526	1.4404	0.377373	0.619228	LESS ADHESIVE POLLEN 6 (LAP6)	LESS ADHESIVE POLLEN 6 (LAP6); FUNCTIONS IN: transferase activity, transferring acyl groups other than amino-acyl groups, catalytic activity, acyltransferase activity; INVOLVED IN: phenylpropanoid biosynthetic process, pollen exine formation; EXPRESSED IN: 11 plant structures; EXPRESSED DURING: 6 growth stages; CONTAINS InterPro DOMAIN/s: Chalcone/stilbene synthase, N-terminal (InterPro:IPR001099…
AT1G02060.1	2177	0.793886	0.490594	0.491376	0.86808	0.488972	0.406115		Tetratricopeptide repeat (TPR)-like superfamily protein; INVOLVED IN: biological_process unknown; LOCATED IN: chloroplast; EXPRESSED IN: 11 plant structures; EXPRESSED DURING: 6 growth stages; CONTAINS InterPro DOMAIN/s: Pentatricopeptide repeat (InterPro:IPR002885); BEST Arabidopsis thaliana protein match is: Tetratricopeptide repeat (TPR)-like superfamily protein (TAIR:AT2G37230.1); Has 43508 B…
AT1G02070.1	604	0.0817544	0.0384402	-	-	-	-		unknown protein; BEST Arabidopsis thaliana protein match is: unknown protein (TAIR:AT3G60520.1); Has 98 Blast hits to 98 proteins in 13 species: Archae - 0; Bacteria - 0; Metazoa - 0; Fungi - 0; Plants - 98; Viruses - 0; Other Eukaryotes - 0 (source: NCBI BLink).
AT1G02080.1	7461	0.0595654	0.0435666	0.0382335	0.027758	0.019908	0.00640529		transcription regulators; FUNCTIONS IN: transcription regulator activity; LOCATED IN: membrane; EXPRESSED IN: 25 plant structures; EXPRESSED DURING: 15 growth stages; CONTAINS InterPro DOMAIN/s: CCR4-Not complex component, Not1 (InterPro:IPR007196); Has 1434 Blast hits to 680 proteins in 246 species: Archae - 0; Bacteria - 196; Metazoa - 419; Fungi - 362; Plants - 144; Viruses - 0; Other Eukaryot…
AT1G02080.2	7491	0.682258	0.771761	0.799688	0.556393	0.423004	0.510371		transcription regulators; FUNCTIONS IN: transcription regulator activity; EXPRESSED IN: 25 plant structures; EXPRESSED DURING: 15 growth stages; CONTAINS InterPro DOMAIN/s: CCR4-Not complex component, Not1 (InterPro:IPR007196).
AT1G02090.1	1064	2.18125	3.20774	2.85975	2.82235	3.60632	2.17839	FUSCA 5 (FUS5)	encodes a phosphoprotein that is a subunit of the COP9 signalosome. Mutants exhibit constitutive photomorphogenic phenotype.
AT1G02090.2	1046	0.896954	0.976662	0.863598	0.618733	0.497006	0.685323	FUSCA 5 (FUS5)	encodes a phosphoprotein that is a subunit of the COP9 signalosome. Mutants exhibit constitutive photomorphogenic phenotype.
AT1G02090.3	1655	0.417713	0.519071	0.560178	0.797751	0.598324	0.606397	FUSCA 5 (FUS5)	encodes a phosphoprotein that is a subunit of the COP9 signalosome. Mutants exhibit constitutive photomorphogenic phenotype.
AT1G02100.1	1431	0.603875	0.519199	0.365462	0.25327	0.553585	0.217075	SUPPRESSOR OF BRI1 (SBI1)	Leucine carboxyl methyltransferase; FUNCTIONS IN: methyltransferase activity; INVOLVED IN: biological_process unknown; LOCATED IN: cellular_component unknown; EXPRESSED IN: 22 plant structures; EXPRESSED DURING: 14 growth stages; CONTAINS InterPro DOMAIN/s: Leucine carboxyl methyltransferase, LCTM1 1 (InterPro:IPR016651), Leucine carboxyl methyltransferase, eukaryotic (InterPro:IPR021121), Leucin…
AT1G02100.2	1326	0.0744792	-	-	-	-	-	SUPPRESSOR OF BRI1 (SBI1)	Leucine carboxyl methyltransferase; FUNCTIONS IN: methyltransferase activity; INVOLVED IN: biological_process unknown; LOCATED IN: cellular_component unknown; EXPRESSED IN: 22 plant structures; EXPRESSED DURING: 14 growth stages; CONTAINS InterPro DOMAIN/s: Leucine carboxyl methyltransferase, LCTM1 1 (InterPro:IPR016651), Leucine carboxyl methyltransferase, eukaryotic (InterPro:IPR021121), Leucin…
AT1G02100.3	1335	0.0369885	0.0695668	-	-	0.0370871	-	SUPPRESSOR OF BRI1 (SBI1)	Leucine carboxyl methyltransferase; FUNCTIONS IN: methyltransferase activity; INVOLVED IN: biological_process unknown; LOCATED IN: cellular_component unknown; EXPRESSED IN: 22 plant structures; EXPRESSED DURING: 14 growth stages; CONTAINS InterPro DOMAIN/s: Leucine carboxyl methyltransferase, LCTM1 1 (InterPro:IPR016651), Leucine carboxyl methyltransferase, eukaryotic (InterPro:IPR021121), Leucin…
AT1G02110.1	2314	7.56487	7.66572	6.06106	9.85616	8.18412	4.85334		Protein of unknown function (DUF630 and DUF632); FUNCTIONS IN: molecular_function unknown; INVOLVED IN: N-terminal protein myristoylation; LOCATED IN: plasma membrane; EXPRESSED IN: 22 plant structures; EXPRESSED DURING: 14 growth stages; CONTAINS InterPro DOMAIN/s: Protein of unknown function DUF630 (InterPro:IPR006868), Protein of unknown function DUF632 (InterPro:IPR006867); BEST Arabidopsis t…
AT1G02120.1	1974	10.7189	12.9969	9.01975	10.4784	8.97925	9.5144	VASCULAR ASSOCIATED DEATH1 (VAD1)	Encodes VAD1 (Vascular Associated Death1), a regulator of cell death and defense responses in vascular tissues. VAD1 is a putative membrane associated protein and contains a GRAM domain. vad1 is a lesion mimic mutant that exhibits light conditional appearance of propagative HR (hypersensitive response)-like lesions along the vascular system.
AT1G02130.1	1021	13.6628	16.8279	19.5109	13.7172	14.4751	15.6335	RAS 5 (RA-5)	Belongs to the Rab1 GTPase subfamily. This small GTP-binding protein is required in ER to Golgi transportation.
AT1G02140.1	785	50.2603	45.3119	49.6934	48.0161	48.4075	40.0583	MAGO NASHI (MAGO)	Encodes a homologue of the exon junction complex (EJC) component MAGO that participates in intron-mediated enhancement of gene expression.
AT1G02145.3	1655	0.0596733	0.112232	0.114908	0.0312844	0.0598324	0.0577521	HOMOLOG OF ASPARAGINE-LINKED GLYCOSYLATION 12 (ALG12)	homolog of asparagine-linked glycosylation 12 (ALG12); FUNCTIONS IN: alpha-1,6-mannosyltransferase activity; INVOLVED IN: ER-associated protein catabolic process, protein amino acid terminal N-glycosylation; LOCATED IN: endomembrane system, intrinsic to endoplasmic reticulum membrane; CONTAINS InterPro DOMAIN/s: Alg9-like mannosyltransferase (InterPro:IPR005599); Has 793 Blast hits to 783 protein…
AT1G02150.1	1910	27.0683	25.7464	40.1505	31.1874	29.1494	30.4129		Tetratricopeptide repeat (TPR)-like superfamily protein; FUNCTIONS IN: binding; LOCATED IN: chloroplast; EXPRESSED IN: 22 plant structures; EXPRESSED DURING: 13 growth stages; CONTAINS InterPro DOMAIN/s: Pentatricopeptide repeat (InterPro:IPR002885), Tetratricopeptide-like helical (InterPro:IPR011990); BEST Arabidopsis thaliana protein match is: Pentatricopeptide repeat (PPR) superfamily protein …
AT1G02160.1	485	1.52721	1.62765	2.40167	1.76144	1.32711	1.3795		Cox19 family protein (CHCH motif); CONTAINS InterPro DOMAIN/s: CHCH (InterPro:IPR010625); Has 56 Blast hits to 56 proteins in 33 species: Archae - 0; Bacteria - 0; Metazoa - 3; Fungi - 34; Plants - 19; Viruses - 0; Other Eukaryotes - 0 (source: NCBI BLink).
AT1G02160.2	567	0.174179	0.32759	0.0838507	0.18263	0.349286	-		Cox19 family protein (CHCH motif); FUNCTIONS IN: molecular_function unknown; INVOLVED IN: biological_process unknown; LOCATED IN: cellular_component unknown; EXPRESSED IN: 24 plant structures; EXPRESSED DURING: 14 growth stages; CONTAINS InterPro DOMAIN/s: MTCP1 (InterPro:IPR009069), CHCH (InterPro:IPR010625); Has 36 Blast hits to 36 proteins in 21 species: Archae - 0; Bacteria - 0; Metazoa - 2; …
AT1G02170.1	1336	17.9075	18.8037	9.35921	16.7612	16.7508	13.9864	METACASPASE 1 (MC1)	Encodes a type I metacaspase. Two Arabidopsis metacaspases, AT1G02170 (MC1) and AT4G25110 (MC2) antagonistically control programmed cell death in Arabidopsis. MC1 is a positive regulator of cell death and requires conserved caspase-like putative catalytic residues for its function. MC2 negatively regulates cell death. This function is independent of the putative catalytic residues. A third type I…
AT1G02180.1	918	3.49638	3.99611	4.24679	2.90462	3.12816	2.86323		ferredoxin-related; FUNCTIONS IN: molecular_function unknown; INVOLVED IN: biological_process unknown; LOCATED IN: endomembrane system; EXPRESSED IN: 23 plant structures; EXPRESSED DURING: 15 growth stages; Has 54 Blast hits to 54 proteins in 11 species: Archae - 0; Bacteria - 0; Metazoa - 0; Fungi - 0; Plants - 54; Viruses - 0; Other Eukaryotes - 0 (source: NCBI BLink).
AT1G02190.1	2173	0.0227242	-	-	-	0.0227848	-		Fatty acid hydroxylase superfamily; FUNCTIONS IN: oxidoreductase activity, iron ion binding, catalytic activity; INVOLVED IN: oxidation reduction, fatty acid biosynthetic process; LOCATED IN: endoplasmic reticulum; EXPRESSED IN: 12 plant structures; EXPRESSED DURING: 6 growth stages; CONTAINS InterPro DOMAIN/s: Fatty acid hydroxylase (InterPro:IPR006694), Uncharacterised protein, Wax2 C-terminal …
AT1G02205.1	2357	-	0.0394025	0.121027	0.197701	0.357103	0.101379	ECERIFERUM 1 (CER1)	Expression of the CER1 gene associated with production of stem epicuticular wax and pollen fertility. Biochemical studies showed that cer1 mutants are blocked in the conversion of stem wax C30 aldehydes to C29 alkanes, and they also lack the secondary alcohols and ketones. These suggested the CER1 protein is an aldehyde decarbonylase, but the exact molecular function of this protein remains to be…
AT1G02205.3	2067	-	-	0.0230011	-	0.0239532	0.0693612	ECERIFERUM 1 (CER1)	Expression of the CER1 gene associated with production of stem epicuticular wax and pollen fertility. Biochemical studies showed that cer1 mutants are blocked in the conversion of stem wax C30 aldehydes to C29 alkanes, and they also lack the secondary alcohols and ketones. These suggested the CER1 protein is an aldehyde decarbonylase, but the exact molecular function of this protein remains to be…
AT1G02220.1	1353	1.5511	3.89539	1.14202	0.325272	0.201265	0.441518	NAC DOMAIN CONTAINING PROTEIN 3 (NAC003)	NAC domain containing protein 3 (NAC003); FUNCTIONS IN: sequence-specific DNA binding transcription factor activity; INVOLVED IN: multicellular organismal development, regulation of transcription; LOCATED IN: cellular_component unknown; EXPRESSED IN: 17 plant structures; EXPRESSED DURING: LP.06 six leaves visible, LP.04 four leaves visible, 4 anthesis, 4 leaf senescence stage, petal differentiati…
AT1G02230.1	1081	0.570995	1.48199	0.417819	-	-	0.707343	NAC DOMAIN CONTAINING PROTEIN 4 (NAC004)	NAC domain containing protein 4 (NAC004); FUNCTIONS IN: sequence-specific DNA binding transcription factor activity; INVOLVED IN: multicellular organismal development, regulation of transcription; LOCATED IN: cellular_component unknown; CONTAINS InterPro DOMAIN/s: No apical meristem (NAM) protein (InterPro:IPR003441); BEST Arabidopsis thaliana protein match is: NAC domain containing protein 5 (TA…
AT1G02250.1	1089	-	-	-	0.0475442	-	-	NAC DOMAIN CONTAINING PROTEIN 5 (NAC005)	NAC domain containing protein 5 (NAC005); FUNCTIONS IN: sequence-specific DNA binding transcription factor activity; INVOLVED IN: multicellular organismal development, regulation of transcription; LOCATED IN: cellular_component unknown; EXPRESSED IN: xylem; CONTAINS InterPro DOMAIN/s: No apical meristem (NAM) protein (InterPro:IPR003441); BEST Arabidopsis thaliana protein match is: NAC domain con…
AT1G02260.1	2146	3.72764	2.51004	3.66655	1.66473	1.31507	2.38281		Divalent ion symporter; FUNCTIONS IN: citrate transmembrane transporter activity, transporter activity; INVOLVED IN: citrate transport, transmembrane transport; LOCATED IN: endomembrane system, integral to membrane; EXPRESSED IN: 24 plant structures; EXPRESSED DURING: 13 growth stages; CONTAINS InterPro DOMAIN/s: Divalent ion symporter (InterPro:IPR004680); Has 9789 Blast hits to 6672 proteins in…
AT1G02270.1	1645	7.26437	5.98443	16.1994	3.50941	5.68853	11.4463		Calcium-binding endonuclease/exonuclease/phosphatase family; FUNCTIONS IN: catalytic activity, calcium ion binding; INVOLVED IN: response to cold; LOCATED IN: nucleus; EXPRESSED IN: 22 plant structures; EXPRESSED DURING: 13 growth stages; CONTAINS InterPro DOMAIN/s: EF-HAND 2 (InterPro:IPR018249), EF-hand-like domain (InterPro:IPR011992), Endonuclease/exonuclease/phosphatase (InterPro:IPR005135);…
AT1G02280.1	1173	1.9996	0.791745	1.45913	2.33939	1.56174	1.10002	TRANSLOCON AT THE OUTER ENVELOPE MEMBRANE OF CHLOROPLASTS 33 (TOC33)	Encodes a GTP-binding GTP-ase. Component of the chloroplast protein import machinery. Required for import of POR B into plastids. Toc33 phosphorylation may not play an important role in vivo.
AT1G02280.2	1161	0.255192	0.199982	0.429979	0.445957	0.298518	0.288139	TRANSLOCON AT THE OUTER ENVELOPE MEMBRANE OF CHLOROPLASTS 33 (TOC33)	Encodes a GTP-binding GTP-ase. Component of the chloroplast protein import machinery. Required for import of POR B into plastids. Toc33 phosphorylation may not play an important role in vivo.
AT1G02290.1	1695	2.14124	1.65744	3.29578	2.44369	2.64352	3.73579		unknown protein; BEST Arabidopsis thaliana protein match is: unknown protein (TAIR:AT3G45830.1); Has 134 Blast hits to 134 proteins in 37 species: Archae - 0; Bacteria - 0; Metazoa - 54; Fungi - 0; Plants - 78; Viruses - 0; Other Eukaryotes - 2 (source: NCBI BLink).
AT1G02300.1	1227	2.0927	0.60552	9.16382	6.41393	2.34039	34.3721		Cysteine proteinases superfamily protein; FUNCTIONS IN: cysteine-type endopeptidase activity, cysteine-type peptidase activity; INVOLVED IN: proteolysis, regulation of catalytic activity; LOCATED IN: endomembrane system; EXPRESSED IN: 22 plant structures; EXPRESSED DURING: 13 growth stages; CONTAINS InterPro DOMAIN/s: Peptidase C1A, papain (InterPro:IPR013128), Peptidase C1A, cathepsin B (InterPr…
AT1G02305.1	1407	19.8817	16.6667	19.3451	22.7783	14.4452	21.9419		Cysteine proteinases superfamily protein; FUNCTIONS IN: cysteine-type endopeptidase activity, cysteine-type peptidase activity; INVOLVED IN: proteolysis, regulation of catalytic activity; LOCATED IN: vacuole; EXPRESSED IN: 23 plant structures; EXPRESSED DURING: 15 growth stages; CONTAINS InterPro DOMAIN/s: Peptidase C1A, papain (InterPro:IPR013128), Peptidase C1A, cathepsin B (InterPro:IPR015643)…
AT1G02310.1	1390	0.21315	0.28396	0.0855096	0.316613	0.213718	0.361003	ENDO-BETA-MANNANASE 1 (MAN1)	Glycosyl hydrolase superfamily protein; FUNCTIONS IN: cation binding, hydrolase activity, hydrolyzing O-glycosyl compounds, catalytic activity; INVOLVED IN: carbohydrate metabolic process; LOCATED IN: endomembrane system; EXPRESSED IN: 7 plant structures; EXPRESSED DURING: 4 anthesis, petal differentiation and expansion stage, D bilateral stage; CONTAINS InterPro DOMAIN/s: Glycoside hydrolase, ca…
AT1G02320.1	147	-	-	-	0.176108	0.168406	-		unknown protein; Has 0 Blast hits to 0 proteins in 0 species (source: NCBI BLink).
AT1G02330.1	1058	4.01385	5.17904	4.58357	2.81389	2.10587	1.9649		CONTAINS InterPro DOMAIN/s: Hepatocellular carcinoma-associated antigen 59 (InterPro:IPR010756); Has 1239 Blast hits to 998 proteins in 204 species: Archae - 4; Bacteria - 71; Metazoa - 421; Fungi - 109; Plants - 87; Viruses - 5; Other Eukaryotes - 542 (source: NCBI BLink).
AT1G02335.1	832	3.70941	5.72076	4.77148	5.50738	6.18891	3.99206	GERMIN-LIKE PROTEIN SUBFAMILY 2 MEMBER 2 PRECURSOR (GL22)	germin-like protein subfamily 2 member 2 precursor (GL22); FUNCTIONS IN: manganese ion binding, nutrient reservoir activity; LOCATED IN: endomembrane system, apoplast; CONTAINS InterPro DOMAIN/s: Cupin, RmlC-type (InterPro:IPR011051), Cupin 1 (InterPro:IPR006045), RmlC-like jelly roll fold (InterPro:IPR014710), Germin (InterPro:IPR001929), Germin, manganese binding site (InterPro:IPR019780); BEST…
AT1G02340.1	1253	1.47784	2.09387	5.02753	1.85946	4.58365	9.49695	LONG HYPOCOTYL IN FAR-RED (HFR1)	Encodes a light-inducible, nuclear bHLH protein involved in phytochrome signaling. Mutants exhibit a long-hypocotyl phenotype only under far-red light but not under red light and are defective in other phytochrome A-related responses. Mutants also show blue light response defects. HFR1 interacts with COP1, co-localizes to the nuclear specks and is ubiquinated by COP1.
AT1G02350.1	423	0.992263	0.329332	1.74213	0.244802	1.05343	2.71148		protoporphyrinogen oxidase-related; FUNCTIONS IN: molecular_function unknown; INVOLVED IN: siroheme biosynthetic process; Has 0 Blast hits to 0 proteins in 0 species (source: NCBI BLink).
AT1G02360.1	1011	1.90485	4.08782	0.964034	0.204849	0.391781	0.354524		Chitinase family protein; FUNCTIONS IN: chitinase activity; INVOLVED IN: carbohydrate metabolic process, cell wall macromolecule catabolic process; LOCATED IN: endomembrane system; EXPRESSED IN: stem, cotyledon, leaf whorl, root; CONTAINS InterPro DOMAIN/s: Glycoside hydrolase, family 19 (InterPro:IPR016283), Glycoside hydrolase, family 19, catalytic (InterPro:IPR000726); BEST Arabidopsis thalian…
AT1G02370.1	1758	0.912878	0.620729	1.79843	1.11915	1.67572	1.01941		Tetratricopeptide repeat (TPR)-like superfamily protein; CONTAINS InterPro DOMAIN/s: Pentatricopeptide repeat (InterPro:IPR002885); BEST Arabidopsis thaliana protein match is: Tetratricopeptide repeat (TPR)-like superfamily protein (TAIR:AT4G01990.1); Has 6320 Blast hits to 3912 proteins in 155 species: Archae - 0; Bacteria - 6; Metazoa - 44; Fungi - 46; Plants - 6080; Viruses - 0; Other Eukaryot…
AT1G02380.1	1121	3.546	1.7605	4.34718	4.17992	3.29045	3.73025		unknown protein; BEST Arabidopsis thaliana protein match is: unknown protein (TAIR:AT4G01960.1); Has 66 Blast hits to 66 proteins in 11 species: Archae - 0; Bacteria - 0; Metazoa - 0; Fungi - 0; Plants - 66; Viruses - 0; Other Eukaryotes - 0 (source: NCBI BLink).
AT1G02390.1	1791	3.26717	2.55384	0.663642	0.867263	1.96276	0.40025	GLYCEROL-3-PHOSPHATE ACYLTRANSFERASE 2 (GPAT2)	Encodes a member of a family of proteins with glycerol-3-phosphate acyltransferase activity.
AT1G02400.1	1339	1.29073	1.1791	0.10652	0.135336	1.60847	0.981495	GIBBERELLIN 2-OXIDASE 6 (GA2OX6)	Encodes a gibberellin 2-oxidase that acts on C19 gibberellins but not C20 gibberellins.
AT1G02405.1	527	0.843296	1.01331	0.36086	-	1.08042	0.63478		proline-rich family protein; BEST Arabidopsis thaliana protein match is: proline-rich family protein (TAIR:AT1G70990.1); Has 45319 Blast hits to 18313 proteins in 1048 species: Archae - 86; Bacteria - 6513; Metazoa - 15272; Fungi - 3775; Plants - 11142; Viruses - 2024; Other Eukaryotes - 6507 (source: NCBI BLink).
AT1G02410.1	1176	9.42665	8.29211	5.86206	9.39974	9.03076	6.92872		cytochrome c oxidase assembly protein CtaG / Cox11 family; FUNCTIONS IN: copper ion binding; INVOLVED IN: biological_process unknown; EXPRESSED IN: 24 plant structures; EXPRESSED DURING: 15 growth stages; CONTAINS InterPro DOMAIN/s: Cytochrome c oxidase assembly protein CtaG/Cox11 (InterPro:IPR007533); Has 2749 Blast hits to 2749 proteins in 659 species: Archae - 0; Bacteria - 997; Metazoa - 98; …
AT1G02420.1	1476	0.351278	0.597751	0.338215	0.263087	0.268354	0.275213		Pentatricopeptide repeat (PPR) superfamily protein; FUNCTIONS IN: molecular_function unknown; INVOLVED IN: biological_process unknown; LOCATED IN: endomembrane system; EXPRESSED IN: 14 plant structures; EXPRESSED DURING: 7 growth stages; CONTAINS InterPro DOMAIN/s: Pentatricopeptide repeat (InterPro:IPR002885); BEST Arabidopsis thaliana protein match is: Tetratricopeptide repeat (TPR)-like superf…
AT1G02430.1	698	0.919679	0.532216	0.715194	0.222531	0.531998	0.205401	ADP-RIBOSYLATION FACTOR D1B (ARFD1B)	A member of ARF GTPase family. A thaliana has 21 members of this family, known to be essential for vesicle coating and uncoating and functions in GTP-binding. Gene encoding ADP-ribosylation factor and similar to other ARFs and ARF-like proteins.
AT1G02440.1	573	0.215444	0.243119	-	-	0.0864071	0.0417015	ADP-RIBOSYLATION FACTOR D1A (ARFD1A)	A member of ARF GTPase family. A thaliana has 21 members of this family, known to be essential for vesicle coating and uncoating and functions in GTP-binding. Gene encoding ADP-ribosylation factor and similar to other ARFs and ARF-like proteins.
AT1G02450.1	541	3.83354	2.575	2.15307	-	-	2.69425	NIM1-INTERACTING 1 (NIMIN1)	NIMIN1 modulates PR gene expression according the following model: NPR1 forms a ternary complex with NIMIN1 and TGA factors upon SAR induction that binds to a positive regulatory cis-element of the PR-1 promoter, termed LS7. This leads to PR-1 gene induction. NIMIN1 decreases transcriptional activation, possibly through its EAR motif, which results in fine-tuning of PR-1 gene expression.
AT1G02460.1	1805	0.136786	0.308715	1.18529	0.0286845	0.0548601	0.304478		Pectin lyase-like superfamily protein; FUNCTIONS IN: polygalacturonase activity; INVOLVED IN: carbohydrate metabolic process; EXPRESSED IN: stem, root, stamen, seed; EXPRESSED DURING: 4 anthesis, E expanded cotyledon stage; CONTAINS InterPro DOMAIN/s: Pectin lyase fold/virulence factor (InterPro:IPR011050), Glycoside hydrolase, family 28 (InterPro:IPR000743), Pectin lyase fold (InterPro:IPR012334…
AT1G02470.1	865	-	0.134208	0.0274817	0.0598562	0.0572385	0.0552484		Polyketide cyclase/dehydrase and lipid transport superfamily protein; FUNCTIONS IN: molecular_function unknown; INVOLVED IN: biological_process unknown; LOCATED IN: chloroplast; EXPRESSED IN: 10 plant structures; EXPRESSED DURING: 4 anthesis, C globular stage, petal differentiation and expansion stage; CONTAINS InterPro DOMAIN/s: Streptomyces cyclase/dehydrase (InterPro:IPR005031); BEST Arabidops…
AT1G02470.2	855	0.057754	-	-	-	-	-		Polyketide cyclase/dehydrase and lipid transport superfamily protein; FUNCTIONS IN: molecular_function unknown; INVOLVED IN: biological_process unknown; LOCATED IN: chloroplast; EXPRESSED IN: 10 plant structures; EXPRESSED DURING: 4 anthesis, C globular stage, petal differentiation and expansion stage; CONTAINS InterPro DOMAIN/s: Streptomyces cyclase/dehydrase (InterPro:IPR005031); BEST Arabidops…
AT1G02475.1	929	28.1714	29.7409	27.5076	32.2135	30.6981	27.2387		Polyketide cyclase/dehydrase and lipid transport superfamily protein; FUNCTIONS IN: molecular_function unknown; INVOLVED IN: biological_process unknown; LOCATED IN: chloroplast; EXPRESSED IN: 22 plant structures; EXPRESSED DURING: 13 growth stages; CONTAINS InterPro DOMAIN/s: Streptomyces cyclase/dehydrase (InterPro:IPR005031); BEST Arabidopsis thaliana protein match is: Polyketide cyclase / dehy…
AT1G02500.1	1530	10.3601	16.9202	11.1401	14.3652	14.6754	8.9645	S-ADENOSYLMETHIONINE SYNTHETASE 1 (SAM1)	encodes a S-adenosylmethionine synthetase. SAM1 is regulated by protein S-nitrosylation. The covalent binding of nitric oxide (NO) to the Cys114 residue inhibits the enzyme activity.
AT1G02500.2	1530	1.35552	1.88171	0.839	2.1827	1.52093	0.968291	S-ADENOSYLMETHIONINE SYNTHETASE 1 (SAM1)	encodes a S-adenosylmethionine synthetase. SAM1 is regulated by protein S-nitrosylation. The covalent binding of nitric oxide (NO) to the Cys114 residue inhibits the enzyme activity.
AT1G02520.1	3871	0.140319	0.629781	0.0122819	0.0133753	0.0383709	0.0123456	ATP-BINDING CASSETTE B11 (ABCB11)	Encodes an ATP-binding cassette (ABC) transporter. Expressed in the vascular tissue of primary stem.
AT1G02530.1	3998	0.0247022	-	0.0118918	-	0.012384	-	ATP-BINDING CASSETTE B12 (ABCB12)	P-glycoprotein 12 (PGP12); FUNCTIONS IN: ATPase activity, coupled to transmembrane movement of substances; INVOLVED IN: response to cyclopentenone; LOCATED IN: integral to membrane; CONTAINS InterPro DOMAIN/s: ATPase, AAA+ type, core (InterPro:IPR003593), ABC transporter-like (InterPro:IPR003439), ABC transporter, transmembrane domain, type 1 (InterPro:IPR011527), ABC transporter integral membran…
AT1G02560.1	1341	98.8146	98.9834	114.958	116.119	107.588	138.024	NUCLEAR ENCODED CLP PROTEASE 5 (CLPP5)	One of several nuclear-encoded ClpPs (caseinolytic protease). Contains a highly conserved catalytic triad of Ser-type proteases (Ser-His-Asp). The name reflects nomenclature described in Adam et. al (2001).
AT1G02580.1	2291	0.0215538	-	0.0207522	-	-	-	MEDEA (MEA)	Encodes a putative transcription factor MEDEA (MEA) that negatively regulates seed development in the absence of fertilization. Mutations in this locus result in embryo lethality. MEA is a Polycomb group gene that is imprinted in the endosperm. The maternal allele is expressed and the paternal allele is silent. MEA is controlled by DEMETER (DME), a DNA glycosylase required to activate MEA express…
AT1G02610.1	937	7.72052	1.98232	5.27696	5.69145	1.66447	6.12037		RING/FYVE/PHD zinc finger superfamily protein; FUNCTIONS IN: zinc ion binding; CONTAINS InterPro DOMAIN/s: Protein of unknown function DUF3675 (InterPro:IPR022143), Zinc finger, C3HC4 RING-type (InterPro:IPR018957), Zinc finger, RING-CH-type (InterPro:IPR011016); BEST Arabidopsis thaliana protein match is: RING/FYVE/PHD zinc finger superfamily protein (TAIR:AT4G02075.1); Has 1637 Blast hits to 16…
AT1G02620.1	687	0.143755	0.0675922	0.276817	-	-	0.347816		Ras-related small GTP-binding family protein; FUNCTIONS IN: GTP binding; INVOLVED IN: intracellular protein transport; LOCATED IN: endomembrane system, intracellular; CONTAINS InterPro DOMAIN/s: Small GTPase SAR1-type (InterPro:IPR006687), ARF/SAR superfamily (InterPro:IPR006689); BEST Arabidopsis thaliana protein match is: secretion-associated RAS super family 2 (TAIR:AT4G02080.1); Has 4733 Blas…
AT1G02640.1	2584	3.67863	2.91122	1.34314	5.1996	2.80704	1.43333	BETA-XYLOSIDASE 2 (BXL2)	encodes a protein similar to a beta-xylosidase located in the extracellular matrix. This is a member of glycosyl hydrolase family 3 and has six other closely related members.
AT1G02650.1	1542	0.976706	1.64121	1.17163	0.604385	1.60542	0.588851		Tetratricopeptide repeat (TPR)-like superfamily protein; FUNCTIONS IN: heat shock protein binding, binding; INVOLVED IN: protein folding; LOCATED IN: cellular_component unknown; CONTAINS InterPro DOMAIN/s: Tetratricopeptide-like helical (InterPro:IPR011990), Heat shock protein DnaJ, N-terminal (InterPro:IPR001623); BEST Arabidopsis thaliana protein match is: Heat shock protein DnaJ with tetratric…
AT1G02660.1	2609	0.984187	1.0323	2.04096	1.5876	1.10067	3.51692		alpha/beta-Hydrolases superfamily protein; FUNCTIONS IN: triglyceride lipase activity; INVOLVED IN: lipid metabolic process; LOCATED IN: cellular_component unknown; EXPRESSED IN: 24 plant structures; EXPRESSED DURING: 15 growth stages; CONTAINS InterPro DOMAIN/s: Lipase, class 3 (InterPro:IPR002921); BEST Arabidopsis thaliana protein match is: alpha/beta-Hydrolases superfamily protein (TAIR:AT3G6…
AT1G02670.1	2037	0.0484828	0.0341943	0.326758	0.127088	0.0972239	0.25807		P-loop containing nucleoside triphosphate hydrolases superfamily protein; FUNCTIONS IN: helicase activity, DNA binding, ATP binding, nucleic acid binding; INVOLVED IN: DNA repair; LOCATED IN: cellular_component unknown; EXPRESSED IN: 7 plant structures; EXPRESSED DURING: F mature embryo stage, petal differentiation and expansion stage, E expanded cotyledon stage, D bilateral stage; CONTAINS Inter…
AT1G02680.1	907	5.38984	4.86373	6.0281	5.53719	5.64985	6.19108	TBP-ASSOCIATED FACTOR 13 (TAF13)	TBP-associated factor 13 (TAF13); FUNCTIONS IN: RNA polymerase II transcription factor activity, DNA binding; INVOLVED IN: transcription initiation, transcription from RNA polymerase II promoter; LOCATED IN: transcription factor complex; EXPRESSED IN: 23 plant structures; EXPRESSED DURING: 13 growth stages; CONTAINS InterPro DOMAIN/s: Transcription initiation factor IID, 18kDa subunit (InterPro:I…
AT1G02681.1	510	-	0.0910506	-	-	-	0.0937056		Pseudogene of AT4G02160
AT1G02690.1	1937	0.0764786	0.0479461	0.0245448	0.106919	0.0511216	0.0493442	IMPORTIN ALPHA ISOFORM 6 (IMPA-6)	Putative importin alpha isoform. When overexpressed can rescue the impa-4 decreased transformation susceptibility phenotype.
AT1G02700.1	1030	0.67118	1.05946	0.761617	0.578077	0.600865	0.626372		unknown protein; FUNCTIONS IN: molecular_function unknown; INVOLVED IN: biological_process unknown; LOCATED IN: mitochondrion; BEST Arabidopsis thaliana protein match is: unknown protein (TAIR:AT4G02140.1); Has 49 Blast hits to 49 proteins in 21 species: Archae - 0; Bacteria - 0; Metazoa - 10; Fungi - 6; Plants - 29; Viruses - 0; Other Eukaryotes - 4 (source: NCBI BLink).
AT1G02710.1	291	1.78174	2.3936	2.12393	2.75781	2.89241	0.903245		glycine-rich protein; FUNCTIONS IN: molecular_function unknown; INVOLVED IN: biological_process unknown; LOCATED IN: endomembrane system; Has 94175 Blast hits to 22560 proteins in 1554 species: Archae - 109; Bacteria - 35702; Metazoa - 26912; Fungi - 5192; Plants - 9321; Viruses - 1410; Other Eukaryotes - 15529 (source: NCBI BLink).
AT1G02720.1	1775	0.890225	0.810992	0.669625	0.991758	0.79497	0.619249	GALACTURONOSYLTRANSFERASE 5 (GATL5)	Encodes a protein with putative galacturonosyltransferase activity.
AT1G02720.2	1464	0.0337293	-	-	-	0.0676384	0.0652867	GALACTURONOSYLTRANSFERASE 5 (GATL5)	Encodes a protein with putative galacturonosyltransferase activity.
AT1G02730.1	3854	1.5311	1.55429	1.32613	1.43747	1.05985	0.892805	CELLULOSE SYNTHASE-LIKE D5 (CSLD5)	Encodes a gene similar to cellulose synthase. Knock-out mutant has reduced growth, reduced xylan level and reduced xylan synthase activity in stems.
AT1G02740.1	1319	2.1152	1.65465	2.50513	2.39447	2.17714	3.20652		MRG family protein; FUNCTIONS IN: chromatin binding; INVOLVED IN: chromatin assembly or disassembly; LOCATED IN: chromatin, nucleus; EXPRESSED IN: 15 plant structures; EXPRESSED DURING: 6 growth stages; CONTAINS InterPro DOMAIN/s: Histone H4 acetyltransferase, NuA4 complex, Eaf3/MRG15 subunit (InterPro:IPR017398), Tudor-like, plant (InterPro:IPR014002), MRG (InterPro:IPR008676), Chromo domain (In…
AT1G02750.1	1000	3.30844	2.2057	1.87796	2.82177	1.83192	1.4337		Drought-responsive family protein; FUNCTIONS IN: zinc ion binding; INVOLVED IN: response to water deprivation; LOCATED IN: intracellular; EXPRESSED IN: 22 plant structures; EXPRESSED DURING: 13 growth stages; CONTAINS InterPro DOMAIN/s: Zinc finger, C2H2-like (InterPro:IPR015880), Drought induced 19/ RING finger protein 114 (InterPro:IPR008598); BEST Arabidopsis thaliana protein match is: Drought…
AT1G02770.1	1218	0.0810832	0.190623	0.0780679	0.212544	0.142274	0.196182		Protein of unknown function (DUF626); CONTAINS InterPro DOMAIN/s: Protein of unknown function DUF626, Arabidopsis thaliana (InterPro:IPR006462); BEST Arabidopsis thaliana protein match is: Protein of unknown function (DUF626) (TAIR:AT1G19060.1); Has 209 Blast hits to 208 proteins in 2 species: Archae - 0; Bacteria - 0; Metazoa - 0; Fungi - 0; Plants - 209; Viruses - 0; Other Eukaryotes - 0 (sourc…
AT1G02780.1	1031	285.214	315.525	419.428	359.692	407.448	276.936	EMBRYO DEFECTIVE 2386 (emb2386)	embryo defective 2386 (emb2386); FUNCTIONS IN: structural constituent of ribosome; INVOLVED IN: translation, ribosome biogenesis, embryo development ending in seed dormancy; LOCATED IN: in 6 components; EXPRESSED IN: 25 plant structures; EXPRESSED DURING: 14 growth stages; CONTAINS InterPro DOMAIN/s: Ribosomal protein L19/L19e (InterPro:IPR000196), Ribosomal protein L19/L19e, domain 3 (InterPro:I…
AT1G02800.1	1764	-	0.0263242	0.107808	0.0293513	-	-	CELLULASE 2 (CEL2)	Encodes a protein with similarity to endo-1,4-b-glucanases and is a member of Glycoside Hydrolase Family 9. CEL2 is induced by nemotodes and is expressed in syncitia induced by Heterodera schachtii.May be involved in the development and function of syncitia.
AT1G02810.1	1906	0.051815	0.024363	0.024944	-	-	0.0250734		Plant invertase/pectin methylesterase inhibitor superfamily; FUNCTIONS IN: enzyme inhibitor activity, pectinesterase activity; INVOLVED IN: cell wall modification; LOCATED IN: endomembrane system, cell wall, plant-type cell wall; EXPRESSED IN: 14 plant structures; EXPRESSED DURING: 6 growth stages; CONTAINS InterPro DOMAIN/s: Pectinesterase, active site (InterPro:IPR018040), Pectin lyase fold/vir…
AT1G02813.1	612	-	-	-	-	0.0809008	-		Protein of unknown function, DUF538; INVOLVED IN: biological_process unknown; LOCATED IN: endomembrane system; EXPRESSED IN: leaf whorl, cauline leaf, sepal, flower, seed; EXPRESSED DURING: F mature embryo stage, petal differentiation and expansion stage, E expanded cotyledon stage; CONTAINS InterPro DOMAIN/s: Protein of unknown function DUF538 (InterPro:IPR007493); BEST Arabidopsis thaliana prot…
AT1G02816.1	1009	11.4762	17.6263	4.49989	10.3654	18.8673	7.05718		Protein of unknown function, DUF538; FUNCTIONS IN: molecular_function unknown; INVOLVED IN: biological_process unknown; LOCATED IN: plasma membrane, vacuole; EXPRESSED IN: 25 plant structures; EXPRESSED DURING: 14 growth stages; CONTAINS InterPro DOMAIN/s: Protein of unknown function DUF538 (InterPro:IPR007493); BEST Arabidopsis thaliana protein match is: Protein of unknown function, DUF538 (TAIR…
AT1G02820.1	615	20.876	223.874	14.4176	24.4145	295.78	18.2612	LATE EMBRYOGENESIS ABUNDANT 3 (LEA3)	Late embryogenesis abundant 3 (LEA3) family protein; FUNCTIONS IN: molecular_function unknown; INVOLVED IN: embryo development, response to stress; EXPRESSED IN: 16 plant structures; EXPRESSED DURING: 8 growth stages; CONTAINS InterPro DOMAIN/s: Late embryogenesis abundant protein, group 3 (InterPro:IPR004926); BEST Arabidopsis thaliana protein match is: senescence-associated gene 21 (TAIR:AT4G02…
AT1G02830.1	384	-	-	0.123811	-	-	-		Ribosomal L22e protein family; FUNCTIONS IN: structural constituent of ribosome; INVOLVED IN: translation; LOCATED IN: ribosome, cytosolic large ribosomal subunit; EXPRESSED IN: shoot apex, flower; EXPRESSED DURING: petal differentiation and expansion stage; CONTAINS InterPro DOMAIN/s: Ribosomal protein L22e (InterPro:IPR002671); BEST Arabidopsis thaliana protein match is: Ribosomal L22e protein …
AT1G02840.1	1241	0.159161	0.0748361	0.076621	0.208604	0.119689	0.192546	SERINE/ARGININE-RICH PROTEIN SPLICING FACTOR 34 (SR34)	SR34/SR1 is a plant homologue of the human general/alternative splicing factor SF2/ASF. Barta et al (2010) have proposed a nomenclature for Serine/Arginine-Rich Protein Splicing Factors (SR proteins): Plant Cell. 2010, 22:2926.
AT1G02840.2	1555	1.01617	0.761488	1.00896	1.3485	0.923361	0.937358	SERINE/ARGININE-RICH PROTEIN SPLICING FACTOR 34 (SR34)	SR34/SR1 is a plant homologue of the human general/alternative splicing factor SF2/ASF. Barta et al (2010) have proposed a nomenclature for Serine/Arginine-Rich Protein Splicing Factors (SR proteins): Plant Cell. 2010, 22:2926.
AT1G02840.3	1237	0.598784	0.694473	0.326692	0.418558	0.30019	0.154535	SERINE/ARGININE-RICH PROTEIN SPLICING FACTOR 34 (SR34)	SR34/SR1 is a plant homologue of the human general/alternative splicing factor SF2/ASF. Barta et al (2010) have proposed a nomenclature for Serine/Arginine-Rich Protein Splicing Factors (SR proteins): Plant Cell. 2010, 22:2926.
AT1G02850.1	1651	0.149545	0.309385	0.0287967	0.0940805	-	0.028946	BETA GLUCOSIDASE 11 (BGLU11)	beta glucosidase 11 (BGLU11); FUNCTIONS IN: cation binding, hydrolase activity, hydrolyzing O-glycosyl compounds, catalytic activity; INVOLVED IN: carbohydrate metabolic process; LOCATED IN: endomembrane system; EXPRESSED IN: 24 plant structures; EXPRESSED DURING: 13 growth stages; CONTAINS InterPro DOMAIN/s: Glycoside hydrolase, family 1 (InterPro:IPR001360), Glycoside hydrolase, family 1, activ…
AT1G02850.4	1804	-	0.051481	-	-	-	0.0264911	BETA GLUCOSIDASE 11 (BGLU11)	beta glucosidase 11 (BGLU11); FUNCTIONS IN: cation binding, hydrolase activity, hydrolyzing O-glycosyl compounds, catalytic activity; INVOLVED IN: carbohydrate metabolic process; LOCATED IN: endomembrane system; EXPRESSED IN: 24 plant structures; EXPRESSED DURING: 13 growth stages; CONTAINS InterPro DOMAIN/s: Glycoside hydrolase, family 1 (InterPro:IPR001360), Glycoside hydrolase, family 1, activ…
AT1G02860.1	1517	0.781221	1.39277	0.752169	1.22869	1.40342	0.976589	NITROGEN LIMITATION ADAPTATION (NLA)	Encodes a likely ubiquitin E3 ligase with RING and SPX domains that is involved in mediating immune responses. Targeted by MIR827.
AT1G02870.1	843	10.1044	6.66517	8.96725	10.2876	9.48526	4.13839		FUNCTIONS IN: molecular_function unknown; INVOLVED IN: biological_process unknown; EXPRESSED IN: 23 plant structures; EXPRESSED DURING: 13 growth stages; CONTAINS InterPro DOMAIN/s: Ribosome biogenesis protein Nop16 (InterPro:IPR019002); Has 104 Blast hits to 104 proteins in 57 species: Archae - 0; Bacteria - 0; Metazoa - 0; Fungi - 63; Plants - 35; Viruses - 0; Other Eukaryotes - 6 (source: NCBI…
AT1G02880.1	1361	0.344678	0.528843	0.349327	0.475529	0.200082	0.421365	THIAMIN PYROPHOSPHOKINASE1 (TPK1)	Encodes a thiamine pyrophosphokinase capable of producing thiamine pyrophosphate from free thiamine.
AT1G02880.2	1406	-	-	-	-	-	0.0339899	THIAMIN PYROPHOSPHOKINASE1 (TPK1)	Encodes a thiamine pyrophosphokinase capable of producing thiamine pyrophosphate from free thiamine.
AT1G02880.3	1169	0.126723	0.0794454	0.12201	0.0442905	-	0.0204405	THIAMIN PYROPHOSPHOKINASE1 (TPK1)	Encodes a thiamine pyrophosphokinase capable of producing thiamine pyrophosphate from free thiamine.
AT1G02880.4	1167	0.69817	0.497385	0.285179	0.842962	0.254557	0.389035	THIAMIN PYROPHOSPHOKINASE1 (TPK1)	Encodes a thiamine pyrophosphokinase capable of producing thiamine pyrophosphate from free thiamine.
AT1G02890.1	4131	0.633533	1.03978	0.690535	0.83974	0.695147	0.763527		AAA-type ATPase family protein; FUNCTIONS IN: nucleoside-triphosphatase activity, ATPase activity, nucleotide binding, ATP binding; LOCATED IN: chloroplast; EXPRESSED IN: 25 plant structures; EXPRESSED DURING: 15 growth stages; CONTAINS InterPro DOMAIN/s: ATPase, AAA+ type, core (InterPro:IPR003593), ATPase, AAA-type, core (InterPro:IPR003959), ATPase, AAA-type, conserved site (InterPro:IPR003960…
AT1G02890.2	4047	-	0.0114741	-	-	0.00611703	-		AAA-type ATPase family protein; FUNCTIONS IN: nucleoside-triphosphatase activity, ATPase activity, nucleotide binding, ATP binding; LOCATED IN: chloroplast; EXPRESSED IN: 25 plant structures; EXPRESSED DURING: 15 growth stages; CONTAINS InterPro DOMAIN/s: ATPase, AAA+ type, core (InterPro:IPR003593), ATPase, AAA-type, core (InterPro:IPR003959), ATPase, AAA-type, conserved site (InterPro:IPR003960…
AT1G02900.1	579	1.53512	0.6817	0.123169	0.35769	1.0689	0.330155	RAPID ALKALINIZATION FACTOR 1 (RALF1)	Member of a diversely expressed predicted peptide family showing sequence similarity to tobacco Rapid Alkalinization Factor (RALF), and is believed to play an essential role in the physiology of Arabidopsis. Consists of a single exon and is characterized by a conserved C-terminal motif and N-terminal signal peptide. Mediates Ca2+-dependent signaling.
AT1G02910.1	1557	23.2151	21.4136	20.7945	27.3011	21.6393	16.8201	LOW PSII ACCUMULATION1 (LPA1)	Mutants defective in this gene were shown to have a reduced PSII content (overall reduction in the levels of several PSII subunits) and a disrupted grana stack structure. The N-terminal half of the protein contains two tetratricopeptide repeat (TPR) motifs that are arranged tandemly, each consisting of a 34-residue degenerate consensus sequence. The N-terminal sequence is rich in positive and hyd…
AT1G02920.1	925	71.2402	121.637	9.48297	0.363829	1.92693	4.77899	GLUTATHIONE S-TRANSFERASE 7 (GSTF7)	Encodes glutathione transferase belonging to the phi class of GSTs. Naming convention according to Wagner et al. (2002).
AT1G02930.1	1049	21.5359	24.059	1.8129	0.0493571	0.235993	1.95897	GLUTATHIONE S-TRANSFERASE 6 (GSTF6)	Encodes glutathione transferase belonging to the phi class of GSTs. Naming convention according to Wagner et al. (2002).
AT1G02940.1	771	0.128093	0.030114	-	0.0671538	-	0.0619843	GLUTATHIONE S-TRANSFERASE (CLASS PHI) 5 (GSTF5)	Encodes glutathione transferase belonging to the phi class of GSTs. Naming convention according to Wagner et al. (2002).
AT1G02952.1	422	0.0585067	-	-	-	-	-		Potential natural antisense gene, locus overlaps with AT1G02950
AT1G02960.1	1583	0.155969	0.0586681	0.0901011	-	0.0625537	0.0301894		unknown protein; BEST Arabidopsis thaliana protein match is: unknown protein (TAIR:AT1G02965.1); Has 83 Blast hits to 82 proteins in 37 species: Archae - 0; Bacteria - 2; Metazoa - 20; Fungi - 7; Plants - 29; Viruses - 0; Other Eukaryotes - 25 (source: NCBI BLink).
AT1G02960.2	1610	0.429389	0.548	0.679191	0.627096	0.384404	0.489772		unknown protein; BEST Arabidopsis thaliana protein match is: unknown protein (TAIR:AT1G02965.1); Has 100 Blast hits to 99 proteins in 48 species: Archae - 0; Bacteria - 4; Metazoa - 26; Fungi - 13; Plants - 29; Viruses - 0; Other Eukaryotes - 28 (source: NCBI BLink).
AT1G02960.3	1642	0.390948	0.494901	0.419841	0.567577	0.361836	0.422018		unknown protein; LOCATED IN: cellular_component unknown; EXPRESSED IN: 23 plant structures; EXPRESSED DURING: 13 growth stages; BEST Arabidopsis thaliana protein match is: unknown protein (TAIR:AT1G02965.1); Has 35333 Blast hits to 34131 proteins in 2444 species: Archae - 798; Bacteria - 22429; Metazoa - 974; Fungi - 991; Plants - 531; Viruses - 0; Other Eukaryotes - 9610 (source: NCBI BLink).
AT1G02970.1	1856	0.319265	0.237683	0.755673	0.251067	0.080029	0.5536	WEE1 KINASE HOMOLOG (WEE1)	Protein kinase that negatively regulates the entry into mitosis.
AT1G02990.3	4379	0.022553	0.0371147	0.0217142	0.0532063	0.0339196	0.0327403		FUNCTIONS IN: molecular_function unknown; INVOLVED IN: biological_process unknown; LOCATED IN: cellular_component unknown; BEST Arabidopsis thaliana protein match is: CW-type Zinc Finger (TAIR:AT3G62900.1).
AT1G03000.1	3100	2.81146	1.91735	4.35558	2.83931	2.20405	3.76923	PEROXIN 6 (PEX6)	Encodes an apparent ATPase similar to yeast and human protein required for peroxisomal biogenesis. May facilitate recycling of PEX5, the peroxisomal matrix protein receptor, and thereby promote peroxisomal matrix protein import.
AT1G03010.1	2099	0.893963	0.409272	0.283131	1.23334	0.459967	0.318751		Phototropic-responsive NPH3 family protein; FUNCTIONS IN: signal transducer activity; INVOLVED IN: response to light stimulus, pollen tube growth; EXPRESSED IN: leaf apex, inflorescence meristem, cauline leaf, root, flower; EXPRESSED DURING: M germinated pollen stage, petal differentiation and expansion stage; CONTAINS InterPro DOMAIN/s: NPH3 (InterPro:IPR004249), BTB/POZ fold (InterPro:IPR011333…
AT1G03020.1	309	2.71668	1.50278	0.923172	1.08913	1.76254	1.46927		Thioredoxin superfamily protein; FUNCTIONS IN: electron carrier activity, arsenate reductase (glutaredoxin) activity, protein disulfide oxidoreductase activity; INVOLVED IN: cell redox homeostasis; LOCATED IN: cellular_component unknown; EXPRESSED IN: 7 plant structures; EXPRESSED DURING: 6 growth stages; CONTAINS InterPro DOMAIN/s: Glutaredoxin-like, plant II (InterPro:IPR011905), Thioredoxin fo…
AT1G03030.1	1345	5.9843	5.90374	4.25946	5.75498	5.06156	4.19272		P-loop containing nucleoside triphosphate hydrolases superfamily protein; FUNCTIONS IN: phosphotransferase activity, alcohol group as acceptor, kinase activity, ATP binding; INVOLVED IN: biosynthetic process, metabolic process; LOCATED IN: chloroplast; EXPRESSED IN: 22 plant structures; EXPRESSED DURING: 13 growth stages; CONTAINS InterPro DOMAIN/s: Phosphoribulokinase/uridine kinase (InterPro:IP…
AT1G03040.1	1456	1.45833	1.64248	1.06124	1.61799	1.17317	1.47702		basic helix-loop-helix (bHLH) DNA-binding superfamily protein; FUNCTIONS IN: DNA binding, sequence-specific DNA binding transcription factor activity; INVOLVED IN: regulation of transcription, acetyl-CoA biosynthetic process from pyruvate; LOCATED IN: nucleus; EXPRESSED IN: 22 plant structures; EXPRESSED DURING: 13 growth stages; CONTAINS InterPro DOMAIN/s: Helix-loop-helix DNA-binding domain (In…
AT1G03040.2	1440	0.0685829	0.322471	0.198097	0.215732	0.137531	-		basic helix-loop-helix (bHLH) DNA-binding superfamily protein; FUNCTIONS IN: DNA binding, sequence-specific DNA binding transcription factor activity; INVOLVED IN: regulation of transcription; LOCATED IN: nucleus; EXPRESSED IN: 22 plant structures; EXPRESSED DURING: 13 growth stages; CONTAINS InterPro DOMAIN/s: Helix-loop-helix DNA-binding domain (InterPro:IPR001092), Helix-loop-helix DNA-binding…
AT1G03050.1	1981	0.0124633	0.0468812	-	0.143749	0.0249931	-		ENTH/ANTH/VHS superfamily protein; FUNCTIONS IN: phospholipid binding, clathrin binding, binding, phosphatidylinositol binding; INVOLVED IN: N-terminal protein myristoylation, clathrin coat assembly; LOCATED IN: clathrin coat; EXPRESSED IN: 9 plant structures; EXPRESSED DURING: L mature pollen stage, M germinated pollen stage, 4 anthesis, C globular stage, petal differentiation and expansion stag…
AT1G03055.1	919	0.94031	1.03584	0.33627	0.929595	0.754252	0.26001		unknown protein; BEST Arabidopsis thaliana protein match is: unknown protein (TAIR:AT1G64680.1); Has 143 Blast hits to 143 proteins in 26 species: Archae - 0; Bacteria - 6; Metazoa - 0; Fungi - 0; Plants - 122; Viruses - 0; Other Eukaryotes - 15 (source: NCBI BLink).
AT1G03055.2	1027	0.33657	0.587795	0.0925868	0.45373	0.795459	0.1396		unknown protein; BEST Arabidopsis thaliana protein match is: unknown protein (TAIR:AT1G64680.1); Has 35333 Blast hits to 34131 proteins in 2444 species: Archae - 798; Bacteria - 22429; Metazoa - 974; Fungi - 991; Plants - 531; Viruses - 0; Other Eukaryotes - 9610 (source: NCBI BLink).
AT1G03060.1	11304	1.99415	2.62906	1.66343	2.39091	1.87682	2.77337	SPIRRIG (SPI)	Encodes a WD/BEACH domain protein involved in cell morphogenesis.
AT1G03070.1	1019	-	0.04557	0.139971	0.0508102	-	0.0937976		Bax inhibitor-1 family protein; CONTAINS InterPro DOMAIN/s: Inhibitor of apoptosis-promoting Bax1 related (InterPro:IPR006214); BEST Arabidopsis thaliana protein match is: Bax inhibitor-1 family protein (TAIR:AT4G02690.1); Has 5593 Blast hits to 5593 proteins in 1573 species: Archae - 0; Bacteria - 3054; Metazoa - 856; Fungi - 144; Plants - 197; Viruses - 83; Other Eukaryotes - 1259 (source: NCBI…
AT1G03070.2	1054	-	-	0.0225538	0.0245615	-	-		Bax inhibitor-1 family protein; FUNCTIONS IN: glutamate binding; INVOLVED IN: biological_process unknown; LOCATED IN: cellular_component unknown; EXPRESSED IN: 24 plant structures; EXPRESSED DURING: 15 growth stages; CONTAINS InterPro DOMAIN/s: Inhibitor of apoptosis-promoting Bax1 related (InterPro:IPR006214); BEST Arabidopsis thaliana protein match is: Bax inhibitor-1 family protein (TAIR:AT4G0…
AT1G03080.1	5736	4.70898	8.9091	6.19158	6.47646	7.60882	6.1487	NETWORKED 1D (NET1D)	kinase interacting (KIP1-like) family protein; FUNCTIONS IN: molecular_function unknown; INVOLVED IN: biological_process unknown; LOCATED IN: plasma membrane; EXPRESSED IN: 22 plant structures; EXPRESSED DURING: 13 growth stages; CONTAINS InterPro DOMAIN/s: Prefoldin (InterPro:IPR009053), KIP1-like (InterPro:IPR011684); BEST Arabidopsis thaliana protein match is: Kinase interacting (KIP1-like) fa…
AT1G03090.1	2546	-	-	-	0.010168	-	-	(MCCA)	MCCA is the biotinylated subunit of the dimer MCCase, which is involved in leucine degradation. Both subunits are nuclear coded and the active enzyme is located in the mitochondrion.
AT1G03090.2	2606	0.0757938	0.106913	0.255413	0.218546	0.208989	0.22923	(MCCA)	MCCA is the biotinylated subunit of the dimer MCCase, which is involved in leucine degradation. Both subunits are nuclear coded and the active enzyme is located in the mitochondrion.
AT1G03100.1	2595	0.380576	0.250521	0.48551	0.598562	0.36251	0.478819		Pentatricopeptide repeat (PPR) superfamily protein; CONTAINS InterPro DOMAIN/s: Pentatricopeptide repeat (InterPro:IPR002885); BEST Arabidopsis thaliana protein match is: Pentatricopeptide repeat (PPR) superfamily protein (TAIR:AT4G17616.1); Has 9904 Blast hits to 5133 proteins in 176 species: Archae - 0; Bacteria - 34; Metazoa - 111; Fungi - 31; Plants - 9502; Viruses - 0; Other Eukaryotes - 226…
AT1G03110.1	1564	1.65757	1.88534	3.87582	1.85386	3.24482	1.6042	TRNA MODIFICATION 82 (TRM82)	Encodes a gene involved in the modification of nucleosides in tRNA. Mutants have no 7-methylguanosine.
AT1G03120.1	549	0.134917	0.634369	0.0865999	0.0943089	0.496015	0.130573	RESPONSIVE TO ABSCISIC ACID 28 (RAB28)	Atrab28 plays a role in the ion cell balance during late embryogenesis and germination.
AT1G03130.1	892	401.238	726.315	2039.83	394.876	686.331	1420.14	PHOTOSYSTEM I SUBUNIT D-2 (PSAD-2)	Encodes a protein predicted by sequence similarity with spinach PsaD to be photosystem I reaction center subunit II (PsaD2)
AT1G03140.1	1443	11.6691	11.2147	14.6122	11.0871	10.3792	14.0256		splicing factor Prp18 family protein; INVOLVED IN: RNA splicing; LOCATED IN: spliceosomal complex; EXPRESSED IN: male gametophyte, cultured cell, pollen tube; EXPRESSED DURING: L mature pollen stage, M germinated pollen stage; CONTAINS InterPro DOMAIN/s: Pre-mRNA processing factor 4 (PRP4) like (InterPro:IPR014906), Splicing factor motif (InterPro:IPR003648), Prp18 (InterPro:IPR004098); BEST Arab…
AT1G03150.1	743	7.80903	8.43719	11.2939	7.0033	8.56285	12.7997		Acyl-CoA N-acyltransferases (NAT) superfamily protein; FUNCTIONS IN: N-acetyltransferase activity; INVOLVED IN: metabolic process; LOCATED IN: cellular_component unknown; EXPRESSED IN: 22 plant structures; EXPRESSED DURING: 13 growth stages; CONTAINS InterPro DOMAIN/s: GCN5-related N-acetyltransferase, C-terminal (InterPro:IPR022610), GCN5-related N-acetyltransferase (InterPro:IPR000182), Acyl-Co…
AT1G03160.1	2878	1.12383	0.95195	2.2384	1.18735	0.86877	1.67713	FZO-LIKE (FZL)	A new plant-specific member of the dynamin superfamily; defines a new protein class within the dynamin superfamily of membrane remodeling GTPases that regulates organization of the thylakoid network in plants. Targeted to chloroplasts and associated with thylakoid and envelope membranes as punctate structures. Knockout mutants have abnormalities in chloroplast and thylakoid morphology, including …
AT1G03160.2	2948	0.117252	0.0708824	0.129019	0.114159	0.109167	0.145899	FZO-LIKE (FZL)	A new plant-specific member of the dynamin superfamily; defines a new protein class within the dynamin superfamily of membrane remodeling GTPases that regulates organization of the thylakoid network in plants. Targeted to chloroplasts and associated with thylakoid and envelope membranes as punctate structures. Knockout mutants have abnormalities in chloroplast and thylakoid morphology, including …
AT1G03170.1	1053	0.0234471	0.0881972	0.0451504	-	0.141058	0.0226922	FANTASTIC FOUR 2 (FAF2)	A member of the FAF family proteins encoded by the FANTASTIC FOUR (FAF) genes: AT4G02810 (FAF1), AT1G03170 (FAF2), AT5G19260 (FAF3) and AT3G06020 (FAF4). FAFs have the potential to regulate shoot meristem size in Arabidopsis thaliana. FAFs can repress WUS, which ultimately leads to an arrest of meristem activity in FAF overexpressing lines.
AT1G03180.1	1095	0.0901912	0.0424071	0.130256	-	0.0226079	0.0436437		unknown protein; Has 36 Blast hits to 36 proteins in 15 species: Archae - 0; Bacteria - 0; Metazoa - 3; Fungi - 0; Plants - 33; Viruses - 0; Other Eukaryotes - 0 (source: NCBI BLink).
AT1G03180.2	1499	0.164709	-	-	-	-	0.0637623		unknown protein; FUNCTIONS IN: molecular_function unknown; INVOLVED IN: biological_process unknown; LOCATED IN: mitochondrion; EXPRESSED IN: 15 plant structures; EXPRESSED DURING: 8 growth stages; Has 35333 Blast hits to 34131 proteins in 2444 species: Archae - 798; Bacteria - 22429; Metazoa - 974; Fungi - 991; Plants - 531; Viruses - 0; Other Eukaryotes - 9610 (source: NCBI BLink).
AT1G03190.1	2578	0.076617	0.108074	0.175199	0.150627	0.115232	0.0834191	ULTRAVIOLET HYPERSENSITIVE 6 (UVH6)	UV damage and heat induce a common stress response in plants that leads to tissue death and reduced chloroplast function. The UVH6 product is suggested to be a negative regulator of this response.
AT1G03190.2	2676	-	0.0173527	0.062183	-	-	0.0178587	ULTRAVIOLET HYPERSENSITIVE 6 (UVH6)	UV damage and heat induce a common stress response in plants that leads to tissue death and reduced chloroplast function. The UVH6 product is suggested to be a negative regulator of this response.
AT1G03200.1	440	3.03012	4.1159	3.29562	2.88296	2.53183	2.06365		unknown protein; BEST Arabidopsis thaliana protein match is: unknown protein (TAIR:AT1G03240.1); Has 2 Blast hits to 2 proteins in 1 species: Archae - 0; Bacteria - 0; Metazoa - 0; Fungi - 0; Plants - 2; Viruses - 0; Other Eukaryotes - 0 (source: NCBI BLink).
AT1G03210.1	861	8.37333	7.19998	5.52188	4.5702	4.45659	5.52275		Phenazine biosynthesis PhzC/PhzF protein; FUNCTIONS IN: catalytic activity; INVOLVED IN: biosynthetic process; LOCATED IN: endomembrane system; EXPRESSED IN: 24 plant structures; EXPRESSED DURING: 15 growth stages; CONTAINS InterPro DOMAIN/s: Phenazine biosynthesis PhzC/PhzF protein (InterPro:IPR003719); BEST Arabidopsis thaliana protein match is: Phenazine biosynthesis PhzC/PhzF protein (TAIR:AT…
AT1G03220.1	1530	16.9763	20.8051	16.2051	7.32642	9.36831	14.8992		Eukaryotic aspartyl protease family protein; FUNCTIONS IN: aspartic-type endopeptidase activity; INVOLVED IN: response to salt stress; LOCATED IN: cell wall, plasma membrane, membrane, plant-type cell wall; EXPRESSED IN: 6 plant structures; CONTAINS InterPro DOMAIN/s: Peptidase aspartic (InterPro:IPR021109), Peptidase aspartic, catalytic (InterPro:IPR009007), Peptidase A1 (InterPro:IPR001461); BE…
AT1G03230.1	1502	5.75329	5.87404	7.96082	3.42988	3.27987	8.44754		Eukaryotic aspartyl protease family protein; FUNCTIONS IN: aspartic-type endopeptidase activity; INVOLVED IN: response to salt stress; LOCATED IN: cell wall, plant-type cell wall; EXPRESSED IN: stem, root; CONTAINS InterPro DOMAIN/s: Peptidase aspartic (InterPro:IPR021109), Peptidase aspartic, catalytic (InterPro:IPR009007), Peptidase A1 (InterPro:IPR001461); BEST Arabidopsis thaliana protein mat…
AT1G03240.1	473	-	-	-	-	0.20935	-		unknown protein; BEST Arabidopsis thaliana protein match is: unknown protein (TAIR:AT1G03200.1); Has 2 Blast hits to 2 proteins in 1 species: Archae - 0; Bacteria - 0; Metazoa - 0; Fungi - 0; Plants - 2; Viruses - 0; Other Eukaryotes - 0 (source: NCBI BLink).
AT1G03250.1	1170	1.85701	2.52023	2.6413	1.43821	2.22166	2.45076		unknown protein; Has 89 Blast hits to 89 proteins in 31 species: Archae - 0; Bacteria - 0; Metazoa - 31; Fungi - 0; Plants - 48; Viruses - 0; Other Eukaryotes - 10 (source: NCBI BLink).
AT1G03250.2	1190	0.0414955	0.0390217	-	-	0.104015	-		unknown protein; FUNCTIONS IN: molecular_function unknown; INVOLVED IN: biological_process unknown; LOCATED IN: cellular_component unknown; EXPRESSED IN: 24 plant structures; EXPRESSED DURING: 15 growth stages.
AT1G03260.1	1332	4.37448	4.20084	5.67522	6.21929	4.60916	5.11265		SNARE associated Golgi protein family; LOCATED IN: endomembrane system; EXPRESSED IN: 24 plant structures; EXPRESSED DURING: 15 growth stages; CONTAINS InterPro DOMAIN/s: SNARE associated Golgi protein (InterPro:IPR015414); BEST Arabidopsis thaliana protein match is: SNARE associated Golgi protein family (TAIR:AT5G19070.1); Has 5379 Blast hits to 5379 proteins in 1283 species: Archae - 29; Bacter…
AT1G03270.1	1500	0.839455	0.44888	1.72741	1.6223	1.28729	1.19475		CBS domain-containing protein with a domain of unknown function (DUF21); FUNCTIONS IN: molecular_function unknown; INVOLVED IN: biological_process unknown; LOCATED IN: endomembrane system; EXPRESSED IN: 21 plant structures; EXPRESSED DURING: 14 growth stages; CONTAINS InterPro DOMAIN/s: Protein of unknown function DUF21 (InterPro:IPR002550); BEST Arabidopsis thaliana protein match is: CBS domain-…
AT1G03280.1	1901	1.58451	2.18622	1.8257	2.38315	1.74501	1.9483		Transcription factor TFIIE, alpha subunit; FUNCTIONS IN: RNA polymerase II transcription factor activity, transcription initiation factor activity; INVOLVED IN: transcription initiation from RNA polymerase II promoter; LOCATED IN: endomembrane system, transcription factor TFIIE complex; EXPRESSED IN: 24 plant structures; EXPRESSED DURING: 15 growth stages; CONTAINS InterPro DOMAIN/s: Transcriptio…
AT1G03290.1	1860	0.159289	0.224689	0.0766828	0.1531	0.106476	0.205548		unknown protein; BEST Arabidopsis thaliana protein match is: unknown protein (TAIR:AT4G02880.2); Has 13587 Blast hits to 10183 proteins in 1114 species: Archae - 257; Bacteria - 2402; Metazoa - 5637; Fungi - 960; Plants - 675; Viruses - 54; Other Eukaryotes - 3602 (source: NCBI BLink).
AT1G03290.2	2194	0.641441	0.814849	0.628422	0.306783	0.586733	0.675244		unknown protein; FUNCTIONS IN: molecular_function unknown; INVOLVED IN: biological_process unknown; LOCATED IN: cellular_component unknown; EXPRESSED IN: 22 plant structures; EXPRESSED DURING: 13 growth stages; BEST Arabidopsis thaliana protein match is: unknown protein (TAIR:AT4G02880.2).
AT1G03300.1	2013	1.32464	1.1188	1.22814	1.63326	1.09451	1.13955	DOMAIN OF UNKNOWN FUNCTION 724 1 (ATDUF1)	Member of the plant-specific DUF724 protein family. Arabidopsis has 10 DUF724 proteins. Loss of function mutant has a WT phenotype
AT1G03310.1	2932	0.218941	0.118782	0.170261	0.0706352	0.185752	0.309689	DEBRANCHING ENZYME 1 (DBE1)	Encodes a protein with strong similarity to isoamylase (EC:3.2.1.68) however lacks critical residues known to be important for activity. Appears to co localize with ISA1 in the chloroplast isoamylase complex. Mutations in this gene cause the loss of detectable isoamylase activity and the disruption of normal starch structure. It has been postulated that AtISA2 interacts with AtISA1 to form the Is…
AT1G03310.2	2940	0.235141	0.102664	0.428537	0.202524	0.117884	0.292591	DEBRANCHING ENZYME 1 (DBE1)	Encodes a protein with strong similarity to isoamylase (EC:3.2.1.68) however lacks critical residues known to be important for activity. Appears to co localize with ISA1 in the chloroplast isoamylase complex. Mutations in this gene cause the loss of detectable isoamylase activity and the disruption of normal starch structure. It has been postulated that AtISA2 interacts with AtISA1 to form the Is…
AT1G03320.1	663	0.297917	0.525292	0.573675	0.234279	0.149355	0.144162		unknown protein; Has 1038 Blast hits to 683 proteins in 112 species: Archae - 4; Bacteria - 14; Metazoa - 318; Fungi - 117; Plants - 86; Viruses - 8; Other Eukaryotes - 491 (source: NCBI BLink).
AT1G03330.1	726	14.7595	11.8648	9.3646	12.623	10.4001	10.2031		Small nuclear ribonucleoprotein family protein; CONTAINS InterPro DOMAIN/s: Like-Sm ribonucleoprotein (LSM) domain (InterPro:IPR001163), U6 snRNA-associated Sm-like protein LSm2 (InterPro:IPR016654), Like-Sm ribonucleoprotein (LSM) domain, eukaryotic/archaea-type (InterPro:IPR006649), Like-Sm ribonucleoprotein (LSM)-related domain (InterPro:IPR010920); Has 762 Blast hits to 762 proteins in 209 sp…
AT1G03340.1	1298	0.551622	0.894372	2.06949	0.279221	0.305154	1.45431		unknown protein; BEST Arabidopsis thaliana protein match is: unknown protein (TAIR:AT4G02920.1); Has 44 Blast hits to 41 proteins in 13 species: Archae - 0; Bacteria - 1; Metazoa - 0; Fungi - 0; Plants - 43; Viruses - 0; Other Eukaryotes - 0 (source: NCBI BLink).
AT1G03350.1	1756	14.004	19.3439	15.568	14.4919	14.0836	14.6962		BSD domain-containing protein; FUNCTIONS IN: molecular_function unknown; INVOLVED IN: biological_process unknown; LOCATED IN: cellular_component unknown; EXPRESSED IN: 24 plant structures; EXPRESSED DURING: 15 growth stages; CONTAINS InterPro DOMAIN/s: BSD (InterPro:IPR005607); BEST Arabidopsis thaliana protein match is: BSD domain-containing protein (TAIR:AT4G13110.1); Has 10642 Blast hits to 59…
AT1G03360.1	1264	0.82039	2.05728	2.21919	1.59751	3.44699	1.41782	RIBOSOMAL RNA PROCESSING 4 (RRP4)	ribosomal RNA processing 4 (RRP4); FUNCTIONS IN: exonuclease activity; LOCATED IN: mitochondrion; EXPRESSED IN: 20 plant structures; EXPRESSED DURING: 13 growth stages; CONTAINS InterPro DOMAIN/s: Nucleic acid-binding, OB-fold-like (InterPro:IPR016027); Has 615 Blast hits to 615 proteins in 291 species: Archae - 147; Bacteria - 0; Metazoa - 136; Fungi - 134; Plants - 55; Viruses - 0; Other Eukary…
AT1G03365.1	2836	3.62164	3.47122	3.54563	4.15337	3.3345	3.63142		RING/U-box superfamily protein; FUNCTIONS IN: zinc ion binding; CONTAINS InterPro DOMAIN/s: Zinc finger, RING-type (InterPro:IPR001841); BEST Arabidopsis thaliana protein match is: RING/U-box superfamily protein (TAIR:AT4G03000.2).
AT1G03370.1	3769	5.07684	4.60169	2.97698	3.07714	2.51563	2.92902		C2 calcium/lipid-binding and GRAM domain containing protein; CONTAINS InterPro DOMAIN/s: C2 membrane targeting protein (InterPro:IPR018029), C2 calcium/lipid-binding domain, CaLB (InterPro:IPR008973), GRAM (InterPro:IPR004182), C2 region (InterPro:IPR020477), C2 calcium-dependent membrane targeting (InterPro:IPR000008); BEST Arabidopsis thaliana protein match is: C2 calcium/lipid-binding and GRAM…
AT1G03380.1	3732	7.24421	8.37388	7.61815	8.79575	9.52548	10.1867	HOMOLOG OF YEAST AUTOPHAGY 18 (ATG18) G (ATG18G)	homolog of yeast autophagy 18 (ATG18) G (ATG18G); CONTAINS InterPro DOMAIN/s: WD40 repeat-like-containing domain (InterPro:IPR011046), Breast carcinoma amplified sequence 3 (InterPro:IPR022175), WD40 repeat (InterPro:IPR001680), WD40/YVTN repeat-like-containing domain (InterPro:IPR015943), WD40 repeat, subgroup (InterPro:IPR019781); BEST Arabidopsis thaliana protein match is: homolog of yeast aut…
AT1G03390.1	1386	0.0890687	0.268028	0.0514538	0.429596	0.250057	0.275843		HXXXD-type acyl-transferase family protein; FUNCTIONS IN: transferase activity, transferring acyl groups other than amino-acyl groups, transferase activity; INVOLVED IN: biological_process unknown; EXPRESSED IN: sepal, flower; EXPRESSED DURING: petal differentiation and expansion stage; CONTAINS InterPro DOMAIN/s: Transferase (InterPro:IPR003480); BEST Arabidopsis thaliana protein match is: HXXXD…
AT1G03400.1	1236	26.7873	33.418	18.675	18.7875	21.0703	14.6733		A single copy gene that encodes a protein with sequence similarity to tomato E8 (ACC oxidase, the last step in ethylene biosynthesis) involved in ethylene synthesis and fruit ripening in tomato. This gene is not induced by ethylene in siliques. The transcript is found in siliques, etiolated seedlings, leaves, stems and flowers.
AT1G03410.1	2652	1.07995	1.89981	1.74792	0.136663	0.298711	0.306345	(2A6)	2A6; FUNCTIONS IN: oxidoreductase activity; LOCATED IN: endomembrane system; EXPRESSED IN: 17 plant structures; EXPRESSED DURING: 10 growth stages; CONTAINS InterPro DOMAIN/s: Oxoglutarate/iron-dependent oxygenase (InterPro:IPR005123); BEST Arabidopsis thaliana protein match is: 2-oxoglutarate (2OG) and Fe(II)-dependent oxygenase superfamily protein (TAIR:AT1G03400.1); Has 8330 Blast hits to 8293…
AT1G03420.1	1076	0.252405	0.151046	0.265112	-	0.0460142	0.0444144	SADHU NON-CODING RETROTRANSPOSON 4-2 (Sadhu4-2)	Member of Sadhu non-coding retrotransposon family
AT1G03430.1	1025	3.25183	3.94138	6.02989	1.76795	2.80161	4.73236	HISTIDINE-CONTAINING PHOSPHOTRANSFER FACTOR 5 (AHP5)	Encodes AHP5, one of the six Arabidopsis thaliana histidine phosphotransfer proteins (AHPs). AHPs function as redundant positive regulators of cytokinin signaling. Members of the AHP gene family include: AT3G21510 (AHP1), AT3G29350 (AHP2), AT5G39340 (AHP3), AT3G16360 (AHP4), AT1G03430 (AHP5) and AT1G80100 (AHP6).
AT1G03440.1	1667	12.8263	18.3013	10.0677	16.5235	18.9343	8.60046		Leucine-rich repeat (LRR) family protein; INVOLVED IN: signal transduction; LOCATED IN: endomembrane system; EXPRESSED IN: 23 plant structures; EXPRESSED DURING: 13 growth stages; CONTAINS InterPro DOMAIN/s: Leucine-rich repeat-containing N-terminal domain, type 2 (InterPro:IPR013210), Leucine-rich repeat (InterPro:IPR001611); BEST Arabidopsis thaliana protein match is: RNI-like superfamily prote…
AT1G03445.1	2727	0.0362154	0.0170282	0.0174343	0.0284794	0.018156	-	BRI1 SUPPRESSOR 1 (BSU1)	encodes a serine?threonine protein phosphatase with an N-terminal Kelch-repeat domain, which is nuclear localized and expressed preferentially in elongating cells. Genetic evidence suggest that this gene plays a redundant role (along with other members of the same gene family) in modulating growth in response to brassinosteroid.
AT1G03457.1	1717	0.115037	0.270447	0.0830693	0.437243	0.0576718	0.0556667		RNA-binding (RRM/RBD/RNP motifs) family protein; FUNCTIONS IN: RNA binding, nucleotide binding, nucleic acid binding; INVOLVED IN: biological_process unknown; LOCATED IN: cellular_component unknown; EXPRESSED IN: 17 plant structures; EXPRESSED DURING: 14 growth stages; CONTAINS InterPro DOMAIN/s: RNA recognition motif, RNP-1 (InterPro:IPR000504), Ribonucleoprotein, BRUNO-like (InterPro:IPR015903)…
AT1G03457.2	1694	-	0.0548239	-	-	0.0584549	0.0282113		RNA-binding (RRM/RBD/RNP motifs) family protein; FUNCTIONS IN: RNA binding, nucleotide binding, nucleic acid binding; INVOLVED IN: biological_process unknown; LOCATED IN: cellular_component unknown; EXPRESSED IN: 17 plant structures; EXPRESSED DURING: 14 growth stages; CONTAINS InterPro DOMAIN/s: RNA recognition motif, RNP-1 (InterPro:IPR000504), Ribonucleoprotein, BRUNO-like (InterPro:IPR015903)…
AT1G03470.1	1247	-	-	-	0.0207601	-	0.0383239	NETWORKED 3A (NET3A)	Encodes a member of the NET superfamily of proteins that potentially couples different membranes to the actin cytoskeleton in plant cells. It colocalizes with filamentous actin and is localized to the nuclear membrane and the vacuolar membrane.
AT1G03470.2	1175	-	-	-	0.0220322	-	-	NETWORKED 3A (NET3A)	Encodes a member of the NET superfamily of proteins that potentially couples different membranes to the actin cytoskeleton in plant cells. It colocalizes with filamentous actin and is localized to the nuclear membrane and the vacuolar membrane.
AT1G03475.1	1448	68.2381	56.6177	91.6884	80.5955	57.786	69.9686	LESION INITIATION 2 (LIN2)	Encodes coproporphyrinogen III oxidase, a key enzyme in the biosynthetic pathway of chlorophyll and heme, a tetrapyrrole pathway. Mutants express cytological and molecular markers associated with the defense responses, usually activated by pathogen infection.
AT1G03495.1	1753	0.661964	1.62909	0.827195	0.531638	1.15799	0.749698		HXXXD-type acyl-transferase family protein; FUNCTIONS IN: transferase activity, transferring acyl groups other than amino-acyl groups, transferase activity; INVOLVED IN: biological_process unknown; CONTAINS InterPro DOMAIN/s: Transferase (InterPro:IPR003480); BEST Arabidopsis thaliana protein match is: HXXXD-type acyl-transferase family protein (TAIR:AT1G03940.1); Has 1920 Blast hits to 1905 prot…
AT1G03502.1	114	-	1.222	1.04262	0.681258	0.434309	0.419209		small nucleolar RNA
AT1G03510.1	1290	0.727298	0.287974	0.276415	0.581974	0.46057	0.333418		Tetratricopeptide repeat (TPR)-like superfamily protein; FUNCTIONS IN: binding; INVOLVED IN: biological_process unknown; LOCATED IN: cellular_component unknown; EXPRESSED IN: 10 plant structures; EXPRESSED DURING: 6 growth stages; CONTAINS InterPro DOMAIN/s: Pentatricopeptide repeat (InterPro:IPR002885), Tetratricopeptide-like helical (InterPro:IPR011990); BEST Arabidopsis thaliana protein match …
AT1G03520.1	2035	1.0798	0.536237	0.887787	1.13219	0.924535	0.821939		Core-2/I-branching beta-1,6-N-acetylglucosaminyltransferase family protein; FUNCTIONS IN: transferase activity, transferring glycosyl groups, acetylglucosaminyltransferase activity; INVOLVED IN: carbohydrate biosynthetic process; LOCATED IN: membrane; EXPRESSED IN: 22 plant structures; EXPRESSED DURING: 13 growth stages; CONTAINS InterPro DOMAIN/s: Glycosyl transferase, family 14 (InterPro:IPR003…
AT1G03520.2	1404	0.0351707	-	0.0338628	-	-	-		Core-2/I-branching beta-1,6-N-acetylglucosaminyltransferase family protein; FUNCTIONS IN: transferase activity, transferring glycosyl groups, acetylglucosaminyltransferase activity; INVOLVED IN: carbohydrate biosynthetic process; LOCATED IN: membrane; EXPRESSED IN: 22 plant structures; EXPRESSED DURING: 13 growth stages; CONTAINS InterPro DOMAIN/s: Glycosyl transferase, family 14 (InterPro:IPR003…
AT1G03530.1	2601	0.996706	1.62463	1.52629	0.95549	2.40799	1.21266	NUCLEAR ASSEMBLY FACTOR 1 (NAF1)	nuclear assembly factor 1 (NAF1); FUNCTIONS IN: snoRNA binding, pseudouridine synthase activity; INVOLVED IN: biological_process unknown; LOCATED IN: box H/ACA snoRNP complex; EXPRESSED IN: 23 plant structures; EXPRESSED DURING: 13 growth stages; CONTAINS InterPro DOMAIN/s: H/ACA ribonucleoprotein complex, subunit Gar1/Naf1 (InterPro:IPR007504); Has 55446 Blast hits to 31211 proteins in 1683 spec…
AT1G03540.1	1830	0.215867	0.164936	0.20784	0.169756	0.270553	0.221975		Pentatricopeptide repeat (PPR-like) superfamily protein; CONTAINS InterPro DOMAIN/s: Pentatricopeptide repeat (InterPro:IPR002885); BEST Arabidopsis thaliana protein match is: Pentatricopeptide repeat (PPR) superfamily protein (TAIR:AT2G13600.1); Has 43035 Blast hits to 14042 proteins in 228 species: Archae - 0; Bacteria - 19; Metazoa - 59; Fungi - 97; Plants - 42229; Viruses - 0; Other Eukaryote…
AT1G03545.1	1223	0.141316	0.360703	0.233246	0.190507	0.242901	0.214918		Potential natural antisense gene, locus overlaps with AT1G03550
AT1G03550.1	1258	2.59067	2.91608	1.96523	2.18133	1.49557	2.20335	SECRETORY CARRIER MEMBRANE PROTEIN 4 (SCAMP4)	Secretory carrier membrane protein (SCAMP) family protein; FUNCTIONS IN: transmembrane transporter activity; INVOLVED IN: protein transport; LOCATED IN: integral to membrane; EXPRESSED IN: 23 plant structures; EXPRESSED DURING: 15 growth stages; CONTAINS InterPro DOMAIN/s: SCAMP (InterPro:IPR007273); BEST Arabidopsis thaliana protein match is: Secretory carrier membrane protein (SCAMP) family pro…
AT1G03560.1	2255	0.30657	0.391255	0.221377	0.321445	0.362278	0.529821		Pentatricopeptide repeat (PPR-like) superfamily protein; CONTAINS InterPro DOMAIN/s: Pentatricopeptide repeat (InterPro:IPR002885); BEST Arabidopsis thaliana protein match is: Tetratricopeptide repeat (TPR)-like superfamily protein (TAIR:AT5G39710.1); Has 53521 Blast hits to 15193 proteins in 316 species: Archae - 3; Bacteria - 91; Metazoa - 613; Fungi - 824; Plants - 50230; Viruses - 0; Other Eu…
AT1G03580.1	1206	0.040945	0.038504	0.0591335	0.0214658	0.0205271	0.17832		pseudogene, meprin and TRAF homology (MATH) domain protein -related, weak similarity to ubiquitin-specific protease 12 (Arabidopsis thaliana) GI:11993471; contains weak hit to Pfam PF00917: MATH domain
AT1G03590.1	2003	5.00453	9.2037	3.57228	5.50584	7.15602	3.67431		Protein phosphatase 2C family protein; FUNCTIONS IN: protein serine/threonine phosphatase activity, catalytic activity; INVOLVED IN: N-terminal protein myristoylation; LOCATED IN: plasma membrane; EXPRESSED IN: 23 plant structures; EXPRESSED DURING: 13 growth stages; CONTAINS InterPro DOMAIN/s: Protein phosphatase 2C-related (InterPro:IPR001932), Protein phosphatase 2C (InterPro:IPR015655), Prote…
AT1G03600.1	780	246.835	343.149	452.759	321.805	363.083	453.177	(PSB27)	PSB27; FUNCTIONS IN: molecular_function unknown; INVOLVED IN: photosystem II repair; LOCATED IN: thylakoid, chloroplast thylakoid membrane, chloroplast thylakoid lumen, chloroplast photosystem II, chloroplast; EXPRESSED IN: 23 plant structures; EXPRESSED DURING: 13 growth stages; Has 273 Blast hits to 273 proteins in 82 species: Archae - 0; Bacteria - 114; Metazoa - 0; Fungi - 0; Plants - 63; Vir…
AT1G03610.1	1675	9.00626	10.3684	9.86347	7.92862	12.2079	10.3568		Protein of unknown function (DUF789); CONTAINS InterPro DOMAIN/s: Protein of unknown function DUF789 (InterPro:IPR008507); BEST Arabidopsis thaliana protein match is: Protein of unknown function (DUF789) (TAIR:AT4G03420.1); Has 266 Blast hits to 262 proteins in 19 species: Archae - 0; Bacteria - 0; Metazoa - 0; Fungi - 0; Plants - 263; Viruses - 0; Other Eukaryotes - 3 (source: NCBI BLink).
AT1G03620.1	860	0.172255	0.0809927	0.138207	0.240817	0.143928	0.361202		ELMO/CED-12 family protein; FUNCTIONS IN: molecular_function unknown; INVOLVED IN: phagocytosis; LOCATED IN: cytoskeleton; EXPRESSED IN: 16 plant structures; EXPRESSED DURING: 6 growth stages; CONTAINS InterPro DOMAIN/s: Engulfment/cell motility, ELMO (InterPro:IPR006816); BEST Arabidopsis thaliana protein match is: ELMO/CED-12 family protein (TAIR:AT3G03610.1); Has 828 Blast hits to 828 proteins…
AT1G03630.1	1394	19.093	17.3718	39.5967	25.795	25.0043	32.3284	PROTOCHLOROPHYLLIDE OXIDOREDUCTASE C (POR C)	Encodes for a protein with protochlorophyllide oxidoreductase activity. The enzyme is NADPH- and light-dependent.
AT1G03630.2	1379	0.537125	0.47143	1.13773	0.901098	0.789883	1.26492	PROTOCHLOROPHYLLIDE OXIDOREDUCTASE C (POR C)	Encodes for a protein with protochlorophyllide oxidoreductase activity. The enzyme is NADPH- and light-dependent.
AT1G03650.1	793	3.7673	1.34681	1.43889	2.77486	1.15506	1.08476		Acyl-CoA N-acyltransferases (NAT) superfamily protein; FUNCTIONS IN: N-acetyltransferase activity; INVOLVED IN: metabolic process; LOCATED IN: cellular_component unknown; CONTAINS InterPro DOMAIN/s: GCN5-related N-acetyltransferase, C-terminal (InterPro:IPR022610), GCN5-related N-acetyltransferase (InterPro:IPR000182), Acyl-CoA N-acyltransferase (InterPro:IPR016181); Has 3295 Blast hits to 3295 p…
AT1G03660.1	324	0.457219	0.644942	-	-	-	-		Ankyrin-repeat containing protein; BEST Arabidopsis thaliana protein match is: ankyrin repeat family protein (TAIR:AT1G03670.1); Has 105 Blast hits to 104 proteins in 3 species: Archae - 0; Bacteria - 0; Metazoa - 0; Fungi - 0; Plants - 105; Viruses - 0; Other Eukaryotes - 0 (source: NCBI BLink).
AT1G03670.1	1851	-	0.0501738	-	-	-	-		Ankyrin repeat containing protein
AT1G03680.1	910	271.208	247.411	278.965	313.072	264.586	303.965	THIOREDOXIN M-TYPE 1 (THM1)	encodes a chloroplast thioredoxin similar to prokaryotic thioredoxins.
AT1G03687.1	1356	0.619067	0.684894	1.08691	0.935474	1.11364	0.740109		DTW domain-containing protein; CONTAINS InterPro DOMAIN/s: DTW (InterPro:IPR005636); Has 580 Blast hits to 580 proteins in 298 species: Archae - 0; Bacteria - 527; Metazoa - 0; Fungi - 0; Plants - 28; Viruses - 0; Other Eukaryotes - 25 (source: NCBI BLink).
AT1G03687.2	1428	0.0345796	0.0487771	0.116528	0.0725149	0.0346718	0.167331		DTW domain-containing protein; CONTAINS InterPro DOMAIN/s: DTW (InterPro:IPR005636); Has 477 Blast hits to 477 proteins in 253 species: Archae - 0; Bacteria - 432; Metazoa - 0; Fungi - 0; Plants - 26; Viruses - 0; Other Eukaryotes - 19 (source: NCBI BLink).
AT1G03700.1	640	0.154312	-	-	-	-	-		Uncharacterised protein family (UPF0497); FUNCTIONS IN: molecular_function unknown; INVOLVED IN: biological_process unknown; LOCATED IN: endomembrane system; EXPRESSED IN: hypocotyl, flower; EXPRESSED DURING: petal differentiation and expansion stage; CONTAINS InterPro DOMAIN/s: Uncharacterised protein family UPF0497, trans-membrane plant (InterPro:IPR006702), Uncharacterised protein family UPF04…
AT1G03710.1	957	-	-	-	-	-	0.0499372		Cystatin/monellin superfamily protein; FUNCTIONS IN: cysteine-type endopeptidase inhibitor activity; INVOLVED IN: biological_process unknown; LOCATED IN: cellular_component unknown; EXPRESSED IN: 10 plant structures; EXPRESSED DURING: 8 growth stages; CONTAINS InterPro DOMAIN/s: Proteinase inhibitor I25, cystatin (InterPro:IPR000010), Proteinase inhibitor I25, cystatin, conserved region (InterPro…
AT1G03730.1	1068	3.2365	2.78267	3.96195	1.76948	1.5762	5.4144		unknown protein; BEST Arabidopsis thaliana protein match is: unknown protein (TAIR:AT4G03600.1); Has 50 Blast hits to 50 proteins in 10 species: Archae - 0; Bacteria - 0; Metazoa - 0; Fungi - 0; Plants - 50; Viruses - 0; Other Eukaryotes - 0 (source: NCBI BLink).
AT1G03740.1	3017	0.89201	0.477133	0.677615	0.480516	0.180518	0.760329		Protein kinase superfamily protein; FUNCTIONS IN: protein serine/threonine kinase activity, protein kinase activity, kinase activity, ATP binding; INVOLVED IN: protein amino acid phosphorylation, N-terminal protein myristoylation; EXPRESSED IN: 24 plant structures; EXPRESSED DURING: 13 growth stages; CONTAINS InterPro DOMAIN/s: Protein kinase, ATP binding site (InterPro:IPR017441), Protein kinase…
AT1G03740.2	3099	0.0398352	0.0149841	0.0613661	0.083536	0.0159765	0.0616842		Protein kinase superfamily protein; FUNCTIONS IN: protein serine/threonine kinase activity, protein kinase activity, kinase activity, ATP binding; INVOLVED IN: protein amino acid phosphorylation; EXPRESSED IN: 24 plant structures; EXPRESSED DURING: 13 growth stages; CONTAINS InterPro DOMAIN/s: Protein kinase, ATP binding site (InterPro:IPR017441), Serine/threonine-protein kinase domain (InterPro:…
AT1G03750.1	2683	1.38955	1.24613	1.94036	1.94906	0.959592	2.02167	SWITCH 2 (SWI2)	switch 2 (SWI2); FUNCTIONS IN: helicase activity, DNA binding, ATP binding, nucleic acid binding; LOCATED IN: membrane; EXPRESSED IN: 24 plant structures; EXPRESSED DURING: 15 growth stages; CONTAINS InterPro DOMAIN/s: DEAD-like helicase, N-terminal (InterPro:IPR014001), DNA/RNA helicase, C-terminal (InterPro:IPR001650), Helicase, superfamily 1/2, ATP-binding domain (InterPro:IPR014021), SNF2-rel…
AT1G03760.1	1382	3.23362	2.18403	2.44253	3.46544	3.22432	2.04023		Prefoldin chaperone subunit family protein; FUNCTIONS IN: unfolded protein binding; INVOLVED IN: protein folding; LOCATED IN: prefoldin complex; EXPRESSED IN: pollen tube; CONTAINS InterPro DOMAIN/s: Prefoldin alpha-like (InterPro:IPR004127), Prefoldin (InterPro:IPR009053); Has 429 Blast hits to 422 proteins in 142 species: Archae - 27; Bacteria - 8; Metazoa - 215; Fungi - 17; Plants - 37; Viruse…
AT1G03770.1	1611	0.0306516	0.20177	0.0885351	0.0321388	0.0307333	-	RING 1B (RING1B)	Encodes a nuclear localized protein with similarity to animal polycomb repressive core complex1 (PRC1) core component RING.Appears to function redundantly with ATRING1a, a close paralog. Both interact physically with CLF and LHP1 and appear to function together to repress class I KNOX gene expression.
AT1G03770.2	1659	-	0.0279902	-	-	0.029844	0.0576129	RING 1B (RING1B)	Encodes a nuclear localized protein with similarity to animal polycomb repressive core complex1 (PRC1) core component RING.Appears to function redundantly with ATRING1a, a close paralog. Both interact physically with CLF and LHP1 and appear to function together to repress class I KNOX gene expression.
AT1G03780.1	2504	-	-	0.018987	-	0.00988644	-	TARGETING PROTEIN FOR XKLP2 (TPX2)	Homolog of vertebrate TPX2. Protein has three domains involved in nuclear targeting, one in nuclear export and two in microtubule binding. Involved in mitotic spindle assembly during late prophase and early prometaphase.
AT1G03800.1	738	0.769467	0.377527	0.0322109	0.42094	0.368986	0.0971339	ERF DOMAIN PROTEIN 10 (ERF10)	encodes a member of the ERF (ethylene response factor) subfamily B-1 of ERF/AP2 transcription factor family (ATERF-10). The protein contains one AP2 domain. There are 15 members in this subfamily including ATERF-3, ATERF-4, ATERF-7, and leafy petiole.
AT1G03820.1	860	4.90926	2.53777	5.58358	5.02705	4.14513	2.13943		unknown protein; FUNCTIONS IN: molecular_function unknown; INVOLVED IN: biological_process unknown; LOCATED IN: endomembrane system; EXPRESSED IN: 21 plant structures; EXPRESSED DURING: 13 growth stages; Has 1345 Blast hits to 1122 proteins in 102 species: Archae - 2; Bacteria - 28; Metazoa - 28; Fungi - 30; Plants - 109; Viruses - 0; Other Eukaryotes - 1148 (source: NCBI BLink).
AT1G03830.2	3289	0.105095	0.028237	0.0795039	0.0944523	0.0451608	0.101711		guanylate-binding family protein; FUNCTIONS IN: GTP binding, GTPase activity; INVOLVED IN: immune response; LOCATED IN: cellular_component unknown; EXPRESSED IN: 12 plant structures; EXPRESSED DURING: 6 growth stages; CONTAINS InterPro DOMAIN/s: Guanylate-binding protein, N-terminal (InterPro:IPR015894), Guanylate-binding protein, C-terminal (InterPro:IPR003191); BEST Arabidopsis thaliana protein…
AT1G03840.1	1686	-	0.013771	-	0.0307091	-	0.0141726	MAGPIE (MGP)	MGP is a nuclear-localized putative transcription factor with three zinc finger domains. MGP can interact with three proteins implicated in root patterning: SCR, SHR, and JKD in Y2H assays, and these interactions depend on the first zinc finger in MGP. MGP appears to be a direct transcriptional target of SHR and SCR, based on promoter binding assays, though it is not expressed in the QC, based on…
AT1G03850.1	887	0.0556704	0.104703	-	-	-	-	GLUTAREDOXIN 13 (GRXS13)	Encodes glutaredoxin ATGRXS13, required to facilitate Botrytis cinerea infection of Arabidopsis thaliana plants. Sylvain La Camera et al (2011, PMID:21756272) reported a third splice variant in addition to the two annotated in TAIR10.
AT1G03850.2	660	0.673359	0.211072	0.216106	0.0784479	-	-	GLUTAREDOXIN 13 (GRXS13)	Encodes glutaredoxin ATGRXS13, required to facilitate Botrytis cinerea infection of Arabidopsis thaliana plants. Sylvain La Camera et al (2011, PMID:21756272) reported a third splice variant in addition to the two annotated in TAIR10.
AT1G03860.1	1280	0.655824	0.471614	0.482862	0.606745	0.657572	0.522702	PROHIBITIN 2 (PHB2)	prohibitin 2
AT1G03860.2	1355	0.109328	0.20562	0.0350873	0.286581	-	0.0705386	PROHIBITIN 2 (PHB2)	prohibitin 2
AT1G03860.3	1367	0.0361227	0.0169846	0.0347793	0.0378754	-	-	PROHIBITIN 2 (PHB2)	prohibitin 2
AT1G03870.1	1035	406.345	478.042	72.2108	662.428	608.558	146.44	FASCICLIN-LIKE ARABINOOGALACTAN 9 (FLA9)	fasciclin-like arabinogalactan-protein 9 (Fla9)
AT1G03900.1	1198	34.6441	42.9861	32.7605	33.6023	30.3969	35.6429	ATP-BINDING CASSETTE I18 (ABCI18)	member of NAP family, an heterogeneous subfamily of the ATP-binding Cassette (ABC) superfamily of membrane transporters. The NAPs proteins are characterized by having only one nucleotide-binding folds (NBFs) domain.
AT1G03905.1	1141	1.23341	0.671508	0.312511	1.15712	0.6075	0.544495	ATP-BINDING CASSETTE I19 (ABCI19)	P-loop containing nucleoside triphosphate hydrolases superfamily protein; FUNCTIONS IN: nucleoside-triphosphatase activity, ATPase activity, nucleotide binding, ATP binding; EXPRESSED IN: 8 plant structures; EXPRESSED DURING: petal differentiation and expansion stage, D bilateral stage; CONTAINS InterPro DOMAIN/s: ATPase, AAA+ type, core (InterPro:IPR003593), ABC transporter-like (InterPro:IPR003…
AT1G03910.1	2128	0.394481	0.272767	0.346298	0.291968	0.663097	0.291949		EXPRESSED IN: 25 plant structures; EXPRESSED DURING: 13 growth stages; CONTAINS InterPro DOMAIN/s: Cactin protein, cactus-binding domain, C-terminal (InterPro:IPR019134), Cactin, central region (InterPro:IPR018816); BEST Arabidopsis thaliana protein match is: unknown protein (TAIR:AT2G36815.2); Has 11711 Blast hits to 7382 proteins in 452 species: Archae - 31; Bacteria - 352; Metazoa - 6006; Fung…
AT1G03910.2	2466	0.390472	0.461345	0.472349	0.629874	0.291125	0.39728		EXPRESSED IN: 24 plant structures; EXPRESSED DURING: 13 growth stages; CONTAINS InterPro DOMAIN/s: Cactin protein, cactus-binding domain, C-terminal (InterPro:IPR019134), Cactin, central region (InterPro:IPR018816); BEST Arabidopsis thaliana protein match is: unknown protein (TAIR:AT2G36815.2).
AT1G03920.1	2005	0.233969	0.06948	0.142274	0.426084	0.197551	0.143012		Protein kinase family protein; FUNCTIONS IN: kinase activity; INVOLVED IN: protein amino acid phosphorylation; LOCATED IN: cytosol, plasma membrane; EXPRESSED IN: 23 plant structures; EXPRESSED DURING: 11 growth stages; CONTAINS InterPro DOMAIN/s: Protein kinase, ATP binding site (InterPro:IPR017441), Serine/threonine-protein kinase domain (InterPro:IPR002290), Serine/threonine-protein kinase-lik…
AT1G03930.1	2338	19.3358	18.4512	24.4936	22.2228	20.5309	20.3996	DUAL SPECIFICITY KINASE 1 (ADK1)	Phosphorylates serine, threonine, and tyrosine
AT1G03940.1	1515	0.42372	1.51721	0.674708	0.649331	0.964081	0.552028		HXXXD-type acyl-transferase family protein; FUNCTIONS IN: transferase activity, transferring acyl groups other than amino-acyl groups, transferase activity; INVOLVED IN: biological_process unknown; LOCATED IN: cellular_component unknown; CONTAINS InterPro DOMAIN/s: Transferase (InterPro:IPR003480); BEST Arabidopsis thaliana protein match is: HXXXD-type acyl-transferase family protein (TAIR:AT1G03…
AT1G03950.1	1002	5.59341	6.4417	6.02595	6.04566	5.46008	6.58184	VACUOLAR PROTEIN SORTING-ASSOCIATED PROTEIN 2.3 (VPS2.3)	vacuolar protein sorting-associated protein 2.3 (VPS2.3); CONTAINS InterPro DOMAIN/s: Snf7 (InterPro:IPR005024); BEST Arabidopsis thaliana protein match is: SNF7 family protein (TAIR:AT5G44560.1); Has 1693 Blast hits to 1691 proteins in 237 species: Archae - 2; Bacteria - 12; Metazoa - 754; Fungi - 334; Plants - 366; Viruses - 0; Other Eukaryotes - 225 (source: NCBI BLink).
AT1G03960.1	2331	0.169471	0.119526	0.540497	0.211012	0.212404	0.717566		Calcium-binding EF hand family protein; FUNCTIONS IN: calcium ion binding; INVOLVED IN: biological_process unknown; LOCATED IN: cellular_component unknown; EXPRESSED IN: 22 plant structures; EXPRESSED DURING: 14 growth stages; CONTAINS InterPro DOMAIN/s: EF-Hand 1, calcium-binding site (InterPro:IPR018247), EF-HAND 2 (InterPro:IPR018249), EF-hand-like domain (InterPro:IPR011992); BEST Arabidopsis…
AT1G03960.2	2483	0.13921	0.13091	0.268066	0.20852	0.0598203	0.481171		Calcium-binding EF hand family protein; FUNCTIONS IN: calcium ion binding; INVOLVED IN: biological_process unknown; LOCATED IN: cellular_component unknown; EXPRESSED IN: 22 plant structures; EXPRESSED DURING: 14 growth stages; CONTAINS InterPro DOMAIN/s: EF-Hand 1, calcium-binding site (InterPro:IPR018247), EF-HAND 2 (InterPro:IPR018249), EF-hand-like domain (InterPro:IPR011992); BEST Arabidopsis…
AT1G03970.1	1148	3.63465	2.81123	5.21817	3.65316	2.43675	5.68233	G-BOX BINDING FACTOR 4 (GBF4)	encodes a basic leucine zipper G-box binding factor that can bind to G-box motifs only as heterodimers with GBF2 or GBF3. A single amino acid change can confer G-box binding as homodimers.
AT1G03980.1	2337	0.169036	0.0596095	0.142406	0.177238	0.413124	0.255615	PHYTOCHELATIN SYNTHASE 2 (PCS2)	Encodes a protein with phytochelatin synthase activity which binds Cd2+ and Cd-glutathione complexes with high affinity. The protein has been postulated to be involved in Cd2+ tolerance. AtPCS2 expression appears to be less than that of AtPCS1, explaining the inability of endogenous AtPCS2 to substitute for AtPCS1 in the cad1-3 mutant (AtPCS1 null).
AT1G03990.1	2277	0.108431	0.163147	0.167039	0.102323	0.282673	0.398774		Long-chain fatty alcohol dehydrogenase family protein; FUNCTIONS IN: oxidoreductase activity, oxidoreductase activity, acting on CH-OH group of donors, FAD binding; CONTAINS InterPro DOMAIN/s: Glucose-methanol-choline oxidoreductase, N-terminal (InterPro:IPR000172), Glucose-methanol-choline oxidoreductase, C-terminal (InterPro:IPR007867), Long-chain fatty alcohol dehydrogenase (InterPro:IPR012400…
AT1G04000.1	1014	8.2543	11.2197	6.04841	8.60374	10.9862	8.50697		unknown protein; BEST Arabidopsis thaliana protein match is: unknown protein (TAIR:AT5G44060.1); Has 62 Blast hits to 62 proteins in 10 species: Archae - 0; Bacteria - 0; Metazoa - 0; Fungi - 0; Plants - 62; Viruses - 0; Other Eukaryotes - 0 (source: NCBI BLink).
AT1G04010.1	2399	1.94514	1.91628	1.28817	2.38483	1.59947	1.5339	PHOSPHOLIPID STEROL ACYL TRANSFERASE 1 (PSAT1)	phospholipid sterol acyl transferase 1 (PSAT1); CONTAINS InterPro DOMAIN/s: Lecithin:cholesterol acyltransferase (InterPro:IPR003386); BEST Arabidopsis thaliana protein match is: phospholipid:diacylglycerol acyltransferase (TAIR:AT5G13640.1); Has 615 Blast hits to 606 proteins in 192 species: Archae - 0; Bacteria - 2; Metazoa - 241; Fungi - 118; Plants - 150; Viruses - 0; Other Eukaryotes - 104 (…
AT1G04020.1	2397	0.164805	0.213097	0.297518	-	0.103278	0.14953	BREAST CANCER ASSOCIATED RING 1 (BARD1)	Encodes a protein containing two tandem BRCA1 C-Terminal (BRCT) domains, which function in phosphorylation-dependent protein?protein interactions.Loss of function mutations cause defects in meristem organization due to failure to repress WUS. BARD1 binds to WUS promoter and over expression of BARD reduces the extent of WUS expression.
AT1G04020.2	2394	-	0.0969838	0.0397188	-	0.0413628	0.119774	BREAST CANCER ASSOCIATED RING 1 (BARD1)	Encodes a protein containing two tandem BRCA1 C-Terminal (BRCT) domains, which function in phosphorylation-dependent protein?protein interactions.Loss of function mutations cause defects in meristem organization due to failure to repress WUS. BARD1 binds to WUS promoter and over expression of BARD reduces the extent of WUS expression.
AT1G04030.1	1846	1.51135	1.08166	1.51953	1.92125	1.13989	1.4368		unknown protein; BEST Arabidopsis thaliana protein match is: unknown protein (TAIR:AT5G44040.1); Has 1835 Blast hits to 1511 proteins in 238 species: Archae - 7; Bacteria - 164; Metazoa - 377; Fungi - 135; Plants - 187; Viruses - 22; Other Eukaryotes - 943 (source: NCBI BLink).
AT1G04040.1	1063	216.611	244.826	146.476	439.898	363.696	217.347		HAD superfamily, subfamily IIIB acid phosphatase ; FUNCTIONS IN: acid phosphatase activity; INVOLVED IN: biological_process unknown; LOCATED IN: cell wall, plasma membrane, vacuole, plant-type cell wall; EXPRESSED IN: 19 plant structures; EXPRESSED DURING: 9 growth stages; CONTAINS InterPro DOMAIN/s: Acid phosphatase (Class B) (InterPro:IPR005519), Vegetative storage protein/acid phosphatase (Int…
AT1G04050.1	2675	0.747618	0.381902	0.453217	1.22907	0.58303	0.687817	HOMOLOG OF SU(VAR)3-9 1 (SUVR1)	Encodes SUVR1, one of the four closely related Arabidopsis SUVR proteins that belong to the SU(VAR)3-9 subgroup of SET-domain proteins. Proteins containing the evolutionarily conserved SET domain are involved in regulation of eukaryotic gene expression and chromatin structure through their histone lysine methyltransferase (HMTase) activity. SUVR1, SUVR2 and SUVR4 proteins contain a novel domain a…
AT1G04070.1	634	3.07649	2.67336	3.26204	1.79663	3.16279	2.97744	TRANSLOCASE OF OUTER MEMBRANE 22-I (TOM22-I)	Subunit of the TOM complex, a translocase in the outer mitochondrial membrane that selectively allows proteins with a mitochondrial targeting sequence to enter the mitochondrion.
AT1G04080.2	1995	0.0371276	-	-	0.0259527	0.0248177	0.0239548	(PRP39)	PRP39; FUNCTIONS IN: binding; INVOLVED IN: regulation of timing of transition from vegetative to reproductive phase; LOCATED IN: intracellular; EXPRESSED IN: 28 plant structures; EXPRESSED DURING: 13 growth stages; CONTAINS InterPro DOMAIN/s: RNA-processing protein, HAT helix (InterPro:IPR003107), Tetratricopeptide-like helical (InterPro:IPR011990); BEST Arabidopsis thaliana protein match is: Tet…
AT1G04080.3	2963	0.124991	0.164555	0.328936	0.253374	0.150389	0.258062	(PRP39)	PRP39; INVOLVED IN: regulation of timing of transition from vegetative to reproductive phase; LOCATED IN: intracellular; EXPRESSED IN: 28 plant structures; EXPRESSED DURING: 13 growth stages; CONTAINS InterPro DOMAIN/s: RNA-processing protein, HAT helix (InterPro:IPR003107); BEST Arabidopsis thaliana protein match is: Tetratricopeptide repeat (TPR)-like superfamily protein (TAIR:AT5G46400.1).
AT1G04090.1	1965	0.125648	0.236315	0.387121	0.513804	0.327556	0.583693		Plant protein of unknown function (DUF946); CONTAINS InterPro DOMAIN/s: Protein of unknown function DUF946 (InterPro:IPR009291); BEST Arabidopsis thaliana protein match is: Plant protein of unknown function (DUF946) (TAIR:AT5G43950.1); Has 349 Blast hits to 319 proteins in 89 species: Archae - 0; Bacteria - 23; Metazoa - 11; Fungi - 104; Plants - 206; Viruses - 0; Other Eukaryotes - 5 (source: NC…
AT1G04100.1	1254	1.71293	2.0922	1.2701	1.73411	1.61879	1.48629	INDOLEACETIC ACID-INDUCED PROTEIN 10 (IAA10)	Auxin induced gene, IAA10 (IAA10).
AT1G04110.1	2328	0.604519	0.398933	1.43978	1.08978	0.265847	0.390038	STOMATAL DENSITY AND DISTRIBUTION 1 (SDD1)	Initially identified as a mutation affecting stomatal development and distribution. Encodes a protein similar to serine proteases.
AT1G04120.1	5277	0.196508	0.505981	0.243258	0.363028	0.506653	0.181125	ATP-BINDING CASSETTE C5 (ABCC5)	encodes a high-affinity inositol hexakisphosphate transporter that plays a role in guard cell signaling and phytate storage. It is a member of MRP subfamily / ABC transporter subfamily C.
AT1G04120.2	5386	0.0275045	0.0301755	-	0.009613	-	-	ATP-BINDING CASSETTE C5 (ABCC5)	encodes a high-affinity inositol hexakisphosphate transporter that plays a role in guard cell signaling and phytate storage. It is a member of MRP subfamily / ABC transporter subfamily C.
AT1G04130.1	1315	2.42205	7.09779	4.08547	4.66571	9.60105	3.5797	TETRATRICOPEPTIDE REPEAT 2 (TPR2)	Encodes one of the 36 carboxylate clamp (CC)-tetratricopeptide repeat (TPR) proteins (Prasad 2010, Pubmed ID: 20856808). Interacts with Hsp90/Hsp70 as co-chaperone.
AT1G04140.1	3123	0.853827	1.25643	1.27117	1.19367	1.10184	1.36958		Transducin family protein / WD-40 repeat family protein; FUNCTIONS IN: nucleotide binding; INVOLVED IN: biological_process unknown; LOCATED IN: chloroplast; EXPRESSED IN: 24 plant structures; EXPRESSED DURING: 15 growth stages; CONTAINS InterPro DOMAIN/s: WD40 repeat 2 (InterPro:IPR019782), WD40 repeat-like-containing domain (InterPro:IPR011046), WD40 repeat, conserved site (InterPro:IPR019775), …
AT1G04140.2	3138	0.15736	0.199772	0.113631	0.239244	0.15778	0.137065		Transducin family protein / WD-40 repeat family protein; FUNCTIONS IN: nucleotide binding; INVOLVED IN: biological_process unknown; LOCATED IN: chloroplast; EXPRESSED IN: 24 plant structures; EXPRESSED DURING: 15 growth stages; CONTAINS InterPro DOMAIN/s: WD40 repeat 2 (InterPro:IPR019782), WD40 repeat, conserved site (InterPro:IPR019775), WD40 repeat (InterPro:IPR001680), WD40 repeat-like-contai…
AT1G04160.1	4503	0.323496	0.592951	0.807698	0.712878	0.973073	1.09313	MYOSIN XI B (XIB)	Encodes a member of the type XI myosin protein family involved in root hair elongation.
AT1G04170.1	1793	16.8822	17.6498	21.5443	19.6216	21.9252	14.4862	EUKARYOTIC TRANSLATION INITIATION FACTOR 2 GAMMA SUBUNIT (EIF2 GAMMA)	protein synthesis initiation factor eIF2 gamma
AT1G04180.1	1266	0.0390045	-	0.957627	0.0204485	-	4.11461	YUCCA 9 (YUC9)	YUCCA 9 (YUC9); FUNCTIONS IN: NADP or NADPH binding, oxidoreductase activity, monooxygenase activity, FAD binding, flavin-containing monooxygenase activity; INVOLVED IN: oxidation reduction; EXPRESSED IN: root; CONTAINS InterPro DOMAIN/s: Pyridine nucleotide-disulphide oxidoreductase, class-II (InterPro:IPR000103), FAD-dependent pyridine nucleotide-disulphide oxidoreductase (InterPro:IPR013027), …
AT1G04190.1	1334	8.25463	9.43336	11.0305	9.76129	10.3551	9.52931	TETRATRICOPEPTIDE REPEAT 3 (TPR3)	Encodes one of the 36 carboxylate clamp (CC)-tetratricopeptide repeat (TPR) proteins (Prasad 2010, Pubmed ID: 20856808) with potential to interact with Hsp90/Hsp70 as co-chaperones.
AT1G04200.1	2625	5.08846	4.61705	4.30154	4.77322	5.58299	4.34205		FUNCTIONS IN: molecular_function unknown; INVOLVED IN: N-terminal protein myristoylation; LOCATED IN: cellular_component unknown; EXPRESSED IN: 22 plant structures; EXPRESSED DURING: 13 growth stages; CONTAINS InterPro DOMAIN/s: Dymeclin (InterPro:IPR019142); Has 395 Blast hits to 389 proteins in 117 species: Archae - 0; Bacteria - 0; Metazoa - 262; Fungi - 21; Plants - 68; Viruses - 0; Other Euk…
AT1G04210.1	3986	6.20033	8.34703	7.40703	7.04673	9.51471	6.6901		Encodes a putative Raf-related kinase.
AT1G04220.1	1784	1.21788	14.1077	1.69227	4.61453	21.5918	3.64317	3-KETOACYL-COA SYNTHASE 2 (KCS2)	Encodes KCS2, a member of the 3-ketoacyl-CoA synthase family involved in the biosynthesis of VLCFA (very long chain fatty acids).
AT1G04230.1	1376	1.63283	1.77172	2.03856	1.52392	1.87107	1.44134		Protein of unknown function (DUF2361); CONTAINS InterPro DOMAIN/s: Protein of unknown function DUF2361 (InterPro:IPR019310); BEST Arabidopsis thaliana protein match is: Protein of unknown function (DUF2361) (TAIR:AT5G43720.1); Has 1174 Blast hits to 818 proteins in 194 species: Archae - 0; Bacteria - 26; Metazoa - 566; Fungi - 310; Plants - 87; Viruses - 6; Other Eukaryotes - 179 (source: NCBI BL…
AT1G04240.1	1178	22.6778	29.9192	23.0856	14.8119	16.7489	28.0735	SHORT HYPOCOTYL 2 (SHY2)	SHY2/IAA3 regulates multiple auxin responses in roots. It is induced rapidly by IAA, and has been shown to be phosphorylated by oat phytochrome A in vitro.
AT1G04250.1	1087	16.2403	38.8318	16.9704	15.6232	40.9481	24.8182	AUXIN RESISTANT 3 (AXR3)	Transcription regulator acting as repressor of auxin-inducible gene expression. Auxin-inducible AUX/IAA gene. Short-lived nuclear protein with four conserved domains. Domain III has homology to beta alpha alpha dimerization and DNA binding domains. Involved in auxin signaling. Auxin induces the degradation of the protein in a dosage-dependent manner in a process mediated by AtRac1. Auxin induced …
AT1G04260.1	838	11.1075	11.0271	10.4107	8.80433	11.6688	9.55227	CAMV MOVEMENT PROTEIN INTERACTING PROTEIN 7 (MPI7)	Encodes protein that interacts with CaMV movement protein. Colocalizes in the cytoplasm with the movement protein. Has similarity to mammalian proteins (such as the rat PRA1) which have been described as rab acceptors.
AT1G04270.1	800	82.6492	77.9832	109.795	91.9341	96.0828	61.7684	CYTOSOLIC RIBOSOMAL PROTEIN S15 (RPS15)	Encodes cytosolic ribosomal protein S15.
AT1G04280.1	1925	8.24705	4.88481	7.02654	7.27548	2.84208	7.64638		P-loop containing nucleoside triphosphate hydrolases superfamily protein; FUNCTIONS IN: ATP binding; INVOLVED IN: cell killing; LOCATED IN: membrane; EXPRESSED IN: leaf; CONTAINS InterPro DOMAIN/s: Zeta toxin (InterPro:IPR010488); BEST Arabidopsis thaliana protein match is: P-loop containing nucleoside triphosphate hydrolases superfamily protein (TAIR:AT1G06750.2); Has 195 Blast hits to 194 prote…
AT1G04290.1	847	10.902	14.8299	9.68268	6.20452	7.13149	9.08402		Thioesterase superfamily protein; FUNCTIONS IN: hydrolase activity, acting on ester bonds, acyl-CoA thioesterase activity; INVOLVED IN: biological_process unknown; LOCATED IN: peroxisome; EXPRESSED IN: 24 plant structures; EXPRESSED DURING: 15 growth stages; CONTAINS InterPro DOMAIN/s: Thioesterase superfamily (InterPro:IPR006683), Phenylacetic acid degradation-related protein (InterPro:IPR003736…
AT1G04295.1	552	0.626192	0.546799	0.301452	0.51588	0.403625	0.259728		Potential natural antisense gene, locus overlaps with AT1G04290
AT1G04300.1	3586	0.0137701	0.0129492	-	-	0.0138068	0.0133268		TRAF-like superfamily protein; CONTAINS InterPro DOMAIN/s: TRAF-like (InterPro:IPR008974), MATH (InterPro:IPR002083), TRAF-type (InterPro:IPR013322); BEST Arabidopsis thaliana protein match is: TRAF-like superfamily protein (TAIR:AT5G43560.2); Has 16577 Blast hits to 11240 proteins in 949 species: Archae - 20; Bacteria - 1945; Metazoa - 5204; Fungi - 2178; Plants - 1117; Viruses - 112; Other Euka…
AT1G04300.2	3783	0.215375	0.165711	0.144528	0.143707	0.163598	0.0757968		TRAF-like superfamily protein; FUNCTIONS IN: molecular_function unknown; INVOLVED IN: biological_process unknown; LOCATED IN: endomembrane system; EXPRESSED IN: 24 plant structures; EXPRESSED DURING: 15 growth stages; CONTAINS InterPro DOMAIN/s: TRAF-like (InterPro:IPR008974), MATH (InterPro:IPR002083); BEST Arabidopsis thaliana protein match is: TRAF-like superfamily protein (TAIR:AT5G43560.2); …
AT1G04300.4	3535	0.0279376	0.0525441	0.0268986	-	0.014006	-		TRAF-like superfamily protein; FUNCTIONS IN: molecular_function unknown; INVOLVED IN: biological_process unknown; EXPRESSED IN: 24 plant structures; EXPRESSED DURING: 15 growth stages; CONTAINS InterPro DOMAIN/s: TRAF-like (InterPro:IPR008974), MATH (InterPro:IPR002083); BEST Arabidopsis thaliana protein match is: TRAF-like superfamily protein (TAIR:AT5G43560.2).
AT1G04310.1	2470	0.969601	0.507598	0.500456	1.18434	0.280631	0.628814	ETHYLENE RESPONSE SENSOR 2 (ERS2)	encodes an ethylene receptor related to bacterial two-component histidine kinases.
AT1G04330.1	672	0.146963	0.207303	0.247622	0.077047	0.147355	0.213348		unknown protein; FUNCTIONS IN: molecular_function unknown; INVOLVED IN: biological_process unknown; LOCATED IN: chloroplast; BEST Arabidopsis thaliana protein match is: unknown protein (TAIR:AT3G23170.1); Has 74 Blast hits to 74 proteins in 6 species: Archae - 0; Bacteria - 0; Metazoa - 0; Fungi - 0; Plants - 74; Viruses - 0; Other Eukaryotes - 0 (source: NCBI BLink).
AT1G04340.1	842	10.7028	10.9196	9.11906	11.2529	12.3778	10.6704		HR-like lesion-inducing protein-related; FUNCTIONS IN: molecular_function unknown; INVOLVED IN: biological_process unknown; LOCATED IN: endomembrane system; EXPRESSED IN: 23 plant structures; EXPRESSED DURING: 15 growth stages; CONTAINS InterPro DOMAIN/s: HR-like lesion-inducer (InterPro:IPR008637); BEST Arabidopsis thaliana protein match is: HR-like lesion-inducing protein-related (TAIR:AT5G4346…
AT1G04350.1	1444	46.9175	55.3435	27.0641	62.3172	52.82	32.3012		encodes a protein whose sequence is similar to 2-oxoglutarate-dependent dioxygenase
AT1G04360.1	1422	2.01408	1.63276	1.93918	2.03898	1.94981	2.10047		RING/U-box superfamily protein; FUNCTIONS IN: zinc ion binding; EXPRESSED IN: hypocotyl, root; CONTAINS InterPro DOMAIN/s: Zinc finger, RING-type (InterPro:IPR001841), Zinc finger, C3HC4 RING-type (InterPro:IPR018957); BEST Arabidopsis thaliana protein match is: RING/U-box superfamily protein (TAIR:AT5G43420.1); Has 9268 Blast hits to 9239 proteins in 300 species: Archae - 0; Bacteria - 0; Metazo…
AT1G04380.1	1282	0.0385177	0.0905535	-	0.100966	-	0.0186388		encodes a protein similar to a 2-oxoglutarate-dependent dioxygenase
AT1G04390.1	2954	1.05312	0.982478	1.16686	1.30578	1.18163	1.38322		BTB/POZ domain-containing protein; CONTAINS InterPro DOMAIN/s: BTB/POZ (InterPro:IPR013069), BTB/POZ fold (InterPro:IPR011333), Kelch related (InterPro:IPR013089), BTB/POZ-like (InterPro:IPR000210); Has 143 Blast hits to 130 proteins in 28 species: Archae - 0; Bacteria - 0; Metazoa - 38; Fungi - 0; Plants - 104; Viruses - 0; Other Eukaryotes - 1 (source: NCBI BLink).
AT1G04400.1	2444	1.59615	0.997496	2.80124	1.48293	0.607749	2.4638	CRYPTOCHROME 2 (CRY2)	Blue light receptor mediating blue-light regulated cotyledon expansion and flowering time. Positive regulator of the flowering-time gene CONSTANS. This gene possesses a light-induced CNT2 N-terminal homodimerisation domain.Involved in blue-light induced stomatal opening. Involved in triggering chromatin decondensation. An 80-residue motif (NC80) is sufficient to confer CRY2's physiological functi…
AT1G04400.2	2264	0.218108	-	0.157498	0.0686073	0.0874758	0.0633258	CRYPTOCHROME 2 (CRY2)	Blue light receptor mediating blue-light regulated cotyledon expansion and flowering time. Positive regulator of the flowering-time gene CONSTANS. This gene possesses a light-induced CNT2 N-terminal homodimerisation domain.Involved in blue-light induced stomatal opening. Involved in triggering chromatin decondensation. An 80-residue motif (NC80) is sufficient to confer CRY2's physiological functi…
AT1G04410.1	1484	199.632	171.913	223.524	209.283	184.833	253.038	CYTOSOLIC-NAD-DEPENDENT MALATE DEHYDROGENASE 1 (c-NAD-MDH1)	predicted to encode a cytosolic malate dehydrogenase.
AT1G04420.1	1450	61.2989	57.2442	66.6263	60.0419	48.1796	45.9112		NAD(P)-linked oxidoreductase superfamily protein; FUNCTIONS IN: oxidoreductase activity, aldo-keto reductase activity; INVOLVED IN: oxidation reduction; LOCATED IN: chloroplast, chloroplast stroma, chloroplast envelope; EXPRESSED IN: 23 plant structures; EXPRESSED DURING: 13 growth stages; CONTAINS InterPro DOMAIN/s: Aldo/keto reductase (InterPro:IPR001395); BEST Arabidopsis thaliana protein matc…
AT1G04425.1	457	0.378181	0.10161	-	0.509825	0.21668	0.0522865		other RNA
AT1G04430.1	2379	3.90222	3.42559	3.48731	4.46154	4.95321	3.62592		S-adenosyl-L-methionine-dependent methyltransferases superfamily protein; INVOLVED IN: biological_process unknown; LOCATED IN: Golgi apparatus, plasma membrane; EXPRESSED IN: 26 plant structures; EXPRESSED DURING: 15 growth stages; CONTAINS InterPro DOMAIN/s: Protein of unknown function DUF248, methyltransferase putative (InterPro:IPR004159); BEST Arabidopsis thaliana protein match is: S-adenosyl…
AT1G04430.2	2268	0.0435447	0.061423	0.125776	0.0114144	-	0.0632141		S-adenosyl-L-methionine-dependent methyltransferases superfamily protein; INVOLVED IN: biological_process unknown; LOCATED IN: Golgi apparatus, plasma membrane; EXPRESSED IN: 26 plant structures; EXPRESSED DURING: 15 growth stages; CONTAINS InterPro DOMAIN/s: Protein of unknown function DUF248, methyltransferase putative (InterPro:IPR004159); BEST Arabidopsis thaliana protein match is: S-adenosyl…
AT1G04440.1	2106	14.9593	16.2393	20.3741	14.2592	13.1889	20.718	CASEIN KINASE LIKE 13 (CKL13)	casein kinase like 13 (CKL13); FUNCTIONS IN: protein serine/threonine kinase activity, protein kinase activity, kinase activity, ATP binding; INVOLVED IN: protein amino acid phosphorylation; LOCATED IN: cellular_component unknown; EXPRESSED IN: 22 plant structures; EXPRESSED DURING: 12 growth stages; CONTAINS InterPro DOMAIN/s: Protein kinase, ATP binding site (InterPro:IPR017441), Protein kinase…
AT1G04445.1	519	0.047572	-	-	-	-	-		C2H2-like zinc finger protein; FUNCTIONS IN: zinc ion binding, nucleic acid binding; INVOLVED IN: biological_process unknown; LOCATED IN: intracellular; CONTAINS InterPro DOMAIN/s: Zinc finger, C2H2-like (InterPro:IPR015880), Zinc finger, C2H2-type (InterPro:IPR007087); Has 4 Blast hits to 4 proteins in 2 species: Archae - 0; Bacteria - 0; Metazoa - 0; Fungi - 0; Plants - 4; Viruses - 0; Other Eu…
AT1G04470.1	3307	-	-	-	0.0156564	-	-		CONTAINS InterPro DOMAIN/s: Munc13 homology 1 (InterPro:IPR014770), Protein of unknown function DUF810 (InterPro:IPR008528), Mammalian uncoordinated homology 13, domain 2 (InterPro:IPR014772); BEST Arabidopsis thaliana protein match is: Protein of unknown function (DUF810) (TAIR:AT2G33420.1); Has 201 Blast hits to 187 proteins in 29 species: Archae - 0; Bacteria - 4; Metazoa - 3; Fungi - 4; Plant…
AT1G04480.1	648	49.875	52.9927	49.4143	58.4074	66.0532	31.0487		Ribosomal protein L14p/L23e family protein; FUNCTIONS IN: structural constituent of ribosome; INVOLVED IN: translation; LOCATED IN: ribosome, intracellular; EXPRESSED IN: 24 plant structures; EXPRESSED DURING: 15 growth stages; CONTAINS InterPro DOMAIN/s: Ribosomal protein L14b/L23e (InterPro:IPR000218), Ribosomal protein L14 conserved site (InterPro:IPR019972); BEST Arabidopsis thaliana protein …
AT1G04500.1	1616	0.244454	0.0862051	0.073551	0.256315	0.0306382	0.0591459		CCT motif family protein; CONTAINS InterPro DOMAIN/s: CCT domain (InterPro:IPR010402); BEST Arabidopsis thaliana protein match is: CCT motif family protein (TAIR:AT2G33350.2); Has 1789 Blast hits to 1789 proteins in 111 species: Archae - 0; Bacteria - 6; Metazoa - 2; Fungi - 2; Plants - 1654; Viruses - 0; Other Eukaryotes - 125 (source: NCBI BLink).
AT1G04510.1	1981	0.648093	0.632896	0.383995	0.60113	0.474868	0.675475	MOS4-ASSOCIATED COMPLEX 3A (MAC3A)	Encodes MAC3A, a U-box proteins with homology to the yeast and human E3 ubiquitin ligase Prp19. Associated with the MOS4-Associated Complex (MAC). Involved in plant innate immunity.
AT1G04520.1	1443	16.1177	24.6177	7.38026	22.0486	31.0346	5.01744	PLASMODESMATA-LOCATED PROTEIN 2 (PDLP2)	Encodes a plasmodesmal protein that may be involved in the intercellular movement of molecules through the plasmodesmata.
AT1G04530.1	1352	26.6621	46.3156	18.0397	40.3444	45.8309	15.6943	TETRATRICOPEPTIDE REPEAT 4 (TPR4)	Encodes one of the 36 carboxylate clamp (CC)-tetratricopeptide repeat (TPR) proteins (Prasad 2010, Pubmed ID: 20856808) with potential to interact with Hsp90/Hsp70 as co-chaperones.
AT1G04540.1	1806	2.18736	3.08544	0.644968	2.52284	3.34462	0.939391		Calcium-dependent lipid-binding (CaLB domain) family protein; INVOLVED IN: biological_process unknown; LOCATED IN: membrane; EXPRESSED IN: 10 plant structures; EXPRESSED DURING: L mature pollen stage, M germinated pollen stage, 4 anthesis, C globular stage, petal differentiation and expansion stage; CONTAINS InterPro DOMAIN/s: C2 calcium/lipid-binding domain, CaLB (InterPro:IPR008973), C2 calcium…
AT1G04550.1	1391	0.212996	0.233681	0.187986	0.297775	0.249158	0.0343565	INDOLE-3-ACETIC ACID INDUCIBLE 12 (IAA12)	IAA12/BDL plays a role in auxin-mediated processes of apical-basal patterning in the embryo. bdl mutants lack a primary root meristem
AT1G04550.2	1238	2.75218	3.75087	1.59374	3.70125	3.73934	0.926459	INDOLE-3-ACETIC ACID INDUCIBLE 12 (IAA12)	IAA12/BDL plays a role in auxin-mediated processes of apical-basal patterning in the embryo. bdl mutants lack a primary root meristem
AT1G04555.1	939	3.65483	4.84634	2.81007	3.83217	4.71913	4.83497		unknown protein; FUNCTIONS IN: molecular_function unknown; INVOLVED IN: biological_process unknown; LOCATED IN: cellular_component unknown; BEST Arabidopsis thaliana protein match is: unknown protein (TAIR:AT4G33380.1); Has 84 Blast hits to 83 proteins in 15 species: Archae - 0; Bacteria - 0; Metazoa - 9; Fungi - 0; Plants - 75; Viruses - 0; Other Eukaryotes - 0 (source: NCBI BLink).
AT1G04560.1	855	-	0.108622	-	-	-	-		AWPM-19-like family protein; FUNCTIONS IN: molecular_function unknown; INVOLVED IN: biological_process unknown; LOCATED IN: endomembrane system; CONTAINS InterPro DOMAIN/s: AWPM-19-like (InterPro:IPR008390); BEST Arabidopsis thaliana protein match is: AWPM-19-like family protein (TAIR:AT5G46530.1); Has 177 Blast hits to 177 proteins in 19 species: Archae - 0; Bacteria - 0; Metazoa - 0; Fungi - 0;…
AT1G04570.1	1935	0.255192	1.34388	1.59706	0.41474	0.972315	0.469255		Major facilitator superfamily protein; FUNCTIONS IN: transporter activity; INVOLVED IN: transport; LOCATED IN: chloroplast, membrane; CONTAINS InterPro DOMAIN/s: Biopterin transport-related protein BT1 (InterPro:IPR004324), Major facilitator superfamily, general substrate transporter (InterPro:IPR016196); BEST Arabidopsis thaliana protein match is: Major facilitator superfamily protein (TAIR:AT2G…
AT1G04580.1	4104	-	0.0113148	-	0.0378477	0.0120642	0.0465788	ALDEHYDE OXIDASE 4 (AO4)	Encodes aldehyde oxidase AAO4 preferentially expressed in developing seeds.
AT1G04590.1	1344	0.404149	0.345505	0.530618	0.308188	0.405226	0.213348		BEST Arabidopsis thaliana protein match is: Pentatricopeptide repeat (PPR) superfamily protein (TAIR:AT4G21190.1); Has 111 Blast hits to 111 proteins in 15 species: Archae - 0; Bacteria - 0; Metazoa - 0; Fungi - 0; Plants - 109; Viruses - 0; Other Eukaryotes - 2 (source: NCBI BLink).
AT1G04600.1	5193	0.12837	0.031297	0.0778198	0.0398811	0.0190685	0.0460137	MYOSIN XI A (XIA)	member of Myosin-like proteins
AT1G04610.1	1737	0.0284281	-	0.0547419	-	-	0.19259	YUCCA 3 (YUC3)	YUCCA 3 (YUC3); FUNCTIONS IN: NADP or NADPH binding, oxidoreductase activity, FAD binding, flavin-containing monooxygenase activity; INVOLVED IN: auxin biosynthetic process; EXPRESSED IN: 11 plant structures; EXPRESSED DURING: 4 anthesis, C globular stage, petal differentiation and expansion stage, D bilateral stage; CONTAINS InterPro DOMAIN/s: Pyridine nucleotide-disulphide oxidoreductase, class…
AT1G04620.1	1609	17.5545	14.3146	14.9515	21.2702	14.4472	17.0933	7-HYDROXYMETHYL CHLOROPHYLL A (HMCHL) REDUCTASE (HCAR)	Encodes a 7-hydroxymethyl chlorophyll a reductase, an enzyme of the chlorophyll cycle that converts 7-hydroxymethyl chlorophyll a to chlorophyll a.
AT1G04630.1	745	17.0675	17.2654	18.1877	17.5481	16.0496	17.9613	MATERNAL EFFECT EMBRYO ARREST 4 (MEE4)	maternal effect embryo arrest 4 (MEE4); CONTAINS InterPro DOMAIN/s: GRIM-19 (InterPro:IPR009346); BEST Arabidopsis thaliana protein match is: GRIM-19 protein (TAIR:AT2G33220.1); Has 332 Blast hits to 332 proteins in 145 species: Archae - 0; Bacteria - 0; Metazoa - 162; Fungi - 83; Plants - 65; Viruses - 0; Other Eukaryotes - 22 (source: NCBI BLink).
AT1G04635.1	682	0.543032	0.851096	1.53366	1.13876	2.03272	1.85694	EMBRYO DEFECTIVE 1687 (EMB1687)	EMBRYO DEFECTIVE 1687 (EMB1687); FUNCTIONS IN: ribonuclease activity, ribonuclease P activity; INVOLVED IN: tRNA processing, embryo development ending in seed dormancy; LOCATED IN: vacuole; CONTAINS InterPro DOMAIN/s: Ribonuclease P-related (InterPro:IPR002759); Has 266 Blast hits to 266 proteins in 135 species: Archae - 0; Bacteria - 0; Metazoa - 85; Fungi - 108; Plants - 56; Viruses - 0; Other …
AT1G04640.1	896	6.8338	5.36396	5.46536	8.11883	5.16663	4.32029	LIPOYLTRANSFERASE 2 (LIP2)	Lipoyltransferase, located in mitochondria but not found in chloroplasts
AT1G04640.2	1138	0.694266	0.93851	0.543114	0.955437	1.02242	0.419946	LIPOYLTRANSFERASE 2 (LIP2)	Lipoyltransferase, located in mitochondria but not found in chloroplasts
AT1G04650.1	3093	0.167632	0.35281	0.891534	0.192505	0.376177	0.679843		unknown protein; Has 30201 Blast hits to 17322 proteins in 780 species: Archae - 12; Bacteria - 1396; Metazoa - 17338; Fungi - 3422; Plants - 5037; Viruses - 0; Other Eukaryotes - 2996 (source: NCBI BLink).
AT1G04680.1	1923	28.272	46.6411	37.9753	29.8457	42.7785	16.6879		Pectin lyase-like superfamily protein; FUNCTIONS IN: lyase activity, pectate lyase activity; INVOLVED IN: biological_process unknown; LOCATED IN: membrane; EXPRESSED IN: 23 plant structures; EXPRESSED DURING: 13 growth stages; CONTAINS InterPro DOMAIN/s: Pectin lyase fold/virulence factor (InterPro:IPR011050), AmbAllergen (InterPro:IPR018082), Pectate lyase/Amb allergen (InterPro:IPR002022), Pect…
AT1G04690.1	1415	11.0973	11.9781	30.206	10.6661	10.6371	25.5161	POTASSIUM CHANNEL BETA SUBUNIT 1 (KAB1)	potassium channel beta subunit 1 (KAB1); FUNCTIONS IN: oxidoreductase activity, potassium channel activity; INVOLVED IN: oxidation reduction, potassium ion transport, transmembrane transport; LOCATED IN: plasma membrane, membrane; EXPRESSED IN: 24 plant structures; EXPRESSED DURING: 14 growth stages; CONTAINS InterPro DOMAIN/s: Aldo/keto reductase (InterPro:IPR001395), Potassium channel, voltage-…
AT1G04700.1	3886	0.133424	0.107546	0.214104	0.532945	0.394969	0.3013		PB1 domain-containing protein tyrosine kinase; FUNCTIONS IN: protein serine/threonine/tyrosine kinase activity, protein kinase activity; INVOLVED IN: protein amino acid phosphorylation; LOCATED IN: cytosol; EXPRESSED IN: 22 plant structures; EXPRESSED DURING: 14 growth stages; CONTAINS InterPro DOMAIN/s: Octicosapeptide/Phox/Bem1p (InterPro:IPR000270), Protein kinase, ATP binding site (InterPro:I…
AT1G04710.1	1595	7.30634	7.24923	7.37742	10.5012	7.6207	6.2022	PEROXISOMAL 3-KETOACYL-COA THIOLASE 4 (PKT4)	EC2.3.1.16 thiolase.
AT1G04730.1	2921	0.650845	0.731273	2.01827	0.691287	0.652579	1.67698	CHROMOSOME TRANSMISSION FIDELITY 18 (CTF18)	Necessary for sister chromatid cohesion. Acts in synergy with ETG1.
AT1G04750.1	1192	7.20811	7.55751	8.0369	6.21134	6.20968	9.76244	VESICLE-ASSOCIATED MEMBRANE PROTEIN 721 (VAMP721)	Encodes vesicle-associated membrane protein 7B (VAMP7B, or VAMP721). Required for cell plate formation.
AT1G04750.2	937	0.0526998	-	-	-	-	-	VESICLE-ASSOCIATED MEMBRANE PROTEIN 721 (VAMP721)	Encodes vesicle-associated membrane protein 7B (VAMP7B, or VAMP721). Required for cell plate formation.
AT1G04760.1	663	0.223437	-	1.29077	0.234279	0.560082	1.47767	VESICLE-ASSOCIATED MEMBRANE PROTEIN 726 (VAMP726)	member of Synaptobrevin -like protein family
AT1G04770.1	1187	6.90567	3.50127	4.40587	8.41844	4.85936	2.51632		Tetratricopeptide repeat (TPR)-like superfamily protein; FUNCTIONS IN: binding; INVOLVED IN: biological_process unknown; EXPRESSED IN: 23 plant structures; EXPRESSED DURING: 13 growth stages; CONTAINS InterPro DOMAIN/s: Tetratricopeptide TPR-1 (InterPro:IPR001440), Tetratricopeptide-like helical (InterPro:IPR011990), Tetratricopeptide repeat-containing (InterPro:IPR013026), Tetratricopeptide repe…
AT1G04778.1	306	0.0806858	0.151751	0.15537	0.0846007	0.161802	0.156176		unknown protein; FUNCTIONS IN: molecular_function unknown; INVOLVED IN: biological_process unknown; LOCATED IN: cellular_component unknown; Has 0 Blast hits to 0 proteins in 0 species (source: NCBI BLink).
AT1G04780.1	2836	5.09293	5.01854	8.47432	5.15748	4.63514	7.62515		Ankyrin repeat family protein; FUNCTIONS IN: molecular_function unknown; INVOLVED IN: biological_process unknown; LOCATED IN: plasma membrane; EXPRESSED IN: 24 plant structures; EXPRESSED DURING: 13 growth stages; CONTAINS InterPro DOMAIN/s: Ankyrin repeat-containing domain (InterPro:IPR020683), Protein of unknown function DUF3424 (InterPro:IPR021832), Ankyrin repeat (InterPro:IPR002110); BEST Ar…
AT1G04790.1	2287	3.38986	3.93902	4.03297	5.34283	4.62206	3.35386		RING/U-box superfamily protein; FUNCTIONS IN: zinc ion binding; EXPRESSED IN: 24 plant structures; EXPRESSED DURING: 15 growth stages; CONTAINS InterPro DOMAIN/s: Zinc finger, RING-type (InterPro:IPR001841), Zinc finger, C3HC4 RING-type (InterPro:IPR018957); BEST Arabidopsis thaliana protein match is: RING/U-box superfamily protein (TAIR:AT3G55530.1); Has 9425 Blast hits to 9403 proteins in 278 s…
AT1G04800.1	835	2.60204	3.03084	6.00697	8.2779	3.20193	3.29092		glycine-rich protein; FUNCTIONS IN: molecular_function unknown; INVOLVED IN: N-terminal protein myristoylation; LOCATED IN: endomembrane system; EXPRESSED IN: 17 plant structures; EXPRESSED DURING: 12 growth stages; Has 109132 Blast hits to 26905 proteins in 1855 species: Archae - 173; Bacteria - 37969; Metazoa - 32319; Fungi - 6881; Plants - 10265; Viruses - 1569; Other Eukaryotes - 19956 (sourc…
AT1G04810.1	3311	9.80584	9.76821	9.7858	11.861	8.34409	9.17981		26S proteasome regulatory complex, non-ATPase subcomplex, Rpn2/Psmd1 subunit; FUNCTIONS IN: enzyme regulator activity, binding; INVOLVED IN: protein catabolic process, ubiquitin-dependent protein catabolic process; LOCATED IN: proteasome regulatory particle, base subcomplex, proteasome complex, nucleus, plasma membrane; EXPRESSED IN: 23 plant structures; EXPRESSED DURING: 13 growth stages; CONTAI…
AT1G04820.1	1703	43.8705	40.8052	98.6462	52.2925	58.8582	87.8486	TUBULIN ALPHA-4 CHAIN (TUA4)	Encodes an alpha tubulin isoform that is expressed in roots, leaves and flowers.
AT1G04830.1	1654	0.776222	0.533422	0.546145	0.547807	0.868094	0.563423		Ypt/Rab-GAP domain of gyp1p superfamily protein; FUNCTIONS IN: RAB GTPase activator activity; INVOLVED IN: regulation of Rab GTPase activity; LOCATED IN: intracellular; EXPRESSED IN: 24 plant structures; EXPRESSED DURING: 15 growth stages; CONTAINS InterPro DOMAIN/s: RabGAP/TBC (InterPro:IPR000195); BEST Arabidopsis thaliana protein match is: Ypt/Rab-GAP domain of gyp1p superfamily protein (TAIR:…
AT1G04830.2	1763	-	0.0658477	-	0.0293679	-	-		Ypt/Rab-GAP domain of gyp1p superfamily protein; FUNCTIONS IN: RAB GTPase activator activity; INVOLVED IN: regulation of Rab GTPase activity; LOCATED IN: intracellular; EXPRESSED IN: 24 plant structures; EXPRESSED DURING: 15 growth stages; CONTAINS InterPro DOMAIN/s: RabGAP/TBC (InterPro:IPR000195); BEST Arabidopsis thaliana protein match is: Ypt/Rab-GAP domain of gyp1p superfamily protein (TAIR:…
AT1G04840.1	1998	0.284217	0.267273	0.654375	0.388706	0.297365	0.275067		Tetratricopeptide repeat (TPR)-like superfamily protein; CONTAINS InterPro DOMAIN/s: Pentatricopeptide repeat (InterPro:IPR002885); BEST Arabidopsis thaliana protein match is: Tetratricopeptide repeat (TPR)-like superfamily protein (TAIR:AT1G74630.1); Has 39151 Blast hits to 14409 proteins in 285 species: Archae - 0; Bacteria - 8; Metazoa - 167; Fungi - 139; Plants - 38292; Viruses - 0; Other Euk…
AT1G04850.1	1573	18.7411	18.9965	20.1145	20.5555	16.8552	17.6819		ubiquitin-associated (UBA)/TS-N domain-containing protein; FUNCTIONS IN: zinc ion binding; INVOLVED IN: biological_process unknown; LOCATED IN: intracellular; EXPRESSED IN: 24 plant structures; EXPRESSED DURING: 13 growth stages; CONTAINS InterPro DOMAIN/s: Zinc finger, C2H2-like (InterPro:IPR015880), Ubiquitin-associated/translation elongation factor EF1B, N-terminal (InterPro:IPR000449), Ubiqui…
AT1G04860.1	3418	6.79729	7.15286	6.9618	8.06627	5.95352	7.43833	UBIQUITIN-SPECIFIC PROTEASE 2 (UBP2)	Encodes a ubiquitin-specific protease.
AT1G04870.2	1567	0.252098	0.237069	0.303404	0.52866	0.426549	0.121991	PROTEIN ARGININE METHYLTRANSFERASE 10 (PRMT10)	Encodes a type I protein arginine methyltransferase based on the At1g04870.2 gene model. PRMT10 can catalyze the asymmetric dimethylation of arginine 3 on histone 4 and can also methylate myelin basic protein in vitro. Mutants lacking PRMT10 flower late due to defects in the autonomous pathway and they have elevated levels of FLC transcripts.
AT1G04880.1	1587	0.0311151	0.0146301	-	0.228374	0.0935941	0.210793		HMG (high mobility group) box protein with ARID/BRIGHT DNA-binding domain; FUNCTIONS IN: sequence-specific DNA binding transcription factor activity; INVOLVED IN: regulation of transcription; LOCATED IN: intracellular, nucleus; EXPRESSED IN: 10 plant structures; EXPRESSED DURING: 7 growth stages; CONTAINS InterPro DOMAIN/s: High mobility group, superfamily (InterPro:IPR009071), High mobility grou…
AT1G04900.1	1734	2.03613	1.39254	2.19346	2.56788	2.21287	1.0473		Protein of unknown function (DUF185); CONTAINS InterPro DOMAIN/s: Protein of unknown function DUF185 (InterPro:IPR003788); Has 316 Blast hits to 314 proteins in 164 species: Archae - 0; Bacteria - 117; Metazoa - 2; Fungi - 113; Plants - 44; Viruses - 0; Other Eukaryotes - 40 (source: NCBI BLink).
AT1G04910.1	1903	5.41023	5.95394	8.31946	6.23049	6.1011	8.60117		O-fucosyltransferase family protein; CONTAINS InterPro DOMAIN/s: GDP-fucose protein O-fucosyltransferase (InterPro:IPR019378); BEST Arabidopsis thaliana protein match is: O-fucosyltransferase family protein (TAIR:AT1G22460.1); Has 861 Blast hits to 824 proteins in 30 species: Archae - 0; Bacteria - 0; Metazoa - 0; Fungi - 0; Plants - 861; Viruses - 0; Other Eukaryotes - 0 (source: NCBI BLink).
AT1G04920.1	3469	0.0711728	0.0803156	0.102789	0.0746261	0.0713625	0.0688813	SUCROSE PHOSPHATE SYNTHASE 3F (SPS3F)	Encodes a protein with putative sucrose-phosphate synthase activity.
AT1G04930.1	1317	0.149976	0.352588	0.252698	0.0393133	0.225564	0.0725738		hydroxyproline-rich glycoprotein family protein; LOCATED IN: chloroplast; EXPRESSED IN: 14 plant structures; EXPRESSED DURING: 4 anthesis, F mature embryo stage, petal differentiation and expansion stage, E expanded cotyledon stage, D bilateral stage; BEST Arabidopsis thaliana protein match is: proline-rich family protein (TAIR:AT2G32840.1); Has 1624 Blast hits to 1330 proteins in 201 species: Ar…
AT1G04930.2	1409	0.017523	-	-	-	-	-		hydroxyproline-rich glycoprotein family protein; LOCATED IN: chloroplast; EXPRESSED IN: 14 plant structures; EXPRESSED DURING: 4 anthesis, F mature embryo stage, petal differentiation and expansion stage, E expanded cotyledon stage, D bilateral stage; BEST Arabidopsis thaliana protein match is: proline-rich family protein (TAIR:AT2G32840.1).
AT1G04940.1	1138	8.04915	5.59025	7.35293	9.73636	7.85306	7.24407	TRANSLOCON AT THE INNER ENVELOPE MEMBRANE OF CHLOROPLASTS 20-I (Tic20-I)	Tic20 is believed to function as a component of the protein-conducting channel at the inner envelope membrane. Genes AT1G04940 and AT1G04945 were switched for the TAIR7 genome release to give consistency with MIPs annotation. The Arabidopsis genome encodes four Tic20 homologous proteins, AT1G04940(Tic20-I), AT2G47840(Tic20-II), AT4G03320(Tic20-IV) and AT5G55710(Tic20-V).
AT1G04945.1	1626	0.0607376	0.0856749	0.0438592	0.0318423	0.0761244	-		HIT-type Zinc finger family protein; FUNCTIONS IN: molecular_function unknown; INVOLVED IN: biological_process unknown; EXPRESSED IN: 14 plant structures; EXPRESSED DURING: 6 growth stages; CONTAINS InterPro DOMAIN/s: Zinc finger, HIT-type (InterPro:IPR007529); Has 408 Blast hits to 406 proteins in 188 species: Archae - 0; Bacteria - 0; Metazoa - 130; Fungi - 151; Plants - 52; Viruses - 0; Other …
AT1G04945.3	2532	0.234027	0.201735	0.37554	0.224934	0.215096	0.207618		HIT-type Zinc finger family protein; FUNCTIONS IN: molecular_function unknown; INVOLVED IN: biological_process unknown; LOCATED IN: integral to membrane; EXPRESSED IN: 14 plant structures; EXPRESSED DURING: 6 growth stages; CONTAINS InterPro DOMAIN/s: Uncharacterised conserved protein ycf60 (InterPro:IPR019109), Zinc finger, HIT-type (InterPro:IPR007529); BEST Arabidopsis thaliana protein match i…
AT1G04950.1	2192	-	-	-	-	-	0.0218019	TATA BOX ASSOCIATED FACTOR II 59 (TAFII59)	Encodes one of two Arabidopsis proteins with significant similarity to the histone fold TBP-associated factor TAF6. Mutants are embryo lethal and transmission of the mutant allele through the male gametophyte is significantly reduced. This is due to reduced pollen tube growth of the mutant.
AT1G04950.2	2110	0.0702081	0.17606	0.0450648	0.0490764	0.14079	0.124571	TATA BOX ASSOCIATED FACTOR II 59 (TAFII59)	Encodes one of two Arabidopsis proteins with significant similarity to the histone fold TBP-associated factor TAF6. Mutants are embryo lethal and transmission of the mutant allele through the male gametophyte is significantly reduced. This is due to reduced pollen tube growth of the mutant.
AT1G04950.3	2328	0.0848448	0.169547	0.102112	0.100082	0.180776	0.215547	TATA BOX ASSOCIATED FACTOR II 59 (TAFII59)	Encodes one of two Arabidopsis proteins with significant similarity to the histone fold TBP-associated factor TAF6. Mutants are embryo lethal and transmission of the mutant allele through the male gametophyte is significantly reduced. This is due to reduced pollen tube growth of the mutant.
AT1G04960.1	1369	0.10821	0.457913	0.382014	0.41602	0.506324	0.733081		Protein of unknown function (DUF1664); FUNCTIONS IN: molecular_function unknown; INVOLVED IN: biological_process unknown; LOCATED IN: endomembrane system; EXPRESSED IN: 22 plant structures; EXPRESSED DURING: 13 growth stages; CONTAINS InterPro DOMAIN/s: Protein of unknown function DUF1664 (InterPro:IPR012458); BEST Arabidopsis thaliana protein match is: Protein of unknown function (DUF1664) (TAIR…
AT1G04960.2	1669	0.0591728	0.194758	0.113945	0.15511	0.0741631	0.0286338		Protein of unknown function (DUF1664); FUNCTIONS IN: molecular_function unknown; INVOLVED IN: biological_process unknown; LOCATED IN: endomembrane system; EXPRESSED IN: 22 plant structures; EXPRESSED DURING: 13 growth stages; CONTAINS InterPro DOMAIN/s: Protein of unknown function DUF1664 (InterPro:IPR012458); BEST Arabidopsis thaliana protein match is: Protein of unknown function (DUF1664) (TAIR…
AT1G04970.1	1709	2.68713	2.62203	2.92104	2.25704	1.81068	2.32098		lipid-binding serum glycoprotein family protein; FUNCTIONS IN: lipid binding; INVOLVED IN: biological_process unknown; LOCATED IN: plasma membrane, vacuole; EXPRESSED IN: 25 plant structures; EXPRESSED DURING: 15 growth stages; CONTAINS InterPro DOMAIN/s: Bactericidal permeability-increasing protein, alpha/beta domain (InterPro:IPR017943), Lipid-binding serum glycoprotein, N-terminal (InterPro:IP…
AT1G04970.2	1279	0.19304	0.108919	0.297378	0.0809626	0.116133	0.168143		lipid-binding serum glycoprotein family protein; FUNCTIONS IN: lipid binding; INVOLVED IN: biological_process unknown; LOCATED IN: plasma membrane, vacuole; EXPRESSED IN: 25 plant structures; EXPRESSED DURING: 15 growth stages; CONTAINS InterPro DOMAIN/s: Bactericidal permeability-increasing protein, alpha/beta domain (InterPro:IPR017943), Lipid-binding serum glycoprotein, N-terminal (InterPro:IP…
AT1G04980.1	1593	1.98387	3.26479	1.14904	2.30764	2.81279	1.305	PDI-LIKE 2-2 (PDIL2-2)	Encodes a protein disulfide isomerase-like (PDIL) protein, a member of a multigene family within the thioredoxin (TRX) superfamily. Transcript levels for this gene are up-regulated in response to three different chemical inducers of ER stress (dithiothreitol, beta-mercaptoethanol, and tunicamycin). AtIRE1-2 does not appear to be required for this response, but the atbzip60 mutant has a diminished…
AT1G04985.1	993	20.1646	21.3006	14.1002	18.0667	18.1242	14.8471		unknown protein; Has 37 Blast hits to 37 proteins in 11 species: Archae - 0; Bacteria - 0; Metazoa - 0; Fungi - 0; Plants - 37; Viruses - 0; Other Eukaryotes - 0 (source: NCBI BLink).
AT1G04990.1	1838	0.147763	0.0505286	0.129334	0.0563391	0.0269376	0.130005		Zinc finger C-x8-C-x5-C-x3-H type family protein; FUNCTIONS IN: zinc ion binding, nucleic acid binding; INVOLVED IN: biological_process unknown; LOCATED IN: cellular_component unknown; EXPRESSED IN: 24 plant structures; EXPRESSED DURING: 15 growth stages; CONTAINS InterPro DOMAIN/s: Zinc finger, CCCH-type (InterPro:IPR000571); BEST Arabidopsis thaliana protein match is: zinc finger nuclease 2 (TA…
AT1G05000.1	1104	1.1182	0.462676	0.172259	0.984862	0.358777	0.0432879	PLANT AND FUNGI ATYPICAL DUAL-SPECI&#64257;CITY PHOSPHATASE 1 (PFA-DSP1)	Encodes an atypical dual-speci&#64257;city phosphatase.
AT1G05000.2	1192	0.103565	0.0389562	0.0398854	0.586385	0.207682	0.120277	PLANT AND FUNGI ATYPICAL DUAL-SPECI&#64257;CITY PHOSPHATASE 1 (PFA-DSP1)	Encodes an atypical dual-speci&#64257;city phosphatase.
AT1G05010.1	1364	176.268	216.502	164.624	119.949	110.475	109.577	ETHYLENE-FORMING ENZYME (EFE)	Encodes 1-aminocyclopropane-1-carboxylate oxidase
AT1G05020.1	2414	0.981866	0.384721	1.52635	1.1153	0.430711	2.39543		ENTH/ANTH/VHS superfamily protein; FUNCTIONS IN: phospholipid binding, clathrin binding, binding, phosphatidylinositol binding; INVOLVED IN: clathrin coat assembly; LOCATED IN: clathrin coat; EXPRESSED IN: 11 plant structures; EXPRESSED DURING: L mature pollen stage, M germinated pollen stage, 4 anthesis, petal differentiation and expansion stage, LP.08 eight leaves visible; CONTAINS InterPro DOM…
AT1G05030.1	1779	3.23369	3.04091	3.11343	2.59024	2.50479	2.90124		Major facilitator superfamily protein; FUNCTIONS IN: carbohydrate transmembrane transporter activity, sugar:hydrogen symporter activity; INVOLVED IN: transport, transmembrane transport; LOCATED IN: mitochondrion, integral to membrane, membrane; EXPRESSED IN: 22 plant structures; EXPRESSED DURING: 13 growth stages; CONTAINS InterPro DOMAIN/s: Sugar transporter, conserved site (InterPro:IPR005829),…
AT1G05055.1	1496	3.13574	3.44544	3.79775	3.28789	2.91243	3.17854	GENERAL TRANSCRIPTION FACTOR II H2 (GTF2H2)	Member of transcription factor TFIIH complex. Involved in transcription and DNA repair and interacts with AtXPD.
AT1G05060.1	1001	6.70893	6.03063	8.45426	5.92238	6.801	10.7181		unknown protein; Has 34 Blast hits to 34 proteins in 13 species: Archae - 0; Bacteria - 0; Metazoa - 0; Fungi - 0; Plants - 34; Viruses - 0; Other Eukaryotes - 0 (source: NCBI BLink).
AT1G05061.1	1045	0.378026	0.0222181	0.363968	0.198184	0.355344	0.320124		Pseudogene of AT2G32630; pentatricopeptide (PPR) repeat-containing protein
AT1G05065.1	252	1.76356	0.552807	4.33927	1.02729	1.37531	5.40481	CLAVATA3/ESR-RELATED 20 (CLE20)	Member of a large family of putative ligands homologous to the Clavata3 gene. Consists of a single exon.
AT1G05070.1	877	11.9086	20.3322	17.1579	14.1394	26.7598	19.2903		Protein of unknown function (DUF1068); CONTAINS InterPro DOMAIN/s: Protein of unknown function DUF1068 (InterPro:IPR010471); BEST Arabidopsis thaliana protein match is: Protein of unknown function (DUF1068) (TAIR:AT2G32580.1); Has 119 Blast hits to 119 proteins in 15 species: Archae - 0; Bacteria - 2; Metazoa - 0; Fungi - 0; Plants - 116; Viruses - 0; Other Eukaryotes - 1 (source: NCBI BLink).
AT1G05090.1	2121	0.325939	0.569227	0.280194	0.231904	0.571912	0.709751		dentin sialophosphoprotein-related; BEST Arabidopsis thaliana protein match is: dentin sialophosphoprotein-related (TAIR:AT4G20720.1); Has 3598 Blast hits to 1413 proteins in 251 species: Archae - 2; Bacteria - 2631; Metazoa - 338; Fungi - 185; Plants - 102; Viruses - 1; Other Eukaryotes - 339 (source: NCBI BLink).
AT1G05100.1	1272	0.155282	0.127772	0.0560653	0.0814082	0.175158	0.150283	MITOGEN-ACTIVATED PROTEIN KINASE KINASE KINASE 18 (MAPKKK18)	member of MEKK subfamily
AT1G05120.1	2731	1.09391	1.01169	1.61031	1.13751	0.879274	1.54866		Helicase protein with RING/U-box domain; FUNCTIONS IN: helicase activity, DNA binding, zinc ion binding, ATP binding, nucleic acid binding; EXPRESSED IN: 24 plant structures; EXPRESSED DURING: 15 growth stages; CONTAINS InterPro DOMAIN/s: Zinc finger, RING-type, conserved site (InterPro:IPR017907), Zinc finger, RING-type (InterPro:IPR001841), Zinc finger, C3HC4 RING-type (InterPro:IPR018957), DEA…
AT1G05135.1	1322	0.0373523	0.351254	0.0719264	0.352481	0.112355	0.144599		pseudogene of unknown protein
AT1G05140.1	1509	26.8987	26.8491	26.1347	32.9388	29.2507	23.7841		Peptidase M50 family protein; FUNCTIONS IN: metalloendopeptidase activity; INVOLVED IN: proteolysis; LOCATED IN: chloroplast, plastid; EXPRESSED IN: 22 plant structures; EXPRESSED DURING: 13 growth stages; CONTAINS InterPro DOMAIN/s: Peptidase M50 (InterPro:IPR008915), PDZ/DHR/GLGF (InterPro:IPR001478), Peptidase M50, putative membrane-associated zinc metallopeptidase (InterPro:IPR004387); BEST A…
AT1G05150.1	2894	4.11213	5.96092	4.1317	6.0381	5.34633	5.34209		Calcium-binding tetratricopeptide family protein; FUNCTIONS IN: binding, zinc ion binding, calcium ion binding; INVOLVED IN: biological_process unknown; LOCATED IN: plasma membrane; EXPRESSED IN: 24 plant structures; EXPRESSED DURING: 13 growth stages; CONTAINS InterPro DOMAIN/s: Tetratricopeptide TPR-1 (InterPro:IPR001440), Tetratricopeptide-like helical (InterPro:IPR011990), EF-HAND 2 (InterPro…
AT1G05160.1	2078	2.99415	2.97207	3.35183	3.48825	2.43029	2.46079	CYTOCHROME P450, FAMILY 88, SUBFAMILY A, POLYPEPTIDE 3 (CYP88A3)	Encodes an ent-kaurenoic acid hydroxylase, a member of the CYP88A cytochrome p450 family.
AT1G05170.1	1881	0.630044	2.01197	0.707716	0.605563	3.23758	0.711386		Galactosyltransferase family protein; FUNCTIONS IN: transferase activity, transferring hexosyl groups, transferase activity, transferring glycosyl groups; INVOLVED IN: protein amino acid glycosylation; LOCATED IN: membrane; EXPRESSED IN: 14 plant structures; EXPRESSED DURING: 4 anthesis, C globular stage, 4 leaf senescence stage, petal differentiation and expansion stage, E expanded cotyledon sta…
AT1G05170.2	1837	0.241926	1.01112	0.297631	0.352311	1.95404	0.338197		Galactosyltransferase family protein; FUNCTIONS IN: transferase activity, transferring hexosyl groups, transferase activity, transferring glycosyl groups; INVOLVED IN: protein amino acid glycosylation; LOCATED IN: endomembrane system, membrane; EXPRESSED IN: 14 plant structures; EXPRESSED DURING: 4 anthesis, C globular stage, 4 leaf senescence stage, petal differentiation and expansion stage, E e…
AT1G05180.1	1915	1.71475	1.07906	1.4772	1.9061	0.969542	2.03388	AUXIN RESISTANT 1 (AXR1)	Encodes a subunit of the RUB1 activating enzyme that regulates the protein degradation activity of Skp1-Cullin-Fbox complexes, primarily, but not exclusively, affecting auxin responses. Acts alongside AS1 to exclude BP expression from leaves.
AT1G05180.3	1942	-	0.0239113	-	0.026661	0.076485	0.0738257	AUXIN RESISTANT 1 (AXR1)	Encodes a subunit of the RUB1 activating enzyme that regulates the protein degradation activity of Skp1-Cullin-Fbox complexes, primarily, but not exclusively, affecting auxin responses. Acts alongside AS1 to exclude BP expression from leaves.
AT1G05190.1	935	331.425	295.873	378.059	426.526	354.045	286.867	EMBRYO DEFECTIVE 2394 (emb2394)	embryo defective 2394 (emb2394); FUNCTIONS IN: structural constituent of ribosome, rRNA binding; INVOLVED IN: translation, embryo development ending in seed dormancy; LOCATED IN: chloroplast stroma, chloroplast, large ribosomal subunit, membrane, chloroplast envelope; EXPRESSED IN: 24 plant structures; EXPRESSED DURING: 13 growth stages; CONTAINS InterPro DOMAIN/s: Ribosomal protein L6 (InterPro:…
AT1G05200.1	3257	0.0758055	0.0998007	0.0948823	0.0158967	0.0532052	0.00733649	GLUTAMATE RECEPTOR 3.4 (GLR3.4)	Encodes a putative glutamate receptor GLR3 with dual localization in plastid and plasma membrane.
AT1G05200.2	3305	0.3287	0.42853	0.309283	0.109661	0.164788	0.0289197	GLUTAMATE RECEPTOR 3.4 (GLR3.4)	Encodes a putative glutamate receptor GLR3 with dual localization in plastid and plasma membrane.
AT1G05205.1	557	6.42734	5.75237	7.34062	7.9476	7.33336	7.20709		unknown protein; Has 44 Blast hits to 44 proteins in 16 species: Archae - 0; Bacteria - 0; Metazoa - 0; Fungi - 0; Plants - 44; Viruses - 0; Other Eukaryotes - 0 (source: NCBI BLink).
AT1G05210.1	770	1.57117	0.663369	2.37717	1.58016	1.28601	1.92401		Transmembrane protein 97, predicted; FUNCTIONS IN: molecular_function unknown; INVOLVED IN: biological_process unknown; LOCATED IN: endomembrane system; EXPRESSED IN: 17 plant structures; EXPRESSED DURING: 11 growth stages; CONTAINS InterPro DOMAIN/s: Transmembrane protein 97, predicted (InterPro:IPR016964); BEST Arabidopsis thaliana protein match is: Transmembrane protein 97, predicted (TAIR:AT2…
AT1G05220.2	769	0.128426	-	-	0.168321	-	-		Transmembrane protein 97, predicted; FUNCTIONS IN: molecular_function unknown; INVOLVED IN: biological_process unknown; LOCATED IN: endomembrane system; CONTAINS InterPro DOMAIN/s: Transmembrane protein 97, predicted (InterPro:IPR016964); BEST Arabidopsis thaliana protein match is: Transmembrane protein 97, predicted (TAIR:AT1G05210.1); Has 30201 Blast hits to 17322 proteins in 780 species: Archa…
AT1G05230.2	2888	0.0512947	0.136671	0.0823119	0.107567	0.0171438	0.0165477	HOMEODOMAIN GLABROUS 2 (HDG2)	Encodes a homeobox-leucine zipper family protein belonging to the HD-ZIP IV family. Mutants have trichomes that appear glass-like under a dissecting microscope as compared to the wild-type trichomes. The mutations do not affect trichome growth or branch number.
AT1G05230.3	2678	-	-	0.0355066	0.0580011	0.0184882	0.0356907	HOMEODOMAIN GLABROUS 2 (HDG2)	Encodes a homeobox-leucine zipper family protein belonging to the HD-ZIP IV family. Mutants have trichomes that appear glass-like under a dissecting microscope as compared to the wild-type trichomes. The mutations do not affect trichome growth or branch number.
AT1G05230.4	2974	0.0166038	0.0312279	0.0319727	0.139275	0.016648	0.0482077	HOMEODOMAIN GLABROUS 2 (HDG2)	Encodes a homeobox-leucine zipper family protein belonging to the HD-ZIP IV family. Mutants have trichomes that appear glass-like under a dissecting microscope as compared to the wild-type trichomes. The mutations do not affect trichome growth or branch number.
AT1G05250.1	1366	0.0903728	-	-	0.0568546	0.0181227	-		Peroxidase superfamily protein; FUNCTIONS IN: peroxidase activity, heme binding; INVOLVED IN: response to oxidative stress, oxidation reduction; LOCATED IN: endomembrane system; CONTAINS InterPro DOMAIN/s: Haem peroxidase (InterPro:IPR010255), Plant peroxidase (InterPro:IPR000823), Peroxidases heam-ligand binding site (InterPro:IPR019793), Peroxidase, active site (InterPro:IPR019794), Haem peroxi…
AT1G05260.1	1209	0.367591	0.0384085	-	0.0428252	0.122857	0.0395284	RARE COLD INDUCIBLE GENE 3 (RCI3)	Encodes a cold-inducible cationic peroxidase that is involved in the stress response. In response to low temperature, RCI3 transcripts accumulate in the aerial part and in roots of etiolated seedlings but only in roots of light-grown seedlings.
AT1G05270.1	1386	11.0623	10.9724	10.4451	9.60053	9.05563	8.93043		TraB family protein; CONTAINS InterPro DOMAIN/s: Pheromone shutdown-related, TraB (InterPro:IPR002816); BEST Arabidopsis thaliana protein match is: TraB family protein (TAIR:AT2G32340.1); Has 779 Blast hits to 750 proteins in 262 species: Archae - 153; Bacteria - 256; Metazoa - 121; Fungi - 0; Plants - 106; Viruses - 0; Other Eukaryotes - 143 (source: NCBI BLink).
AT1G05300.1	1375	0.14365	0.067543	0.414924	0.07531	0.108025	0.382319	ZINC TRANSPORTER 5 PRECURSOR (ZIP5)	member of Fe(II) transporter isolog family
AT1G05300.2	1838	0.026866	0.101057	-	-	-	0.156006	ZINC TRANSPORTER 5 PRECURSOR (ZIP5)	member of Fe(II) transporter isolog family
AT1G05310.1	1337	0.904863	0.920381	1.60019	1.93626	1.49978	2.35911		Pectin lyase-like superfamily protein; FUNCTIONS IN: pectinesterase activity; INVOLVED IN: cell wall modification; LOCATED IN: endomembrane system, cell wall, plant-type cell wall; EXPRESSED IN: 12 plant structures; EXPRESSED DURING: 6 growth stages; CONTAINS InterPro DOMAIN/s: Pectinesterase, active site (InterPro:IPR018040), Pectin lyase fold/virulence factor (InterPro:IPR011050), Pectinesteras…
AT1G05320.1	2643	0.0186832	0.0702774	0.0539652	-	-	-		FUNCTIONS IN: molecular_function unknown; INVOLVED IN: biological_process unknown; LOCATED IN: cellular_component unknown; EXPRESSED IN: fruit, egg cell; CONTAINS InterPro DOMAIN/s: Prefoldin (InterPro:IPR009053); BEST Arabidopsis thaliana protein match is: unknown protein (TAIR:AT2G32240.1); Has 267650 Blast hits to 119772 proteins in 3899 species: Archae - 3706; Bacteria - 62589; Metazoa - 1065…
AT1G05320.2	2639	0.037423	0.017596	0.0720627	0.215813	0.0938069	0.162982		FUNCTIONS IN: molecular_function unknown; INVOLVED IN: biological_process unknown; LOCATED IN: cellular_component unknown; EXPRESSED IN: fruit, egg cell; CONTAINS InterPro DOMAIN/s: Prefoldin (InterPro:IPR009053); BEST Arabidopsis thaliana protein match is: unknown protein (TAIR:AT2G32240.1); Has 267650 Blast hits to 119772 proteins in 3899 species: Archae - 3706; Bacteria - 62589; Metazoa - 1065…
AT1G05320.3	2699	0.0182955	0.0172048	0.105691	-	-	-		FUNCTIONS IN: molecular_function unknown; INVOLVED IN: biological_process unknown; LOCATED IN: cellular_component unknown; EXPRESSED IN: fruit, egg cell; CONTAINS InterPro DOMAIN/s: Prefoldin (InterPro:IPR009053); BEST Arabidopsis thaliana protein match is: unknown protein (TAIR:AT2G32240.1); Has 267444 Blast hits to 119656 proteins in 3886 species: Archae - 3699; Bacteria - 62432; Metazoa - 1065…
AT1G05330.1	414	0.119275	0.112164	-	-	-	-		unknown protein; Has 6 Blast hits to 6 proteins in 2 species: Archae - 0; Bacteria - 0; Metazoa - 0; Fungi - 0; Plants - 6; Viruses - 0; Other Eukaryotes - 0 (source: NCBI BLink).
AT1G05340.1	711	9.16754	6.07388	0.334341	0.254873	0.417817	0.336075		unknown protein; FUNCTIONS IN: molecular_function unknown; INVOLVED IN: biological_process unknown; LOCATED IN: chloroplast; EXPRESSED IN: 14 plant structures; EXPRESSED DURING: 7 growth stages; BEST Arabidopsis thaliana protein match is: unknown protein (TAIR:AT2G32210.1); Has 189 Blast hits to 189 proteins in 27 species: Archae - 0; Bacteria - 0; Metazoa - 0; Fungi - 21; Plants - 168; Viruses -…
AT1G05350.1	1627	5.6603	5.13734	5.4352	5.33031	5.20371	4.84654		NAD(P)-binding Rossmann-fold superfamily protein; FUNCTIONS IN: binding, oxidoreductase activity, acting on the CH-OH group of donors, NAD or NADP as acceptor, catalytic activity, cofactor binding; INVOLVED IN: metabolic process; LOCATED IN: cellular_component unknown; EXPRESSED IN: 24 plant structures; EXPRESSED DURING: 15 growth stages; CONTAINS InterPro DOMAIN/s: D-isomer specific 2-hydroxyaci…
AT1G05360.1	1656	2.80295	2.49564	3.11501	2.70446	2.36195	1.81809	KILLING ME SLOWLY 2 (KMS2)	KMS2 encode a endoplasmic reticulum protein involved in the early secretory pathway.
AT1G05370.1	1480	0.50047	0.172566	0.128496	0.734654	0.267629	0.0807261		Sec14p-like phosphatidylinositol transfer family protein; CONTAINS InterPro DOMAIN/s: Cellular retinaldehyde-binding/triple function, C-terminal (InterPro:IPR001251), Phosphatidylinositol transfer protein-like, N-terminal (InterPro:IPR011074); BEST Arabidopsis thaliana protein match is: Sec14p-like phosphatidylinositol transfer family protein (TAIR:AT3G22410.1); Has 487 Blast hits to 487 proteins…
AT1G05380.1	4115	-	0.0112845	-	-	0.0120319	0.00580679		Acyl-CoA N-acyltransferase with RING/FYVE/PHD-type zinc finger protein; CONTAINS InterPro DOMAIN/s: Zinc finger, PHD-type (InterPro:IPR001965), Zinc finger, FYVE/PHD-type (InterPro:IPR011011), Acyl-CoA N-acyltransferase (InterPro:IPR016181), Zinc finger, PHD-finger (InterPro:IPR019787); BEST Arabidopsis thaliana protein match is: Acyl-CoA N-acyltransferase with RING/FYVE/PHD-type zinc finger prot…
AT1G05380.2	4136	0.023878	0.0336817	0.0287375	0.0563323	0.0478832	0.0808823		Acyl-CoA N-acyltransferase with RING/FYVE/PHD-type zinc finger protein; CONTAINS InterPro DOMAIN/s: Zinc finger, PHD-type (InterPro:IPR001965), Zinc finger, FYVE/PHD-type (InterPro:IPR011011), Acyl-CoA N-acyltransferase (InterPro:IPR016181), Zinc finger, PHD-finger (InterPro:IPR019787); BEST Arabidopsis thaliana protein match is: Acyl-CoA N-acyltransferase with RING/FYVE/PHD-type zinc finger prot…
AT1G05385.1	746	37.2664	32.3681	32.7896	42.059	31.3262	24.2793	LOW PSII ACCUMULATION 19 (LPA19)	Encodes a Psb27 homolog involved in photosystem II biogenesis.
AT1G05400.1	996	0.049578	0.0466223	-	0.0519835	0.0497101	0.0479818		unknown protein; BEST Arabidopsis thaliana protein match is: unknown protein (TAIR:AT1G06810.1); Has 31 Blast hits to 31 proteins in 2 species: Archae - 0; Bacteria - 0; Metazoa - 0; Fungi - 0; Plants - 31; Viruses - 0; Other Eukaryotes - 0 (source: NCBI BLink).
AT1G05410.1	1742	0.396852	0.359864	0.450324	0.594439	0.341065	0.438943		Protein of unknown function (DUF1423); CONTAINS InterPro DOMAIN/s: Protein of unknown function DUF1423, plant (InterPro:IPR004082); BEST Arabidopsis thaliana protein match is: unknown protein (TAIR:AT4G14840.1); Has 192 Blast hits to 189 proteins in 31 species: Archae - 0; Bacteria - 0; Metazoa - 2; Fungi - 10; Plants - 173; Viruses - 0; Other Eukaryotes - 7 (source: NCBI BLink).
AT1G05410.2	1657	-	0.042036	-	-	-	-		Protein of unknown function (DUF1423); CONTAINS InterPro DOMAIN/s: Protein of unknown function DUF1423, plant (InterPro:IPR004082); BEST Arabidopsis thaliana protein match is: unknown protein (TAIR:AT4G14840.1); Has 35333 Blast hits to 34131 proteins in 2444 species: Archae - 798; Bacteria - 22429; Metazoa - 974; Fungi - 991; Plants - 531; Viruses - 0; Other Eukaryotes - 9610 (source: NCBI BLink).
AT1G05420.1	681	-	0.0681877	0.383977	0.152058	0.145408	0.210528	OVATE FAMILY PROTEIN 12 (OFP12)	ovate family protein 12 (OFP12); CONTAINS InterPro DOMAIN/s: Protein of unknown function DUF623 (InterPro:IPR006458); BEST Arabidopsis thaliana protein match is: ovate family protein 16 (TAIR:AT2G32100.1); Has 358 Blast hits to 358 proteins in 17 species: Archae - 0; Bacteria - 0; Metazoa - 0; Fungi - 0; Plants - 358; Viruses - 0; Other Eukaryotes - 0 (source: NCBI BLink).
AT1G05430.1	1067	15.7117	17.5386	21.5883	19.2885	17.0065	18.6098		unknown protein; Has 31 Blast hits to 31 proteins in 9 species: Archae - 0; Bacteria - 0; Metazoa - 0; Fungi - 0; Plants - 31; Viruses - 0; Other Eukaryotes - 0 (source: NCBI BLink).
AT1G05440.1	1527	0.0646754	0.0760246	0.155676	0.0508601	0.0648478	0.0312966		C-8 sterol isomerases; FUNCTIONS IN: C-8 sterol isomerase activity; INVOLVED IN: ergosterol biosynthetic process; LOCATED IN: endoplasmic reticulum; EXPRESSED IN: 14 plant structures; EXPRESSED DURING: 7 growth stages; CONTAINS InterPro DOMAIN/s: ERG2/sigma1 receptor-like (InterPro:IPR006716); Has 118 Blast hits to 118 proteins in 39 species: Archae - 0; Bacteria - 0; Metazoa - 73; Fungi - 4; Pla…
AT1G05460.1	3375	0.621818	0.44716	1.02834	0.521591	0.579465	1.26024	SILENCING DEFECTIVE (SDE3)	Encodes a protein with similarity to RNA helicases. Mutants are defective in post-transcriptional gene silencing.
AT1G05470.1	2696	3.23276	2.66972	2.69812	3.41842	2.33232	1.53332	COTYLEDON VASCULAR PATTERN 2 (CVP2)	Encodes an inositol polyphosphate 5' phosphatase (5PTase) that is required for the proper recruitment of cells into developing vascular tissue in leaves and cotyledons. It is most similar to Type I 5PTases that are known to cleave a phosphate from IP3 or IP4. cvp2 mutants have elevated levels of IP3 and are hypersensitive to ABA in seed germination assays.
AT1G05490.1	4600	-	0.0100947	0.0310065	0.1013	0.0538166	0.0883074	CHROMATIN REMODELING 31 (chr31)	chromatin remodeling 31 (chr31); FUNCTIONS IN: helicase activity, DNA binding, ATP binding, nucleic acid binding; INVOLVED IN: biological_process unknown; EXPRESSED IN: 13 plant structures; EXPRESSED DURING: 6 growth stages; CONTAINS InterPro DOMAIN/s: DEAD-like helicase, N-terminal (InterPro:IPR014001), DNA/RNA helicase, C-terminal (InterPro:IPR001650), Helicase, superfamily 1/2, ATP-binding dom…
AT1G05500.1	2110	10.1685	8.88003	14.1391	10.2692	8.43569	12.944	(NTMC2T2.1)	Encodes a endomembrane-localized synaptotagmin. Synaptotagmin family proteins are calcium sensors that regulate exocytosis in mammalian cells.
AT1G05510.1	980	0.0251937	0.118459	0.0970272	0.0528323	0.0252609	0.0243826		Protein is tyrosine-phosphorylated and its phosphorylation state is modulated in response to ABA in Arabidopsis thaliana seeds.
AT1G05520.1	2586	5.85262	7.29937	6.78403	6.82733	7.30416	7.87258		Sec23/Sec24 protein transport family protein; FUNCTIONS IN: transporter activity, zinc ion binding; INVOLVED IN: response to salt stress, transport; LOCATED IN: COPII vesicle coat; EXPRESSED IN: 24 plant structures; EXPRESSED DURING: 13 growth stages; CONTAINS InterPro DOMAIN/s: Sec23/Sec24, helical domain (InterPro:IPR006900), Sec23/Sec24 beta-sandwich (InterPro:IPR012990), Sec23/Sec24, trunk do…
AT1G05530.1	1368	0.0902407	0.0848608	0.0521309	-	0.0361925	-	UDP-GLUCOSYL TRANSFERASE 75B2 (UGT75B2)	Encodes a protein with glucosyltransferase activity with high sequence homology to UGT1 (AT1G05560). It belongs to an UGT subfamily that binds UDP-glucose but not UDP-glucuronate, UDP-galactose, or UDP-rhamnose as the glycosyl donor. UGT2 was shown to be able to use abscisic acid as glycosylation substrate in the presence of UDP-glucose.
AT1G05540.1	1270	3.88816	4.4242	2.39589	6.09485	6.04272	3.04802		Protein of unknown function (DUF295); FUNCTIONS IN: molecular_function unknown; INVOLVED IN: biological_process unknown; LOCATED IN: mitochondrion; EXPRESSED IN: 21 plant structures; EXPRESSED DURING: 13 growth stages; CONTAINS InterPro DOMAIN/s: Protein of unknown function DUF295 (InterPro:IPR005174); BEST Arabidopsis thaliana protein match is: Protein of unknown function (DUF295) (TAIR:AT1G3016…
AT1G05550.1	1263	0.0390971	-	-	0.286959	0.254809	0.151354		Protein of unknown function (DUF295); BEST Arabidopsis thaliana protein match is: Protein of unknown function (DUF295) (TAIR:AT1G05540.1); Has 175 Blast hits to 175 proteins in 2 species: Archae - 0; Bacteria - 0; Metazoa - 0; Fungi - 0; Plants - 175; Viruses - 0; Other Eukaryotes - 0 (source: NCBI BLink).
AT1G05550.2	1267	-	-	-	0.0408647	-	-		Protein of unknown function (DUF295); FUNCTIONS IN: molecular_function unknown; INVOLVED IN: biological_process unknown; LOCATED IN: cellular_component unknown; EXPRESSED IN: 6 plant structures; EXPRESSED DURING: 4 anthesis, petal differentiation and expansion stage, E expanded cotyledon stage, D bilateral stage; BEST Arabidopsis thaliana protein match is: Protein of unknown function (DUF295) (TA…
AT1G05550.3	1597	0.0309203	-	-	-	0.0310027	-		Protein of unknown function (DUF295); FUNCTIONS IN: molecular_function unknown; INVOLVED IN: biological_process unknown; LOCATED IN: cellular_component unknown; EXPRESSED IN: 6 plant structures; EXPRESSED DURING: 4 anthesis, petal differentiation and expansion stage, E expanded cotyledon stage, D bilateral stage; CONTAINS InterPro DOMAIN/s: Protein of unknown function DUF295 (InterPro:IPR005174);…
AT1G05560.1	1650	4.32446	7.16237	5.5035	5.06773	5.29621	4.17075	UDP-GLUCOSYLTRANSFERASE 75B1 (UGT75B1)	A UDP-glucose transferase localized in the phragmoplast. It has been co-purified with the callose synthase complex and may transfer UDP-glucose from sucrose synthase to the callose synthase and thus help form a substrate channel for the synthesis of callose at the forming cell plate. Induced by salicylic acid. Independent of NPR1 for their induction by salicylic acid. UGT1 encodes a protein with …
AT1G05562.1	1288	0.0958457	0.270395	0.129194	0.803969	1.13399	0.371039		Potential natural antisense gene, locus overlaps with AT1G05560
AT1G05570.1	6231	0.0356618	0.0670715	0.0534109	0.0498561	0.0635677	0.0690273	CALLOSE SYNTHASE 1 (CALS1)	Encodes a callose synthase 1 catalytic subunit . Member of Glycosyltransferase Family- 48.
AT1G05575.1	497	0.496778	0.186864	1.1001	0.625058	0.0996203	1.44235		unknown protein; FUNCTIONS IN: molecular_function unknown; INVOLVED IN: anaerobic respiration; LOCATED IN: endomembrane system; EXPRESSED IN: 17 plant structures; EXPRESSED DURING: 9 growth stages; BEST Arabidopsis thaliana protein match is: unknown protein (TAIR:AT2G31945.1); Has 63 Blast hits to 63 proteins in 10 species: Archae - 0; Bacteria - 0; Metazoa - 0; Fungi - 0; Plants - 63; Viruses - …
AT1G05577.1	1502	-	0.061832	0.0316534	-	-	-		CONTAINS InterPro DOMAIN/s: Protein of unknown function DUF966 (InterPro:IPR010369), Uncharacterised conserved protein UCP031043 (InterPro:IPR021182); BEST Arabidopsis thaliana protein match is: Domain of unknown function (DUF966) (TAIR:AT5G59790.1); Has 167 Blast hits to 166 proteins in 16 species: Archae - 0; Bacteria - 0; Metazoa - 0; Fungi - 0; Plants - 166; Viruses - 0; Other Eukaryotes - 1 …
AT1G05590.1	2131	4.24049	4.12932	7.08353	5.27232	4.32149	4.87766	BETA-HEXOSAMINIDASE 2 (HEXO2)	Encodes a protein with &#946;-hexosaminidase activity (the enzyme is active with p-nitrophenyl-&#946;-N-acetylglucosaminide as substrate but displayed only a minor activity toward p-nitrophenyl-&#946;-N-acetylgalactosaminide). Chitotriose-PA was digested almost completely overnight by a 50% ammonium sulfate fraction of a supernatant yeast expressing AtHEX3.
AT1G05600.1	1650	-	0.0281429	0.0288141	-	0.0300068	-	EMBRYO DEFECTIVE 3101 (EMB3101)	Tetratricopeptide repeat (TPR)-like superfamily protein; CONTAINS InterPro DOMAIN/s: Pentatricopeptide repeat (InterPro:IPR002885); BEST Arabidopsis thaliana protein match is: Pentatricopeptide repeat (PPR) superfamily protein (TAIR:AT5G46100.1); Has 22742 Blast hits to 7544 proteins in 214 species: Archae - 0; Bacteria - 12; Metazoa - 114; Fungi - 111; Plants - 22140; Viruses - 0; Other Eukaryot…
AT1G05600.2	1784	0.124556	0.0650726	0.0532997	0.0870666	0.0138765	0.0401821	EMBRYO DEFECTIVE 3101 (EMB3101)	Tetratricopeptide repeat (TPR)-like superfamily protein; FUNCTIONS IN: molecular_function unknown; INVOLVED IN: biological_process unknown; LOCATED IN: cellular_component unknown; EXPRESSED IN: 21 plant structures; EXPRESSED DURING: 13 growth stages; CONTAINS InterPro DOMAIN/s: Pentatricopeptide repeat (InterPro:IPR002885); BEST Arabidopsis thaliana protein match is: Pentatricopeptide repeat (PPR…
AT1G05610.1	1465	0.0842657	0.158484	0.0324528	0.141367	0.456247	0.0652421	ADP-GLUCOSE PYROPHOSPHORYLASE SMALL SUBUNIT 2 (APS2)	Encodes the small subunit of ADP-glucose pyrophosphorylase. The small subunit is the catalytic isoform responsible for ADP-glucose pyrophosphorylase activity. The presence of the small subunit is required for large subunit stability. Two isoforms of the small subunit (ApS1 and ApS2) have been described. ApS2 is a minor small subunit isoform present in all plant tissues tested.
AT1G05620.1	1280	0.424357	0.145112	0.260003	0.303373	0.174063	0.410694	URIDINE-RIBOHYDROLASE 2 (URH2)	Encodes a cytosolic inosine nucleoside hydrolase. Transcript levels for this gene are elevated in older leaves suggesting that it may play a role in purine catabolism during senescence.
AT1G05620.2	1121	-	-	-	-	-	0.0426315	URIDINE-RIBOHYDROLASE 2 (URH2)	Encodes a cytosolic inosine nucleoside hydrolase. Transcript levels for this gene are elevated in older leaves suggesting that it may play a role in purine catabolism during senescence.
AT1G05630.1	3888	0.107955	0.167207	0.140625	0.146484	0.0700391	0.067604	INOSITOL-POLYPHOSPHATE 5-PHOSPHATASE 13 (5PTASE13)	Encodes an inositol polyphosphate 5-phosphatase with phosphatase activity toward only Ins(1,4,5)P3. Induced in response to ABA and wounding treatments. Expressed in young seedlings and flowers, while no transcripts were detectable in maturated roots, stems, and rosette leaves Modulates the development of cotyledon veins through its regulation of auxin homeostasis. Involved in blue light light?sti…
AT1G05630.2	3648	0.0135361	0.0636456	0.0651636	0.0141929	0.0135722	0.0524012	INOSITOL-POLYPHOSPHATE 5-PHOSPHATASE 13 (5PTASE13)	Encodes an inositol polyphosphate 5-phosphatase with phosphatase activity toward only Ins(1,4,5)P3. Induced in response to ABA and wounding treatments. Expressed in young seedlings and flowers, while no transcripts were detectable in maturated roots, stems, and rosette leaves Modulates the development of cotyledon veins through its regulation of auxin homeostasis. Involved in blue light light?sti…
AT1G05640.1	1884	0.550411	0.616187	0.492089	1.14049	0.354778	0.418542		Ankyrin repeat family protein; CONTAINS InterPro DOMAIN/s: Ankyrin repeat-containing domain (InterPro:IPR020683), Ankyrin repeat (InterPro:IPR002110); BEST Arabidopsis thaliana protein match is: Ankyrin repeat family protein (TAIR:AT2G31820.1); Has 67578 Blast hits to 27690 proteins in 1106 species: Archae - 88; Bacteria - 6425; Metazoa - 32117; Fungi - 6903; Plants - 5434; Viruses - 485; Other E…
AT1G05670.1	3227	0.0306041	0.0143898	0.0883979	0.0481335	0.0153428	0.0888563		Pentatricopeptide repeat (PPR-like) superfamily protein; CONTAINS InterPro DOMAIN/s: Pentatricopeptide repeat (InterPro:IPR002885); BEST Arabidopsis thaliana protein match is: Tetratricopeptide repeat (TPR)-like superfamily protein (TAIR:AT5G01110.1); Has 76919 Blast hits to 23782 proteins in 722 species: Archae - 3; Bacteria - 657; Metazoa - 3612; Fungi - 1352; Plants - 68766; Viruses - 129; Oth…
AT1G05670.2	3333	-	0.0348303	0.0213966	-	0.0148549	-		Pentatricopeptide repeat (PPR-like) superfamily protein; CONTAINS InterPro DOMAIN/s: Pentatricopeptide repeat (InterPro:IPR002885); BEST Arabidopsis thaliana protein match is: Tetratricopeptide repeat (TPR)-like superfamily protein (TAIR:AT5G01110.1); Has 76919 Blast hits to 23782 proteins in 722 species: Archae - 3; Bacteria - 657; Metazoa - 3612; Fungi - 1352; Plants - 68766; Viruses - 129; Oth…
AT1G05675.1	1493	1.19067	1.25965	0.191065	0.0346789	-	0.288084		UDP-Glycosyltransferase superfamily protein; FUNCTIONS IN: transferase activity, transferring hexosyl groups; INVOLVED IN: metabolic process; CONTAINS InterPro DOMAIN/s: UDP-glucuronosyl/UDP-glucosyltransferase (InterPro:IPR002213); BEST Arabidopsis thaliana protein match is: Uridine diphosphate glycosyltransferase 74E2 (TAIR:AT1G05680.1).
AT1G05680.1	1518	0.0325294	0.214131	0.0313197	0.665102	0.407702	0.188893	URIDINE DIPHOSPHATE GLYCOSYLTRANSFERASE 74E2 (UGT74E2)	Encodes a UDP-glucosyltransferase, UGT74E2, that acts on IBA (indole-3-butyric acid) and affects auxin homeostasis. The transcript and protein levels of this enzyme are strongly induced by H2O2 and may allow integration of ROS (reactive oxygen species) and auxin signaling. This enzyme can also transfer glycosyl groups to several compounds related to the explosive TNT when this synthetic compound …
AT1G05690.1	1660	7.89777	9.53892	2.24828	14.9089	12.005	2.27434	BTB AND TAZ DOMAIN PROTEIN 3 (bt3)	BTB and TAZ domain protein. Acts redunantly with BT1 and BT2 during female gametophyte development. Acts with BT2 during male gametophyte development.
AT1G05700.1	2559	0.0192965	-	0.0371578	-	0.0386958	-		Leucine-rich repeat transmembrane protein kinase protein; FUNCTIONS IN: kinase activity; INVOLVED IN: protein amino acid phosphorylation; LOCATED IN: endomembrane system; EXPRESSED IN: shoot, stem, hypocotyl, root; CONTAINS InterPro DOMAIN/s: Protein kinase, ATP binding site (InterPro:IPR017441), Protein kinase, catalytic domain (InterPro:IPR000719), Leucine-rich repeat (InterPro:IPR001611), Seri…
AT1G05710.1	878	0.196844	0.0264441	-	0.11794	0.056391	0.0816456		basic helix-loop-helix (bHLH) DNA-binding superfamily protein; FUNCTIONS IN: sequence-specific DNA binding transcription factor activity; INVOLVED IN: response to ethylene stimulus, regulation of transcription; LOCATED IN: nucleus; EXPRESSED IN: 22 plant structures; EXPRESSED DURING: 13 growth stages; CONTAINS InterPro DOMAIN/s: Helix-loop-helix DNA-binding domain (InterPro:IPR001092), Helix-loop…
AT1G05710.2	1200	0.226324	0.290224	-	-	-	-		basic helix-loop-helix (bHLH) DNA-binding superfamily protein; FUNCTIONS IN: sequence-specific DNA binding transcription factor activity; INVOLVED IN: response to ethylene stimulus, regulation of transcription; LOCATED IN: nucleus; EXPRESSED IN: 22 plant structures; EXPRESSED DURING: 13 growth stages; CONTAINS InterPro DOMAIN/s: Helix-loop-helix DNA-binding domain (InterPro:IPR001092), Helix-loop…
AT1G05710.4	767	0.0643803	-	-	-	-	-		basic helix-loop-helix (bHLH) DNA-binding superfamily protein; FUNCTIONS IN: sequence-specific DNA binding transcription factor activity; INVOLVED IN: response to ethylene stimulus, regulation of transcription; LOCATED IN: nucleus; EXPRESSED IN: 22 plant structures; EXPRESSED DURING: 13 growth stages; CONTAINS InterPro DOMAIN/s: Helix-loop-helix DNA-binding domain (InterPro:IPR001092), Helix-loop…
AT1G05720.1	782	8.05104	6.14592	8.26841	13.7715	10.9533	12.7419		selenoprotein family protein; FUNCTIONS IN: selenium binding; INVOLVED IN: biological_process unknown; LOCATED IN: endomembrane system; EXPRESSED IN: 22 plant structures; EXPRESSED DURING: 13 growth stages; CONTAINS InterPro DOMAIN/s: Sep15/SelM redox (InterPro:IPR014912); Has 200 Blast hits to 200 proteins in 73 species: Archae - 0; Bacteria - 0; Metazoa - 137; Fungi - 0; Plants - 49; Viruses - …
AT1G05730.1	1146	0.301621	0.283639	0.311148	0.79064	0.561646	0.85488		Eukaryotic protein of unknown function (DUF842); CONTAINS InterPro DOMAIN/s: Protein of unknown function DUF842, eukaryotic (InterPro:IPR008560); BEST Arabidopsis thaliana protein match is: Eukaryotic protein of unknown function (DUF842) (TAIR:AT2G31725.1); Has 245 Blast hits to 245 proteins in 78 species: Archae - 0; Bacteria - 0; Metazoa - 169; Fungi - 0; Plants - 65; Viruses - 0; Other Eukaryo…
AT1G05740.1	438	-	-	-	-	0.0565197	-		Eukaryotic protein of unknown function (DUF842); CONTAINS InterPro DOMAIN/s: Protein of unknown function DUF842, eukaryotic (InterPro:IPR008560); BEST Arabidopsis thaliana protein match is: Eukaryotic protein of unknown function (DUF842) (TAIR:AT1G05730.1); Has 144 Blast hits to 144 proteins in 44 species: Archae - 0; Bacteria - 0; Metazoa - 83; Fungi - 0; Plants - 58; Viruses - 0; Other Eukaryot…
AT1G05750.1	3226	0.841873	0.52539	0.692665	0.874696	0.245561	0.740699	PIGMENT DEFECTIVE 247 (PDE247)	Encodes a pentatricopeptide repeat protein required for editing of rpoA and clpP chloroplast transcripts.
AT1G05760.1	634	0.973574	0.585941	0.449937	1.26581	0.859028	1.0553	RESTRICTED TEV MOVEMENT 1 (RTM1)	Specifically restrict the long-distance movement of tobacco etch potyvirus (TEV) without involving either hypersensitive cell death or systemic acquired resistance
AT1G05770.1	747	0.396624	0.497305	0.572811	0.623803	0.629661	0.639757		Mannose-binding lectin superfamily protein; CONTAINS InterPro DOMAIN/s: Mannose-binding lectin (InterPro:IPR001229); BEST Arabidopsis thaliana protein match is: Mannose-binding lectin superfamily protein (TAIR:AT1G05760.1); Has 502 Blast hits to 381 proteins in 24 species: Archae - 0; Bacteria - 0; Metazoa - 0; Fungi - 0; Plants - 502; Viruses - 0; Other Eukaryotes - 0 (source: NCBI BLink).
AT1G05780.1	698	2.05159	1.86275	3.50785	1.70607	1.2768	2.80714		Vacuolar ATPase assembly integral membrane protein VMA21-like domain; FUNCTIONS IN: molecular_function unknown; INVOLVED IN: biological_process unknown; LOCATED IN: endomembrane system; CONTAINS InterPro DOMAIN/s: Vacuolar ATPase assembly integral membrane protein VMA21-like domain (InterPro:IPR019013); BEST Arabidopsis thaliana protein match is: Vacuolar ATPase assembly integral membrane protein…
AT1G05785.1	734	0.370011	0.189792	0.421024	0.493773	0.101181	0.162772		Got1/Sft2-like vescicle transport protein family; FUNCTIONS IN: molecular_function unknown; INVOLVED IN: vesicle-mediated transport; LOCATED IN: cellular_component unknown; CONTAINS InterPro DOMAIN/s: Vesicle transport protein, Got1/SFT2-like (InterPro:IPR007305); BEST Arabidopsis thaliana protein match is: Got1/Sft2-like vescicle transport protein family (TAIR:AT5G01430.2); Has 450 Blast hits to…
AT1G05785.2	719	-	0.0645839	0.0661243	0.0360053	-	0.0332336		Got1/Sft2-like vescicle transport protein family; FUNCTIONS IN: molecular_function unknown; INVOLVED IN: vesicle-mediated transport; LOCATED IN: cellular_component unknown; CONTAINS InterPro DOMAIN/s: Vesicle transport protein, Got1/SFT2-like (InterPro:IPR007305); BEST Arabidopsis thaliana protein match is: Got1/Sft2-like vescicle transport protein family (TAIR:AT5G01430.2); Has 450 Blast hits to…
AT1G05790.1	2184	0.316536	0.191356	0.206805	0.331895	0.192695	0.382932		lipase class 3 family protein; FUNCTIONS IN: triglyceride lipase activity; INVOLVED IN: lipid metabolic process; LOCATED IN: endomembrane system; EXPRESSED IN: 24 plant structures; EXPRESSED DURING: 15 growth stages; CONTAINS InterPro DOMAIN/s: Lipase, class 3 (InterPro:IPR002921); BEST Arabidopsis thaliana protein match is: alpha/beta-Hydrolases superfamily protein (TAIR:AT2G42450.1); Has 496 Bl…
AT1G05790.2	2477	1.91379	1.43413	1.23801	1.6095	1.12934	1.54348		lipase class 3 family protein; FUNCTIONS IN: triglyceride lipase activity; INVOLVED IN: lipid metabolic process; EXPRESSED IN: 24 plant structures; EXPRESSED DURING: 15 growth stages; CONTAINS InterPro DOMAIN/s: Lipase, class 3 (InterPro:IPR002921); BEST Arabidopsis thaliana protein match is: alpha/beta-Hydrolases superfamily protein (TAIR:AT2G42450.1); Has 496 Blast hits to 490 proteins in 108 s…
AT1G05800.1	1416	-	-	-	0.0182823	-	-	DONGLE (DGL)	Encodes a galactolipase. Located in the chloroplast. Involved in the initial step of jasmonic acid biosynthesis. Expressed in vegetative tissues and is necessary for the biosynthesis of basal-level JAs in vegetative tissues.
AT1G05805.1	1425	7.97005	6.19144	25.173	7.68459	3.31812	26.8965		basic helix-loop-helix (bHLH) DNA-binding superfamily protein; FUNCTIONS IN: DNA binding, sequence-specific DNA binding transcription factor activity; INVOLVED IN: regulation of transcription; LOCATED IN: cytosol; EXPRESSED IN: 24 plant structures; EXPRESSED DURING: 13 growth stages; CONTAINS InterPro DOMAIN/s: Helix-loop-helix DNA-binding domain (InterPro:IPR001092), Helix-loop-helix DNA-binding…
AT1G05810.1	896	15.1556	8.00707	5.62455	13.2906	8.26109	5.97373	RAB GTPASE HOMOLOG A5E (RABA5E)	RAB GTPase homolog A5E (RABA5E); FUNCTIONS IN: GTP binding; INVOLVED IN: protein transport, small GTPase mediated signal transduction; LOCATED IN: chloroplast; EXPRESSED IN: 23 plant structures; EXPRESSED DURING: 13 growth stages; CONTAINS InterPro DOMAIN/s: Ras GTPase (InterPro:IPR001806), Small GTP-binding protein (InterPro:IPR005225), Small GTPase (InterPro:IPR020851), Ras (InterPro:IPR013753)…
AT1G05820.1	1705	-	0.0544702	0.0139423	-	-	0.0840877	SIGNAL PEPTIDE PEPTIDASE-LIKE 5 (SPPL5)	SIGNAL PEPTIDE PEPTIDASE-LIKE 5 (SPPL5); FUNCTIONS IN: peptidase activity, aspartic-type endopeptidase activity; INVOLVED IN: proteolysis; LOCATED IN: endomembrane system, integral to membrane; CONTAINS InterPro DOMAIN/s: Protease-associated PA (InterPro:IPR003137), Peptidase A22, presenilin signal peptide (InterPro:IPR006639), Peptidase A22B, signal peptide peptidase (InterPro:IPR007369); BEST A…
AT1G05820.2	2041	0.0483877	0.0682545	0.0815295	0.139523	0.242583	0.0351224	SIGNAL PEPTIDE PEPTIDASE-LIKE 5 (SPPL5)	SIGNAL PEPTIDE PEPTIDASE-LIKE 5 (SPPL5); FUNCTIONS IN: peptidase activity, aspartic-type endopeptidase activity; INVOLVED IN: proteolysis; LOCATED IN: endomembrane system, integral to membrane; CONTAINS InterPro DOMAIN/s: Protease-associated PA (InterPro:IPR003137), Peptidase A22, presenilin signal peptide (InterPro:IPR006639), Peptidase A22B, signal peptide peptidase (InterPro:IPR007369); BEST A…
AT1G05830.1	3807	0.175105	0.0975799	0.149861	0.204002	0.0650266	0.0627658	TRITHORAX-LIKE PROTEIN 2 (ATX2)	Encodes a homolog of trithorax, a histone-lysine N-methyltransferase. Paralog of ATX1. Unlike ATX1 which is involved in trimethylating of histone H3-mysine 4, ATX2 is involved in dimethylating of histone H3-lysine 4. ATX1 and ATX2 influence the expression of largely nonoverlapping gene sets. The expression pattern of ATX2 is also different from that of ATX1.
AT1G05835.1	520	1.51937	1.87529	2.65146	2.09094	2.66599	1.56236		PHD finger protein; LOCATED IN: endomembrane system; BEST Arabidopsis thaliana protein match is: unknown protein (TAIR:AT1G32583.1); Has 93 Blast hits to 91 proteins in 14 species: Archae - 0; Bacteria - 0; Metazoa - 0; Fungi - 0; Plants - 93; Viruses - 0; Other Eukaryotes - 0 (source: NCBI BLink).
AT1G05840.1	1698	10.5128	7.26072	6.01992	14.621	9.65149	10.0055		Eukaryotic aspartyl protease family protein; FUNCTIONS IN: aspartic-type endopeptidase activity; INVOLVED IN: proteolysis; LOCATED IN: anchored to membrane; EXPRESSED IN: 23 plant structures; EXPRESSED DURING: 15 growth stages; CONTAINS InterPro DOMAIN/s: Peptidase aspartic, catalytic (InterPro:IPR009007), Peptidase aspartic (InterPro:IPR021109), Peptidase A1 (InterPro:IPR001461); BEST Arabidopsi…
AT1G05850.1	1478	426.493	453.707	382.727	434.207	487.827	368.431	POM-POM1 (POM1)	Encodes an endo chitinase-like protein AtCTL1. Essential for tolerance to heat, salt and drought stresses. Also involved in root hair development, cell expansion and response to cytokinin. Allelic to erh2. 11 alleles described in Hauser (1995). Mutant is defective in acquired thermotolerance, appears semidwarf throughout its life cycle and has extra lateral branches. There are two EMS alleles. Ex…
AT1G05860.1	1176	8.90178	9.43721	8.3686	13.2301	8.8413	9.6108		unknown protein; FUNCTIONS IN: molecular_function unknown; INVOLVED IN: biological_process unknown; LOCATED IN: chloroplast; EXPRESSED IN: 20 plant structures; EXPRESSED DURING: 11 growth stages; BEST Arabidopsis thaliana protein match is: unknown protein (TAIR:AT2G31600.1); Has 101 Blast hits to 100 proteins in 32 species: Archae - 0; Bacteria - 0; Metazoa - 28; Fungi - 2; Plants - 66; Viruses -…
AT1G05870.1	878	1.2373	1.3222	0.595646	1.5627	1.63534	0.544304		Protein of unknown function (DUF1685); FUNCTIONS IN: molecular_function unknown; INVOLVED IN: N-terminal protein myristoylation; LOCATED IN: cellular_component unknown; CONTAINS InterPro DOMAIN/s: Protein of unknown function DUF1685 (InterPro:IPR012881); BEST Arabidopsis thaliana protein match is: Protein of unknown function (DUF1685) (TAIR:AT2G31560.2); Has 270 Blast hits to 270 proteins in 15 s…
AT1G05870.2	1234	2.96118	1.90033	1.02099	4.02792	2.08637	1.00692		Protein of unknown function (DUF1685); CONTAINS InterPro DOMAIN/s: Protein of unknown function DUF1685 (InterPro:IPR012881); BEST Arabidopsis thaliana protein match is: Protein of unknown function (DUF1685) (TAIR:AT2G31560.2); Has 35333 Blast hits to 34131 proteins in 2444 species: Archae - 798; Bacteria - 22429; Metazoa - 974; Fungi - 991; Plants - 531; Viruses - 0; Other Eukaryotes - 9610 (sour…
AT1G05870.4	1284	0.442264	0.253155	0.0740551	0.665341	0.482002	0.074439		Protein of unknown function (DUF1685); FUNCTIONS IN: molecular_function unknown; LOCATED IN: cellular_component unknown; CONTAINS InterPro DOMAIN/s: Protein of unknown function DUF1685 (InterPro:IPR012881); BEST Arabidopsis thaliana protein match is: Protein of unknown function (DUF1685) (TAIR:AT2G31560.2).
AT1G05880.2	1726	0.042914	0.0538074	-	-	-	-	ARIADNE 12 (ARI12)	Encodes ARI12 (ARIADNE 12). ARI12 belongs to a family of ?RING between RING fingers' (RBR) domain proteins with E3 ligase activity. Expression of ARI12 is induced by UV-B exposure.
AT1G05890.1	2296	0.645205	0.242696	0.445201	0.34953	0.25877	0.343438	ARIADNE 5 (ARI5)	ARIADNE 5 (ARI5); FUNCTIONS IN: zinc ion binding, nucleic acid binding; EXPRESSED IN: 24 plant structures; EXPRESSED DURING: 15 growth stages; CONTAINS InterPro DOMAIN/s: Zinc finger, C6HC-type (InterPro:IPR002867), Zinc finger, RING-type (InterPro:IPR001841), Zinc finger, CCHC-type (InterPro:IPR001878); BEST Arabidopsis thaliana protein match is: IBR domain-containing protein (TAIR:AT2G31510.1);…
AT1G05890.2	2421	0.193766	0.105492	0.137465	0.0962372	0.13293	0.177658	ARIADNE 5 (ARI5)	ARIADNE 5 (ARI5); FUNCTIONS IN: zinc ion binding; EXPRESSED IN: 23 plant structures; EXPRESSED DURING: 15 growth stages; CONTAINS InterPro DOMAIN/s: Zinc finger, C6HC-type (InterPro:IPR002867), Zinc finger, RING-type (InterPro:IPR001841); BEST Arabidopsis thaliana protein match is: IBR domain-containing protein (TAIR:AT2G31510.1).
AT1G05894.1	1490	0.0331407	0.031165	0.159541	0.208492	0.215989	0.288664		unknown protein; LOCATED IN: chloroplast; BEST Arabidopsis thaliana protein match is: unknown protein (TAIR:AT2G31480.1); Has 35333 Blast hits to 34131 proteins in 2444 species: Archae - 798; Bacteria - 22429; Metazoa - 974; Fungi - 991; Plants - 531; Viruses - 0; Other Eukaryotes - 9610 (source: NCBI BLink).
AT1G05900.1	1506	0.278703	0.539593	0.2052	1.08296	1.57805	0.888523	ENDONUCLEASE III 2 (NTH2)	endonuclease III 2 (NTH2); CONTAINS InterPro DOMAIN/s: DNA glycosylase (InterPro:IPR011257), Helix-hairpin-helix DNA-binding motif, class 1 (InterPro:IPR003583), Endonuclease III, conserved site-2 (InterPro:IPR004036), Helix-hairpin-helix motif (InterPro:IPR000445), HhH-GPD domain (InterPro:IPR003265); BEST Arabidopsis thaliana protein match is: DNA glycosylase superfamily protein (TAIR:AT2G31450…
AT1G05900.2	1375	1.07737	1.26643	0.760694	2.2593	1.89043	1.56403	ENDONUCLEASE III 2 (NTH2)	endonuclease III 2 (NTH2); CONTAINS InterPro DOMAIN/s: DNA glycosylase (InterPro:IPR011257), Helix-hairpin-helix DNA-binding motif, class 1 (InterPro:IPR003583), Endonuclease III-like, iron-sulphur cluster loop motif (InterPro:IPR003651), Endonuclease III, conserved site-2 (InterPro:IPR004036), Helix-hairpin-helix motif (InterPro:IPR000445), HhH-GPD domain (InterPro:IPR003265); BEST Arabidopsis t…
AT1G05910.1	3942	3.4448	3.98156	4.79414	4.83344	4.25154	4.73413		cell division cycle protein 48-related / CDC48-related; FUNCTIONS IN: nucleoside-triphosphatase activity, nucleotide binding, ATP binding; EXPRESSED IN: 17 plant structures; EXPRESSED DURING: 7 growth stages; CONTAINS InterPro DOMAIN/s: ATPase, AAA-type, core (InterPro:IPR003959), ATPase, AAA+ type, core (InterPro:IPR003593), ATPase, AAA-type, conserved site (InterPro:IPR003960), Bromodomain (Int…
AT1G05920.1	1477	0.0167162	-	-	-	-	0.032356		FUNCTIONS IN: DNA binding; INVOLVED IN: regulation of transcription, DNA-dependent; LOCATED IN: cellular_component unknown; CONTAINS InterPro DOMAIN/s: Protein of unknown function DUF313 (InterPro:IPR005508), Transcriptional factor B3 (InterPro:IPR003340); BEST Arabidopsis thaliana protein match is: Domain of unknown function (DUF313) (TAIR:AT3G24850.1); Has 196 Blast hits to 185 proteins in 22 s…
AT1G05940.1	1955	8.39834	7.88578	7.9401	10.4213	8.82592	8.92241	CATIONIC AMINO ACID TRANSPORTER 9 (CAT9)	Encodes a member of the cationic amino acid transporter (CAT) subfamily of amino acid polyamine choline transporters.
AT1G05950.1	2056	0.36026	0.146806	0.809347	0.201462	0.0722441	0.441638		unknown protein; Has 50 Blast hits to 45 proteins in 14 species: Archae - 5; Bacteria - 0; Metazoa - 4; Fungi - 0; Plants - 34; Viruses - 0; Other Eukaryotes - 7 (source: NCBI BLink).
AT1G05960.1	3631	0.135995	0.127887	0.222593	0.178242	0.136357	0.315879		ARM repeat superfamily protein; FUNCTIONS IN: binding; INVOLVED IN: biological_process unknown; LOCATED IN: plasma membrane; EXPRESSED IN: 25 plant structures; EXPRESSED DURING: 15 growth stages; CONTAINS InterPro DOMAIN/s: Armadillo-type fold (InterPro:IPR016024); BEST Arabidopsis thaliana protein match is: Uncharacterized protein (TAIR:AT2G41830.1); Has 401 Blast hits to 394 proteins in 143 spe…
AT1G05960.2	3685	-	-	-	0.0140504	-	0.0129688		ARM repeat superfamily protein; FUNCTIONS IN: binding; INVOLVED IN: biological_process unknown; EXPRESSED IN: 24 plant structures; EXPRESSED DURING: 15 growth stages; CONTAINS InterPro DOMAIN/s: Armadillo-type fold (InterPro:IPR016024); BEST Arabidopsis thaliana protein match is: Uncharacterized protein (TAIR:AT2G41830.1); Has 335 Blast hits to 327 proteins in 101 species: Archae - 0; Bacteria - …
AT1G05970.1	845	0.23375	0.109907	0.337586	0.551456	0.410153	0.169668		RNA-binding (RRM/RBD/RNP motifs) family protein; Has 58 Blast hits to 58 proteins in 17 species: Archae - 0; Bacteria - 0; Metazoa - 2; Fungi - 0; Plants - 56; Viruses - 0; Other Eukaryotes - 0 (source: NCBI BLink).
AT1G05970.2	857	1.21	0.433473	0.47155	0.785394	0.751046	0.473995		RNA-binding (RRM/RBD/RNP motifs) family protein; Has 35333 Blast hits to 34131 proteins in 2444 species: Archae - 798; Bacteria - 22429; Metazoa - 974; Fungi - 991; Plants - 531; Viruses - 0; Other Eukaryotes - 9610 (source: NCBI BLink).
AT1G06000.1	1587	5.81853	8.98286	1.51288	3.34405	4.46132	0.421587		encodes a flavonol-7-O-rhamnosyltransferase involved in the formation of rhamnosylated flavonols
AT1G06002.1	942	-	0.172532	0.0504706	0.137409	0.0788396	-		Potential natural antisense gene, locus overlaps with AT1G06000
AT1G06010.1	633	5.69466	4.69493	5.97108	2.45382	2.22918	2.52916		unknown protein; Has 25 Blast hits to 25 proteins in 9 species: Archae - 0; Bacteria - 0; Metazoa - 0; Fungi - 0; Plants - 25; Viruses - 0; Other Eukaryotes - 0 (source: NCBI BLink).
AT1G06020.1	1038	0.0951439	0.178943	0.0229014	-	-	-		pfkB-like carbohydrate kinase family protein; FUNCTIONS IN: kinase activity, ribokinase activity; INVOLVED IN: D-ribose metabolic process, acetate fermentation, sucrose biosynthetic process, sucrose catabolic process, using beta-fructofuranosidase; EXPRESSED IN: central cell, embryo; EXPRESSED DURING: C globular stage; CONTAINS InterPro DOMAIN/s: Carbohydrate/purine kinase (InterPro:IPR011611), R…
AT1G06030.1	1021	-	0.0227404	-	-	-	0.0234035		pfkB-like carbohydrate kinase family protein; FUNCTIONS IN: kinase activity, ribokinase activity; INVOLVED IN: D-ribose metabolic process, acetate fermentation, sucrose biosynthetic process, sucrose catabolic process, using beta-fructofuranosidase; EXPRESSED IN: guard cell; CONTAINS InterPro DOMAIN/s: Carbohydrate/purine kinase (InterPro:IPR011611), Ribokinase (InterPro:IPR002139), Carbohydrate/p…
AT1G06040.1	1227	6.29822	45.6978	33.4586	9.4943	50.056	36.4948	SALT TOLERANCE (STO)	Encodes salt tolerance protein (STO) which confers salt tolerance to yeast cells. Fully complements calcineurin deficient yeast but does not encode a phosphoprotein phosphatase. Sequence has similarities to CONSTANS. STO co-localizes with COP1 and plays a role in light signaling.
AT1G06040.2	1309	0.339509	2.02203	1.16225	0.415312	2.32616	1.02224	SALT TOLERANCE (STO)	Encodes salt tolerance protein (STO) which confers salt tolerance to yeast cells. Fully complements calcineurin deficient yeast but does not encode a phosphoprotein phosphatase. Sequence has similarities to CONSTANS. STO co-localizes with COP1 and plays a role in light signaling.
AT1G06050.1	1294	3.20548	2.78113	3.83947	3.08093	2.90793	3.4162		Protein of unknown function (DUF1336); CONTAINS InterPro DOMAIN/s: Protein of unknown function DUF1336 (InterPro:IPR009769); BEST Arabidopsis thaliana protein match is: Protein of unknown function (DUF1336) (TAIR:AT5G10750.1); Has 364 Blast hits to 356 proteins in 29 species: Archae - 0; Bacteria - 0; Metazoa - 1; Fungi - 0; Plants - 307; Viruses - 0; Other Eukaryotes - 56 (source: NCBI BLink).
AT1G06060.1	1115	12.9982	11.7651	13.8366	12.5376	11.8561	12.8583		LisH and RanBPM domains containing protein; CONTAINS InterPro DOMAIN/s: Ran binding protein, CRA domain (InterPro:IPR019589), CTLH, C-terminal LisH motif (InterPro:IPR006595), LisH dimerisation motif (InterPro:IPR006594), Ran binding protein-like, CRA domain (InterPro:IPR013144); BEST Arabidopsis thaliana protein match is: SPla/RYanodine receptor (SPRY) domain-containing protein (TAIR:AT1G35470.2…
AT1G06070.1	1893	9.24728	9.32151	10.674	8.02754	8.22572	8.44464		Basic-leucine zipper (bZIP) transcription factor family protein; FUNCTIONS IN: DNA binding, sequence-specific DNA binding transcription factor activity; INVOLVED IN: regulation of transcription, DNA-dependent; LOCATED IN: chloroplast; EXPRESSED IN: 23 plant structures; EXPRESSED DURING: 13 growth stages; CONTAINS InterPro DOMAIN/s: Basic-leucine zipper (bZIP) transcription factor (InterPro:IPR004…
AT1G06080.1	1220	0.0404752	0.114186	3.05914	0.084878	0.081166	3.05542	DELTA 9 DESATURASE 1 (ADS1)	homologous to delta 9 acyl-lipid desaturases of cyanobacteria and acyl-CoA desaturases of yeast and mammals. expression down-regulated by cold temperature.
AT1G06090.1	1131	0.0873204	0.0410573	0.0420366	0.274672	0.306436	0.316909		Fatty acid desaturase family protein; FUNCTIONS IN: oxidoreductase activity, oxidoreductase activity, acting on paired donors, with oxidation of a pair of donors resulting in the reduction of molecular oxygen to two molecules of water; INVOLVED IN: oxidation reduction, lipid metabolic process; LOCATED IN: cellular_component unknown; CONTAINS InterPro DOMAIN/s: Fatty acid desaturase, type 1, core …
AT1G06100.1	900	0.0274332	0.103191	0.026413	0.0575285	0.0825188	0.0530999		Fatty acid desaturase family protein; FUNCTIONS IN: oxidoreductase activity, oxidoreductase activity, acting on paired donors, with oxidation of a pair of donors resulting in the reduction of molecular oxygen to two molecules of water; INVOLVED IN: oxidation reduction, lipid metabolic process; EXPRESSED IN: 17 plant structures; EXPRESSED DURING: 11 growth stages; CONTAINS InterPro DOMAIN/s: Fatty…
AT1G06110.1	1564	11.2399	7.71951	8.55719	10.0804	5.11258	8.28073	SKP1/ASK-INTERACTING PROTEIN 16 (SKIP16)	SKP1/ASK-interacting protein 16 (SKIP16); CONTAINS InterPro DOMAIN/s: ApaG (InterPro:IPR007474); Has 2063 Blast hits to 2061 proteins in 779 species: Archae - 0; Bacteria - 1378; Metazoa - 194; Fungi - 63; Plants - 89; Viruses - 0; Other Eukaryotes - 339 (source: NCBI BLink).
AT1G06120.1	1122	-	-	0.0423737	0.0461458	-	-		Fatty acid desaturase family protein; FUNCTIONS IN: oxidoreductase activity, oxidoreductase activity, acting on paired donors, with oxidation of a pair of donors resulting in the reduction of molecular oxygen to two molecules of water; INVOLVED IN: oxidation reduction, lipid metabolic process; CONTAINS InterPro DOMAIN/s: Fatty acid desaturase, type 1, core (InterPro:IPR015876), Fatty acid desatur…
AT1G06130.1	1353	0.930659	1.52727	1.47585	1.79856	1.55523	1.02432	GLYOXALASE 2-4 (GLX2-4)	glyoxalase 2-4 (GLX2-4); FUNCTIONS IN: hydrolase activity, zinc ion binding, hydroxyacylglutathione hydrolase activity; INVOLVED IN: methylglyoxal catabolic process to D-lactate; LOCATED IN: chloroplast; EXPRESSED IN: 24 plant structures; EXPRESSED DURING: 13 growth stages; CONTAINS InterPro DOMAIN/s: Beta-lactamase-like (InterPro:IPR001279), Hydroxyacylglutathione hydrolase (InterPro:IPR017782);…
AT1G06130.2	1318	0.0749312	0.0704641	0.0360723	0.11785	0.0751309	0.0543891	GLYOXALASE 2-4 (GLX2-4)	glyoxalase 2-4 (GLX2-4); FUNCTIONS IN: hydrolase activity, hydroxyacylglutathione hydrolase activity, zinc ion binding; INVOLVED IN: methylglyoxal catabolic process to D-lactate; LOCATED IN: chloroplast; EXPRESSED IN: 24 plant structures; EXPRESSED DURING: 13 growth stages; CONTAINS InterPro DOMAIN/s: Beta-lactamase-like (InterPro:IPR001279), Hydroxyacylglutathione hydrolase (InterPro:IPR017782);…
AT1G06140.1	1677	0.0883358	0.110759	0.0567005	0.0308739	-	0.113989	MITOCHONDRIAL EDITING FACTOR 3 (MEF3)	Encodes MEF3 (mitochondrial editing factor 3), a PPR (pentatricopeptide repeat) protein of the E domain subclass. Functions in mitochondrial RNA editing.
AT1G06148.1	1602	0.0154119	0.0289862	-	-	-	0.0298314		Unknown gene
AT1G06148.2	1046	-	-	0.0227263	-	-	0.0228441		Unknown gene
AT1G06150.1	4607	0.326911	0.272144	0.294114	0.275342	0.198819	0.508292	EMBRYO DEFECTIVE 1444 (EMB1444)	EMBRYO DEFECTIVE 1444 (EMB1444); FUNCTIONS IN: sequence-specific DNA binding transcription factor activity; INVOLVED IN: regulation of transcription; LOCATED IN: nucleus; CONTAINS InterPro DOMAIN/s: Pentatricopeptide repeat (InterPro:IPR002885), Helix-loop-helix DNA-binding domain (InterPro:IPR001092), Helix-loop-helix DNA-binding (InterPro:IPR011598); BEST Arabidopsis thaliana protein match is: …
AT1G06160.1	931	2.86413	0.922731	2.47675	1.36252	0.398856	0.564649	OCTADECANOID-RESPONSIVE ARABIDOPSIS AP2/ERF 59 (ORA59)	encodes a member of the ERF (ethylene response factor) subfamily B-3 of ERF/AP2 transcription factor family. The protein contains one AP2 domain. There are 18 members in this subfamily including ATERF-1, ATERF-2, AND ATERF-5.
AT1G06170.1	1547	-	0.0300167	-	-	-	-		basic helix-loop-helix (bHLH) DNA-binding superfamily protein; FUNCTIONS IN: DNA binding, sequence-specific DNA binding transcription factor activity; INVOLVED IN: regulation of transcription; LOCATED IN: nucleus; EXPRESSED IN: 6 plant structures; EXPRESSED DURING: 4 anthesis, petal differentiation and expansion stage, E expanded cotyledon stage, D bilateral stage; CONTAINS InterPro DOMAIN/s: Hel…
AT1G06170.2	1588	0.0310955	-	0.0299391	-	-	0.0300944		basic helix-loop-helix (bHLH) DNA-binding superfamily protein; FUNCTIONS IN: DNA binding, sequence-specific DNA binding transcription factor activity; INVOLVED IN: regulation of transcription; LOCATED IN: nucleus; EXPRESSED IN: 6 plant structures; EXPRESSED DURING: 4 anthesis, petal differentiation and expansion stage, E expanded cotyledon stage, D bilateral stage; CONTAINS InterPro DOMAIN/s: Hel…
AT1G06180.1	912	0.649733	2.08758	0.417047	0.340629	0.787186	0.157204	MYB DOMAIN PROTEIN 13 (MYB13)	member of MYB3R- and R2R3- type MYB- encoding genes
AT1G06190.1	1470	8.44829	6.27042	12.937	8.96387	7.03936	7.20099	RHO-N 1 (RHON1)	Encodes a novel ribonucleic acid-binding protein that interacts with the endonuclease RNase E and supports its function in processing plastid ribonucleic acids.
AT1G06200.1	972	15.9519	17.1268	24.8967	15.5806	14.8738	20.3549		Peptidase S24/S26A/S26B/S26C family protein; CONTAINS InterPro DOMAIN/s: Peptidase S24/S26A/S26B/S26C, beta-ribbon domain (InterPro:IPR011056), Peptidase S24/S26A/S26B/S26C (InterPro:IPR015927); BEST Arabidopsis thaliana protein match is: Peptidase S24/S26A/S26B/S26C family protein (TAIR:AT2G31140.1); Has 259 Blast hits to 259 proteins in 81 species: Archae - 0; Bacteria - 8; Metazoa - 68; Fungi …
AT1G06210.1	1481	0.883566	1.14443	1.38039	0.524398	1.17008	0.855119		ENTH/VHS/GAT family protein; FUNCTIONS IN: protein transporter activity; INVOLVED IN: intracellular protein transport, intra-Golgi vesicle-mediated transport; LOCATED IN: Golgi stack, intracellular; EXPRESSED IN: 23 plant structures; EXPRESSED DURING: 13 growth stages; CONTAINS InterPro DOMAIN/s: VHS (InterPro:IPR002014), GAT (InterPro:IPR004152), ENTH/VHS (InterPro:IPR008942); BEST Arabidopsis t…
AT1G06210.2	1661	0.0297289	0.0279565	0.0286233	0.0311713	0.163945	0.0287717		ENTH/VHS/GAT family protein; FUNCTIONS IN: protein transporter activity; INVOLVED IN: intracellular protein transport, intra-Golgi vesicle-mediated transport; LOCATED IN: Golgi stack; EXPRESSED IN: 23 plant structures; EXPRESSED DURING: 13 growth stages; CONTAINS InterPro DOMAIN/s: VHS (InterPro:IPR002014), ENTH/VHS (InterPro:IPR008942); BEST Arabidopsis thaliana protein match is: Target of Myb p…
AT1G06220.1	3410	0.231694	0.136175	0.125481	0.0986925	0.0725972	0.0840877	MATERNAL EFFECT EMBRYO ARREST 5 (MEE5)	Encodes a protein with similarity to splicing factor Snu114. Snu114 is thought to be involved in activation of the splicosome. Loss of GFA1 function results in reduced female fertility. Approximately 50% of ovules abort due to defects in the female gametophyte. In mutant gametophytes antipodal cells express egg cell markers suggesting a defect in specification of cell fate.GFA1 is also required t…
AT1G06220.2	3543	0.0487804	0.0327659	0.0939327	0.0438405	0.0908336	0.0539541	MATERNAL EFFECT EMBRYO ARREST 5 (MEE5)	Encodes a protein with similarity to splicing factor Snu114. Snu114 is thought to be involved in activation of the splicosome. Loss of GFA1 function results in reduced female fertility. Approximately 50% of ovules abort due to defects in the female gametophyte. In mutant gametophytes antipodal cells express egg cell markers suggesting a defect in specification of cell fate.GFA1 is also required t…
AT1G06230.1	3194	-	0.0145385	0.0297704	0.0486308	0.0155013	-	GLOBAL TRANSCRIPTION FACTOR GROUP E4 (GTE4)	This gene is predicted to encode a bromodomain-containing protein. Plant lines expressing RNAi constructs targeted against GTE4 show some resistance to agrobacterium-mediated root transformation.
AT1G06230.2	3141	0.0550235	0.0443513	0.0605455	0.0247257	0.0394073	0.0304297	GLOBAL TRANSCRIPTION FACTOR GROUP E4 (GTE4)	This gene is predicted to encode a bromodomain-containing protein. Plant lines expressing RNAi constructs targeted against GTE4 show some resistance to agrobacterium-mediated root transformation.
AT1G06230.3	3045	0.024325	0.0152499	0.0156136	-	-	-	GLOBAL TRANSCRIPTION FACTOR GROUP E4 (GTE4)	This gene is predicted to encode a bromodomain-containing protein. Plant lines expressing RNAi constructs targeted against GTE4 show some resistance to agrobacterium-mediated root transformation.
AT1G06240.1	1526	8.59129	12.9479	8.41199	12.7064	12.248	6.54527		Protein of unknown function DUF455; CONTAINS InterPro DOMAIN/s: Protein of unknown function DUF455 (InterPro:IPR007402); BEST Arabidopsis thaliana protein match is: Protein of unknown function DUF455 (TAIR:AT5G04520.1); Has 954 Blast hits to 954 proteins in 412 species: Archae - 0; Bacteria - 697; Metazoa - 13; Fungi - 46; Plants - 75; Viruses - 0; Other Eukaryotes - 123 (source: NCBI BLink).
AT1G06250.1	1400	0.740695	0.895548	0.441474	1.16495	0.47743	0.648577		alpha/beta-Hydrolases superfamily protein; FUNCTIONS IN: triglyceride lipase activity; INVOLVED IN: lipid metabolic process; LOCATED IN: cellular_component unknown; EXPRESSED IN: 10 plant structures; EXPRESSED DURING: 4 anthesis, F mature embryo stage, petal differentiation and expansion stage, E expanded cotyledon stage; CONTAINS InterPro DOMAIN/s: Lipase, class 3 (InterPro:IPR002921); BEST Arab…
AT1G06260.1	1051	0.258409	0.132548	0.203563	0.197053	0.0706631	0.113677		Cysteine proteinases superfamily protein; FUNCTIONS IN: cysteine-type peptidase activity, cysteine-type endopeptidase activity; INVOLVED IN: proteolysis; LOCATED IN: endomembrane system; EXPRESSED IN: petal, leaf whorl, sepal, flower; EXPRESSED DURING: 4 anthesis, petal differentiation and expansion stage; CONTAINS InterPro DOMAIN/s: Peptidase C1A, papain (InterPro:IPR013128), Proteinase inhibito…
AT1G06265.1	2210	0.458047	0.294164	0.333449	0.374846	0.168025	0.432487		Potential natural antisense gene, locus overlaps with AT1G06260
AT1G06265.2	1179	-	0.0393858	-	-	-	-		Potential natural antisense gene, locus overlaps with AT1G06260
AT1G06270.1	1520	0.4873	0.488798	0.938356	0.664227	0.472312	0.848899		Pentatricopeptide repeat (PPR) superfamily protein; CONTAINS InterPro DOMAIN/s: Pentatricopeptide repeat (InterPro:IPR002885); BEST Arabidopsis thaliana protein match is: rna processing factor 2 (TAIR:AT1G62670.1); Has 12812 Blast hits to 4675 proteins in 155 species: Archae - 0; Bacteria - 0; Metazoa - 0; Fungi - 63; Plants - 12587; Viruses - 0; Other Eukaryotes - 162 (source: NCBI BLink).
AT1G06290.1	2375	16.3941	19.943	22.9309	22.1818	20.3361	25.4745	ACYL-COA OXIDASE 3 (ACX3)	Encodes an acyl-CoA oxidase with specificity for medium chain fatty acids.
AT1G06340.1	731	-	-	0.0650388	-	0.0677309	0.065376		Plant Tudor-like protein; FUNCTIONS IN: RNA binding; INVOLVED IN: biological_process unknown; LOCATED IN: cellular_component unknown; CONTAINS InterPro DOMAIN/s: Tudor-like, plant (InterPro:IPR014002), Agenet (InterPro:IPR008395); BEST Arabidopsis thaliana protein match is: agenet domain-containing protein (TAIR:AT1G09320.1); Has 263 Blast hits to 216 proteins in 16 species: Archae - 0; Bacteria …
AT1G06360.1	1152	2.72188	1.45112	6.02546	9.3259	1.50425	1.74234		Fatty acid desaturase family protein; FUNCTIONS IN: oxidoreductase activity, oxidoreductase activity, acting on paired donors, with oxidation of a pair of donors resulting in the reduction of molecular oxygen to two molecules of water; INVOLVED IN: oxidation reduction, lipid metabolic process; CONTAINS InterPro DOMAIN/s: Fatty acid desaturase, type 1, core (InterPro:IPR015876), Fatty acid desatur…
AT1G06370.1	1401	2.02665	1.30922	1.47619	2.40215	1.57263	1.24506		pseudogene, similar to putative glycolipid alpha-mannosyltransferase, blastp match of 41% identity and 9.6e-10 P-value to GP|13161358|dbj|BAB32949.1||AP002908 putative glycolipid alpha-mannosyltransferase {Oryza sativa (japonica cultivar-group)}
AT1G06380.1	953	3.41979	5.99329	4.46498	3.17825	4.96152	2.78315		Ribosomal protein L1p/L10e family; FUNCTIONS IN: RNA binding; INVOLVED IN: RNA processing; LOCATED IN: chloroplast, chloroplast envelope; EXPRESSED IN: 22 plant structures; EXPRESSED DURING: 13 growth stages; CONTAINS InterPro DOMAIN/s: Ribosomal protein L1 (InterPro:IPR002143); BEST Arabidopsis thaliana protein match is: Ribosomal protein L1p/L10e family (TAIR:AT2G42650.1); Has 1018 Blast hits t…
AT1G06390.1	1634	3.56597	3.31075	2.15313	3.61225	3.40882	1.7987	GSK3/SHAGGY-LIKE PROTEIN KINASE 1 (GSK1)	encodes a GSK3/shaggy-like protein kinase. Gene expression is induced by NaCl and ABA but not KCl, suggesting that this gene may be involved in response to osmotic stress. This protein can interact with the BZR1 protein involved in brassinosteroid-mediated signaling in a Y2H assay and promotes BZR1 phosphorylation in protoplasts.
AT1G06390.2	1579	0.469091	0.45583	0.466702	0.0491852	0.0627122	0.0756648	GSK3/SHAGGY-LIKE PROTEIN KINASE 1 (GSK1)	encodes a GSK3/shaggy-like protein kinase. Gene expression is induced by NaCl and ABA but not KCl, suggesting that this gene may be involved in response to osmotic stress. This protein can interact with the BZR1 protein involved in brassinosteroid-mediated signaling in a Y2H assay and promotes BZR1 phosphorylation in protoplasts.
AT1G06400.1	995	18.7593	25.178	15.2903	21.9591	23.3126	16.8345	(ARA-2)	small GTP-binding protein (ara-2)
AT1G06410.1	3158	6.77055	8.65341	8.34794	10.083	10.2534	12.7419	TREHALOSE-PHOSPHATASE/SYNTHASE 7 (TPS7)	Encodes an enzyme putatively involved in trehalose biosynthesis. Though the protein has both trehalose-6-phosphate synthase (TPS)-like and trehalose-6-phosphate phosphatase (TPP)-like domains, neither activity has been detected in enzymatic assays nor has the protein been able to complement yeast TPS or TPP mutants.
AT1G06420.1	1025	0.0240877	-	-	0.0505128	-	-		unknown protein; Has 1017 Blast hits to 654 proteins in 124 species: Archae - 0; Bacteria - 39; Metazoa - 232; Fungi - 69; Plants - 40; Viruses - 0; Other Eukaryotes - 637 (source: NCBI BLink).
AT1G06430.1	2255	67.0294	128.97	48.3656	77.6175	108.782	39.2386	FTSH PROTEASE 8 (ftsh8)	encodes a FtsH protease that is localized to the chloroplast
AT1G06440.1	1672	0.531599	0.291613	0.554483	0.526427	0.236896	0.514484		Ubiquitin carboxyl-terminal hydrolase family protein; LOCATED IN: mitochondrion; EXPRESSED IN: shoot apex, root; CONTAINS InterPro DOMAIN/s: RNA recognition domain, plant (InterPro:IPR021099); BEST Arabidopsis thaliana protein match is: Ubiquitin carboxyl-terminal hydrolase family protein (TAIR:AT4G33495.1); Has 412 Blast hits to 405 proteins in 17 species: Archae - 0; Bacteria - 0; Metazoa - 0; …
AT1G06450.1	1380	1.71755	1.46374	1.9982	1.96972	1.6145	2.71848		Polynucleotidyl transferase, ribonuclease H-like superfamily protein; FUNCTIONS IN: ribonuclease activity, nucleic acid binding; INVOLVED IN: RNA modification; LOCATED IN: nucleus; EXPRESSED IN: 24 plant structures; EXPRESSED DURING: 14 growth stages; CONTAINS InterPro DOMAIN/s: Ribonuclease CAF1 (InterPro:IPR006941), Polynucleotidyl transferase, ribonuclease H fold (InterPro:IPR012337); BEST Ara…
AT1G06460.1	1226	38.1625	31.0014	196.087	57.7513	49.0469	261.227	ALPHA-CRYSTALLIN DOMAIN 32.1 (ACD32.1)	ACD32.1 encodes an alpha-crystallin domain containing protein with homology to small heat shock proteins.
AT1G06470.1	1834	0.0673115	0.0759583	0.142578	0.0705774	0.0269963	0.260577		Nucleotide/sugar transporter family protein; CONTAINS InterPro DOMAIN/s: Protein of unknown function DUF6, transmembrane (InterPro:IPR000620), Protein of unknown function DUF250 (InterPro:IPR004853); BEST Arabidopsis thaliana protein match is: Nucleotide-sugar transporter family protein (TAIR:AT5G25400.1); Has 2283 Blast hits to 2278 proteins in 296 species: Archae - 6; Bacteria - 116; Metazoa - …
AT1G06470.2	1906	1.01039	1.59577	2.38216	1.35823	1.06504	2.15631		Nucleotide/sugar transporter family protein; CONTAINS InterPro DOMAIN/s: Protein of unknown function DUF6, transmembrane (InterPro:IPR000620), Protein of unknown function DUF250 (InterPro:IPR004853); BEST Arabidopsis thaliana protein match is: Nucleotide-sugar transporter family protein (TAIR:AT5G25400.1); Has 35333 Blast hits to 34131 proteins in 2444 species: Archae - 798; Bacteria - 22429; Met…
AT1G06475.1	553	1.20547	1.04963	0.687788	0.889454	0.313363	0.518516		unknown protein; Has 35333 Blast hits to 34131 proteins in 2444 species: Archae - 798; Bacteria - 22429; Metazoa - 974; Fungi - 991; Plants - 531; Viruses - 0; Other Eukaryotes - 9610 (source: NCBI BLink).
AT1G06490.1	5991	0.313208	0.282909	0.416629	0.384579	0.413214	0.227343	CALLOSE SYNTHASE 7 (CalS7)	Encodes Callose Synthase 7 (CalS7), a phloem-specific callose synthase responsible for callose deposition in developing sieve elements during phloem formation and in mature phloem induced by wounding.
AT1G06500.3	798	0.123759	-	0.0595781	-	-	0.0898306		unknown protein; FUNCTIONS IN: molecular_function unknown; INVOLVED IN: biological_process unknown; LOCATED IN: cellular_component unknown; EXPRESSED IN: 22 plant structures; EXPRESSED DURING: 13 growth stages; Has 25 Blast hits to 25 proteins in 10 species: Archae - 0; Bacteria - 0; Metazoa - 0; Fungi - 0; Plants - 25; Viruses - 0; Other Eukaryotes - 0 (source: NCBI BLink).
AT1G06510.1	1147	12.205	10.6272	18.1552	13.0229	11.3958	14.5203		unknown protein; FUNCTIONS IN: molecular_function unknown; INVOLVED IN: biological_process unknown; LOCATED IN: chloroplast; EXPRESSED IN: 21 plant structures; EXPRESSED DURING: 13 growth stages; Has 376 Blast hits to 369 proteins in 152 species: Archae - 5; Bacteria - 113; Metazoa - 105; Fungi - 46; Plants - 27; Viruses - 2; Other Eukaryotes - 78 (source: NCBI BLink).
AT1G06515.1	633	0.156018	0.256754	0.150216	0.654352	0.312867	0.679477		Protein of unknown function (DUF3317); FUNCTIONS IN: molecular_function unknown; INVOLVED IN: biological_process unknown; LOCATED IN: mitochondrion; BEST Arabidopsis thaliana protein match is: Protein of unknown function (DUF3317) (TAIR:AT2G30942.1); Has 64 Blast hits to 64 proteins in 18 species: Archae - 0; Bacteria - 0; Metazoa - 0; Fungi - 13; Plants - 51; Viruses - 0; Other Eukaryotes - 0 (s…
AT1G06515.2	680	3.48562	2.15107	3.63567	2.70299	2.76681	2.0381		Protein of unknown function (DUF3317); FUNCTIONS IN: molecular_function unknown; INVOLVED IN: biological_process unknown; LOCATED IN: mitochondrion; BEST Arabidopsis thaliana protein match is: Protein of unknown function (DUF3317) (TAIR:AT2G30942.1).
AT1G06520.1	1995	2.42567	2.99098	1.28689	2.54336	2.5314	0.706667	GLYCEROL-3-PHOSPHATE ACYLTRANSFERASE 1 (GPAT1)	Encodes a membrane associated mitochondrial localized protein with glycerol-3-phosphate acyltransferase activity.Expressed in flower buds and siliques. Homozygous mutant plants are male sterile and have abnormal glycerolipid levels.
AT1G06530.1	1003	1.94466	2.93985	3.05737	4.95559	5.67677	4.52646	PEROXISOMAL AND MITOCHONDRIAL DIVISION FACTOR 2 (PMD2)	Encodes PEROXISOMAL AND MITOCHONDRIAL DIVISION FACTOR2. Involved in mitochondrial morphogenesis.
AT1G06540.1	409	0.0603664	0.794745	0.116243	0.506363	0.242109	0.116846		unknown protein; BEST Arabidopsis thaliana protein match is: unknown protein (TAIR:AT2G30930.1); Has 16 Blast hits to 16 proteins in 3 species: Archae - 0; Bacteria - 0; Metazoa - 0; Fungi - 0; Plants - 16; Viruses - 0; Other Eukaryotes - 0 (source: NCBI BLink).
AT1G06550.1	1562	3.19292	2.49719	1.96322	4.47484	2.91616	1.60625		ATP-dependent caseinolytic (Clp) protease/crotonase family protein; FUNCTIONS IN: 3-hydroxyisobutyryl-CoA hydrolase activity, catalytic activity; INVOLVED IN: response to karrikin, fatty acid beta-oxidation; LOCATED IN: cellular_component unknown; EXPRESSED IN: 23 plant structures; EXPRESSED DURING: 13 growth stages; CONTAINS InterPro DOMAIN/s: Crotonase, core (InterPro:IPR001753); BEST Arabidops…
AT1G06560.1	2027	3.0573	1.94723	3.55344	3.28227	2.18612	2.22799		NOL1/NOP2/sun family protein; FUNCTIONS IN: methyltransferase activity, RNA binding; INVOLVED IN: biological_process unknown; LOCATED IN: cellular_component unknown; EXPRESSED IN: 23 plant structures; EXPRESSED DURING: 13 growth stages; CONTAINS InterPro DOMAIN/s: Bacterial Fmu (Sun)/eukaryotic nucleolar NOL1/Nop2p (InterPro:IPR001678), Pseudouridine synthase/archaeosine transglycosylase-like (In…
AT1G06570.1	1554	2.57384	14.1638	2.41694	3.29845	10.1317	1.92205	PHYTOENE DESATURATION 1 (PDS1)	Mutation of the PDS1 locus disrupts the activity of p-hydroxyphenylpyruvate dioxygenase (HPPDase), the first committed step in the synthesis of both plastoquinone and tocopherols in plants.
AT1G06570.2	1547	-	0.120067	0.0307326	0.133874	0.0640094	0.030892	PHYTOENE DESATURATION 1 (PDS1)	Mutation of the PDS1 locus disrupts the activity of p-hydroxyphenylpyruvate dioxygenase (HPPDase), the first committed step in the synthesis of both plastoquinone and tocopherols in plants.
AT1G06580.1	2052	0.348931	0.203666	0.498139	0.290165	0.205091	0.314407		Pentatricopeptide repeat (PPR) superfamily protein; CONTAINS InterPro DOMAIN/s: Pentatricopeptide repeat (InterPro:IPR002885); BEST Arabidopsis thaliana protein match is: Pentatricopeptide repeat (PPR) superfamily protein (TAIR:AT1G64580.1); Has 57463 Blast hits to 14556 proteins in 285 species: Archae - 4; Bacteria - 52; Metazoa - 759; Fungi - 693; Plants - 54152; Viruses - 0; Other Eukaryotes -…
AT1G06590.1	3104	1.08177	0.80036	1.07218	0.925756	0.965023	0.954566		unknown protein; Has 380 Blast hits to 268 proteins in 109 species: Archae - 0; Bacteria - 0; Metazoa - 245; Fungi - 73; Plants - 49; Viruses - 0; Other Eukaryotes - 13 (source: NCBI BLink).
AT1G06620.1	1292	0.573294	0.970408	0.570373	0.320592	1.13048	0.77677		encodes a protein whose sequence is similar to a 2-oxoglutarate-dependent dioxygenase
AT1G06630.1	1745	0.38202	0.252802	0.286077	-	0.0283732	-		F-box/RNI-like superfamily protein; CONTAINS InterPro DOMAIN/s: F-box domain, cyclin-like (InterPro:IPR001810), F-box domain, Skp2-like (InterPro:IPR022364); BEST Arabidopsis thaliana protein match is: F-box family protein (TAIR:AT3G60040.1); Has 1823 Blast hits to 1784 proteins in 27 species: Archae - 2; Bacteria - 0; Metazoa - 0; Fungi - 0; Plants - 1819; Viruses - 0; Other Eukaryotes - 2 (sour…
AT1G06630.2	1459	0.490751	0.111395	0.309569	0.212922	0.101805	0.212909		F-box/RNI-like superfamily protein; FUNCTIONS IN: molecular_function unknown; INVOLVED IN: biological_process unknown; LOCATED IN: cellular_component unknown; EXPRESSED IN: 24 plant structures; EXPRESSED DURING: 13 growth stages; CONTAINS InterPro DOMAIN/s: F-box domain, cyclin-like (InterPro:IPR001810), F-box domain, Skp2-like (InterPro:IPR022364); BEST Arabidopsis thaliana protein match is: F-b…
AT1G06630.3	1482	0.399836	0.250666	0.176443	-	-	-		F-box/RNI-like superfamily protein; FUNCTIONS IN: molecular_function unknown; INVOLVED IN: biological_process unknown; LOCATED IN: cellular_component unknown; EXPRESSED IN: 24 plant structures; EXPRESSED DURING: 13 growth stages; CONTAINS InterPro DOMAIN/s: F-box domain, cyclin-like (InterPro:IPR001810), F-box domain, Skp2-like (InterPro:IPR022364); BEST Arabidopsis thaliana protein match is: F-b…
AT1G06640.1	1381	3.48626	3.96772	2.42709	1.08725	1.57748	0.813224		encodes a protein whose sequence is similar to a 2-oxoglutarate-dependent dioxygenase
AT1G06640.2	1506	0.11476	0.107919	0.173631	0.0171898	0.032876	-		encodes a protein whose sequence is similar to a 2-oxoglutarate-dependent dioxygenase
AT1G06645.1	1301	15.8463	11.2253	9.1542	37.1304	23.5188	18.385		2-oxoglutarate (2OG) and Fe(II)-dependent oxygenase superfamily protein; FUNCTIONS IN: oxidoreductase activity; INVOLVED IN: biological_process unknown; LOCATED IN: cellular_component unknown; CONTAINS InterPro DOMAIN/s: Oxoglutarate/iron-dependent oxygenase (InterPro:IPR005123); BEST Arabidopsis thaliana protein match is: 2-oxoglutarate (2OG) and Fe(II)-dependent oxygenase superfamily protein (T…
AT1G06650.2	1360	6.7534	8.55307	8.18025	7.34757	8.1548	8.55649		encodes a protein whose sequence is similar to 2-oxoglutarate-dependent dioxygenase
AT1G06660.1	1694	0.393522	0.356355	0.266624	0.596	0.292274	0.705281	JASON (JASON)	Encodes JASON. jason mutant produces diploid male gametes leading to triploid progeny. Diploid gametes in the jason mutant are generated by a defect in male meiosis II.
AT1G06670.1	5144	5.05412	7.85816	6.56216	6.40653	7.45942	5.69502	NUCLEAR DEIH-BOXHELICASE (NIH)	nuclear DEIH-box helicase (NIH) encoding a putative RNA and/or DNA helicase homologous to a group of nucleic acid helicases from the DEAD/H family with nuclear DEIH-box helicase (NIH) distinct N- and C-terminal regions that differ from animal DEIH proteins
AT1G06680.1	1139	147.077	211.428	400.32	186.033	244.579	413.326	PHOTOSYSTEM II SUBUNIT P-1 (PSBP-1)	Encodes a 23 kD extrinsic protein that is part of photosystem II and participates in the regulation of oxygen evolution. Phosphorylation of this protein is dependent on calcium.
AT1G06680.2	1069	0.0923848	0.456105	0.200136	0.0484337	0.254735	0.424699	PHOTOSYSTEM II SUBUNIT P-1 (PSBP-1)	Encodes a 23 kD extrinsic protein that is part of photosystem II and participates in the regulation of oxygen evolution. Phosphorylation of this protein is dependent on calcium.
AT1G06690.1	1389	14.8601	24.856	20.7425	16.7553	19.5693	10.9411		NAD(P)-linked oxidoreductase superfamily protein; FUNCTIONS IN: oxidoreductase activity, aldo-keto reductase activity; INVOLVED IN: oxidation reduction; LOCATED IN: chloroplast thylakoid membrane, chloroplast, plastoglobule, chloroplast envelope; EXPRESSED IN: 22 plant structures; EXPRESSED DURING: 14 growth stages; CONTAINS InterPro DOMAIN/s: Aldo/keto reductase (InterPro:IPR001395), Aldo/keto r…
AT1G06700.1	1535	2.49311	2.10247	2.0597	2.05753	1.70951	1.49441		Protein kinase superfamily protein; FUNCTIONS IN: protein tyrosine kinase activity, protein kinase activity, kinase activity, ATP binding; INVOLVED IN: protein amino acid phosphorylation; LOCATED IN: plasma membrane; EXPRESSED IN: 25 plant structures; EXPRESSED DURING: 15 growth stages; CONTAINS InterPro DOMAIN/s: Protein kinase, ATP binding site (InterPro:IPR017441), Protein kinase, catalytic do…
AT1G06700.2	1822	1.32799	0.853787	1.17423	1.33559	0.896747	1.12786		Protein kinase superfamily protein; FUNCTIONS IN: protein tyrosine kinase activity, protein kinase activity, kinase activity, ATP binding; INVOLVED IN: protein amino acid phosphorylation; LOCATED IN: plasma membrane; EXPRESSED IN: 25 plant structures; EXPRESSED DURING: 15 growth stages; CONTAINS InterPro DOMAIN/s: Protein kinase, ATP binding site (InterPro:IPR017441), Protein kinase, catalytic do…
AT1G06710.1	3418	0.512867	0.339642	0.765033	0.80284	0.702544	0.545291		Tetratricopeptide repeat (TPR)-like superfamily protein; LOCATED IN: mitochondrion; EXPRESSED IN: 12 plant structures; EXPRESSED DURING: 7 growth stages; CONTAINS InterPro DOMAIN/s: Pentatricopeptide repeat (InterPro:IPR002885); BEST Arabidopsis thaliana protein match is: Tetratricopeptide repeat (TPR)-like superfamily protein (TAIR:AT3G06920.1); Has 67223 Blast hits to 14860 proteins in 308 spec…
AT1G06720.1	3657	1.36378	1.79674	2.59363	2.14493	2.82283	1.54203		P-loop containing nucleoside triphosphate hydrolases superfamily protein; FUNCTIONS IN: GTP binding, GTPase activity; INVOLVED IN: ribosome biogenesis; LOCATED IN: nucleus; EXPRESSED IN: 21 plant structures; EXPRESSED DURING: 13 growth stages; CONTAINS InterPro DOMAIN/s: AARP2CN (InterPro:IPR012948), Protein synthesis factor, GTP-binding (InterPro:IPR000795), Protein of unknown function DUF663 (I…
AT1G06730.1	1968	6.13482	5.61571	6.40192	7.18229	5.34611	4.67457		pfkB-like carbohydrate kinase family protein; FUNCTIONS IN: kinase activity; INVOLVED IN: D-ribose catabolic process; LOCATED IN: nucleus, cytoplasm; EXPRESSED IN: 22 plant structures; EXPRESSED DURING: 13 growth stages; CONTAINS InterPro DOMAIN/s: Carbohydrate/purine kinase (InterPro:IPR011611); BEST Arabidopsis thaliana protein match is: pfkB-like carbohydrate kinase family protein (TAIR:AT3G59…
AT1G06740.1	2591	0.848088	0.81545	0.944995	1.19897	1.06055	1.06978		transposable element gene; Mutator-like transposase family, has a 2.7e-53 P-value blast match to GB:AAA21566 mudrA of transposon="MuDR" (MuDr-element) (Zea mays)
AT1G06750.1	2179	-	-	-	0.0237612	-	-		P-loop containing nucleoside triphosphate hydrolases superfamily protein; FUNCTIONS IN: ATP binding; INVOLVED IN: cell killing; EXPRESSED IN: male gametophyte, flower, pollen tube; EXPRESSED DURING: L mature pollen stage, M germinated pollen stage, 4 anthesis; CONTAINS InterPro DOMAIN/s: Zeta toxin (InterPro:IPR010488); BEST Arabidopsis thaliana protein match is: P-loop containing nucleoside trip…
AT1G06750.2	1917	-	-	0.0496018	-	-	0.0249295		P-loop containing nucleoside triphosphate hydrolases superfamily protein; FUNCTIONS IN: ATP binding; INVOLVED IN: cell killing; EXPRESSED IN: male gametophyte, flower, pollen tube; EXPRESSED DURING: L mature pollen stage, M germinated pollen stage, 4 anthesis; CONTAINS InterPro DOMAIN/s: Zeta toxin (InterPro:IPR010488); BEST Arabidopsis thaliana protein match is: P-loop containing nucleoside trip…
AT1G06760.1	1090	54.227	86.6092	48.7428	49.5193	65.2277	54.1692		winged-helix DNA-binding transcription factor family protein; FUNCTIONS IN: DNA binding; INVOLVED IN: nucleosome assembly; LOCATED IN: nucleus, nucleosome; EXPRESSED IN: 23 plant structures; EXPRESSED DURING: 13 growth stages; CONTAINS InterPro DOMAIN/s: Winged helix-turn-helix transcription repressor DNA-binding (InterPro:IPR011991), Histone H5 (InterPro:IPR005819), Histone H1/H5 (InterPro:IPR00…
AT1G06770.1	1797	0.219832	0.206726	0.0793712	0.172873	0.165313	0.18616	DREB2A-INTERACTING PROTEIN 1 (DRIP1)	Encodes a C3HC4 RING-domain-containing ubiquitin E3 ligase capable of interacting with DREB2A. The DRIP1-GFP fusion protein is nuclear-localized. DRIP1 seems to be involved in regulating stress-related transcriptional changes and drought tolerance.
AT1G06770.2	2204	0.0896183	0.147482	0.107857	0.187933	0.134786	0.086733	DREB2A-INTERACTING PROTEIN 1 (DRIP1)	Encodes a C3HC4 RING-domain-containing ubiquitin E3 ligase capable of interacting with DREB2A. The DRIP1-GFP fusion protein is nuclear-localized. DRIP1 seems to be involved in regulating stress-related transcriptional changes and drought tolerance.
AT1G06780.1	2144	0.0921263	0.119122	0.288276	0.156969	0.161651	0.245191	GALACTURONOSYLTRANSFERASE 6 (GAUT6)	Encodes a protein with putative galacturonosyltransferase activity.
AT1G06780.2	2465	0.13021	0.1978	0.125368	0.168034	0.130557	0.106631	GALACTURONOSYLTRANSFERASE 6 (GAUT6)	Encodes a protein with putative galacturonosyltransferase activity.
AT1G06790.1	910	0.434107	0.586826	1.01879	0.512066	0.54408	0.341356		RNA polymerase Rpb7 N-terminal domain-containing protein; FUNCTIONS IN: DNA-directed RNA polymerase activity; INVOLVED IN: transcription; LOCATED IN: cellular_component unknown; EXPRESSED IN: 22 plant structures; EXPRESSED DURING: 13 growth stages; CONTAINS InterPro DOMAIN/s: RNA polymerase Rpb7, N-terminal (InterPro:IPR005576), RNA polymerase III, subunit Rpc25 (InterPro:IPR013238); Has 892 Blas…
AT1G06790.2	1452	0.561133	0.431738	0.753097	0.76665	0.733122	0.362044		RNA polymerase Rpb7 N-terminal domain-containing protein; FUNCTIONS IN: DNA-directed RNA polymerase activity; INVOLVED IN: transcription; LOCATED IN: cellular_component unknown; EXPRESSED IN: 22 plant structures; EXPRESSED DURING: 13 growth stages; CONTAINS InterPro DOMAIN/s: RNA polymerase Rpb7, N-terminal (InterPro:IPR005576), RNA polymerase III, subunit Rpc25 (InterPro:IPR013238); Has 35333 Bl…
AT1G06800.1	1912	0.361567	0.194292	0.0994631	-	0.194213	0.149968	PHOSPHOLIPASE A I GAMMA 1 (PLA-I{gamma}1)	Encodes a lipase that hydrolyzes phosphatidylcholine, glycolipids as well as triacylglycerols.
AT1G06800.2	1646	0.0899994	0.042317	0.0433263	0.0314554	-	0.0435509	PHOSPHOLIPASE A I GAMMA 1 (PLA-I{gamma}1)	Encodes a lipase that hydrolyzes phosphatidylcholine, glycolipids as well as triacylglycerols.
AT1G06810.1	609	-	0.152499	-	-	-	-		unknown protein; BEST Arabidopsis thaliana protein match is: unknown protein (TAIR:AT1G05400.2); Has 30201 Blast hits to 17322 proteins in 780 species: Archae - 12; Bacteria - 1396; Metazoa - 17338; Fungi - 3422; Plants - 5037; Viruses - 0; Other Eukaryotes - 2996 (source: NCBI BLink).
AT1G06820.1	1999	5.19981	6.78302	5.77941	8.72855	7.15796	6.31142	CAROTENOID ISOMERASE (CRTISO)	Encodes carotenoid isomerase. Catalyzes the isomerization of poly-cis-carotenoids to all-trans-carotenoids. Together with PDS and ZDS, CRTiso is required to complete the synthesis of lycopene from phytoene.
AT1G06830.1	505	140.659	118.572	37.564	148.406	116.67	33.9261		Glutaredoxin family protein; FUNCTIONS IN: electron carrier activity, protein disulfide oxidoreductase activity; INVOLVED IN: cell redox homeostasis; LOCATED IN: endomembrane system; EXPRESSED IN: 19 plant structures; EXPRESSED DURING: 9 growth stages; CONTAINS InterPro DOMAIN/s: Glutaredoxin-like, plant II (InterPro:IPR011905), Thioredoxin fold (InterPro:IPR012335), Glutaredoxin (InterPro:IPR002…
AT1G06840.1	3240	4.73984	5.1452	3.26494	3.81925	4.12594	3.39249		Leucine-rich repeat protein kinase family protein; FUNCTIONS IN: protein serine/threonine kinase activity, protein kinase activity, ATP binding; INVOLVED IN: transmembrane receptor protein tyrosine kinase signaling pathway, protein amino acid phosphorylation; LOCATED IN: plasma membrane, membrane; EXPRESSED IN: 20 plant structures; EXPRESSED DURING: 9 growth stages; CONTAINS InterPro DOMAIN/s: Pr…
AT1G06850.1	1430	0.448906	0.422144	0.731436	0.543101	0.311609	0.63497	BASIC LEUCINE-ZIPPER 52 (bZIP52)	basic leucine-zipper 52 (bZIP52); FUNCTIONS IN: DNA binding, sequence-specific DNA binding transcription factor activity; INVOLVED IN: regulation of transcription, DNA-dependent; EXPRESSED IN: 23 plant structures; EXPRESSED DURING: 15 growth stages; CONTAINS InterPro DOMAIN/s: Basic-leucine zipper (bZIP) transcription factor (InterPro:IPR004827), bZIP transcription factor, bZIP-1 (InterPro:IPR011…
AT1G06850.2	1300	-	-	0.0365718	-	-	-	BASIC LEUCINE-ZIPPER 52 (bZIP52)	basic leucine-zipper 52 (bZIP52); FUNCTIONS IN: DNA binding, sequence-specific DNA binding transcription factor activity; INVOLVED IN: regulation of transcription, DNA-dependent; EXPRESSED IN: 23 plant structures; EXPRESSED DURING: 15 growth stages; CONTAINS InterPro DOMAIN/s: Basic-leucine zipper (bZIP) transcription factor (InterPro:IPR004827), bZIP transcription factor, bZIP-1 (InterPro:IPR011…
AT1G06870.1	1687	4.08326	3.88112	3.81869	4.28139	3.65391	3.44189	PLASTIDIC TYPE I SIGNAL PEPTIDASE 2A (PLSP2A)	Peptidase S24/S26A/S26B/S26C family protein; FUNCTIONS IN: serine-type peptidase activity, peptidase activity; INVOLVED IN: proteolysis; LOCATED IN: integral to membrane, membrane; EXPRESSED IN: male gametophyte, pollen tube; EXPRESSED DURING: L mature pollen stage; CONTAINS InterPro DOMAIN/s: Peptidase S24/S26A/S26B/S26C, beta-ribbon domain (InterPro:IPR011056), Peptidase S24/S26A/S26B/S26C (Int…
AT1G06890.1	1506	0.0163943	0.0308339	-	0.0687591	-	0.0475995		Nucleotide/sugar transporter family protein
AT1G06890.2	1368	-	0.0339443	-	-	0.0361925	-		Nucleotide/sugar transporter family protein
AT1G06890.3	1551	0.573072	0.553877	0.812314	0.867934	0.383066	0.631652		Nucleotide/sugar transporter family protein
AT1G06900.1	3413	4.18129	4.25174	5.23771	5.56743	4.29398	4.2567		Insulinase (Peptidase family M16) family protein; FUNCTIONS IN: metalloendopeptidase activity, catalytic activity, zinc ion binding, metal ion binding; INVOLVED IN: proteolysis; LOCATED IN: cellular_component unknown; EXPRESSED IN: 23 plant structures; EXPRESSED DURING: 13 growth stages; CONTAINS InterPro DOMAIN/s: Peptidase M16, zinc-binding site (InterPro:IPR001431), Peptidase M16, C-terminal (…
AT1G06910.1	1528	2.53685	2.24886	2.58252	2.54134	2.10617	2.15805	TRF-LIKE 7 (TRFL7)	Arabidopsis thaliana myb family transcription factor (At1g06910)
AT1G06950.1	3314	31.4546	29.9227	35.4854	41.9095	35.632	26.9233	TRANSLOCON AT THE INNER ENVELOPE MEMBRANE OF CHLOROPLASTS 110 (TIC110)	Encodes a protein thought to be a part of the translocon at the chloroplast inner envelope. Involved in protein import into the chloroplast and chloroplast biogenesis.
AT1G06960.2	965	0.255853	0.50526	0.197071	0.482881	0.359149	0.272377		RNA-binding (RRM/RBD/RNP motifs) family protein; FUNCTIONS IN: RNA binding, nucleotide binding, nucleic acid binding; EXPRESSED IN: 20 plant structures; EXPRESSED DURING: 12 growth stages; CONTAINS InterPro DOMAIN/s: RNA recognition motif, RNP-1 (InterPro:IPR000504), Nucleotide-binding, alpha-beta plait (InterPro:IPR012677); BEST Arabidopsis thaliana protein match is: U2 small nuclear ribonucleop…
AT1G06960.3	902	0.109489	0.051481	0.0527088	0.0574009	0.0548906	0.105964		RNA-binding (RRM/RBD/RNP motifs) family protein; FUNCTIONS IN: RNA binding, nucleotide binding, nucleic acid binding; EXPRESSED IN: 20 plant structures; EXPRESSED DURING: 12 growth stages; CONTAINS InterPro DOMAIN/s: RNA recognition motif, RNP-1 (InterPro:IPR000504), Nucleotide-binding, alpha-beta plait (InterPro:IPR012677); BEST Arabidopsis thaliana protein match is: U2 small nuclear ribonucleop…
AT1G06970.1	2490	-	0.0372978	0.0190937	-	0.0596521	-	CATION/HYDROGEN EXCHANGER 14 (CHX14)	member of Putative Na+/H+ antiporter family
AT1G06980.1	791	2.0913	4.40289	6.37117	1.57094	6.13414	5.01461		unknown protein; FUNCTIONS IN: molecular_function unknown; INVOLVED IN: biological_process unknown; LOCATED IN: endomembrane system; EXPRESSED IN: sepal, male gametophyte, carpel; EXPRESSED DURING: 4 anthesis; BEST Arabidopsis thaliana protein match is: unknown protein (TAIR:AT2G30230.1); Has 159 Blast hits to 159 proteins in 13 species: Archae - 0; Bacteria - 0; Metazoa - 0; Fungi - 0; Plants - …
AT1G07000.1	2024	14.6017	7.80048	3.38253	2.37902	3.13115	3.55355	EXOCYST SUBUNIT EXO70 FAMILY PROTEIN B2 (EXO70B2)	A member of EXO70 gene family, putative exocyst subunits, conserved in land plants. Arabidopsis thaliana contains 23 putative EXO70 genes, which can be classified into eight clusters on the phylogenetic tree.
AT1G07010.1	1533	4.09082	5.28575	2.1089	5.65715	5.3936	1.21579	SHEWENELLA-LIKE PROTEIN PHOSPHATASE 1 (SLP1)	Calcineurin-like metallo-phosphoesterase superfamily protein; FUNCTIONS IN: hydrolase activity, protein serine/threonine phosphatase activity; INVOLVED IN: biological_process unknown; LOCATED IN: peroxisome; EXPRESSED IN: 21 plant structures; EXPRESSED DURING: 13 growth stages; CONTAINS InterPro DOMAIN/s: Metallophosphoesterase (InterPro:IPR004843); BEST Arabidopsis thaliana protein match is: Cal…
AT1G07010.2	1556	1.15833	0.537175	0.549987	0.998244	0.540933	0.122853	SHEWENELLA-LIKE PROTEIN PHOSPHATASE 1 (SLP1)	Calcineurin-like metallo-phosphoesterase superfamily protein; FUNCTIONS IN: hydrolase activity, protein serine/threonine phosphatase activity; INVOLVED IN: biological_process unknown; EXPRESSED IN: 21 plant structures; EXPRESSED DURING: 13 growth stages; CONTAINS InterPro DOMAIN/s: Metallophosphoesterase (InterPro:IPR004843); BEST Arabidopsis thaliana protein match is: Calcineurin-like metallo-ph…
AT1G07010.3	1542	0.160116	0.331254	-	0.21825	0.385302	0.0309921	SHEWENELLA-LIKE PROTEIN PHOSPHATASE 1 (SLP1)	Calcineurin-like metallo-phosphoesterase superfamily protein; BEST Arabidopsis thaliana protein match is: Calcineurin-like metallo-phosphoesterase superfamily protein (TAIR:AT1G18480.1); Has 109 Blast hits to 109 proteins in 48 species: Archae - 0; Bacteria - 77; Metazoa - 0; Fungi - 8; Plants - 20; Viruses - 0; Other Eukaryotes - 4 (source: NCBI BLink).
AT1G07020.1	674	4.57898	3.61703	8.99373	4.07138	3.52603	6.52325		unknown protein; Has 39 Blast hits to 39 proteins in 17 species: Archae - 0; Bacteria - 0; Metazoa - 6; Fungi - 3; Plants - 28; Viruses - 0; Other Eukaryotes - 2 (source: NCBI BLink).
AT1G07025.1	501	-	-	-	0.0516723	-	-		Mitochondrial substrate carrier family protein; FUNCTIONS IN: binding; INVOLVED IN: transport, mitochondrial transport, transmembrane transport; LOCATED IN: mitochondrial inner membrane, membrane; CONTAINS InterPro DOMAIN/s: Mitochondrial substrate carrier (InterPro:IPR001993), Mitochondrial substrate/solute carrier (InterPro:IPR018108); BEST Arabidopsis thaliana protein match is: Mitochondrial s…
AT1G07030.1	1477	7.30498	14.242	9.72112	7.39652	11.9504	8.04048		Mitochondrial substrate carrier family protein; FUNCTIONS IN: binding; INVOLVED IN: transport, mitochondrial transport, transmembrane transport; LOCATED IN: mitochondrial inner membrane, membrane; EXPRESSED IN: 20 plant structures; EXPRESSED DURING: 15 growth stages; CONTAINS InterPro DOMAIN/s: Mitochondrial carrier protein (InterPro:IPR002067), Mitochondrial substrate carrier (InterPro:IPR001993…
AT1G07040.1	1676	2.5338	2.43816	7.73005	3.32093	2.03835	10.2794		unknown protein; INVOLVED IN: biological_process unknown; LOCATED IN: chloroplast; EXPRESSED IN: 24 plant structures; EXPRESSED DURING: 14 growth stages; BEST Arabidopsis thaliana protein match is: unknown protein (TAIR:AT1G27030.1); Has 540 Blast hits to 538 proteins in 187 species: Archae - 0; Bacteria - 333; Metazoa - 0; Fungi - 0; Plants - 67; Viruses - 0; Other Eukaryotes - 140 (source: NCBI…
AT1G07050.1	833	1.24487	2.06258	65.8644	0.497245	0.950997	53.3835		CCT motif family protein; CONTAINS InterPro DOMAIN/s: CCT domain (InterPro:IPR010402); BEST Arabidopsis thaliana protein match is: CCT motif family protein (TAIR:AT4G25990.1); Has 1772 Blast hits to 1772 proteins in 105 species: Archae - 0; Bacteria - 0; Metazoa - 1; Fungi - 2; Plants - 1711; Viruses - 0; Other Eukaryotes - 58 (source: NCBI BLink).
AT1G07051.1	230	-	-	0.41342	-	-	0.207782	MICRORNA847A (MIR847A)	Encodes a microRNA of unknown function. MicroRNAs are regulatory RNAs with a mature length of ~21-nucleotides that are processed from hairpin precursors by Dicer-like enzymes. MicroRNAs can negatively regulate gene expression by attenuating translation or by directing mRNA cleavage. Mature sequence: UCACUCCUCUUCUUCUUGAUG
AT1G07060.1	733	0.0673666	-	0.129723	0.0353176	-	-	DSB FORMATION (DFO)	unknown protein; Has 30 Blast hits to 30 proteins in 10 species: Archae - 0; Bacteria - 0; Metazoa - 0; Fungi - 0; Plants - 30; Viruses - 0; Other Eukaryotes - 0 (source: NCBI BLink).
AT1G07070.1	575	11.937	12.8001	19.5961	14.137	17.6949	13.963		Ribosomal protein L35Ae family protein; FUNCTIONS IN: structural constituent of ribosome; INVOLVED IN: translation, ribosome biogenesis; LOCATED IN: ribosome, cytosolic large ribosomal subunit; EXPRESSED IN: 22 plant structures; EXPRESSED DURING: 13 growth stages; CONTAINS InterPro DOMAIN/s: Ribosomal protein L35Ae (InterPro:IPR001780), Ribosomal protein L35Ae, conserved site (InterPro:IPR018266)…
AT1G07080.1	1218	14.372	16.3555	17.7409	14.453	17.6623	17.6956		Thioredoxin superfamily protein; FUNCTIONS IN: catalytic activity; INVOLVED IN: biological_process unknown; LOCATED IN: vacuole; EXPRESSED IN: 23 plant structures; EXPRESSED DURING: 15 growth stages; CONTAINS InterPro DOMAIN/s: Gamma interferon inducible lysosomal thiol reductase GILT (InterPro:IPR004911), Thioredoxin-like fold (InterPro:IPR012336); BEST Arabidopsis thaliana protein match is: gam…
AT1G07090.1	943	7.25248	9.3561	4.96609	6.8906	6.48424	7.24703	LIGHT SENSITIVE HYPOCOTYLS 6 (LSH6)	LIGHT SENSITIVE HYPOCOTYLS 6 (LSH6); CONTAINS InterPro DOMAIN/s: Protein of unknown function DUF640 (InterPro:IPR006936); BEST Arabidopsis thaliana protein match is: Protein of unknown function (DUF640) (TAIR:AT5G58500.1); Has 311 Blast hits to 311 proteins in 18 species: Archae - 0; Bacteria - 0; Metazoa - 14; Fungi - 0; Plants - 297; Viruses - 0; Other Eukaryotes - 0 (source: NCBI BLink).
AT1G07110.1	2662	28.7708	33.6581	24.0217	41.9048	31.7304	26.9379	FRUCTOSE-2,6-BISPHOSPHATASE (F2KP)	Encodes the bifunctional enzyme fructose-6-phosphate 2-kinase/fructose-2,6-bisphosphatase.
AT1G07119.1	656	0.0752739	0.0707863	0.253661	0.236779	0.301898	0.254976		Potential natural antisense gene, locus overlaps with AT1G07120
AT1G07120.1	1294	0.0572407	0.143542	0.165336	0.160048	0.267835	0.147728		FUNCTIONS IN: molecular_function unknown; INVOLVED IN: biological_process unknown; LOCATED IN: chloroplast envelope; EXPRESSED IN: inflorescence meristem, petal, leaf whorl, flower; EXPRESSED DURING: 4 anthesis, petal differentiation and expansion stage; BEST Arabidopsis thaliana protein match is: Tetratricopeptide repeat (TPR)-like superfamily protein (TAIR:AT4G18570.1); Has 288 Blast hits to 26…
AT1G07128.1	797	0.0929354	0.262185	0.0596529	0.129926	0.0621221	0.0599622		Potential natural antisense gene, locus overlaps with AT1G07130
AT1G07130.1	958	0.309267	0.363537	0.421836	0.48641	0.361773	0.673448	(STN1)	Encodes a protein with similarity to yeast STN1, an OB fold protein involved in protecting yeast telomeres. In Arabidopsis, loss of STN1 function mutations exhibit gross morphological abnormalities and defects in telomere architecture and maintenance. STN1 likely plays a role in telomere end capping.
AT1G07135.1	732	0.0674586	0.190311	0.1299	0.495122	0.0676384	0.522294		glycine-rich protein; Has 22251 Blast hits to 8348 proteins in 789 species: Archae - 21; Bacteria - 7328; Metazoa - 6126; Fungi - 1280; Plants - 3980; Viruses - 524; Other Eukaryotes - 2992 (source: NCBI BLink).
AT1G07140.1	1429	34.2271	42.6014	54.0144	39.5835	39.0304	43.7767	(SIRANBP)	Encodes a putative Ran-binding protein (siRanBP).
AT1G07150.1	1518	-	-	-	0.0341078	-	-	MITOGEN-ACTIVATED PROTEIN KINASE KINASE KINASE 13 (MAPKKK13)	member of MEKK subfamily
AT1G07160.1	1460	0.135287	0.286248	0.0976918	-	0.0678237	0.130931		Protein phosphatase 2C family protein; FUNCTIONS IN: protein serine/threonine phosphatase activity, catalytic activity; INVOLVED IN: protein amino acid dephosphorylation; LOCATED IN: chloroplast, protein serine/threonine phosphatase complex; EXPRESSED IN: sperm cell; CONTAINS InterPro DOMAIN/s: Protein phosphatase 2C, manganese/magnesium aspartate binding site (InterPro:IPR000222), Protein phosph…
AT1G07170.1	595	1.49384	0.780434	0.639238	1.43579	1.08176	0.682712		Similar to human splicing factor 3b, 14 kda subunit, SF3b14b.
AT1G07170.2	535	0.0922985	0.0867959	-	-	-	-		Similar to human splicing factor 3b, 14 kda subunit, SF3b14b.
AT1G07170.3	935	-	0.049664	-	0.055375	-	0.0511122		Similar to human splicing factor 3b, 14 kda subunit, SF3b14b.
AT1G07175.1	268	-	0.173268	-	-	-	-		unknown protein; FUNCTIONS IN: molecular_function unknown; INVOLVED IN: biological_process unknown; LOCATED IN: endomembrane system; BEST Arabidopsis thaliana protein match is: unknown protein (TAIR:AT2G29995.1); Has 30201 Blast hits to 17322 proteins in 780 species: Archae - 12; Bacteria - 1396; Metazoa - 17338; Fungi - 3422; Plants - 5037; Viruses - 0; Other Eukaryotes - 2996 (source: NCBI BLin…
AT1G07180.1	1788	33.8588	71.7184	10.0644	36.6889	73.1316	6.3212	ALTERNATIVE NAD(P)H DEHYDROGENASE 1 (NDA1)	Internal NAD(P)H dehydrogenase in mitochondria. The predicted protein sequence has high homology with other designated NAD(P)H DHs from microorganisms; the capacity for matrix NAD(P)H oxidation via the rotenone-insensitive pathway is significantly reduced in the Atndi1 mutant plant line; the in vitro translation product of AtNDI1 is imported into isolated mitochondria and located on the inside of…
AT1G07200.1	2037	0.739362	0.763672	0.140039	0.648148	0.522579	0.117305		Double Clp-N motif-containing P-loop nucleoside triphosphate hydrolases superfamily protein; BEST Arabidopsis thaliana protein match is: Double Clp-N motif-containing P-loop nucleoside triphosphate hydrolases superfamily protein (TAIR:AT2G29970.1); Has 14609 Blast hits to 14609 proteins in 2753 species: Archae - 17; Bacteria - 11747; Metazoa - 78; Fungi - 268; Plants - 440; Viruses - 0; Other Euk…
AT1G07200.2	3484	6.66144	6.57086	0.750541	5.58029	5.0236	0.761291		Double Clp-N motif-containing P-loop nucleoside triphosphate hydrolases superfamily protein; FUNCTIONS IN: ATP binding; INVOLVED IN: biological_process unknown; LOCATED IN: cellular_component unknown; BEST Arabidopsis thaliana protein match is: Double Clp-N motif-containing P-loop nucleoside triphosphate hydrolases superfamily protein (TAIR:AT2G29970.1); Has 14612 Blast hits to 14412 proteins in …
AT1G07210.1	1197	15.016	10.9786	10.029	16.1772	15.1388	10.5601		Ribosomal protein S18; FUNCTIONS IN: structural constituent of ribosome; INVOLVED IN: translation; LOCATED IN: ribosome, intracellular; EXPRESSED IN: 24 plant structures; EXPRESSED DURING: 15 growth stages; CONTAINS InterPro DOMAIN/s: Ribosomal protein S18 (InterPro:IPR001648); Has 5527 Blast hits to 5527 proteins in 2078 species: Archae - 0; Bacteria - 4261; Metazoa - 44; Fungi - 19; Plants - 20…
AT1G07220.1	1767	6.95843	10.7746	5.09873	5.59657	7.9997	4.46255		FUNCTIONS IN: molecular_function unknown; INVOLVED IN: biological_process unknown; LOCATED IN: mitochondrion; EXPRESSED IN: 22 plant structures; EXPRESSED DURING: 13 growth stages; CONTAINS InterPro DOMAIN/s: Lipopolysaccharide-modifying protein (InterPro:IPR006598), Protein of unknown function DUF821, CAP10-like (InterPro:IPR008539); BEST Arabidopsis thaliana protein match is: Arabidopsis thalia…
AT1G07230.1	2062	11.6145	11.5527	15.7133	11.8265	12.9661	16.9304	NON-SPECIFIC PHOSPHOLIPASE C1 (NPC1)	non-specific phospholipase C1 (NPC1); FUNCTIONS IN: hydrolase activity, acting on ester bonds; LOCATED IN: endomembrane system; EXPRESSED IN: 23 plant structures; EXPRESSED DURING: 13 growth stages; CONTAINS InterPro DOMAIN/s: Phosphoesterase (InterPro:IPR007312); BEST Arabidopsis thaliana protein match is: non-specific phospholipase C2 (TAIR:AT2G26870.1); Has 30201 Blast hits to 17322 proteins i…
AT1G07240.1	1762	8.26731	6.95747	10.8335	5.05415	3.11904	9.20809	UDP-GLUCOSYL TRANSFERASE 71C5 (UGT71C5)	UDP-glucosyl transferase 71C5 (UGT71C5); FUNCTIONS IN: quercetin 3-O-glucosyltransferase activity, UDP-glycosyltransferase activity, transferase activity, transferring glycosyl groups; INVOLVED IN: metabolic process; LOCATED IN: cellular_component unknown; EXPRESSED IN: 22 plant structures; EXPRESSED DURING: 13 growth stages; CONTAINS InterPro DOMAIN/s: UDP-glucuronosyl/UDP-glucosyltransferase (I…
AT1G07250.1	1667	8.76808	23.4825	19.9785	8.51021	21.9638	18.233	UDP-GLUCOSYL TRANSFERASE 71C4 (UGT71C4)	UDP-glucosyl transferase 71C4 (UGT71C4); FUNCTIONS IN: quercetin 3-O-glucosyltransferase activity, quercetin 7-O-glucosyltransferase activity, UDP-glucosyltransferase activity, transferase activity, transferring glycosyl groups; INVOLVED IN: metabolic process; LOCATED IN: cellular_component unknown; EXPRESSED IN: 22 plant structures; EXPRESSED DURING: 13 growth stages; CONTAINS InterPro DOMAIN/s:…
AT1G07260.1	1726	0.443444	0.322845	0.35809	0.269977	0.301198	0.4707	UDP-GLUCOSYL TRANSFERASE 71C3 (UGT71C3)	UDP-glucosyl transferase 71C3 (UGT71C3); FUNCTIONS IN: quercetin 3-O-glucosyltransferase activity, UDP-glycosyltransferase activity, transferase activity, transferring glycosyl groups; INVOLVED IN: metabolic process; LOCATED IN: cellular_component unknown; EXPRESSED IN: 7 plant structures; EXPRESSED DURING: F mature embryo stage, petal differentiation and expansion stage, E expanded cotyledon sta…
AT1G07270.1	1518	0.30903	0.305901	0.328857	0.0341078	0.0652323	0.629643		Cell division control, Cdc6; FUNCTIONS IN: ATP binding; INVOLVED IN: regulation of cell cycle, DNA replication; EXPRESSED IN: 22 plant structures; EXPRESSED DURING: 12 growth stages; CONTAINS InterPro DOMAIN/s: ATPase, AAA-type, core (InterPro:IPR003959), CDC6, C-terminal (InterPro:IPR015163), Cell division control, Cdc6 (InterPro:IPR016314); BEST Arabidopsis thaliana protein match is: cell divis…
AT1G07280.1	2090	2.19728	2.77726	7.44997	2.45253	2.21498	7.04272		Tetratricopeptide repeat (TPR)-like superfamily protein; FUNCTIONS IN: binding; INVOLVED IN: biological_process unknown; LOCATED IN: chloroplast; EXPRESSED IN: 21 plant structures; EXPRESSED DURING: 13 growth stages; CONTAINS InterPro DOMAIN/s: Tetratricopeptide-like helical (InterPro:IPR011990), Tetratricopeptide repeat-containing (InterPro:IPR013026); BEST Arabidopsis thaliana protein match is:…
AT1G07280.2	2022	-	-	-	-	-	0.0354524		Tetratricopeptide repeat (TPR)-like superfamily protein; FUNCTIONS IN: binding; INVOLVED IN: biological_process unknown; LOCATED IN: chloroplast; EXPRESSED IN: 21 plant structures; EXPRESSED DURING: 13 growth stages; CONTAINS InterPro DOMAIN/s: Tetratricopeptide-like helical (InterPro:IPR011990), Tetratricopeptide repeat-containing (InterPro:IPR013026); BEST Arabidopsis thaliana protein match is:…
AT1G07280.3	2078	0.0712892	0.268157	0.194475	0.0249161	0.119132	0.068994		Tetratricopeptide repeat (TPR)-like superfamily protein; FUNCTIONS IN: binding; INVOLVED IN: biological_process unknown; LOCATED IN: chloroplast; EXPRESSED IN: 21 plant structures; EXPRESSED DURING: 13 growth stages; CONTAINS InterPro DOMAIN/s: Tetratricopeptide-like helical (InterPro:IPR011990), Tetratricopeptide repeat-containing (InterPro:IPR013026); BEST Arabidopsis thaliana protein match is:…
AT1G07290.1	1156	0.256296	0.281186	0.472966	0.358309	0.256979	0.537429	GOLGI NUCLEOTIDE SUGAR TRANSPORTER 2 (GONST2)	Encodes a GDP-mannose transporter.
AT1G07300.1	735	3.12402	4.70676	2.61974	3.45171	3.73861	2.2432		josephin protein-related; BEST Arabidopsis thaliana protein match is: JOSEPHIN-like protein (TAIR:AT2G29640.1); Has 49 Blast hits to 49 proteins in 11 species: Archae - 0; Bacteria - 0; Metazoa - 0; Fungi - 0; Plants - 49; Viruses - 0; Other Eukaryotes - 0 (source: NCBI BLink).
AT1G07310.1	1453	11.3339	15.436	15.2315	11.2424	11.4833	20.4579		Calcium-dependent lipid-binding (CaLB domain) family protein; CONTAINS InterPro DOMAIN/s: C2 membrane targeting protein (InterPro:IPR018029), C2 calcium/lipid-binding domain, CaLB (InterPro:IPR008973), C2 calcium-dependent membrane targeting (InterPro:IPR000008); BEST Arabidopsis thaliana protein match is: Calcium-dependent lipid-binding (CaLB domain) family protein (TAIR:AT5G23950.1); Has 16203 …
AT1G07320.1	1246	14.7228	13.6214	15.9114	18.2627	17.8217	13.5775	RIBOSOMAL PROTEIN L4 (RPL4)	encodes a plastid ribosomal protein L4
AT1G07320.2	1238	0.319093	0.262561	0.307227	0.460042	0.279951	0.193012	RIBOSOMAL PROTEIN L4 (RPL4)	encodes a plastid ribosomal protein L4
AT1G07320.3	1031	0.933951	0.585515	0.806992	1.12992	0.984463	0.394	RIBOSOMAL PROTEIN L4 (RPL4)	encodes a plastid ribosomal protein L4
AT1G07330.1	2058	0.167958	0.248199	0.173263	0.0503164	0.216522	0.185772		unknown protein; BEST Arabidopsis thaliana protein match is: unknown protein (TAIR:AT2G29620.1); Has 597 Blast hits to 536 proteins in 121 species: Archae - 2; Bacteria - 47; Metazoa - 170; Fungi - 43; Plants - 98; Viruses - 0; Other Eukaryotes - 237 (source: NCBI BLink).
AT1G07350.1	1456	0.203488	0.446498	0.19592	0.195581	1.3942	0.0984681	SERINE/ARGININE RICH-LIKE PROTEIN 45A (SR45a)	Encodes a serine/arginine rich-like protein, SR45a. Involved in the regulation of stress-responsive alternative splicing.
AT1G07350.2	1464	0.151782	2.12514	0.308512	0.778049	1.82624	0.538615	SERINE/ARGININE RICH-LIKE PROTEIN 45A (SR45a)	Encodes a serine/arginine rich-like protein, SR45a. Involved in the regulation of stress-responsive alternative splicing.
AT1G07360.1	1689	16.7523	22.4481	25.8125	21.6728	23.5538	21.9002	MOS4-ASSOCIATED COMPLEX SUBUNIT 5A (MAC5A)	Encodes MAC5A, a component of the MOS4-associated complex (MAC) that contributes to snc1- mediated autoimmunity. MAC is a highly conserved nuclear protein complex associated with the spliceosome. Homologues include AT1G07360 (MAC5A), AT2G29580 (MAC5B) and AT5G07060 (MAC5C).
AT1G07370.1	1025	2.26424	2.87676	8.53461	2.02051	2.6084	5.26854	PROLIFERATING CELLULAR NUCLEAR ANTIGEN 1 (PCNA1)	Encodes putative proliferating cell nuclear antigen involved in cell cycle regulation. May be sumoylated.
AT1G07380.1	2340	1.02347	1.05175	0.883819	1.34971	1.52342	2.12399		Neutral/alkaline non-lysosomal ceramidase; FUNCTIONS IN: ceramidase activity; INVOLVED IN: biological_process unknown; LOCATED IN: plasma membrane; EXPRESSED IN: 23 plant structures; EXPRESSED DURING: 13 growth stages; CONTAINS InterPro DOMAIN/s: Neutral/alkaline nonlysosomal ceramidase (InterPro:IPR006823); BEST Arabidopsis thaliana protein match is: Neutral/alkaline non-lysosomal ceramidase (TA…
AT1G07390.2	3082	0.00801098	-	-	-	0.0321293	0.00775306	RECEPTOR LIKE PROTEIN 1 (RLP1)	receptor like protein 1 (RLP1); CONTAINS InterPro DOMAIN/s: Leucine-rich repeat, typical subtype (InterPro:IPR003591), Leucine-rich repeat (InterPro:IPR001611); BEST Arabidopsis thaliana protein match is: receptor like protein 15 (TAIR:AT1G74190.1); Has 131424 Blast hits to 33577 proteins in 1318 species: Archae - 64; Bacteria - 10691; Metazoa - 37239; Fungi - 1778; Plants - 72173; Viruses - 36; …
AT1G07390.3	3418	-	-	-	-	0.00724273	-	RECEPTOR LIKE PROTEIN 1 (RLP1)	receptor like protein 1 (RLP1); CONTAINS InterPro DOMAIN/s: Leucine-rich repeat, typical subtype (InterPro:IPR003591), Leucine-rich repeat-containing N-terminal domain, type 2 (InterPro:IPR013210), Leucine-rich repeat (InterPro:IPR001611); BEST Arabidopsis thaliana protein match is: receptor like protein 15 (TAIR:AT1G74190.1); Has 131801 Blast hits to 32287 proteins in 1280 species: Archae - 68; …
AT1G07400.1	816	0.514372	15.4502	0.349583	0.0634505	2.18432	0.117132		HSP20-like chaperones superfamily protein; CONTAINS InterPro DOMAIN/s: Heat shock protein Hsp20 (InterPro:IPR002068), HSP20-like chaperone (InterPro:IPR008978); BEST Arabidopsis thaliana protein match is: HSP20-like chaperones superfamily protein (TAIR:AT1G59860.1); Has 7238 Blast hits to 7237 proteins in 1623 species: Archae - 225; Bacteria - 4290; Metazoa - 129; Fungi - 318; Plants - 1626; Viru…
AT1G07410.1	755	1.01376	1.69137	0.913084	1.30296	0.950879	1.70904	RAB GTPASE HOMOLOG A2B (RABA2b)	RAB GTPase homolog A2B (RABA2b); FUNCTIONS IN: GTP binding, GTPase activity; INVOLVED IN: intracellular protein transport, signal transduction, nucleocytoplasmic transport, protein transport, small GTPase mediated signal transduction; LOCATED IN: endosome, plasma membrane, cell plate; EXPRESSED IN: 21 plant structures; EXPRESSED DURING: 7 growth stages; CONTAINS InterPro DOMAIN/s: Ran GTPase (Int…
AT1G07420.1	1168	1.22604	1.80893	3.84661	1.26336	0.974965	4.39847	STEROL 4-ALPHA-METHYL-OXIDASE 2-1 (SMO2-1)	Arabidopsis thaliana sterol 4-alpha-methyl-oxidase mRNA
AT1G07420.2	1392	0.141896	0.166795	0.700171	0.0371951	0.0711369	0.96129	STEROL 4-ALPHA-METHYL-OXIDASE 2-1 (SMO2-1)	Arabidopsis thaliana sterol 4-alpha-methyl-oxidase mRNA
AT1G07430.1	1817	-	0.0255563	0.156995	-	-	0.197261	HIGHLY ABA-INDUCED PP2C GENE 2 (HAI2)	highly ABA-induced PP2C gene 2 (HAI2); FUNCTIONS IN: protein serine/threonine phosphatase activity, catalytic activity; INVOLVED IN: protein amino acid dephosphorylation; LOCATED IN: protein serine/threonine phosphatase complex; EXPRESSED IN: 17 plant structures; EXPRESSED DURING: 9 growth stages; CONTAINS InterPro DOMAIN/s: Protein phosphatase 2C, manganese/magnesium aspartate binding site (Inte…
AT1G07440.1	1005	3.51308	3.62708	3.28782	4.04416	3.74414	5.01675		NAD(P)-binding Rossmann-fold superfamily protein; FUNCTIONS IN: oxidoreductase activity, binding, catalytic activity; INVOLVED IN: response to cadmium ion, response to karrikin; LOCATED IN: cellular_component unknown; EXPRESSED IN: 22 plant structures; EXPRESSED DURING: 13 growth stages; CONTAINS InterPro DOMAIN/s: Short-chain dehydrogenase/reductase, conserved site (InterPro:IPR020904), NAD(P)-b…
AT1G07440.2	1240	0.219023	0.411931	0.53678	0.354913	0.499106	0.481753		NAD(P)-binding Rossmann-fold superfamily protein; FUNCTIONS IN: oxidoreductase activity, binding, catalytic activity; INVOLVED IN: response to cadmium ion, response to karrikin; LOCATED IN: cellular_component unknown; EXPRESSED IN: 22 plant structures; EXPRESSED DURING: 13 growth stages; CONTAINS InterPro DOMAIN/s: Short-chain dehydrogenase/reductase, conserved site (InterPro:IPR020904), NAD(P)-b…
AT1G07450.1	975	1.41808	1.28592	1.31659	3.31895	3.09763	1.22538		NAD(P)-binding Rossmann-fold superfamily protein; FUNCTIONS IN: oxidoreductase activity, binding, catalytic activity; INVOLVED IN: oxidation reduction, metabolic process; EXPRESSED IN: 20 plant structures; EXPRESSED DURING: 10 growth stages; CONTAINS InterPro DOMAIN/s: Short-chain dehydrogenase/reductase, conserved site (InterPro:IPR020904), NAD(P)-binding domain (InterPro:IPR016040), Glucose/rib…
AT1G07470.1	1538	4.7678	4.43827	4.17318	4.93181	3.57331	4.67645		Transcription factor IIA, alpha/beta subunit; FUNCTIONS IN: RNA polymerase II transcription factor activity, sequence-specific DNA binding transcription factor activity; INVOLVED IN: transcription initiation from RNA polymerase II promoter, transcription; LOCATED IN: transcription factor TFIIA complex; EXPRESSED IN: male gametophyte, pollen tube; EXPRESSED DURING: L mature pollen stage, M germina…
AT1G07473.1	924	-	-	0.0514538	0.112068	0.0803755	-		unknown protein; BEST Arabidopsis thaliana protein match is: unknown protein (TAIR:AT1G07476.1); Has 22 Blast hits to 22 proteins in 6 species: Archae - 0; Bacteria - 0; Metazoa - 0; Fungi - 0; Plants - 22; Viruses - 0; Other Eukaryotes - 0 (source: NCBI BLink).
AT1G07476.1	747	-	-	0.0636457	-	-	-		unknown protein; FUNCTIONS IN: molecular_function unknown; INVOLVED IN: biological_process unknown; LOCATED IN: chloroplast; BEST Arabidopsis thaliana protein match is: unknown protein (TAIR:AT1G07473.1); Has 23 Blast hits to 23 proteins in 6 species: Archae - 0; Bacteria - 0; Metazoa - 0; Fungi - 0; Plants - 23; Viruses - 0; Other Eukaryotes - 0 (source: NCBI BLink).
AT1G07480.1	1972	0.450727	0.329666	0.626839	0.68264	0.564911	0.678558		Transcription factor IIA, alpha/beta subunit; FUNCTIONS IN: RNA polymerase II transcription factor activity, sequence-specific DNA binding transcription factor activity; INVOLVED IN: transcription initiation from RNA polymerase II promoter, transcription; LOCATED IN: transcription factor TFIIA complex; CONTAINS InterPro DOMAIN/s: Transcription factor IIA, alpha/beta subunit (InterPro:IPR004855), …
AT1G07480.2	2066	0.274863	0.224762	0.115061	0.125304	0.239648	0.13879		Transcription factor IIA, alpha/beta subunit; FUNCTIONS IN: RNA polymerase II transcription factor activity, sequence-specific DNA binding transcription factor activity; INVOLVED IN: transcription initiation from RNA polymerase II promoter, transcription; LOCATED IN: transcription factor TFIIA complex; CONTAINS InterPro DOMAIN/s: Transcription factor IIA, alpha/beta subunit (InterPro:IPR004855), …
AT1G07485.1	662	0.410254	0.0350724	0.143635	0.43016	0.112186	0.0721901		unknown protein; FUNCTIONS IN: molecular_function unknown; INVOLVED IN: biological_process unknown; LOCATED IN: cellular_component unknown; EXPRESSED IN: shoot apex, embryo, leaf whorl, pedicel; EXPRESSED DURING: 4 anthesis, D bilateral stage; Has 5 Blast hits to 5 proteins in 3 species: Archae - 0; Bacteria - 0; Metazoa - 0; Fungi - 0; Plants - 5; Viruses - 0; Other Eukaryotes - 0 (source: NCBI …
AT1G07490.1	642	2.30746	1.3381	0.481358	2.70169	2.23649	1.45156	ROTUNDIFOLIA LIKE 3 (RTFL3)	ROTUNDIFOLIA like 3 (RTFL3); FUNCTIONS IN: molecular_function unknown; INVOLVED IN: shoot development; LOCATED IN: chloroplast; CONTAINS InterPro DOMAIN/s: DVL (InterPro:IPR012552); BEST Arabidopsis thaliana protein match is: ROTUNDIFOLIA like 5 (TAIR:AT5G59510.1); Has 4671 Blast hits to 722 proteins in 119 species: Archae - 0; Bacteria - 250; Metazoa - 1223; Fungi - 536; Plants - 223; Viruses - …
AT1G07500.1	225	-	-	-	0.115057	0.110025	-		unknown protein; Has 4 Blast hits to 4 proteins in 3 species: Archae - 0; Bacteria - 0; Metazoa - 0; Fungi - 0; Plants - 4; Viruses - 0; Other Eukaryotes - 0 (source: NCBI BLink).
AT1G07510.1	2917	0.837948	1.21781	0.986072	0.967354	1.08629	1.16321	FTSH PROTEASE 10 (ftsh10)	encodes an FtsH protease that is localized to the mitochondrion
AT1G07520.1	2242	2.69804	1.67765	2.02515	3.62568	1.64522	3.28262		GRAS family transcription factor; CONTAINS InterPro DOMAIN/s: Transcription factor GRAS (InterPro:IPR005202); BEST Arabidopsis thaliana protein match is: GRAS family transcription factor (TAIR:AT2G29065.1); Has 2426 Blast hits to 2385 proteins in 289 species: Archae - 0; Bacteria - 8; Metazoa - 3; Fungi - 0; Plants - 2411; Viruses - 0; Other Eukaryotes - 4 (source: NCBI BLink).
AT1G07530.1	2787	6.37843	7.27278	5.77446	5.90766	5.34729	5.92443	SCARECROW-LIKE 14 (SCL14)	Encodes a member of the GRAS family of transcription factors. The protein interacts with the TGA2 transcription factor and affects the transcription of stress-responsive genes. The protein is found in the nucleus and is also exported to the cytoplasm.
AT1G07560.1	2616	0.028314	-	-	-	0.0189263	-		Leucine-rich repeat protein kinase family protein; FUNCTIONS IN: kinase activity; INVOLVED IN: protein amino acid phosphorylation; LOCATED IN: endomembrane system; EXPRESSED IN: root; CONTAINS InterPro DOMAIN/s: Protein kinase, ATP binding site (InterPro:IPR017441), Protein kinase, catalytic domain (InterPro:IPR000719), Serine/threonine-protein kinase-like domain (InterPro:IPR017442), Protein kin…
AT1G07570.1	1617	0.99248	0.617421	0.0735055	1.04064	0.811409	0.0591093	(APK1A)	Protein kinase capable of phosphorylating tyrosine, serine, and threonine residues
AT1G07570.2	1576	0.156661	0.309376	0.0301671	0.476362	0.188495	0.0303235	(APK1A)	Protein kinase capable of phosphorylating tyrosine, serine, and threonine residues
AT1G07570.3	1459	0.0338449	0.0318272	-	-	-	-	(APK1A)	Protein kinase capable of phosphorylating tyrosine, serine, and threonine residues
AT1G07590.1	2361	210.005	220.87	162.465	287.452	333.609	231.247		Tetratricopeptide repeat (TPR)-like superfamily protein; INVOLVED IN: response to cadmium ion; LOCATED IN: mitochondrion; EXPRESSED IN: 12 plant structures; EXPRESSED DURING: 4 anthesis, F mature embryo stage, petal differentiation and expansion stage, E expanded cotyledon stage, D bilateral stage; CONTAINS InterPro DOMAIN/s: Pentatricopeptide repeat (InterPro:IPR002885); BEST Arabidopsis thalian…
AT1G07610.1	457	30.6867	19.5599	11.8598	63.275	39.9774	39.0057	METALLOTHIONEIN 1C (MT1C)	one of the five metallothioneins (MTs) genes identified in Arabidopsis. MTs are cysteine-rich proteins required for heavy metal tolerance.
AT1G07615.1	1632	0.453857	0.227627	0.422413	0.682093	0.500574	0.161057		GTP-binding protein Obg/CgtA; FUNCTIONS IN: magnesium ion binding, GTP binding, GTPase activity; LOCATED IN: intracellular; EXPRESSED IN: 14 plant structures; EXPRESSED DURING: 6 growth stages; CONTAINS InterPro DOMAIN/s: GTP1/OBG subdomain (InterPro:IPR006169), GTP1/OBG (InterPro:IPR006073), GTP-binding protein, HSR1-related (InterPro:IPR002917), GTP-binding protein Obg/CgtA (InterPro:IPR014100)…
AT1G07620.1	2053	10.1501	9.71465	0.532634	6.00224	3.67777	0.60523	(ATOBGM)	ATOBGM; FUNCTIONS IN: magnesium ion binding, GTP binding, GTPase activity; INVOLVED IN: biological_process unknown; LOCATED IN: cellular_component unknown; CONTAINS InterPro DOMAIN/s: GTP-binding protein Obg/CgtA (InterPro:IPR014100); BEST Arabidopsis thaliana protein match is: Protein of unknown function (DUF3741) (TAIR:AT5G02390.1); Has 561 Blast hits to 511 proteins in 87 species: Archae - 0; …
AT1G07630.1	2336	7.49362	10.3169	6.56367	4.84288	4.87483	4.78717	POL-LIKE 5 (PLL5)	Encodes a protein phosphatase 2C like gene, similar to POL. Involved in leaf development. Knockout mutants have abnormally shaped leaves.
AT1G07640.1	1418	0.50494	1.11341	0.536455	0.52944	0.418995	0.320172	(OBP2)	A member of the DOF transcription factors. Prominently expressed in the phloem of leaves and other organs. Expression is induced by wounding, MeJA and insect feeding. Upregulates glucosinolate biosynthesis.
AT1G07640.2	1538	0.288958	0.241539	0.2473	0.218818	0.193152	0.0776818	(OBP2)	A member of the DOF transcription factors. Prominently expressed in the phloem of leaves and other organs. Expression is induced by wounding, MeJA and insect feeding. Upregulates glucosinolate biosynthesis.
AT1G07640.3	1588	0.450885	0.204692	0.0598783	0.342345	0.218249	0.0902831	(OBP2)	A member of the DOF transcription factors. Prominently expressed in the phloem of leaves and other organs. Expression is induced by wounding, MeJA and insect feeding. Upregulates glucosinolate biosynthesis.
AT1G07650.1	3451	1.49527	1.94436	1.39145	1.09522	1.67142	1.47482		Leucine-rich repeat transmembrane protein kinase; FUNCTIONS IN: protein serine/threonine kinase activity, kinase activity, ATP binding; INVOLVED IN: protein amino acid phosphorylation, transmembrane receptor protein tyrosine kinase signaling pathway; LOCATED IN: endomembrane system; EXPRESSED IN: 22 plant structures; EXPRESSED DURING: 13 growth stages; BEST Arabidopsis thaliana protein match is: …
AT1G07650.2	3231	0.0611324	0.0718598	0.0662164	-	-	0.014791		Leucine-rich repeat transmembrane protein kinase; FUNCTIONS IN: protein serine/threonine kinase activity, kinase activity, ATP binding; INVOLVED IN: transmembrane receptor protein tyrosine kinase signaling pathway, protein amino acid phosphorylation; LOCATED IN: endomembrane system; EXPRESSED IN: 22 plant structures; EXPRESSED DURING: 13 growth stages; CONTAINS InterPro DOMAIN/s: Protein kinase, …
AT1G07660.1	717	0.757568	0.777169	1.42564	1.66086	1.51917	0.666525		Histone superfamily protein; FUNCTIONS IN: DNA binding; INVOLVED IN: nucleosome assembly; LOCATED IN: plasma membrane, chloroplast; EXPRESSED IN: cultured cell; CONTAINS InterPro DOMAIN/s: Histone H4, conserved site (InterPro:IPR019809), Histone-fold (InterPro:IPR009072), Histone core (InterPro:IPR007125), Histone H4 (InterPro:IPR001951); BEST Arabidopsis thaliana protein match is: Histone superf…
AT1G07670.1	3538	2.82628	3.69465	3.44011	1.89512	2.19708	2.95816	ENDOMEMBRANE-TYPE CA-ATPASE 4 (ECA4)	endomembrane-type CA-ATPase 4 (ECA4); FUNCTIONS IN: calcium-transporting ATPase activity; INVOLVED IN: cation transport, calcium ion transport, metabolic process, ATP biosynthetic process; LOCATED IN: endoplasmic reticulum, plasma membrane; EXPRESSED IN: guard cell, callus, cultured cell; CONTAINS InterPro DOMAIN/s: ATPase, P-type, ATPase-associated domain (InterPro:IPR008250), ATPase, P-type, ca…
AT1G07700.1	1098	2.94569	4.08111	2.6413	1.88618	2.90845	1.63217		Thioredoxin superfamily protein; INVOLVED IN: cell redox homeostasis; LOCATED IN: chloroplast stroma, chloroplast; EXPRESSED IN: 24 plant structures; EXPRESSED DURING: 15 growth stages; CONTAINS InterPro DOMAIN/s: Thioredoxin fold (InterPro:IPR012335), Thioredoxin, core (InterPro:IPR015467), Thioredoxin-like (InterPro:IPR017936), Thioredoxin domain (InterPro:IPR013766), Thioredoxin-like fold (Int…
AT1G07700.2	1377	0.179302	0.421531	0.172634	0.488804	0.413493	0.225588		Thioredoxin superfamily protein; INVOLVED IN: cell redox homeostasis; LOCATED IN: chloroplast; EXPRESSED IN: 24 plant structures; EXPRESSED DURING: 15 growth stages; CONTAINS InterPro DOMAIN/s: Thioredoxin fold (InterPro:IPR012335), Thioredoxin, core (InterPro:IPR015467), Thioredoxin domain (InterPro:IPR013766), Thioredoxin-like fold (InterPro:IPR012336); Has 35333 Blast hits to 34131 proteins in…
AT1G07700.3	1539	0.481283	0.543109	0.154462	0.57192	0.707764	0.24842		Thioredoxin superfamily protein; INVOLVED IN: cell redox homeostasis; LOCATED IN: chloroplast; EXPRESSED IN: 24 plant structures; EXPRESSED DURING: 15 growth stages; CONTAINS InterPro DOMAIN/s: Thioredoxin fold (InterPro:IPR012335), Thioredoxin, core (InterPro:IPR015467), Thioredoxin-like (InterPro:IPR017936), Thioredoxin domain (InterPro:IPR013766), Thioredoxin-like fold (InterPro:IPR012336); BE…
AT1G07705.1	2607	0.094706	0.026718	0.0547104	0.0595807	0.0379833	0.12832		NOT2 / NOT3 / NOT5 family; FUNCTIONS IN: transcription regulator activity; INVOLVED IN: regulation of transcription; LOCATED IN: nucleus, chloroplast; EXPRESSED IN: 23 plant structures; EXPRESSED DURING: 13 growth stages; CONTAINS InterPro DOMAIN/s: NOT2/NOT3/NOT5 (InterPro:IPR007282); BEST Arabidopsis thaliana protein match is: VIRE2 interacting protein 2 (TAIR:AT5G59710.1); Has 2858 Blast hits …
AT1G07705.2	2316	0.19189	0.1203	0.328451	0.122956	0.0320669	0.206347		NOT2 / NOT3 / NOT5 family; FUNCTIONS IN: transcription regulator activity; INVOLVED IN: regulation of transcription; LOCATED IN: nucleus, chloroplast; EXPRESSED IN: 23 plant structures; EXPRESSED DURING: 13 growth stages; CONTAINS InterPro DOMAIN/s: NOT2/NOT3/NOT5 (InterPro:IPR007282); BEST Arabidopsis thaliana protein match is: VIRE2 interacting protein 2 (TAIR:AT5G59710.1); Has 3259 Blast hits …
AT1G07710.1	1632	0.468986	0.569066	0.189358	1.07866	0.834289	0.819924		Ankyrin repeat family protein; CONTAINS InterPro DOMAIN/s: Ankyrin repeat-containing domain (InterPro:IPR020683), Ankyrin repeat (InterPro:IPR002110); BEST Arabidopsis thaliana protein match is: ankyrin repeat family protein (TAIR:AT5G60070.1); Has 71061 Blast hits to 30444 proteins in 1217 species: Archae - 72; Bacteria - 7320; Metazoa - 31750; Fungi - 7301; Plants - 5738; Viruses - 586; Other E…
AT1G07720.1	1799	29.411	63.1491	21.0496	49.3581	63.9188	24.4395	3-KETOACYL-COA SYNTHASE 3 (KCS3)	Encodes KCS3, a member of the 3-ketoacyl-CoA synthase family involved in the biosynthesis of VLCFA (very long chain fatty acids).
AT1G07725.1	2472	0.0199756	0.0469618	0.0288491	0.0628345	0.0100144	0.0193325	EXOCYST SUBUNIT EXO70 FAMILY PROTEIN H6 (EXO70H6)	A member of EXO70 gene family, putative exocyst subunits, conserved in land plants. Arabidopsis thaliana contains 23 putative EXO70 genes, which can be classified into eight clusters on the phylogenetic tree.
AT1G07728.1	1791	0.289496	0.129637	0.132728	0.173453	0.165867	0.0533667		Potential natural antisense gene, locus overlaps with AT1G07725
AT1G07728.2	1891	-	-	-	0.05476	0.0130913	-		Potential natural antisense gene, locus overlaps with AT1G07725
AT1G07740.1	2658	0.733822	0.585252	0.903288	1.16875	0.689209	0.647267		Tetratricopeptide repeat (TPR)-like superfamily protein; FUNCTIONS IN: molecular_function unknown; INVOLVED IN: biological_process unknown; LOCATED IN: mitochondrion; EXPRESSED IN: 10 plant structures; EXPRESSED DURING: 6 growth stages; CONTAINS InterPro DOMAIN/s: Pentatricopeptide repeat (InterPro:IPR002885); BEST Arabidopsis thaliana protein match is: Pentatricopeptide repeat (PPR-like) superfa…
AT1G07745.1	1188	0.207827	0.195437	0.200098	0.174329	0.125028	0.181022	HOMOLOG OF RAD51 D (RAD51D)	Is a suppressor of SNI1. Encodes a member of the RecA/RAD51 family of DNA recombination and repair proteins. Both RAD51 and SNI1 have a dual role in pathogen-related gene transcription and somatic homologous recombination.
AT1G07745.2	1504	0.229826	0.169812	0.158056	0.172126	0.230438	0.206539	HOMOLOG OF RAD51 D (RAD51D)	Is a suppressor of SNI1. Encodes a member of the RecA/RAD51 family of DNA recombination and repair proteins. Both RAD51 and SNI1 have a dual role in pathogen-related gene transcription and somatic homologous recombination.
AT1G07750.1	1414	5.84943	5.41861	6.47249	6.15156	6.49529	7.72276		RmlC-like cupins superfamily protein; FUNCTIONS IN: copper ion binding, zinc ion binding, nutrient reservoir activity; INVOLVED IN: biological_process unknown; LOCATED IN: cellular_component unknown; EXPRESSED IN: 26 plant structures; EXPRESSED DURING: 14 growth stages; CONTAINS InterPro DOMAIN/s: Cupin, RmlC-type (InterPro:IPR011051), Cupin 1 (InterPro:IPR006045), RmlC-like jelly roll fold (Inte…
AT1G07770.1	725	8.71807	8.19832	9.01684	9.7838	8.57057	7.05313	RIBOSOMAL PROTEIN S15A (RPS15A)	Encodes cytoplasmic ribosomal protein S15a.
AT1G07770.2	725	3.23522	2.30578	3.77068	1.99961	2.11703	1.25242	RIBOSOMAL PROTEIN S15A (RPS15A)	Encodes cytoplasmic ribosomal protein S15a.
AT1G07780.1	1250	0.0790075	0.0742973	0.0380347	1.0148	0.336677	0.191159	PHOSPHORIBOSYLANTHRANILATE ISOMERASE 1 (PAI1)	Encodes phosphoribosylanthranilate isomerase which catalyzes the third step of the tryptophan biosynthetic pathway. Member of gene family.
AT1G07780.2	1220	0.0404752	-	0.15588	0.297073	0.324664	0.509236	PHOSPHORIBOSYLANTHRANILATE ISOMERASE 1 (PAI1)	Encodes phosphoribosylanthranilate isomerase which catalyzes the third step of the tryptophan biosynthetic pathway. Member of gene family.
AT1G07780.4	1537	-	-	-	-	0.0322129	0.031093	PHOSPHORIBOSYLANTHRANILATE ISOMERASE 1 (PAI1)	Encodes phosphoribosylanthranilate isomerase which catalyzes the third step of the tryptophan biosynthetic pathway. Member of gene family.
AT1G07780.5	1376	0.0717728	0.0674939	0.120931	0.15051	0.197901	0.0520965	PHOSPHORIBOSYLANTHRANILATE ISOMERASE 1 (PAI1)	Encodes phosphoribosylanthranilate isomerase which catalyzes the third step of the tryptophan biosynthetic pathway. Member of gene family.
AT1G07790.1	729	19.779	23.3135	26.1195	39.8083	37.0486	29.1721	(HTB1)	Encodes a histone 2B (H2B) protein.
AT1G07795.1	682	-	0.0340439	-	0.151835	0.471882	0.140146		unknown protein; BEST Arabidopsis thaliana protein match is: unknown protein (TAIR:AT2G28725.1); Has 38 Blast hits to 38 proteins in 11 species: Archae - 0; Bacteria - 0; Metazoa - 0; Fungi - 0; Plants - 38; Viruses - 0; Other Eukaryotes - 0 (source: NCBI BLink).
AT1G07810.1	3499	2.66727	2.91302	2.69036	3.68452	2.73805	3.48283	ER-TYPE CA2+-ATPASE 1 (ECA1)	Encodes an ER-type Ca2+-pumping ATPase.
AT1G07820.1	726	1.46235	0.991398	2.65221	1.78291	1.19345	1.514		Histone superfamily protein; FUNCTIONS IN: DNA binding; INVOLVED IN: nucleosome assembly; LOCATED IN: nucleus, nucleosome; CONTAINS InterPro DOMAIN/s: Histone-fold (InterPro:IPR009072), Histone H4, conserved site (InterPro:IPR019809), Histone core (InterPro:IPR007125), Histone H4 (InterPro:IPR001951); BEST Arabidopsis thaliana protein match is: Histone superfamily protein (TAIR:AT5G59690.1); Has …
AT1G07820.2	613	0.241662	0.227255	0.310234	0.253388	0.0807688	-		Histone superfamily protein; FUNCTIONS IN: DNA binding; INVOLVED IN: nucleosome assembly; LOCATED IN: nucleus, nucleosome; CONTAINS InterPro DOMAIN/s: Histone H4, conserved site (InterPro:IPR019809), Histone-fold (InterPro:IPR009072), Histone core (InterPro:IPR007125), Histone H4 (InterPro:IPR001951); BEST Arabidopsis thaliana protein match is: Histone superfamily protein (TAIR:AT5G59690.1); Has …
AT1G07830.1	850	5.66414	4.72553	4.2789	6.39581	5.24237	2.55816		ribosomal protein L29 family protein; FUNCTIONS IN: structural constituent of ribosome; INVOLVED IN: translation; LOCATED IN: mitochondrion, ribosome, mitochondrial ribosome, intracellular; EXPRESSED IN: 22 plant structures; EXPRESSED DURING: 13 growth stages; CONTAINS InterPro DOMAIN/s: Ribosomal protein L47, mitochondrial (InterPro:IPR010729), Ribosomal protein L29 (InterPro:IPR001854); Has 365…
AT1G07840.2	1433	0.172295	0.129618	0.0497662	0.0722618	0.241856	0.100049		Sas10/Utp3/C1D family; CONTAINS InterPro DOMAIN/s: Sas10/Utp3/C1D (InterPro:IPR007146); BEST Arabidopsis thaliana protein match is: Sas10/U3 ribonucleoprotein (Utp) family protein (TAIR:AT2G43650.1); Has 35333 Blast hits to 34131 proteins in 2444 species: Archae - 798; Bacteria - 22429; Metazoa - 974; Fungi - 991; Plants - 531; Viruses - 0; Other Eukaryotes - 9610 (source: NCBI BLink).
AT1G07840.3	1410	0.0350211	0.164666	0.202312	0.146881	0.175572	0.169468		Sas10/Utp3/C1D family; CONTAINS InterPro DOMAIN/s: Sas10/Utp3/C1D (InterPro:IPR007146); BEST Arabidopsis thaliana protein match is: Sas10/U3 ribonucleoprotein (Utp) family protein (TAIR:AT2G43650.1); Has 35333 Blast hits to 34131 proteins in 2444 species: Archae - 798; Bacteria - 22429; Metazoa - 974; Fungi - 991; Plants - 531; Viruses - 0; Other Eukaryotes - 9610 (source: NCBI BLink).
AT1G07850.1	1626	0.0455532	0.0571166	0.0146197	0.0477635	0.137024	0.117564		Protein of unknown function (DUF604); FUNCTIONS IN: transferase activity, transferring glycosyl groups; INVOLVED IN: N-terminal protein myristoylation; LOCATED IN: chloroplast; EXPRESSED IN: petal, leaf whorl, flower; EXPRESSED DURING: 4 anthesis, petal differentiation and expansion stage; CONTAINS InterPro DOMAIN/s: Protein of unknown function DUF604 (InterPro:IPR006740); BEST Arabidopsis thalia…
AT1G07870.1	1697	0.305531	0.451497	0.196113	0.457651	0.393873	0.281614		Protein kinase superfamily protein; FUNCTIONS IN: protein serine/threonine kinase activity, protein kinase activity, kinase activity, ATP binding; INVOLVED IN: response to salt stress, N-terminal protein myristoylation; LOCATED IN: plasma membrane; EXPRESSED IN: 24 plant structures; EXPRESSED DURING: 13 growth stages; CONTAINS InterPro DOMAIN/s: Protein kinase, ATP binding site (InterPro:IPR01744…
AT1G07870.2	2000	-	-	-	-	-	0.0238949		Protein kinase superfamily protein; FUNCTIONS IN: protein serine/threonine kinase activity, protein kinase activity, kinase activity, ATP binding; INVOLVED IN: response to salt stress; EXPRESSED IN: 23 plant structures; EXPRESSED DURING: 13 growth stages; CONTAINS InterPro DOMAIN/s: Protein kinase, ATP binding site (InterPro:IPR017441), Serine/threonine-protein kinase domain (InterPro:IPR002290),…
AT1G07880.1	1411	0.0349962	0.0329099	0.0336948	0.0183471	-	0.067739	(ATMPK13)	member of MAP Kinase
AT1G07880.2	1259	0.196107	0.0737662	0.0377628	0.0822488	0.0393259	-	(ATMPK13)	member of MAP Kinase
AT1G07890.2	1267	-	0.219901	0.0750487	0.0408647	0.15631	0.113157	ASCORBATE PEROXIDASE 1 (APX1)	Encodes a cytosolic ascorbate peroxidase APX1. Ascorbate peroxidases are enzymes that scavenge hydrogen peroxide in plant cells. Eight types of APX have been described for Arabidopsis: three cytosolic (APX1, APX2, APX6), two chloroplastic types (stromal sAPX, thylakoid tAPX), and three microsomal (APX3, APX4, APX5) isoforms. At least part of the induction of heat shock proteins during light stres…
AT1G07890.4	1229	-	-	0.0386846	-	0.0402858	-	ASCORBATE PEROXIDASE 1 (APX1)	Encodes a cytosolic ascorbate peroxidase APX1. Ascorbate peroxidases are enzymes that scavenge hydrogen peroxide in plant cells. Eight types of APX have been described for Arabidopsis: three cytosolic (APX1, APX2, APX6), two chloroplastic types (stromal sAPX, thylakoid tAPX), and three microsomal (APX3, APX4, APX5) isoforms. At least part of the induction of heat shock proteins during light stres…
AT1G07890.5	1134	-	0.0409487	-	-	0.130982	-	ASCORBATE PEROXIDASE 1 (APX1)	Encodes a cytosolic ascorbate peroxidase APX1. Ascorbate peroxidases are enzymes that scavenge hydrogen peroxide in plant cells. Eight types of APX have been described for Arabidopsis: three cytosolic (APX1, APX2, APX6), two chloroplastic types (stromal sAPX, thylakoid tAPX), and three microsomal (APX3, APX4, APX5) isoforms. At least part of the induction of heat shock proteins during light stres…
AT1G07890.6	1304	0.0189339	0.178051	0.273447	0.0397052	0.0759375	0.0916217	ASCORBATE PEROXIDASE 1 (APX1)	Encodes a cytosolic ascorbate peroxidase APX1. Ascorbate peroxidases are enzymes that scavenge hydrogen peroxide in plant cells. Eight types of APX have been described for Arabidopsis: three cytosolic (APX1, APX2, APX6), two chloroplastic types (stromal sAPX, thylakoid tAPX), and three microsomal (APX3, APX4, APX5) isoforms. At least part of the induction of heat shock proteins during light stres…
AT1G07890.8	1269	0.136193	0.365925	0.224791	0.183601	0.19508	0.207127	ASCORBATE PEROXIDASE 1 (APX1)	Encodes a cytosolic ascorbate peroxidase APX1. Ascorbate peroxidases are enzymes that scavenge hydrogen peroxide in plant cells. Eight types of APX have been described for Arabidopsis: three cytosolic (APX1, APX2, APX6), two chloroplastic types (stromal sAPX, thylakoid tAPX), and three microsomal (APX3, APX4, APX5) isoforms. At least part of the induction of heat shock proteins during light stres…
AT1G07900.1	576	0.257186	0.161235	0.123811	0.0898882	0.0859571	0.0829685	LOB DOMAIN-CONTAINING PROTEIN 1 (LBD1)	LOB domain-containing protein 1 (LBD1); CONTAINS InterPro DOMAIN/s: Lateral organ boundaries, LOB (InterPro:IPR004883); BEST Arabidopsis thaliana protein match is: LOB domain-containing protein 11 (TAIR:AT2G28500.1); Has 1035 Blast hits to 1030 proteins in 25 species: Archae - 0; Bacteria - 0; Metazoa - 0; Fungi - 0; Plants - 1035; Viruses - 0; Other Eukaryotes - 0 (source: NCBI BLink).
AT1G07901.1	153	1.93646	1.21401	0.621482	1.01521	1.77982	1.09323		unknown protein; Has 30201 Blast hits to 17322 proteins in 780 species: Archae - 12; Bacteria - 1396; Metazoa - 17338; Fungi - 3422; Plants - 5037; Viruses - 0; Other Eukaryotes - 2996 (source: NCBI BLink).
AT1G07910.1	3787	0.0260785	0.0367857	0.0251087	0.0341798	0.013074	0.0441681	RNALIGASE (RNL)	Encodes a tRNA ligase that resembles the yeast Trl1 RNA ligase in structure and function but very different in sequence. Like Trl1, AtRNL consists of two domains ? an N-terminal ligase component and a C-terminal 5'-kinase/2',3'-cyclic phosphodiesterase (CPD) component? that can function in tRNA splicing in vivo when expressed as separate polypeptides. Requires a 2'-PO4 end for tRNA splicing in vi…
AT1G07910.2	3892	0.405999	0.357933	0.610783	0.47226	0.419803	0.60781	RNALIGASE (RNL)	Encodes a tRNA ligase that resembles the yeast Trl1 RNA ligase in structure and function but very different in sequence. Like Trl1, AtRNL consists of two domains ? an N-terminal ligase component and a C-terminal 5'-kinase/2',3'-cyclic phosphodiesterase (CPD) component? that can function in tRNA splicing in vivo when expressed as separate polypeptides. Requires a 2'-PO4 end for tRNA splicing in vi…
AT1G07920.1	1783	56.4972	72.7399	83.6875	63.5362	72.0593	50.7784		GTP binding Elongation factor Tu family protein; FUNCTIONS IN: calmodulin binding, translation elongation factor activity; INVOLVED IN: response to cadmium ion; LOCATED IN: mitochondrion, nucleolus, plasma membrane, chloroplast, membrane; EXPRESSED IN: 6 plant structures; EXPRESSED DURING: seedling growth; CONTAINS InterPro DOMAIN/s: Translation elongation factor EFTu/EF1A, C-terminal (InterPro:I…
AT1G07930.1	1807	16.5191	22.2414	23.377	12.6072	16.385	11.5045		GTP binding Elongation factor Tu family protein; FUNCTIONS IN: calmodulin binding, translation elongation factor activity; INVOLVED IN: translational elongation; LOCATED IN: mitochondrion, vacuole; EXPRESSED IN: cotyledon, male gametophyte, guard cell, juvenile leaf, leaf; EXPRESSED DURING: seedling growth; CONTAINS InterPro DOMAIN/s: Translation elongation factor EFTu/EF1A, C-terminal (InterPro:…
AT1G07930.2	1576	-	0.0294644	0.0150835	-	0.0314158	-		GTP binding Elongation factor Tu family protein; FUNCTIONS IN: calmodulin binding, translation elongation factor activity; INVOLVED IN: translational elongation; LOCATED IN: mitochondrion; EXPRESSED IN: cotyledon, male gametophyte, guard cell; CONTAINS InterPro DOMAIN/s: Translation elongation factor EFTu/EF1A, C-terminal (InterPro:IPR004160), Translation elongation factor EF1A/initiation factor …
AT1G07940.1	1864	4.56974	5.30624	5.27976	5.27756	7.38419	4.8841		GTP binding Elongation factor Tu family protein; FUNCTIONS IN: calmodulin binding, translation elongation factor activity; INVOLVED IN: translational elongation; LOCATED IN: mitochondrion, plasma membrane; EXPRESSED IN: guard cell, juvenile leaf, leaf; EXPRESSED DURING: seedling growth; CONTAINS InterPro DOMAIN/s: Translation elongation factor EFTu/EF1A, C-terminal (InterPro:IPR004160), Translati…
AT1G07940.2	1991	0.248014	0.209906	0.143275	0.182034	0.174073	0.264032		GTP binding Elongation factor Tu family protein; FUNCTIONS IN: calmodulin binding, translation elongation factor activity; INVOLVED IN: translational elongation; LOCATED IN: mitochondrion; EXPRESSED IN: guard cell, leaf; EXPRESSED DURING: seedling growth; CONTAINS InterPro DOMAIN/s: Translation elongation factor EFTu/EF1A, C-terminal (InterPro:IPR004160), Translation elongation factor EFTu/EF1A, …
AT1G07950.1	796	10.2047	7.87542	6.8687	6.30934	5.56691	6.54409	(MED22B)	MED22B; FUNCTIONS IN: RNA polymerase II transcription mediator activity; INVOLVED IN: regulation of transcription from RNA polymerase II promoter; LOCATED IN: mediator complex; CONTAINS InterPro DOMAIN/s: Mediator complex, subunit Med22 (InterPro:IPR009332); BEST Arabidopsis thaliana protein match is: Surfeit locus protein 5 subunit 22 of Mediator complex (TAIR:AT1G16430.1); Has 245 Blast hits to…
AT1G07960.1	849	0.0581622	0.109389	-	-	-	-	PDI-LIKE 5-1 (PDIL5-1)	Encodes a protein disulfide isomerase-like (PDIL) protein, a member of a multigene family within the thioredoxin (TRX) superfamily.
AT1G07960.2	1241	0.358112	0.261926	-	-	0.119689	0.231055	PDI-LIKE 5-1 (PDIL5-1)	Encodes a protein disulfide isomerase-like (PDIL) protein, a member of a multigene family within the thioredoxin (TRX) superfamily.
AT1G07960.3	857	0.691431	0.731486	0.499288	0.12083	-	0.111528	PDI-LIKE 5-1 (PDIL5-1)	Encodes a protein disulfide isomerase-like (PDIL) protein, a member of a multigene family within the thioredoxin (TRX) superfamily.
AT1G07970.1	2434	3.10398	2.39429	2.62719	3.32904	3.19362	2.58191		CONTAINS InterPro DOMAIN/s: Cytochrome B561-related, N-terminal (InterPro:IPR019176); Has 215 Blast hits to 213 proteins in 79 species: Archae - 0; Bacteria - 6; Metazoa - 131; Fungi - 22; Plants - 42; Viruses - 0; Other Eukaryotes - 14 (source: NCBI BLink).
AT1G07980.1	996	2.10706	2.70409	2.21964	2.36525	2.63464	2.59102	NUCLEAR FACTOR Y, SUBUNIT C10 (NF-YC10)	nuclear factor Y, subunit C10 (NF-YC10); FUNCTIONS IN: sequence-specific DNA binding transcription factor activity; INVOLVED IN: regulation of transcription; LOCATED IN: intracellular, chloroplast; EXPRESSED IN: 21 plant structures; EXPRESSED DURING: 13 growth stages; CONTAINS InterPro DOMAIN/s: Transcription factor CBF/NF-Y/archaeal histone (InterPro:IPR003958), Histone-fold (InterPro:IPR009072)…
AT1G07990.1	2905	7.19023	9.68678	8.96041	8.45698	8.38539	10.0186		SIT4 phosphatase-associated family protein; INVOLVED IN: biological_process unknown; LOCATED IN: endomembrane system; EXPRESSED IN: 23 plant structures; EXPRESSED DURING: 13 growth stages; CONTAINS InterPro DOMAIN/s: SIT4 phosphatase-associated protein (InterPro:IPR007587); BEST Arabidopsis thaliana protein match is: SIT4 phosphatase-associated family protein (TAIR:AT2G28360.1); Has 1048 Blast hi…
AT1G08000.1	1373	0.791226	0.676414	0.554038	0.678777	0.432728	0.400279	GATA TRANSCRIPTION FACTOR 10 (GATA10)	Encodes a member of the GATA factor family of zinc finger transcription factors.
AT1G08000.2	1384	-	0.0671038	0.0858803	0.0748202	-	-	GATA TRANSCRIPTION FACTOR 10 (GATA10)	Encodes a member of the GATA factor family of zinc finger transcription factors.
AT1G08005.1	168	-	-	0.141498	0.308188	-	0.284463		BEST Arabidopsis thaliana protein match is: SIT4 phosphatase-associated family protein (TAIR:AT1G07990.1); Has 17 Blast hits to 17 proteins in 3 species: Archae - 0; Bacteria - 0; Metazoa - 0; Fungi - 0; Plants - 17; Viruses - 0; Other Eukaryotes - 0 (source: NCBI BLink).
AT1G08010.1	1391	1.36673	1.81938	2.08493	2.34498	1.53054	1.66629	GATA TRANSCRIPTION FACTOR 11 (GATA11)	Encodes a member of the GATA factor family of zinc finger transcription factors.
AT1G08030.1	1844	4.2444	5.25047	6.25231	5.54538	4.81956	6.77714	TYROSYLPROTEIN SULFOTRANSFERASE (TPST)	Encodes a tyrosylprotein sulfotransferase (TPST). This protein is a 500-aa type I transmembrane protein that shows no sequence similarity to animal TPSTs. Activity confirmed by protein expression in yeast. TPST is expressed throughout the plant body, and the highest levels of expression are in the root apical meristem. TPST acts in the auxin pathway to maintain postembryonic root stem cell niche …
AT1G08035.1	578	0.170864	0.0803388	-	-	-	-		unknown protein; BEST Arabidopsis thaliana protein match is: unknown protein (TAIR:AT2G28330.1); Has 10 Blast hits to 10 proteins in 3 species: Archae - 0; Bacteria - 0; Metazoa - 0; Fungi - 0; Plants - 10; Viruses - 0; Other Eukaryotes - 0 (source: NCBI BLink).
AT1G08040.1	1620	0.335294	0.14332	0.469564	0.303622	0.061125	0.265499		Protein of unknown function (DUF707); FUNCTIONS IN: molecular_function unknown; INVOLVED IN: biological_process unknown; EXPRESSED IN: 25 plant structures; EXPRESSED DURING: 15 growth stages; CONTAINS InterPro DOMAIN/s: Protein of unknown function DUF707 (InterPro:IPR007877); BEST Arabidopsis thaliana protein match is: Protein of unknown function (DUF707) (TAIR:AT2G28310.3); Has 328 Blast hits to…
AT1G08040.2	1501	0.164489	-	0.174209	-	0.0659711	0.0318387		Protein of unknown function (DUF707); FUNCTIONS IN: molecular_function unknown; INVOLVED IN: biological_process unknown; EXPRESSED IN: 25 plant structures; EXPRESSED DURING: 15 growth stages; CONTAINS InterPro DOMAIN/s: Protein of unknown function DUF707 (InterPro:IPR007877); BEST Arabidopsis thaliana protein match is: Protein of unknown function (DUF707) (TAIR:AT2G28310.3); Has 35333 Blast hits …
AT1G08050.1	2294	1.95883	1.76108	0.393777	0.29341	0.194247	0.593728		Zinc finger (C3HC4-type RING finger) family protein; FUNCTIONS IN: ubiquitin-protein ligase activity, zinc ion binding; LOCATED IN: plasma membrane; EXPRESSED IN: 12 plant structures; EXPRESSED DURING: 4 anthesis, LP.10 ten leaves visible, petal differentiation and expansion stage, LP.08 eight leaves visible; CONTAINS InterPro DOMAIN/s: Zinc finger, RING-type (InterPro:IPR001841), Zinc finger, C3…
AT1G08060.1	6554	0.354111	0.47116	0.286537	0.51744	0.404158	0.430211	MORPHEUS MOLECULE (MOM)	Encodes a transcriptional silencer.
AT1G08070.1	2414	0.378428	0.278923	0.502218	0.707786	0.399946	0.415736	ORGANELLE TRANSCRIPT PROCESSING 82 (OTP82)	Encodes a chloroplast RNA editing factor.
AT1G08080.1	859	0.11497	-	0.0553473	-	-	0.0556343	ALPHA CARBONIC ANHYDRASE 7 (ACA7)	alpha carbonic anhydrase 7 (ACA7); FUNCTIONS IN: carbonate dehydratase activity, zinc ion binding; INVOLVED IN: one-carbon metabolic process; LOCATED IN: endomembrane system; CONTAINS InterPro DOMAIN/s: Carbonic anhydrase, alpha-class, catalytic domain (InterPro:IPR001148), Carbonic anhydrase, CAH1-like (InterPro:IPR018340), Carbonic anhydrase, alpha-class, conserved site (InterPro:IPR018338); BE…
AT1G08090.1	1900	3.84642	1.44195	0.375342	0.531381	0.469054	0.415017	NITRATE TRANSPORTER 2:1 (NRT2:1)	High-affinity nitrate transporter. Up-regulated by nitrate. Functions as a repressor of lateral root initiation independently of nitrate uptake.
AT1G08105.1	3092	0.00798507	0.0450542	0.0384406	-	-	-		transposable element gene; hAT-like transposase family (hobo/Ac/Tam3), has a 1.0e-298 P-value blast match to GB:AAD24567 transposase Tag2 (hAT-element) (Arabidopsis thaliana)
AT1G08110.1	958	1.18552	0.896725	0.496277	0.918774	1.26621	0.798161		lactoylglutathione lyase family protein / glyoxalase I family protein; FUNCTIONS IN: calmodulin binding, lactoylglutathione lyase activity; INVOLVED IN: response to cadmium ion, carbohydrate metabolic process; LOCATED IN: chloroplast; EXPRESSED IN: 25 plant structures; EXPRESSED DURING: 14 growth stages; CONTAINS InterPro DOMAIN/s: Glyoxalase I (InterPro:IPR004361), Glyoxalase I, conserved site (…
AT1G08110.2	1151	0.364663	0.201719	0.144571	0.314882	0.365635	0.166081		lactoylglutathione lyase family protein / glyoxalase I family protein; FUNCTIONS IN: calmodulin binding, lactoylglutathione lyase activity; INVOLVED IN: response to cadmium ion, carbohydrate metabolic process; LOCATED IN: chloroplast; EXPRESSED IN: 25 plant structures; EXPRESSED DURING: 14 growth stages; CONTAINS InterPro DOMAIN/s: Glyoxalase I (InterPro:IPR004361), Glyoxalase I, conserved site (…
AT1G08110.3	944	1.20311	0.787048	0.931729	1.26148	0.944071	1.36687		lactoylglutathione lyase family protein / glyoxalase I family protein; FUNCTIONS IN: calmodulin binding, lactoylglutathione lyase activity; INVOLVED IN: response to cadmium ion, carbohydrate metabolic process; LOCATED IN: chloroplast; EXPRESSED IN: 25 plant structures; EXPRESSED DURING: 14 growth stages; CONTAINS InterPro DOMAIN/s: Glyoxalase I (InterPro:IPR004361), Glyoxalase I, conserved site (…
AT1G08110.4	1102	2.73336	1.85406	2.17871	2.91297	2.02179	2.10327		lactoylglutathione lyase family protein / glyoxalase I family protein; FUNCTIONS IN: calmodulin binding, lactoylglutathione lyase activity; INVOLVED IN: response to cadmium ion, carbohydrate metabolic process; LOCATED IN: chloroplast; EXPRESSED IN: 25 plant structures; EXPRESSED DURING: 14 growth stages; CONTAINS InterPro DOMAIN/s: Glyoxalase I (InterPro:IPR004361), Glyoxalase I, conserved site (…
AT1G08115.1	162	1268.78	581.738	1173.76	982.458	1314.49	1113.77		U1A small nuclear RNA
AT1G08120.1	1047	0.212234	0.0887026	0.181636	0.148354	0.425598	0.273867		BEST Arabidopsis thaliana protein match is: Protein kinase superfamily protein (TAIR:AT5G26110.1); Has 235 Blast hits to 235 proteins in 96 species: Archae - 21; Bacteria - 0; Metazoa - 117; Fungi - 8; Plants - 47; Viruses - 0; Other Eukaryotes - 42 (source: NCBI BLink).
AT1G08125.1	1186	0.437173	0.35238	0.761656	0.654835	0.500957	0.846195		S-adenosyl-L-methionine-dependent methyltransferases superfamily protein; CONTAINS InterPro DOMAIN/s: Methyltransferase-16, putative (InterPro:IPR019410); BEST Arabidopsis thaliana protein match is: S-adenosyl-L-methionine-dependent methyltransferases superfamily protein (TAIR:AT1G73320.1); Has 35333 Blast hits to 34131 proteins in 2444 species: Archae - 798; Bacteria - 22429; Metazoa - 974; Fung…
AT1G08125.2	1305	-	-	0.0728634	-	-	-		S-adenosyl-L-methionine-dependent methyltransferases superfamily protein; FUNCTIONS IN: molecular_function unknown; INVOLVED IN: biological_process unknown; CONTAINS InterPro DOMAIN/s: Methyltransferase-16, putative (InterPro:IPR019410); BEST Arabidopsis thaliana protein match is: S-adenosyl-L-methionine-dependent methyltransferases superfamily protein (TAIR:AT1G73320.1).
AT1G08130.1	2715	3.82852	3.46345	6.36538	4.52917	5.35232	5.33345	DNA LIGASE 1 (LIG1)	Encodes the Arabidopsis DNA ligase 1 that provides the major DNA ligase activity in cells and plays a key role in both DNA replication and excision repair pathways. Indispensable for cell viability. AtLIG1 expresses one major and two minor mRNA transcripts differing only in the length of the 5' untranslated leader sequences preceding a common ORF. Translation from the first in-frame start codon p…
AT1G08160.1	917	6.38113	5.84879	4.97728	6.91659	6.20916	3.64808		Late embryogenesis abundant (LEA) hydroxyproline-rich glycoprotein family; CONTAINS InterPro DOMAIN/s: Late embryogenesis abundant protein, group 2 (InterPro:IPR004864); BEST Arabidopsis thaliana protein match is: Late embryogenesis abundant (LEA) hydroxyproline-rich glycoprotein family (TAIR:AT5G22870.1); Has 611 Blast hits to 611 proteins in 23 species: Archae - 0; Bacteria - 0; Metazoa - 0; Fu…
AT1G08165.1	430	1.55029	1.56586	1.9349	3.07041	2.18771	1.05582		unknown protein; FUNCTIONS IN: molecular_function unknown; INVOLVED IN: biological_process unknown; LOCATED IN: cellular_component unknown; Has 30201 Blast hits to 17322 proteins in 780 species: Archae - 12; Bacteria - 1396; Metazoa - 17338; Fungi - 3422; Plants - 5037; Viruses - 0; Other Eukaryotes - 2996 (source: NCBI BLink).
AT1G08170.1	732	0.0674586	0.190311	0.0649499	0.176829	0.439649	0.130573		Histone superfamily protein; FUNCTIONS IN: DNA binding; INVOLVED IN: nucleosome assembly; LOCATED IN: nucleus, nucleosome; EXPRESSED IN: sperm cell, male gametophyte, flower, pollen tube; EXPRESSED DURING: L mature pollen stage, M germinated pollen stage, 4 anthesis; CONTAINS InterPro DOMAIN/s: Histone H2B (InterPro:IPR000558), Histone-fold (InterPro:IPR009072), Histone core (InterPro:IPR007125);…
AT1G08180.1	550	5.16242	5.40344	3.4577	6.73083	3.91589	4.38798		unknown protein; Has 53 Blast hits to 53 proteins in 9 species: Archae - 0; Bacteria - 0; Metazoa - 1; Fungi - 0; Plants - 52; Viruses - 0; Other Eukaryotes - 0 (source: NCBI BLink).
AT1G08190.1	3371	6.51853	8.19618	6.7909	8.52431	8.81245	11.7242	VACUOLAR PROTEIN SORTING 41 (VPS41)	Might be involved in protein sorting to the vacuole.
AT1G08200.1	1686	65.2538	79.2108	77.0394	76.6347	95.8951	71.7698	UDP-D-APIOSE/UDP-D-XYLOSE SYNTHASE 2 (AXS2)	Encodes a putative UDP-D-apiose/UPD-D-xylose synthetase.
AT1G08210.1	1666	4.65343	2.43886	4.23781	4.89475	2.86785	3.81516		Eukaryotic aspartyl protease family protein; FUNCTIONS IN: aspartic-type endopeptidase activity; INVOLVED IN: proteolysis; LOCATED IN: anchored to membrane, plant-type cell wall; EXPRESSED IN: 22 plant structures; EXPRESSED DURING: 13 growth stages; CONTAINS InterPro DOMAIN/s: Peptidase aspartic (InterPro:IPR021109), Peptidase aspartic, catalytic (InterPro:IPR009007), Peptidase A1 (InterPro:IPR00…
AT1G08220.1	1165	0.699369	0.298943	0.612146	0.555532	0.40374	0.758895		FUNCTIONS IN: molecular_function unknown; INVOLVED IN: mitochondrial proton-transporting ATP synthase complex assembly; LOCATED IN: mitochondrial inner membrane; EXPRESSED IN: 18 plant structures; EXPRESSED DURING: 7 growth stages; CONTAINS InterPro DOMAIN/s: ATPase assembly factor ATP10, mitochondria (InterPro:IPR007849); Has 168 Blast hits to 168 proteins in 86 species: Archae - 6; Bacteria - 0…
AT1G08220.2	927	0.106537	0.100185	0.128218	0.139632	0.213641	0.0515533		FUNCTIONS IN: molecular_function unknown; INVOLVED IN: mitochondrial proton-transporting ATP synthase complex assembly; LOCATED IN: mitochondrial inner membrane; EXPRESSED IN: 18 plant structures; EXPRESSED DURING: 7 growth stages; CONTAINS InterPro DOMAIN/s: ATPase assembly factor ATP10, mitochondria (InterPro:IPR007849); Has 152 Blast hits to 152 proteins in 76 species: Archae - 6; Bacteria - 0…
AT1G08230.2	1461	2.09551	1.79577	0.894895	1.36438	0.914993	1.12851		Codes for a H+-driven, high affinity gamma-aminobutyric acid (GABA) transporter. Localized at the plasma membrane. In planta, AtGAT1 expression was highest in flowers and under conditions of elevated GABA concentrations such as wounding or senescence.
AT1G08250.1	1445	11.4308	29.7414	8.12679	16.8226	31.8311	9.06188	AROGENATE DEHYDRATASE 6 (ADT6)	Encodes a plastid-localized arogenate dehydratase involved in phenylalanine biosynthesis. Although this enzyme has sequence similarity to prephenate dehydratases, it is 98 times more active with arogenate than prephenate in enzymatic assays.
AT1G08260.1	6486	0.715648	0.644345	1.47336	0.590718	0.519082	1.07207	TILTED 1 (TIL1)	Similar to POL2A, DNA polymerase epsilon catalytic subunit. Essential for Arabidopsis growth. Null homozygotes are embryo lethal, partial loss of function alleles show embryo patterning defects such as root pole displacement. Delayed progression through cell cycle results in embryos with smaller numbers of larger cells.
AT1G08270.1	412	0.239707	0.281771	0.230793	-	0.18026	0.289987		CONTAINS InterPro DOMAIN/s: MIT (InterPro:IPR007330); BEST Arabidopsis thaliana protein match is: AAA-type ATPase family protein (TAIR:AT2G27600.1); Has 1133 Blast hits to 1133 proteins in 252 species: Archae - 47; Bacteria - 0; Metazoa - 540; Fungi - 145; Plants - 223; Viruses - 0; Other Eukaryotes - 178 (source: NCBI BLink).
AT1G08270.2	1034	0.501438	0.359271	0.80465	0.300439	0.215475	0.462184		CONTAINS InterPro DOMAIN/s: MIT (InterPro:IPR007330); BEST Arabidopsis thaliana protein match is: AAA-type ATPase family protein (TAIR:AT2G27600.1); Has 35333 Blast hits to 34131 proteins in 2444 species: Archae - 798; Bacteria - 22429; Metazoa - 974; Fungi - 991; Plants - 531; Viruses - 0; Other Eukaryotes - 9610 (source: NCBI BLink).
AT1G08280.1	1446	1.70746	2.68146	2.77829	2.07675	3.16722	1.73511		Glycosyltransferase family 29 (sialyltransferase) family protein; FUNCTIONS IN: sialyltransferase activity; INVOLVED IN: protein amino acid glycosylation; LOCATED IN: endomembrane system, integral to Golgi membrane, membrane; EXPRESSED IN: 20 plant structures; EXPRESSED DURING: 11 growth stages; CONTAINS InterPro DOMAIN/s: Sialyltransferase (InterPro:IPR012163), Glycosyl transferase, family 29 (I…
AT1G08290.1	1760	0.182368	0.026384	0.0810398	0.176508	0.309445	0.108613	WIP DOMAIN PROTEIN 3 (WIP3)	WIP domain protein 3 (WIP3); CONTAINS InterPro DOMAIN/s: Zinc finger, C2H2-like (InterPro:IPR015880), Zinc finger, C2H2-type (InterPro:IPR007087); BEST Arabidopsis thaliana protein match is: WIP domain protein 5 (TAIR:AT1G51220.1); Has 40394 Blast hits to 17903 proteins in 213 species: Archae - 0; Bacteria - 0; Metazoa - 38493; Fungi - 119; Plants - 685; Viruses - 0; Other Eukaryotes - 1097 (sour…
AT1G08300.1	2241	1.48734	1.36759	1.89876	1.68658	2.27562	1.23686	NO VEIN-LIKE (NVL)	NO VEIN-LIKE (NVL); FUNCTIONS IN: molecular_function unknown; INVOLVED IN: biological_process unknown; LOCATED IN: endomembrane system; BEST Arabidopsis thaliana protein match is: Histidine kinase-, DNA gyrase B-, and HSP90-like ATPase family protein (TAIR:AT4G13750.1); Has 169 Blast hits to 140 proteins in 57 species: Archae - 2; Bacteria - 5; Metazoa - 24; Fungi - 0; Plants - 82; Viruses - 0; O…
AT1G08310.2	1483	0.0332972	-	-	-	-	-		alpha/beta-Hydrolases superfamily protein; FUNCTIONS IN: catalytic activity; INVOLVED IN: biological_process unknown; EXPRESSED IN: 6 plant structures; EXPRESSED DURING: 4 anthesis; CONTAINS InterPro DOMAIN/s: Alpha/beta hydrolase fold-1 (InterPro:IPR000073); BEST Arabidopsis thaliana protein match is: alpha/beta-Hydrolases superfamily protein (TAIR:AT3G44510.2); Has 1176 Blast hits to 1175 prote…
AT1G08315.1	1211	5.28049	5.52168	4.04374	5.70772	3.5774	5.42618		ARM repeat superfamily protein; FUNCTIONS IN: binding; INVOLVED IN: biological_process unknown; LOCATED IN: cellular_component unknown; EXPRESSED IN: 22 plant structures; EXPRESSED DURING: 13 growth stages; CONTAINS InterPro DOMAIN/s: Armadillo-like helical (InterPro:IPR011989), Armadillo (InterPro:IPR000225), Armadillo-type fold (InterPro:IPR016024); BEST Arabidopsis thaliana protein match is: R…
AT1G08340.1	1438	0.652444	0.435941	0.396746	0.522077	0.482029	0.282485		Rho GTPase activating protein with PAK-box/P21-Rho-binding domain; FUNCTIONS IN: Rac GTPase activator activity; INVOLVED IN: signal transduction; LOCATED IN: intracellular; EXPRESSED IN: 23 plant structures; EXPRESSED DURING: 13 growth stages; CONTAINS InterPro DOMAIN/s: PAK-box/P21-Rho-binding (InterPro:IPR000095), Rho GTPase activation protein (InterPro:IPR008936), RhoGAP (InterPro:IPR000198); …
AT1G08350.1	2213	-	0.0419664	-	0.0233961	0.0223729	0.0647852		Endomembrane protein 70 protein family; CONTAINS InterPro DOMAIN/s: Nonaspanin (TM9SF) (InterPro:IPR004240); BEST Arabidopsis thaliana protein match is: Endomembrane protein 70 protein family (TAIR:AT5G37310.1); Has 1520 Blast hits to 1507 proteins in 318 species: Archae - 0; Bacteria - 3; Metazoa - 602; Fungi - 224; Plants - 440; Viruses - 0; Other Eukaryotes - 251 (source: NCBI BLink).
AT1G08350.2	2013	0.245304	0.138408	0.0826635	0.360089	0.147575	0.237406		Endomembrane protein 70 protein family; CONTAINS InterPro DOMAIN/s: Nonaspanin (TM9SF) (InterPro:IPR004240); BEST Arabidopsis thaliana protein match is: Endomembrane protein 70 protein family (TAIR:AT5G37310.1); Has 1602 Blast hits to 1535 proteins in 321 species: Archae - 0; Bacteria - 3; Metazoa - 611; Fungi - 269; Plants - 455; Viruses - 0; Other Eukaryotes - 264 (source: NCBI BLink).
AT1G08360.1	949	134.012	114.548	120.837	146.352	136.456	80.3464		Ribosomal protein L1p/L10e family; FUNCTIONS IN: structural constituent of ribosome, RNA binding; INVOLVED IN: translation, RNA processing; LOCATED IN: cytosolic ribosome, ribosome, cytosolic large ribosomal subunit, plasma membrane; EXPRESSED IN: 22 plant structures; EXPRESSED DURING: 13 growth stages; CONTAINS InterPro DOMAIN/s: Ribosomal protein L1 (InterPro:IPR002143), Ribosomal protein L1, 2…
AT1G08370.1	1465	11.9657	18.0989	13.0623	10.9029	15.6645	11.3358	DECAPPING 1 (DCP1)	Encodes DCP1 involved in mRNA decapping. DCP1 forms a mRNA decapping complex with DCP2 (At5g13570) and VCS (VARICOSE) (At3g13300). However, unlike DCP2, DCP1 itself does not have mRNA decapping activity in vitro. DCP1, DCP2 and VCS colocalize in cytoplasmic loci, which are putative Arabidopsis mRNA processing bodies. Null mutants of DCP1, DCP2, and VCS accumulate capped mRNAs with a reduced degra…
AT1G08380.1	703	988.858	1248.75	3587.12	1036.1	1481.89	3456.78	PHOTOSYSTEM I SUBUNIT O (PSAO)	Encodes subunit O of photosystem I.
AT1G08390.1	602	2.33774	2.42978	4.97547	2.27916	1.80938	5.04096		unknown protein; Has 62 Blast hits to 62 proteins in 27 species: Archae - 0; Bacteria - 0; Metazoa - 34; Fungi - 0; Plants - 28; Viruses - 0; Other Eukaryotes - 0 (source: NCBI BLink).
AT1G08400.1	2463	1.75425	2.05502	1.94961	2.41746	1.91974	2.36718		RINT-1 / TIP-1 family; CONTAINS InterPro DOMAIN/s: RINT-1/TIP-1 (InterPro:IPR007528); BEST Arabidopsis thaliana protein match is: RINT-1 / TIP-1 family (TAIR:AT3G47700.1); Has 146 Blast hits to 144 proteins in 62 species: Archae - 0; Bacteria - 0; Metazoa - 64; Fungi - 34; Plants - 43; Viruses - 0; Other Eukaryotes - 5 (source: NCBI BLink).
AT1G08410.1	2161	5.07279	6.19932	5.84117	5.2111	6.35788	4.3566		P-loop containing nucleoside triphosphate hydrolases superfamily protein; FUNCTIONS IN: GTP binding; INVOLVED IN: biological_process unknown; LOCATED IN: intracellular; EXPRESSED IN: 18 plant structures; EXPRESSED DURING: 13 growth stages; CONTAINS InterPro DOMAIN/s: GTP1/OBG (InterPro:IPR006073), GTP-binding protein, HSR1-related (InterPro:IPR002917); BEST Arabidopsis thaliana protein match is: …
AT1G08420.1	3740	0.0792187	0.136576	0.0635606	0.124594	0.132383	0.140558	BRI1 SUPPRESSOR 1 (BSU1)-LIKE 2 (BSL2)	BRI1 suppressor 1 (BSU1)-like 2 (BSL2); FUNCTIONS IN: hydrolase activity, manganese ion binding, protein serine/threonine phosphatase activity, phosphoprotein phosphatase activity, iron ion binding; INVOLVED IN: biological_process unknown; LOCATED IN: plasma membrane; EXPRESSED IN: male gametophyte, guard cell, cultured cell, pollen tube; EXPRESSED DURING: M germinated pollen stage; CONTAINS Inte…
AT1G08420.2	4020	0.135119	0.184819	0.112354	0.141675	0.135479	0.196152	BRI1 SUPPRESSOR 1 (BSU1)-LIKE 2 (BSL2)	BRI1 suppressor 1 (BSU1)-like 2 (BSL2); FUNCTIONS IN: hydrolase activity, manganese ion binding, protein serine/threonine phosphatase activity, iron ion binding, phosphoprotein phosphatase activity; INVOLVED IN: biological_process unknown; EXPRESSED IN: male gametophyte, guard cell, pollen tube; EXPRESSED DURING: M germinated pollen stage; CONTAINS InterPro DOMAIN/s: Serine/threonine protein phos…
AT1G08430.1	1566	-	-	0.0303597	-	-	-	ALUMINUM-ACTIVATED MALATE TRANSPORTER 1 (ALMT1)	Encodes a Al-activated malate efflux transporter. Is essential for aluminum tolerance but does not represent the major Al tolerance QTL. Staurosporine and calyculin A both block all changes in AtALMT1 gene expression (as a result malate release is totally inhibited).
AT1G08450.1	1490	0.0331407	0.031165	-	-	0.033229	-	CALRETICULIN 3 (CRT3)	Encodes one of three Arabidopsis calreticulins. In CRT-deficient mouse fibroblasts, this protein restores ER Ca2+ levels. Non-receptor component required for EFR-mediated immunity. Mutants show de-repressed anthocyanin accumulation in the presence of elf18, and EFR accumulation and signalling.
AT1G08460.1	1369	7.93538	8.12372	7.01516	5.63518	4.77391	6.51045	HISTONE DEACETYLASE 8 (HDA08)	histone deacetylase 8 (HDA08); CONTAINS InterPro DOMAIN/s: Histone deacetylase superfamily (InterPro:IPR000286); BEST Arabidopsis thaliana protein match is: histone deacetylase 5 (TAIR:AT5G61060.1); Has 9025 Blast hits to 8820 proteins in 1442 species: Archae - 223; Bacteria - 3178; Metazoa - 1474; Fungi - 641; Plants - 477; Viruses - 0; Other Eukaryotes - 3032 (source: NCBI BLink).
AT1G08465.1	1174	7.73924	6.22968	9.88124	8.07064	7.31704	9.83071	YABBY2 (YAB2)	Member of the YABBY family of Arabidopsis proteins involved in the abaxial cell fate specification in lateral organs
AT1G08470.1	1431	8.78206	6.50621	6.76106	7.94182	6.59112	5.1597	STRICTOSIDINE SYNTHASE-LIKE 3 (SSL3)	Although this enzyme is predicted to encode a strictosidine synthase (SS), it lacks a conserved catalytic glutamate residue found in active SS enzymes and it is not expected to have SS activity.
AT1G08480.1	761	20.9263	18.855	17.0869	22.3839	24.658	21.7912	SUCCINATE DEHYDROGENASE 6 (SDH6)	predicted to encode subunit 6 of mitochondrial complex II and to participate in the respiratory chain
AT1G08490.1	1761	17.7918	18.6033	13.499	17.9789	15.59	11.8186	CHLOROPLASTIC NIFS-LIKE CYSTEINE DESULFURASE (CPNIFS)	Chloroplastic NifS-like protein that can catalyze the conversion of cysteine into alanine and elemental sulfur (S(0)) and of selenocysteine into alanine and elemental Se (Se(0)). Overexpression enhances selenium tolerance and accumulation.
AT1G08500.1	945	0.57479	0.589661	1.25776	0.821835	0.314357	1.56771	EARLY NODULIN-LIKE PROTEIN 18 (ENODL18)	early nodulin-like protein 18 (ENODL18); FUNCTIONS IN: electron carrier activity, copper ion binding; LOCATED IN: anchored to membrane; EXPRESSED IN: 14 plant structures; EXPRESSED DURING: LP.06 six leaves visible, 4 anthesis, petal differentiation and expansion stage, LP.08 eight leaves visible, E expanded cotyledon stage; CONTAINS InterPro DOMAIN/s: Plastocyanin-like (InterPro:IPR003245), Cupre…
AT1G08510.1	2053	55.477	66.1705	63.6845	56.6682	52.5982	58.0089	FATTY ACYL-ACP THIOESTERASES B (FATB)	Encodes an acyl-acyl carrier protein thioesterase. Hydrolyzes primarily saturated acyl-ACPs with chain lengths that vary between 8 and 18 carbons. Involved in saturated fatty acid synthesis. Nuclear-encoded, plastid-targeted globular protein that is functional as dimer.
AT1G08520.1	2549	62.4075	63.8697	97.3622	71.7932	59.1649	75.0502	ALBINA 1 (ALB1)	Encodes the CHLD subunit of the Mg-chelatase enzyme involved in chlorophyll biosynthesis. Lines carrying recessive mutations of this locus are white and seedling lethal.
AT1G08530.1	939	5.9161	4.42599	7.4682	5.12794	4.82458	6.43815		unknown protein; FUNCTIONS IN: molecular_function unknown; INVOLVED IN: biological_process unknown; LOCATED IN: chloroplast; BEST Arabidopsis thaliana protein match is: unknown protein (TAIR:AT5G09995.2); Has 140 Blast hits to 140 proteins in 53 species: Archae - 0; Bacteria - 63; Metazoa - 0; Fungi - 0; Plants - 76; Viruses - 0; Other Eukaryotes - 1 (source: NCBI BLink).
AT1G08540.1	1993	24.1819	27.2021	39.373	46.9955	37.8849	35.7045	RNAPOLYMERASE SIGMA SUBUNIT 2 (SIG2)	Enodes a subunit of chloroplast RNA polymerase, confers the ability to recognize promoter sequences on the core enzyme. SIG1 is induced by red and blue light.
AT1G08550.1	1776	0.458764	0.313756	1.63296	0.612212	0.195146	1.17053	NON-PHOTOCHEMICAL QUENCHING 1 (NPQ1)	Violaxanthin deepoxidase involved in xanthophyll cycle.Two major consequences of the npq1 mutation are the absence of zeaxanthin formation in strong light and the partial inhibition of the quenching of singlet excited chlorophylls in the photosystem II light-harvesting complex
AT1G08550.2	1688	0.0292534	0.192566	0.633724	0.0306728	-	0.254804	NON-PHOTOCHEMICAL QUENCHING 1 (NPQ1)	Violaxanthin deepoxidase involved in xanthophyll cycle.Two major consequences of the npq1 mutation are the absence of zeaxanthin formation in strong light and the partial inhibition of the quenching of singlet excited chlorophylls in the photosystem II light-harvesting complex
AT1G08560.1	1191	2.03157	2.02742	1.77639	2.13015	1.33028	0.82258	SYNTAXIN OF PLANTS 111 (SYP111)	member of SYP11 syntaxin Gene Family
AT1G08570.1	1417	4.63479	9.73284	1.50985	2.94138	8.05388	1.21414	ATYPICAL CYS HIS RICH THIOREDOXIN 4 (ACHT4)	Encodes a member of the thioredoxin family protein. Located in the chloroplast. Shows high activity towards the chloroplast 2-Cys peroxiredoxin A, and poor activity towards the chloroplast NADP-malate dehydrogenase.
AT1G08570.2	1324	0.0745917	0.105217	-	-	0.0373952	-	ATYPICAL CYS HIS RICH THIOREDOXIN 4 (ACHT4)	Encodes a member of the thioredoxin family protein. Located in the chloroplast. Shows high activity towards the chloroplast 2-Cys peroxiredoxin A, and poor activity towards the chloroplast NADP-malate dehydrogenase.
AT1G08570.3	1340	0.0552758	0.121288	0.0354801	-	0.0738974	-	ATYPICAL CYS HIS RICH THIOREDOXIN 4 (ACHT4)	Encodes a member of the thioredoxin family protein. Located in the chloroplast. Shows high activity towards the chloroplast 2-Cys peroxiredoxin A, and poor activity towards the chloroplast NADP-malate dehydrogenase.
AT1G08570.4	1268	0.350487	0.201417	0.0187474	0.0408325	-	0.0753783	ATYPICAL CYS HIS RICH THIOREDOXIN 4 (ACHT4)	Encodes a member of the thioredoxin family protein. Located in the chloroplast. Shows high activity towards the chloroplast 2-Cys peroxiredoxin A, and poor activity towards the chloroplast NADP-malate dehydrogenase.
AT1G08580.1	642	8.96064	12.3684	15.1443	10.1212	17.5834	8.15108		unknown protein; Has 39 Blast hits to 39 proteins in 15 species: Archae - 0; Bacteria - 0; Metazoa - 0; Fungi - 0; Plants - 35; Viruses - 0; Other Eukaryotes - 4 (source: NCBI BLink).
AT1G08590.1	3444	0.573516	0.633706	0.503871	0.86443	0.675677	0.770133		similar to CLV1-like leucine rich repeat transmembrane receptor-like protein kinase (Ipomoea nil) (U77888)
AT1G08592.1	1614	-	-	0.0147284	-	-	-		Potential natural antisense gene, locus overlaps with AT1G08590
AT1G08600.2	4869	0.0101416	0.0190741	0.00488225	-	-	0.0147227	(ATRX)	ATRX; FUNCTIONS IN: helicase activity, DNA binding, ATP binding, nucleic acid binding; EXPRESSED IN: 24 plant structures; EXPRESSED DURING: 15 growth stages; CONTAINS InterPro DOMAIN/s: DEAD-like helicase, N-terminal (InterPro:IPR014001), DNA/RNA helicase, C-terminal (InterPro:IPR001650), Helicase, superfamily 1/2, ATP-binding domain (InterPro:IPR014021), SNF2-related (InterPro:IPR000330); BEST A…
AT1G08600.3	4853	0.0457879	0.0287054	0.0244917	0.0213376	0.0153033	0.0443137	(ATRX)	ATRX; FUNCTIONS IN: helicase activity, DNA binding, nucleic acid binding, ATP binding; EXPRESSED IN: 24 plant structures; EXPRESSED DURING: 15 growth stages; CONTAINS InterPro DOMAIN/s: DEAD-like helicase, N-terminal (InterPro:IPR014001), DNA/RNA helicase, C-terminal (InterPro:IPR001650), Helicase, superfamily 1/2, ATP-binding domain (InterPro:IPR014021), SNF2-related (InterPro:IPR000330); BEST A…
AT1G08610.1	2082	0.474349	0.646801	1.30162	0.746046	1.18903	0.504984		Pentatricopeptide repeat (PPR) superfamily protein; CONTAINS InterPro DOMAIN/s: Pentatricopeptide repeat (InterPro:IPR002885); BEST Arabidopsis thaliana protein match is: Pentatricopeptide repeat (PPR-like) superfamily protein (TAIR:AT1G09900.1); Has 46651 Blast hits to 12655 proteins in 271 species: Archae - 5; Bacteria - 25; Metazoa - 357; Fungi - 448; Plants - 44319; Viruses - 0; Other Eukaryo…
AT1G08620.1	4288	0.0172737	0.0758047	0.0277188	0.0422609	0.0519591	0.0390076	(PKDM7D)	PKDM7D; FUNCTIONS IN: sequence-specific DNA binding transcription factor activity; INVOLVED IN: regulation of transcription; LOCATED IN: nucleus; EXPRESSED IN: 23 plant structures; EXPRESSED DURING: 15 growth stages; CONTAINS InterPro DOMAIN/s: Transcription factor jumonji/aspartyl beta-hydroxylase (InterPro:IPR003347), FY-rich, C-terminal (InterPro:IPR003889), FY-rich, N-terminal (InterPro:IPR00…
AT1G08620.2	4181	0.336599	0.372064	0.341139	0.328164	0.378943	0.382913	(PKDM7D)	PKDM7D; FUNCTIONS IN: sequence-specific DNA binding transcription factor activity; INVOLVED IN: regulation of transcription; LOCATED IN: nucleus; EXPRESSED IN: 23 plant structures; EXPRESSED DURING: 15 growth stages; CONTAINS InterPro DOMAIN/s: Transcription factor jumonji/aspartyl beta-hydroxylase (InterPro:IPR003347), FY-rich, C-terminal (InterPro:IPR003889), FY-rich, N-terminal (InterPro:IPR00…
AT1G08630.3	1421	-	-	-	-	0.0348426	-	THREONINE ALDOLASE 1 (THA1)	Encodes a threonine aldolase, involved in threonine degradation to glycine. Primarily expressed in seeds and seedlings.
AT1G08640.1	1270	28.2475	24.9547	40.8611	27.2332	27.9524	26.3597	CHLOROPLAST J-LIKE DOMAIN 1 (CJD1)	Encodes a choloroplast membrane protein CJD1 (Chloroplast J-like Domain 1). Predicted to contain a transit peptide, three transmembrane domains and an N-terminal J-like domain. Influences fatty acid composition of chloroplast lipids.
AT1G08650.1	1376	5.9392	15.5067	18.9344	2.87851	6.29686	19.1542	PHOSPHOENOLPYRUVATE CARBOXYLASE KINASE 1 (PPCK1)	Encodes a phosphoenolpyruvate carboxylase kinase that is expressed at highest levels in leaves. Expression is induced by light.
AT1G08650.2	1130	-	0.0410936	0.0420738	-	-	0.0422919	PHOSPHOENOLPYRUVATE CARBOXYLASE KINASE 1 (PPCK1)	Encodes a phosphoenolpyruvate carboxylase kinase that is expressed at highest levels in leaves. Expression is induced by light.
AT1G08660.1	1617	0.946673	0.545628	1.55832	0.848518	0.443979	1.15263	MALE GAMETOPHYTE DEFECTIVE 2 (MGP2)	Encodes a sialyltransferase-like protein that is localized to the Golgi apparatus and is involved in pollen tube growth and pollen germination.
AT1G08660.2	1702	0.31914	0.600228	1.00562	0.349835	0.392716	0.730045	MALE GAMETOPHYTE DEFECTIVE 2 (MGP2)	Encodes a sialyltransferase-like protein that is localized to the Golgi apparatus and is involved in pollen tube growth and pollen germination.
AT1G08670.1	791	0.124854	-	-	-	-	-		ENTH/VHS family protein; CONTAINS InterPro DOMAIN/s: Epsin, N-terminal (InterPro:IPR001026), Epsin-like, N-terminal (InterPro:IPR013809), ENTH/VHS (InterPro:IPR008942); BEST Arabidopsis thaliana protein match is: ENTH/VHS family protein (TAIR:AT3G46540.1); Has 902 Blast hits to 902 proteins in 167 species: Archae - 0; Bacteria - 0; Metazoa - 537; Fungi - 217; Plants - 109; Viruses - 0; Other Euka…
AT1G08680.2	2757	0.179107	0.151586	0.267291	0.356814	0.161625	0.225342	ARF GAP-LIKE ZINC FINGER-CONTAINING PROTEIN ZIGA4 (ZIGA4)	A member of ARF GAP domain (AGD), A thaliana has 15 members, grouped into four classes. AGD14 belongs to the class 4, together with AGD15.
AT1G08680.3	2634	-	0.0176294	-	0.0196566	-	-	ARF GAP-LIKE ZINC FINGER-CONTAINING PROTEIN ZIGA4 (ZIGA4)	A member of ARF GAP domain (AGD), A thaliana has 15 members, grouped into four classes. AGD14 belongs to the class 4, together with AGD15.
AT1G08680.4	2403	0.102746	0.0193241	0.11871	0.0215462	0.185435	0.0397752	ARF GAP-LIKE ZINC FINGER-CONTAINING PROTEIN ZIGA4 (ZIGA4)	A member of ARF GAP domain (AGD), A thaliana has 15 members, grouped into four classes. AGD14 belongs to the class 4, together with AGD15.
AT1G08700.1	1561	13.2544	11.2297	10.9645	13.599	10.7999	8.46502	PRESENILIN-1 (PS1)	Encodes a protein similar to animal presenilin whose expression is increased in response to potassium (K+) deprivation.
AT1G08710.1	1122	0.396094	0.55872	0.466111	0.415312	0.485405	0.404638		F-box family protein; Has 132 Blast hits to 132 proteins in 42 species: Archae - 3; Bacteria - 4; Metazoa - 68; Fungi - 2; Plants - 38; Viruses - 0; Other Eukaryotes - 17 (source: NCBI BLink).
AT1G08710.2	1011	0.0976848	0.0459306	0.0705391	0.0256061	-	-		F-box family protein; INVOLVED IN: biological_process unknown; LOCATED IN: cellular_component unknown; EXPRESSED IN: 20 plant structures; EXPRESSED DURING: 10 growth stages; Has 110 Blast hits to 110 proteins in 39 species: Archae - 0; Bacteria - 4; Metazoa - 49; Fungi - 2; Plants - 38; Viruses - 0; Other Eukaryotes - 17 (source: NCBI BLink).
AT1G08720.1	3081	6.32272	5.87042	6.70483	5.56239	4.93345	6.14242	ENHANCED DISEASE RESISTANCE 1 (EDR1)	enhanced disease resistance 1 (EDR1) confers resistance to powdery mildew disease caused by the fungus Erysiphe cichoracearum
AT1G08730.1	4739	0.104199	0.102886	0.145469	0.103792	0.0417905	0.080675	(XIC)	Class XI myosin gene
AT1G08750.1	1528	0.242374	0.12156	0.155574	0.0677691	0.0648053	0.0625522		Peptidase C13 family; FUNCTIONS IN: GPI-anchor transamidase activity, cysteine-type endopeptidase activity; INVOLVED IN: proteolysis; LOCATED IN: endomembrane system; EXPRESSED IN: 23 plant structures; EXPRESSED DURING: 13 growth stages; CONTAINS InterPro DOMAIN/s: Peptidase C13, legumain (InterPro:IPR001096); BEST Arabidopsis thaliana protein match is: alpha-vacuolar processing enzyme (TAIR:AT2G…
AT1G08750.3	1419	0.278391	0.130897	0.201029	0.291899	0.279133	0.134714		Peptidase C13 family; FUNCTIONS IN: GPI-anchor transamidase activity, cysteine-type endopeptidase activity; INVOLVED IN: proteolysis; LOCATED IN: endomembrane system; EXPRESSED IN: 23 plant structures; EXPRESSED DURING: 13 growth stages; CONTAINS InterPro DOMAIN/s: Peptidase C13, legumain (InterPro:IPR001096); BEST Arabidopsis thaliana protein match is: alpha-vacuolar processing enzyme (TAIR:AT2G…
AT1G08760.1	2566	4.56079	5.98997	5.0582	6.76957	6.61823	6.21119		Plant protein of unknown function (DUF936); FUNCTIONS IN: molecular_function unknown; INVOLVED IN: biological_process unknown; LOCATED IN: cellular_component unknown; EXPRESSED IN: cultured cell; CONTAINS InterPro DOMAIN/s: Protein of unknown function DUF936, plant (InterPro:IPR010341); BEST Arabidopsis thaliana protein match is: Plant protein of unknown function (DUF936) (TAIR:AT3G14170.1); Has …
AT1G08770.1	865	8.36315	9.07243	7.6674	10.1456	11.4191	10.8287	PRENYLATED RAB ACCEPTOR 1.E (PRA1.E)	prenylated RAB acceptor 1.E (PRA1.E); CONTAINS InterPro DOMAIN/s: Prenylated rab acceptor PRA1 (InterPro:IPR004895); BEST Arabidopsis thaliana protein match is: PRA1 (Prenylated rab acceptor) family protein (TAIR:AT1G55190.1); Has 522 Blast hits to 522 proteins in 132 species: Archae - 0; Bacteria - 0; Metazoa - 107; Fungi - 87; Plants - 296; Viruses - 0; Other Eukaryotes - 32 (source: NCBI BLink…
AT1G08780.1	602	6.89019	6.74939	8.21347	5.84841	7.19641	5.63635	ABI3-INTERACTING PROTEIN 3 (AIP3)	ABI3-interacting protein 3 (AIP3); FUNCTIONS IN: unfolded protein binding; INVOLVED IN: protein folding; LOCATED IN: prefoldin complex; EXPRESSED IN: 23 plant structures; EXPRESSED DURING: 13 growth stages; CONTAINS InterPro DOMAIN/s: Prefoldin beta-like (InterPro:IPR002777), Prefoldin, subunit 4 (InterPro:IPR016661); Has 376 Blast hits to 375 proteins in 196 species: Archae - 2; Bacteria - 0; Me…
AT1G08800.1	4026	0.0122652	0.00576699	0.0236182	0.0128603	0.0122979	0.0237406		Protein of unknown function, DUF593; INVOLVED IN: response to salt stress, N-terminal protein myristoylation; LOCATED IN: endomembrane system; EXPRESSED IN: 20 plant structures; EXPRESSED DURING: 12 growth stages; CONTAINS InterPro DOMAIN/s: Protein of unknown function DUF593 (InterPro:IPR007656); BEST Arabidopsis thaliana protein match is: Protein of unknown function, DUF593 (TAIR:AT2G30690.1); …
AT1G08800.2	4101	0.174593	0.232122	0.173897	0.138876	0.0965838	0.0932258		Protein of unknown function, DUF593; INVOLVED IN: response to salt stress; LOCATED IN: endomembrane system; EXPRESSED IN: 20 plant structures; EXPRESSED DURING: 12 growth stages; CONTAINS InterPro DOMAIN/s: Protein of unknown function DUF593 (InterPro:IPR007656); BEST Arabidopsis thaliana protein match is: Protein of unknown function, DUF593 (TAIR:AT2G30690.1); Has 30201 Blast hits to 17322 prote…
AT1G08810.1	1123	1.71488	1.90209	3.1752	2.14387	1.85171	1.65967	MYB DOMAIN PROTEIN 60 (MYB60)	putative transcription factor of the R2R3-MYB gene family. Transcript increases under conditions that promote stomatal opening (white and blue light, abi1-1 mutation) and decreases under conditions that trigger stomatal closure (ABA, desiccation, darkness), with the exception of elevated CO2. Expressed exclusively in guard cells of all tissues. It is required for light-induced opening of stomata.…
AT1G08810.2	953	0.595872	0.633437	0.623601	0.651949	0.727343	0.676981	MYB DOMAIN PROTEIN 60 (MYB60)	putative transcription factor of the R2R3-MYB gene family. Transcript increases under conditions that promote stomatal opening (white and blue light, abi1-1 mutation) and decreases under conditions that trigger stomatal closure (ABA, desiccation, darkness), with the exception of elevated CO2. Expressed exclusively in guard cells of all tissues. It is required for light-induced opening of stomata.…
AT1G08820.1	1716	0.0431641	0.0270605	0.0831177	0.120689	0.0865582	0.0974735	VAMP/SYNAPTOBREVIN-ASSOCIATED PROTEIN 27-2 (VAP27-2)	Encodes VAP33-like protein that interacts with cowpea mosaic virus protein 60K. Is a SNARE-like protein that may be involved in vesicular transport to or from the ER.
AT1G08820.2	1592	0.372209	0.452108	0.238911	0.617925	0.528701	0.615385	VAMP/SYNAPTOBREVIN-ASSOCIATED PROTEIN 27-2 (VAP27-2)	Encodes VAP33-like protein that interacts with cowpea mosaic virus protein 60K. Is a SNARE-like protein that may be involved in vesicular transport to or from the ER.
AT1G08830.1	872	14.695	15.2301	17.4471	6.91727	7.52322	5.5901	COPPER/ZINC SUPEROXIDE DISMUTASE 1 (CSD1)	Encodes a cytosolic copper/zinc superoxide dismutase CSD1 that can detoxify superoxide radicals. Its expression is affected by miR398-directed mRNA cleavage. Regulated by biotic and abiotic stress. Activation of CSD1 in the cytoplasm involves both a CCS-dependent and -independent pathway.
AT1G08840.2	4340	0.227556	0.0802462	0.147888	0.238597	0.148306	0.148655	EMBRYO DEFECTIVE 2411 (emb2411)	embryo defective 2411 (emb2411); FUNCTIONS IN: ATP-dependent DNA helicase activity, DNA binding, ATP binding; INVOLVED IN: DNA replication, embryo development ending in seed dormancy; LOCATED IN: chloroplast; EXPRESSED IN: 22 plant structures; EXPRESSED DURING: 13 growth stages; CONTAINS InterPro DOMAIN/s: DNA helicase, UvrD/REP type (InterPro:IPR000212), DNA replication factor Dna2 (InterPro:IPR…
AT1G08845.1	785	0.503232	0.68027	0.878189	0.758496	0.91454	0.760985		Ribosomal L18p/L5e family protein; FUNCTIONS IN: structural constituent of ribosome; INVOLVED IN: translation; LOCATED IN: ribosome, intracellular; CONTAINS InterPro DOMAIN/s: Ribosomal protein L18/L5 (InterPro:IPR005484); BEST Arabidopsis thaliana protein match is: Ribosomal L18p/L5e family protein (TAIR:AT3G20230.1); Has 242 Blast hits to 242 proteins in 53 species: Archae - 0; Bacteria - 82; M…
AT1G08860.1	1755	0.168819	0.0264592	0.0812707	-	0.0282116	0.0544614	BONZAI 3 (BON3)	Encodes a copine-like protein, which is a member of a newly identified class of calcium-dependent, phospholipid binding proteins that are present in a wide range of organisms. Overexpression of this gene suppresses bon1-1 phenotypes. Double mutant analyses with bon1-1 suggest that BON1 and BON3 have overlapping functions in maintaining cellular homeostasis and inhibiting cell death.
AT1G08880.1	748	33.1398	45.9081	47.3527	36.5821	59.0429	57.9165	(H2AXA)	Encodes HTA5, a histone H2A protein. H2AX is a meiosis-specific isoform of histone H2A. Upon DSB formation, rapid accumulation of phosphorylated H2AX (&#947;-H2AX) occurs around the break site. H2AX foci accumulate in early G2. Immunolocalization studies in spread preparations of wild-type meiocytes at G2/early leptotene revealed the accumulation of numerous rather diffuse &#947;-H2AX foci throug…
AT1G08890.1	1675	0.471687	0.249506	4.59822	0.293653	0.354708	10.1571		Major facilitator superfamily protein; FUNCTIONS IN: carbohydrate transmembrane transporter activity, sugar:hydrogen symporter activity; INVOLVED IN: transport, transmembrane transport; LOCATED IN: chloroplast, membrane; CONTAINS InterPro DOMAIN/s: Sugar transporter, conserved site (InterPro:IPR005829), Major facilitator superfamily (InterPro:IPR020846), General substrate transporter (InterPro:IP…
AT1G08900.3	1548	-	0.0299973	0.0307128	0.267574	0.143928	0.092616		Major facilitator superfamily protein; FUNCTIONS IN: carbohydrate transmembrane transporter activity; INVOLVED IN: transport, transmembrane transport; LOCATED IN: integral to membrane, membrane; CONTAINS InterPro DOMAIN/s: Sugar transporter, conserved site (InterPro:IPR005829), Major facilitator superfamily (InterPro:IPR020846), General substrate transporter (InterPro:IPR005828), Sugar/inositol t…
AT1G08910.1	2844	3.48123	3.32268	4.30465	3.25873	2.27188	3.5708		FUNCTIONS IN: zinc ion binding; INVOLVED IN: embryo development ending in seed dormancy; LOCATED IN: cellular_component unknown; CONTAINS InterPro DOMAIN/s: Zinc finger, MIZ-type (InterPro:IPR004181); BEST Arabidopsis thaliana protein match is: RING/U-box superfamily protein (TAIR:AT5G41580.1); Has 1002 Blast hits to 979 proteins in 199 species: Archae - 0; Bacteria - 25; Metazoa - 593; Fungi - 1…
AT1G08930.1	1874	0.210799	0.0991159	0.05074	0.0552568	0.0528402	0.0255015	EARLY RESPONSE TO DEHYDRATION 6 (ERD6)	encodes a putative sucrose transporter whose gene expression is induced by dehydration and cold.
AT1G08940.1	913	0.649021	0.813771	0.390553	0.482029	0.35249	0.732813		Phosphoglycerate mutase family protein; FUNCTIONS IN: catalytic activity; INVOLVED IN: metabolic process; LOCATED IN: cellular_component unknown; EXPRESSED IN: 22 plant structures; EXPRESSED DURING: 13 growth stages; CONTAINS InterPro DOMAIN/s: Histidine phosphatase superfamily, clade-1 (InterPro:IPR013078), Phosphoglycerate/bisphosphoglycerate mutase, active site (InterPro:IPR001345); BEST Arabi…
AT1G08960.1	2051	3.38266	2.98856	4.82156	3.87497	3.52445	4.01938	CATION EXCHANGER 11 (CAX11)	Encodes a member of the Potassium-dependent sodium-calcium exchanger like-family that localizes to the plasma membrane and nuclear periphery, and has a role in mediating high-af&#64257;nity K+ uptake and Na+ transport in yeast.
AT1G08970.1	1034	0.047756	0.179636	0.06897	0.0751097	0.215475	0.0924369	NUCLEAR FACTOR Y, SUBUNIT C9 (NF-YC9)	heme activated protein (HAP5c)
AT1G08970.4	1613	0.367363	0.129548	0.338964	0.481484	0.460427	0.385163	NUCLEAR FACTOR Y, SUBUNIT C9 (NF-YC9)	heme activated protein (HAP5c)
AT1G08980.1	1512	21.1464	7.23256	33.5508	16.3682	4.53526	34.7836	AMIDASE 1 (AMI1)	Encodes an enzyme with similarity to bacterial acylamidohydrolases and exhibits indole-3-acetamide amidohydrolase activity in vitro. This enzyme may be involved in the in vivo biosynthesis of indole-acetic acid from indole-3-acetamide, a native metabolite of A. thaliana. It appears to exist as a monomer.
AT1G08990.1	1907	0.0258939	-	-	-	-	-	PLANT GLYCOGENIN-LIKE STARCH INITIATION PROTEIN 5 (PGSIP5)	plant glycogenin-like starch initiation protein 5 (PGSIP5); FUNCTIONS IN: transferase activity, transferring glycosyl groups; INVOLVED IN: biosynthetic process; LOCATED IN: endomembrane system; EXPRESSED IN: root; CONTAINS InterPro DOMAIN/s: Glycosyl transferase, family 8 (InterPro:IPR002495); BEST Arabidopsis thaliana protein match is: plant glycogenin-like starch initiation protein 4 (TAIR:AT1G…
AT1G09000.1	2270	0.511199	0.327301	0.827296	0.524599	0.370789	0.715795	NPK1-RELATED PROTEIN KINASE 1 (NP1)	NPK1-related protein kinase 1S
AT1G09010.1	3025	5.61541	4.88152	8.65996	6.88915	5.79405	10.727		glycoside hydrolase family 2 protein; FUNCTIONS IN: cation binding, hydrolase activity, hydrolyzing O-glycosyl compounds, catalytic activity; INVOLVED IN: carbohydrate metabolic process; LOCATED IN: vacuole; EXPRESSED IN: 23 plant structures; EXPRESSED DURING: 13 growth stages; CONTAINS InterPro DOMAIN/s: Glycoside hydrolase family 2, immunoglobulin-like beta-sandwich (InterPro:IPR006102), Glycos…
AT1G09020.1	2302	10.9077	13.0109	13.4968	14.7095	13.636	13.1619	HOMOLOG OF YEAST SUCROSE NONFERMENTING 4 (SNF4)	putative activator subunit of SNF1-related protein kinase
AT1G09040.1	3095	0.494595	0.495115	1.12138	0.443313	0.631889	1.09631		unknown protein; FUNCTIONS IN: molecular_function unknown; INVOLVED IN: biological_process unknown; LOCATED IN: membrane; EXPRESSED IN: leaf; BEST Arabidopsis thaliana protein match is: unknown protein (TAIR:AT1G09050.1); Has 614 Blast hits to 567 proteins in 104 species: Archae - 2; Bacteria - 12; Metazoa - 344; Fungi - 31; Plants - 81; Viruses - 0; Other Eukaryotes - 144 (source: NCBI BLink).
AT1G09050.1	2782	0.541366	0.876305	2.02512	0.576939	0.765271	1.27978		unknown protein; BEST Arabidopsis thaliana protein match is: unknown protein (TAIR:AT1G09040.1); Has 552 Blast hits to 499 proteins in 115 species: Archae - 0; Bacteria - 86; Metazoa - 259; Fungi - 14; Plants - 77; Viruses - 0; Other Eukaryotes - 116 (source: NCBI BLink).
AT1G09060.1	3012	-	-	-	0.0343796	0.049314	-		Zinc finger, RING-type;Transcription factor jumonji/aspartyl beta-hydroxylase; FUNCTIONS IN: sequence-specific DNA binding transcription factor activity, zinc ion binding; EXPRESSED IN: 24 plant structures; EXPRESSED DURING: 15 growth stages; CONTAINS InterPro DOMAIN/s: Transcription factor jumonji/aspartyl beta-hydroxylase (InterPro:IPR003347), Zinc finger, RING-type (InterPro:IPR001841), Transc…
AT1G09060.2	3075	0.329198	0.27937	0.146882	-	-	-		Zinc finger, RING-type;Transcription factor jumonji/aspartyl beta-hydroxylase; FUNCTIONS IN: sequence-specific DNA binding transcription factor activity, zinc ion binding; EXPRESSED IN: 24 plant structures; EXPRESSED DURING: 15 growth stages; CONTAINS InterPro DOMAIN/s: Transcription factor jumonji/aspartyl beta-hydroxylase (InterPro:IPR003347), Zinc finger, RING-type (InterPro:IPR001841), Transc…
AT1G09060.3	3085	0.0160064	0.0451564	0.0154111	-	0.0320981	0.0309821		Zinc finger, RING-type;Transcription factor jumonji/aspartyl beta-hydroxylase; FUNCTIONS IN: sequence-specific DNA binding transcription factor activity, zinc ion binding; EXPRESSED IN: 24 plant structures; EXPRESSED DURING: 15 growth stages; CONTAINS InterPro DOMAIN/s: Transcription factor jumonji/aspartyl beta-hydroxylase (InterPro:IPR003347), Zinc finger, RING-type (InterPro:IPR001841), Transc…
AT1G09070.1	1266	54.5283	102.225	28.3533	48.5652	62.6908	46.0346	SOYBEAN GENE REGULATED BY COLD-2 (SRC2)	SRC2 specifically binds the peptide PIEPPPHH, and moves from ER to a vacuole fraction where it gets internalized. Involved in Protein Storage Vacuole targeting.
AT1G09080.2	2086	0.0236719	0.0222607	0.0227916	-	-	-	BINDING PROTEIN 3 (BIP3)	BIP3; FUNCTIONS IN: ATP binding; INVOLVED IN: protein folding, response to heat, pollen tube growth; LOCATED IN: endoplasmic reticulum lumen; EXPRESSED IN: 10 plant structures; EXPRESSED DURING: 10 growth stages; CONTAINS InterPro DOMAIN/s: Heat shock protein 70, conserved site (InterPro:IPR018181), Heat shock protein Hsp70 (InterPro:IPR001023), Heat shock protein 70 (InterPro:IPR013126); BEST Ar…
AT1G09100.1	1487	4.00151	3.63805	5.88297	3.09888	1.86458	3.79234	26S PROTEASOME AAA-ATPASE SUBUNIT RPT5B (RPT5B)	Encodes RPT5b (Regulatory Particle 5b), one of the six AAA-ATPases of the proteasome regulatory particle. Essential for gametophyte development. In Arabidopsis, the RPT5 subunit is encoded by two highly homologous genes, RPT5a and RPT5b. RPT5a and RPT5b show accession-dependent functional redundancy. In Wassilewskija (Ws) accession: mutant alleles of RPT5a displayed 50% pollen lethality, indicati…
AT1G09130.1	1368	5.3242	6.85675	8.06291	7.3046	7.31088	6.16587		ATP-dependent caseinolytic (Clp) protease/crotonase family protein; FUNCTIONS IN: serine-type endopeptidase activity; INVOLVED IN: proteolysis; LOCATED IN: in 6 components; EXPRESSED IN: 24 plant structures; EXPRESSED DURING: 15 growth stages; CONTAINS InterPro DOMAIN/s: Peptidase S14, ClpP (InterPro:IPR001907); BEST Arabidopsis thaliana protein match is: CLP protease proteolytic subunit 1 (TAIR:…
AT1G09130.2	1180	0.251083	0.255791	0.483492	0.219388	0.419587	0.202499		ATP-dependent caseinolytic (Clp) protease/crotonase family protein; FUNCTIONS IN: serine-type endopeptidase activity; INVOLVED IN: proteolysis; LOCATED IN: thylakoid, mitochondrion, chloroplast stroma, chloroplast; EXPRESSED IN: 24 plant structures; EXPRESSED DURING: 15 growth stages; CONTAINS InterPro DOMAIN/s: Peptidase S14, ClpP (InterPro:IPR001907); BEST Arabidopsis thaliana protein match is:…
AT1G09130.3	1338	0.0738112	-	0.0355331	0.0386963	0.0370039	0.0714348		ATP-dependent caseinolytic (Clp) protease/crotonase family protein; FUNCTIONS IN: serine-type endopeptidase activity; INVOLVED IN: proteolysis; LOCATED IN: mitochondrion, chloroplast stroma; EXPRESSED IN: 24 plant structures; EXPRESSED DURING: 15 growth stages; CONTAINS InterPro DOMAIN/s: Peptidase S14, ClpP (InterPro:IPR001907); BEST Arabidopsis thaliana protein match is: CLP protease proteolyti…
AT1G09140.1	1273	0.27153	0.966653	0.44817	0.244033	1.59463	0.67574	SERINE/ARGININE-RICH PROTEIN SPLICING FACTOR 30 (SR30)	Encodes a serine-arginine rich RNA binding protein involved in regulation of splicing (including splicing of itself). Exists as 3 alternative spliced forms that are differentially expressed. Barta et al (2010) have proposed a nomenclature for Serine/Arginine-Rich Protein Splicing Factors (SR proteins): Plant Cell. 2010, 22:2926.
AT1G09140.2	1611	2.06898	2.39241	1.80021	3.06926	1.92083	2.19519	SERINE/ARGININE-RICH PROTEIN SPLICING FACTOR 30 (SR30)	Encodes a serine-arginine rich RNA binding protein involved in regulation of splicing (including splicing of itself). Exists as 3 alternative spliced forms that are differentially expressed. Barta et al (2010) have proposed a nomenclature for Serine/Arginine-Rich Protein Splicing Factors (SR proteins): Plant Cell. 2010, 22:2926.
AT1G09150.1	1014	10.1779	9.29632	13.902	11.0547	9.47257	11.2876		pseudouridine synthase and archaeosine transglycosylase (PUA) domain-containing protein; FUNCTIONS IN: RNA binding; INVOLVED IN: biological_process unknown; LOCATED IN: cellular_component unknown; EXPRESSED IN: 24 plant structures; EXPRESSED DURING: 14 growth stages; CONTAINS InterPro DOMAIN/s: Pseudouridine synthase/archaeosine transglycosylase-like (InterPro:IPR015947), Pseudouridine synthase/a…
AT1G09155.1	1172	-	0.039621	-	-	0.0422451	0.0407763	PHLOEM PROTEIN 2-B15 (PP2-B15)	phloem protein 2-B15 (PP2-B15); FUNCTIONS IN: carbohydrate binding; LOCATED IN: endomembrane system; EXPRESSED IN: 6 plant structures; EXPRESSED DURING: 4 anthesis, C globular stage, petal differentiation and expansion stage; BEST Arabidopsis thaliana protein match is: phloem protein 2-B13 (TAIR:AT1G56240.1); Has 535 Blast hits to 526 proteins in 37 species: Archae - 0; Bacteria - 0; Metazoa - 0;…
AT1G09157.1	732	-	0.0634369	0.0649499	-	-	0.0652867		Protein of unknown function (DUF679); LOCATED IN: chloroplast; CONTAINS InterPro DOMAIN/s: Protein of unknown function DUF679 (InterPro:IPR007770); BEST Arabidopsis thaliana protein match is: Protein of unknown function (DUF679) (TAIR:AT5G39650.1); Has 35333 Blast hits to 34131 proteins in 2444 species: Archae - 798; Bacteria - 22429; Metazoa - 974; Fungi - 991; Plants - 531; Viruses - 0; Other E…
AT1G09160.1	1934	0.331921	0.384164	0.688321	0.21417	0.179203	0.457142		Protein phosphatase 2C family protein; FUNCTIONS IN: protein serine/threonine phosphatase activity, catalytic activity; LOCATED IN: plasma membrane; EXPRESSED IN: 23 plant structures; EXPRESSED DURING: 13 growth stages; CONTAINS InterPro DOMAIN/s: Protein phosphatase 2C-related (InterPro:IPR001932), Protein phosphatase 2C (InterPro:IPR015655), Protein phosphatase 2C, N-terminal (InterPro:IPR01404…
AT1G09160.2	1868	0.343649	0.273444	0.585384	0.443474	0.397575	0.409335		Protein phosphatase 2C family protein; FUNCTIONS IN: protein serine/threonine phosphatase activity, catalytic activity; LOCATED IN: plasma membrane; EXPRESSED IN: 23 plant structures; EXPRESSED DURING: 13 growth stages; CONTAINS InterPro DOMAIN/s: Protein phosphatase 2C-related (InterPro:IPR001932), Protein phosphatase 2C (InterPro:IPR015655), Protein phosphatase 2C, N-terminal (InterPro:IPR01404…
AT1G09170.1	3033	0.130246	0.0535857	0.125403	0.392627	0.204052	0.283619		P-loop nucleoside triphosphate hydrolases superfamily protein with CH (Calponin Homology) domain; FUNCTIONS IN: microtubule motor activity, ATP binding; INVOLVED IN: microtubule-based movement; EXPRESSED IN: shoot, male gametophyte, root, flower, pollen tube; EXPRESSED DURING: L mature pollen stage, M germinated pollen stage, 4 anthesis; CONTAINS InterPro DOMAIN/s: Kinesin, motor region, conserve…
AT1G09180.1	737	0.70351	1.13412	1.99979	0.702518	2.51923	1.91289	SECRETION-ASSOCIATED RAS SUPER FAMILY 1 (SARA1A)	A member of ARF-like GTPase family. A thaliana has 21 members, in two subfamilies, ARF and ARF-like (ARL) GTPases.
AT1G09190.1	1599	0.494106	0.464649	0.683863	0.69617	0.448977	0.433367		Tetratricopeptide repeat (TPR)-like superfamily protein; FUNCTIONS IN: molecular_function unknown; INVOLVED IN: biological_process unknown; LOCATED IN: mitochondrion; EXPRESSED IN: shoot apex, embryo, sperm cell, flower, seed; EXPRESSED DURING: petal differentiation and expansion stage, E expanded cotyledon stage, D bilateral stage; CONTAINS InterPro DOMAIN/s: Pentatricopeptide repeat (InterPro:I…
AT1G09195.1	1695	0.23306	0.150677	0.210369	0.0916382	0.0730255	0.0704865		FUNCTIONS IN: molecular_function unknown; INVOLVED IN: biological_process unknown; LOCATED IN: mitochondrion; CONTAINS InterPro DOMAIN/s: Metal-dependent phosphohydrolase, HD subdomain (InterPro:IPR006674), Ppx/GppA phosphatase (InterPro:IPR003695); Has 30201 Blast hits to 17322 proteins in 780 species: Archae - 12; Bacteria - 1396; Metazoa - 17338; Fungi - 3422; Plants - 5037; Viruses - 0; Other…
AT1G09195.2	2041	0.520168	0.250267	0.267883	0.380516	0.14555	0.316102		FUNCTIONS IN: molecular_function unknown; INVOLVED IN: biological_process unknown; CONTAINS InterPro DOMAIN/s: Metal-dependent phosphohydrolase, HD subdomain (InterPro:IPR006674), Ppx/GppA phosphatase (InterPro:IPR003695).
AT1G09200.1	607	43.3191	37.906	67.6337	28.7879	28.1407	57.3557		Histone superfamily protein; FUNCTIONS IN: DNA binding; INVOLVED IN: nucleosome assembly; LOCATED IN: chloroplast, nucleosome; EXPRESSED IN: 24 plant structures; EXPRESSED DURING: 15 growth stages; CONTAINS InterPro DOMAIN/s: Histone H3 (InterPro:IPR000164), Histone-fold (InterPro:IPR009072), Histone core (InterPro:IPR007125); BEST Arabidopsis thaliana protein match is: Histone superfamily protei…
AT1G09210.1	1745	31.0993	50.7734	57.3381	37.6375	63.7405	51.5282	CALRETICULIN 1B (CRT1b)	Encodes one of three Arabidopsis calreticulins.
AT1G09220.1	1675	0.530647	0.346536	0.652834	0.726404	0.487723	0.627688		Pentatricopeptide repeat (PPR) superfamily protein; INVOLVED IN: biological_process unknown; LOCATED IN: cytosolic ribosome; EXPRESSED IN: 7 plant structures; EXPRESSED DURING: 4 anthesis, F mature embryo stage, petal differentiation and expansion stage, E expanded cotyledon stage, D bilateral stage; CONTAINS InterPro DOMAIN/s: Pentatricopeptide repeat (InterPro:IPR002885); BEST Arabidopsis thali…
AT1G09230.1	1507	3.93203	4.34469	8.18679	9.10454	7.78645	11.2736		RNA-binding (RRM/RBD/RNP motifs) family protein; FUNCTIONS IN: RNA binding, nucleotide binding, nucleic acid binding; LOCATED IN: cellular_component unknown; EXPRESSED IN: 22 plant structures; EXPRESSED DURING: 13 growth stages; CONTAINS InterPro DOMAIN/s: RNA recognition motif, RNP-1 (InterPro:IPR000504), Nucleotide-binding, alpha-beta plait (InterPro:IPR012677); Has 908 Blast hits to 898 protei…
AT1G09240.1	1250	8.03901	10.3645	8.8811	8.32552	8.51594	10.0741	NICOTIANAMINE SYNTHASE 3 (NAS3)	Encodes a nicotianamine synthase.
AT1G09245.1	455	0.108527	-	-	-	-	-		Plant self-incompatibility protein S1 family; FUNCTIONS IN: molecular_function unknown; INVOLVED IN: biological_process unknown; LOCATED IN: endomembrane system; CONTAINS InterPro DOMAIN/s: Plant self-incompatibility S1 (InterPro:IPR010264); BEST Arabidopsis thaliana protein match is: Plant self-incompatibility protein S1 family (TAIR:AT5G39493.1); Has 107 Blast hits to 107 proteins in 3 species:…
AT1G09250.1	980	15.1666	17.7925	17.5862	17.3818	15.5607	16.7996		basic helix-loop-helix (bHLH) DNA-binding superfamily protein; FUNCTIONS IN: sequence-specific DNA binding transcription factor activity; INVOLVED IN: regulation of transcription; LOCATED IN: nucleus, chloroplast; EXPRESSED IN: 22 plant structures; EXPRESSED DURING: 13 growth stages; CONTAINS InterPro DOMAIN/s: Helix-loop-helix DNA-binding domain (InterPro:IPR001092), Helix-loop-helix DNA-binding…
AT1G09260.1	417	0.118417	-	-	-	0.118732	-		Chaperone DnaJ-domain superfamily protein; FUNCTIONS IN: unfolded protein binding, heat shock protein binding; INVOLVED IN: protein folding; LOCATED IN: cellular_component unknown; CONTAINS InterPro DOMAIN/s: Molecular chaperone, heat shock protein, Hsp40, DnaJ (InterPro:IPR015609), Heat shock protein DnaJ, N-terminal (InterPro:IPR001623), Heat shock protein DnaJ (InterPro:IPR003095); BEST Arabid…
AT1G09270.2	2062	0.167632	0.0225198	-	0.0627735	0.0240113	0.0231765	IMPORTIN ALPHA ISOFORM 4 (IMPA-4)	Protein interacts with Agrobacterium proteins VirD2 and VirE2.
AT1G09270.3	2094	0.0235815	0.0221757	0.0227046	-	-	-	IMPORTIN ALPHA ISOFORM 4 (IMPA-4)	Protein interacts with Agrobacterium proteins VirD2 and VirE2.
AT1G09280.1	1917	5.76998	3.42758	3.94334	8.06209	3.9516	3.75189		CONTAINS InterPro DOMAIN/s: Rhodanese-like (InterPro:IPR001763), Serine hydrolase (InterPro:IPR005645); BEST Arabidopsis thaliana protein match is: Rhodanese/Cell cycle control phosphatase superfamily protein (TAIR:AT2G40760.1); Has 5925 Blast hits to 5912 proteins in 1592 species: Archae - 0; Bacteria - 2946; Metazoa - 156; Fungi - 408; Plants - 229; Viruses - 0; Other Eukaryotes - 2186 (source:…
AT1G09290.1	1259	1.6473	1.58597	1.86926	2.89927	2.33989	1.76507		unknown protein; Has 73 Blast hits to 71 proteins in 26 species: Archae - 0; Bacteria - 0; Metazoa - 5; Fungi - 11; Plants - 54; Viruses - 0; Other Eukaryotes - 3 (source: NCBI BLink).
AT1G09300.1	1626	0.24295	0.314141	0.116958	0.509477	0.411071	0.235129		Metallopeptidase M24 family protein; FUNCTIONS IN: metallopeptidase activity, manganese ion binding, metalloexopeptidase activity, aminopeptidase activity; INVOLVED IN: proteolysis, cellular process; LOCATED IN: mitochondrion; EXPRESSED IN: 18 plant structures; EXPRESSED DURING: 10 growth stages; CONTAINS InterPro DOMAIN/s: Peptidase M24B, X-Pro dipeptidase/aminopeptidase P N-terminal (InterPro:I…
AT1G09300.2	2129	0.0927754	0.0872444	0.0893252	0.133756	0.127906	0.0448942		Metallopeptidase M24 family protein; FUNCTIONS IN: metallopeptidase activity, manganese ion binding, metalloexopeptidase activity, aminopeptidase activity; INVOLVED IN: proteolysis, cellular process; EXPRESSED IN: 18 plant structures; EXPRESSED DURING: 10 growth stages; CONTAINS InterPro DOMAIN/s: Peptidase M24B, X-Pro dipeptidase/aminopeptidase P N-terminal (InterPro:IPR007865), Peptidase M24, s…
AT1G09310.1	826	573.755	873.707	1252.96	985.899	1328.92	1193.16		Protein of unknown function, DUF538; INVOLVED IN: biological_process unknown; LOCATED IN: apoplast; EXPRESSED IN: 22 plant structures; EXPRESSED DURING: 14 growth stages; CONTAINS InterPro DOMAIN/s: Protein of unknown function DUF538 (InterPro:IPR007493); BEST Arabidopsis thaliana protein match is: Protein of unknown function, DUF538 (TAIR:AT1G56580.1); Has 409 Blast hits to 409 proteins in 33 sp…
AT1G09320.1	2018	0.575036	0.379678	1.37824	0.833849	0.404825	0.982795		agenet domain-containing protein; FUNCTIONS IN: RNA binding; INVOLVED IN: biological_process unknown; LOCATED IN: chloroplast; EXPRESSED IN: 24 plant structures; EXPRESSED DURING: 15 growth stages; CONTAINS InterPro DOMAIN/s: Tudor-like, plant (InterPro:IPR014002), Agenet (InterPro:IPR008395); BEST Arabidopsis thaliana protein match is: agenet domain-containing protein (TAIR:AT3G06520.1); Has 769…
AT1G09330.1	990	21.5974	21.3417	22.1629	21.024	22.2051	20.0573		unknown protein; FUNCTIONS IN: molecular_function unknown; INVOLVED IN: biological_process unknown; LOCATED IN: integral to membrane; EXPRESSED IN: 24 plant structures; EXPRESSED DURING: 15 growth stages; CONTAINS InterPro DOMAIN/s: Protein of unknown function DUF846, eukaryotic (InterPro:IPR008564); Has 518 Blast hits to 518 proteins in 206 species: Archae - 0; Bacteria - 0; Metazoa - 193; Fungi…
AT1G09340.1	1481	627.049	664.524	492.544	926.787	862.302	426.414	CHLOROPLAST RNA BINDING (CRB)	Encodes CHLOROPLAST RNA BINDING (CRB), a putative RNA-binding protein. CRB is important for the proper functioning of the chloroplast. Mutations in CRB also affects the circadian system, altering the expression of both oscillator and output genes.
AT1G09350.1	1301	-	0.107077	4.75068	-	1.29392	10.9098	GALACTINOL SYNTHASE 3 (GolS3)	Predicted to encode a galactinol synthase
AT1G09390.1	1341	4.06894	3.91294	15.901	3.72584	4.3567	11.3684		GDSL-like Lipase/Acylhydrolase superfamily protein; FUNCTIONS IN: hydrolase activity, acting on ester bonds, carboxylesterase activity; INVOLVED IN: glycerol biosynthetic process, lipid metabolic process; LOCATED IN: chloroplast stroma; EXPRESSED IN: 22 plant structures; EXPRESSED DURING: 13 growth stages; CONTAINS InterPro DOMAIN/s: Lipase, GDSL (InterPro:IPR001087); BEST Arabidopsis thaliana pr…
AT1G09400.1	1182	0.208882	0.432144	0.28156	-	0.356046	0.363882		FMN-linked oxidoreductases superfamily protein; FUNCTIONS IN: oxidoreductase activity, FMN binding, catalytic activity; INVOLVED IN: metabolic process; LOCATED IN: mitochondrion; CONTAINS InterPro DOMAIN/s: Aldolase-type TIM barrel (InterPro:IPR013785), NADH:flavin oxidoreductase/NADH oxidase, N-terminal (InterPro:IPR001155); BEST Arabidopsis thaliana protein match is: 12-oxophytodienoate reducta…
AT1G09410.1	2118	0.128229	0.0986597	0.269367	0.0122228	0.0467529	0.0902547		pentatricopeptide (PPR) repeat-containing protein; CONTAINS InterPro DOMAIN/s: Pentatricopeptide repeat (InterPro:IPR002885); BEST Arabidopsis thaliana protein match is: Pentatricopeptide repeat (PPR) superfamily protein (TAIR:AT1G56690.1); Has 49310 Blast hits to 14061 proteins in 238 species: Archae - 0; Bacteria - 33; Metazoa - 32; Fungi - 36; Plants - 48709; Viruses - 0; Other Eukaryotes - 50…
AT1G09415.1	655	15.1908	7.33757	14.1178	10.7899	7.74795	8.60947	NIM1-INTERACTING 3 (NIMIN-3)	encodes a kinase that physically interacts with NPR1/NIM1
AT1G09420.1	2160	0.0457219	0.0429961	0.154076	0.826972	0.527203	0.929247	GLUCOSE-6-PHOSPHATE DEHYDROGENASE 4 (G6PD4)	Encodes a protein similar to glucose-6-phosphate dehydrogenase but, based on amino acid differences in the active site and lack of activity, does not encode a functional G6PDH. The amino acid sequence for the consensus sequence of the G6PDH active site (DHYLGKE) differs in three places in this protein. gc exon splice site at 20574 is based on protein alignment, and is not confirmed experimentally.
AT1G09420.2	2237	0.0220741	-	0.0212532	0.104153	0.132797	0.117499	GLUCOSE-6-PHOSPHATE DEHYDROGENASE 4 (G6PD4)	Encodes a protein similar to glucose-6-phosphate dehydrogenase but, based on amino acid differences in the active site and lack of activity, does not encode a functional G6PDH. The amino acid sequence for the consensus sequence of the G6PDH active site (DHYLGKE) differs in three places in this protein. gc exon splice site at 20574 is based on protein alignment, and is not confirmed experimentally.
AT1G09421.1	546	-	0.0850473	0.0870757	0.616376	0.27204	0.175054		Potential natural antisense gene, locus overlaps with AT1G09420
AT1G09430.1	1838	21.5734	21.6642	28.7381	14.5355	11.4619	23.8559	ATP-CITRATE LYASE A-3 (ACLA-3)	Encodes subunit A of the heteromeric enzyme ATP citrate lyase (ACL). In animals, ACL is encoded by a single gene; ACL in Arabidopsis is composed of two polypeptides, ACLA (encoded by 3 genes) and ACLB (encoded by 2 genes). The holoenzyme has an A(4)B(4)stoichiometry. Expression of both ACLA and ACLB but not of either of the subunits alone results in ACL activity.
AT1G09440.1	1593	5.20765	4.02269	4.89461	7.86547	4.87964	5.02499		Protein kinase superfamily protein; FUNCTIONS IN: protein serine/threonine kinase activity, protein kinase activity, kinase activity, ATP binding; INVOLVED IN: protein amino acid phosphorylation; LOCATED IN: endomembrane system; EXPRESSED IN: 11 plant structures; EXPRESSED DURING: 6 growth stages; CONTAINS InterPro DOMAIN/s: Protein kinase, ATP binding site (InterPro:IPR017441), Serine/threonine-…
AT1G09450.1	2096	0.117795	0.177236	0.226829	0.0988084	0.0944872	0.205205	HASPIN-RELATED GENE (Haspin)	Encodes a protein kinase that phosphorylates histone H3 at Thr3 and Thr11 and plays a role in mitotic cell division.
AT1G09460.1	1263	0.664651	0.551494	0.282324	0.553421	0.607621	0.264869		Carbohydrate-binding X8 domain superfamily protein; LOCATED IN: endomembrane system; EXPRESSED IN: 19 plant structures; EXPRESSED DURING: 12 growth stages; CONTAINS InterPro DOMAIN/s: X8 (InterPro:IPR012946); BEST Arabidopsis thaliana protein match is: Carbohydrate-binding X8 domain superfamily protein (TAIR:AT2G30933.1); Has 28400 Blast hits to 14800 proteins in 1032 species: Archae - 269; Bacte…
AT1G09470.1	1214	0.0406752	0.0382503	0.15665	-	-	-		unknown protein; FUNCTIONS IN: molecular_function unknown; EXPRESSED IN: cotyledon; BEST Arabidopsis thaliana protein match is: unknown protein (TAIR:AT5G26770.1); Has 55019 Blast hits to 30094 proteins in 2088 species: Archae - 730; Bacteria - 6553; Metazoa - 28961; Fungi - 4800; Plants - 2559; Viruses - 111; Other Eukaryotes - 11305 (source: NCBI BLink).
AT1G09470.2	1394	-	0.0333112	0.0682114	0.0742835	-	-		unknown protein; FUNCTIONS IN: molecular_function unknown; BEST Arabidopsis thaliana protein match is: unknown protein (TAIR:AT5G26770.1).
AT1G09480.1	1110	0.200188	0.251004	0.128496	0.0233223	-	0.021527		similar to Eucalyptus gunnii alcohol dehydrogenase of unknown physiological function (GI:1143445), Vigna unguiculata (gi:1854445), NOT a cinnamyl-alcohol dehydrogenase
AT1G09483.1	339	0.0728314	-	-	-	-	-		unknown protein; BEST Arabidopsis thaliana protein match is: unknown protein (TAIR:AT1G09470.1); Has 48 Blast hits to 48 proteins in 9 species: Archae - 0; Bacteria - 0; Metazoa - 0; Fungi - 0; Plants - 48; Viruses - 0; Other Eukaryotes - 0 (source: NCBI BLink).
AT1G09486.1	1302	0.151704	0.320985	0.146063	-	-	0.036705		pseudogene, 60S ribosomal protein L21 (RPL21B), temporary automated functional assignment; blastp match of 67% identity and 2.0e-52 P-value to GP|3885884|gb|AAC78102.1||AF093630 60S ribosomal protein L21 {Oryza sativa}
AT1G09490.1	1139	1.40899	1.46768	2.65057	1.52281	1.69529	3.20977		similar to Eucalyptus gunnii alcohol dehydrogenase of unknown physiological function (GI:1143445), Vigna unguiculata (gi:1854445), NOT a cinnamyl-alcohol dehydrogenase; Location of EST gb:H37170, gb:H77227 and gb:AA605565
AT1G09490.2	1200	0.164599	0.174134	0.297146	0.0215732	0.0206297	0.0597373		similar to Eucalyptus gunnii alcohol dehydrogenase of unknown physiological function (GI:1143445), Vigna unguiculata (gi:1854445), NOT a cinnamyl-alcohol dehydrogenase; Location of EST gb:H37170, gb:H77227 and gb:AA605565
AT1G09500.2	1616	-	-	-	-	0.0306382	-		similar to Eucalyptus gunnii alcohol dehydrogenase of unknown physiological function (GI:1143445), Vigna unguiculata (gi:1854445), NOT a cinnamyl-alcohol dehydrogenase
AT1G09510.1	1078	-	-	0.0882066	-	-	0.022166		similar to Eucalyptus gunnii alcohol dehydrogenase of unknown physiological function (GI:1143445), Vigna unguiculata (gi:1854445), NOT a cinnamyl-alcohol dehydrogenase
AT1G09520.1	1105	6.83719	8.95098	6.94864	6.60666	8.06519	6.9198		LOCATED IN: chloroplast; EXPRESSED IN: 21 plant structures; EXPRESSED DURING: 12 growth stages; CONTAINS InterPro DOMAIN/s: Zinc finger, PHD-type, conserved site (InterPro:IPR019786); BEST Arabidopsis thaliana protein match is: PHD finger family protein (TAIR:AT3G17460.1); Has 56 Blast hits to 56 proteins in 17 species: Archae - 0; Bacteria - 2; Metazoa - 0; Fungi - 4; Plants - 46; Viruses - 0; O…
AT1G09530.1	1957	0.151394	0.154232	0.182205	0.304251	0.177097	0.28083	PHYTOCHROME INTERACTING FACTOR 3 (PIF3)	Transcription factor interacting with photoreceptors phyA and phyB. Forms a ternary complex in vitro with G-box element of the promoters of LHY, CCA1. Acts as a negative regulator of phyB signalling. It degrades rapidly after irradiation of dark grown seedlings in a process controlled by phytochromes. Does not play a significant role in controlling light input and function of the circadian clockw…
AT1G09530.2	1997	0.173089	0.116264	0.297592	0.15556	0.297514	0.275205	PHYTOCHROME INTERACTING FACTOR 3 (PIF3)	Transcription factor interacting with photoreceptors phyA and phyB. Forms a ternary complex in vitro with G-box element of the promoters of LHY, CCA1. Acts as a negative regulator of phyB signalling. It degrades rapidly after irradiation of dark grown seedlings in a process controlled by phytochromes. Does not play a significant role in controlling light input and function of the circadian clockw…
AT1G09540.1	1498	0.0329637	0.123994	0.0317379	0.207379	0.082629	0.12761	MYB DOMAIN PROTEIN 61 (MYB61)	Encodes putative transcription factor. Mutants lack of mucilage extrusion from the seeds during imbibition. Reduced quantities of mucilage are deposited during the development of the seed coat epidermis in myb61 mutants. Expressed in guard cells,loss of function mutations show an increase in stomatal pore opening suggesting a role in ABA independent regulation of stomatal pore size.
AT1G09560.1	942	54.5955	71.9706	21.9043	18.1929	23.573	11.085	GERMIN-LIKE PROTEIN 5 (GLP5)	germin-like protein (GLP5)
AT1G09570.1	3829	0.515849	0.509351	0.533916	0.54764	0.394383	0.84871	PHYTOCHROME A (PHYA)	Light-labile cytoplasmic red/far-red light photoreceptor involved in the regulation of photomorphogenesis. It exists in two inter-convertible forms: Pr and Pfr (active) and functions as a dimer.The N terminus carries a single tetrapyrrole chromophore, and the C terminus is involved in dimerization. It is the sole photoreceptor mediating the FR high irradiance response (HIR). Major regulator in re…
AT1G09575.1	1152	1.22163	0.685251	1.42382	1.28091	0.773614	1.36898		Protein of unknown function (DUF607); FUNCTIONS IN: molecular_function unknown; INVOLVED IN: biological_process unknown; LOCATED IN: mitochondrion; EXPRESSED IN: 17 plant structures; EXPRESSED DURING: 9 growth stages; CONTAINS InterPro DOMAIN/s: Protein of unknown function DUF607 (InterPro:IPR006769); BEST Arabidopsis thaliana protein match is: Protein of unknown function (DUF607) (TAIR:AT1G57610…
AT1G09580.1	921	2.89523	2.82346	9.03375	5.84654	4.48881	8.95087		emp24/gp25L/p24 family/GOLD family protein; FUNCTIONS IN: protein transmembrane transporter activity; INVOLVED IN: intracellular protein transport, transport; LOCATED IN: endomembrane system, integral to membrane, membrane; CONTAINS InterPro DOMAIN/s: GOLD (InterPro:IPR009038), emp24/gp25L/p24 (InterPro:IPR000348); BEST Arabidopsis thaliana protein match is: emp24/gp25L/p24 family/GOLD family pro…
AT1G09590.1	708	41.6031	54.4047	59.5635	46.7662	61.015	34.0537		Translation protein SH3-like family protein; FUNCTIONS IN: structural constituent of ribosome; INVOLVED IN: translation; LOCATED IN: cytosolic ribosome, ribosome, cytosolic large ribosomal subunit, nucleolus, chloroplast; EXPRESSED IN: guard cell, juvenile leaf; CONTAINS InterPro DOMAIN/s: Translation protein SH3-like (InterPro:IPR008991), Ribosomal protein L21e (InterPro:IPR001147), Ribosomal pr…
AT1G09600.1	2145	0.0230208	0.0757694	0.177318	0.205171	0.161575	0.356475		Protein kinase superfamily protein; FUNCTIONS IN: protein serine/threonine kinase activity, protein kinase activity, kinase activity, ATP binding; INVOLVED IN: protein amino acid phosphorylation, N-terminal protein myristoylation; LOCATED IN: cellular_component unknown; EXPRESSED IN: 18 plant structures; EXPRESSED DURING: 11 growth stages; CONTAINS InterPro DOMAIN/s: Protein kinase, ATP binding s…
AT1G09610.1	1180	0.251083	0.432876	0.584219	0.658165	0.566443	0.526499		Protein of unknown function (DUF579); FUNCTIONS IN: molecular_function unknown; INVOLVED IN: biological_process unknown; LOCATED IN: endomembrane system; EXPRESSED IN: 8 plant structures; EXPRESSED DURING: 4 anthesis, petal differentiation and expansion stage; CONTAINS InterPro DOMAIN/s: Protein of unknown function DUF579 (InterPro:IPR021148), Conserved hypothetical protein CHP01627 (InterPro:IPR…
AT1G09620.1	3720	28.4597	31.9995	31.6572	34.0787	29.7134	25.3145		ATP binding;leucine-tRNA ligases;aminoacyl-tRNA ligases;nucleotide binding;ATP binding;aminoacyl-tRNA ligases; FUNCTIONS IN: nucleotide binding, aminoacyl-tRNA ligase activity, leucine-tRNA ligase activity, ATP binding; INVOLVED IN: leucyl-tRNA aminoacylation, translation, tRNA aminoacylation for protein translation; LOCATED IN: chloroplast; EXPRESSED IN: 25 plant structures; EXPRESSED DURING: 13…
AT1G09630.1	938	8.73884	6.90597	7.95768	6.98253	6.33407	8.94149	RAB GTPASE 11C (RAB11c)	Encodes a putative GTP-binding protein. Associates with organelles on a pathway from the Golgi to the plasma membrane in interphase. In dividing cells acts at the cell plate.
AT1G09640.1	1795	32.0487	38.4809	43.8352	34.7286	38.4367	30.2714		Translation elongation factor EF1B, gamma chain; FUNCTIONS IN: translation elongation factor activity; INVOLVED IN: translational elongation; LOCATED IN: plasma membrane; EXPRESSED IN: male gametophyte, cultured cell, pollen tube, leaf, seed; EXPRESSED DURING: L mature pollen stage, M germinated pollen stage, seed development stages; CONTAINS InterPro DOMAIN/s: Thioredoxin fold (InterPro:IPR01233…
AT1G09645.1	751	16.6352	11.0679	11.2686	12.582	10.845	12.4725		unknown protein; BEST Arabidopsis thaliana protein match is: unknown protein (TAIR:AT1G57765.1); Has 35333 Blast hits to 34131 proteins in 2444 species: Archae - 798; Bacteria - 22429; Metazoa - 974; Fungi - 991; Plants - 531; Viruses - 0; Other Eukaryotes - 9610 (source: NCBI BLink).
AT1G09650.1	1478	-	-	0.0321674	-	-	0.0646683		F-box and associated interaction domains-containing protein; FUNCTIONS IN: molecular_function unknown; INVOLVED IN: response to chitin; LOCATED IN: cellular_component unknown; EXPRESSED IN: cultured cell; CONTAINS InterPro DOMAIN/s: F-box domain, cyclin-like (InterPro:IPR001810), F-box domain, Skp2-like (InterPro:IPR022364), F-box associated domain, type 1 (InterPro:IPR006527), F-box associated i…
[truncated: 28,212 more rows]

## Sheet: ATCGgenome_FDR<=0.001
Up-regulated 2FC	Down-regulated 2FC	RNA_Seq
Up-regulated 1.5FC	Down-regulated 1.5FC	RNA_Seq
[truncated: 100 more rows]

## Sheet: ATMGgenome_FDR<=0.001
Up-regulated 2FC	Down-regulated 2FC	RNA_Seq
[truncated: 130 more rows]
