# Supplementary material for: Impacts of high ATP supply from chloroplasts and mitochondria on the leaf metabolism of Arabidopsis thaliana
Source: Front Plant Sci. 2015 Oct 28;6:922. doi: 10.3389/fpls.2015.00922 (PMC4623399; doi:10.3389/fpls.2015.00922)
Supplement: Supplementary file 4 [file Table_6.XLSX]

## Sheet: t = 0 h
Table S6. Differenially expressed nuclear genes.
geneID	geneLength	WT_0-Expression	OE_0-Expression	WT_0-RPKM	OE_0-RPKM	log2 Ratio(OE_0/WT_0)	Up-Down-Regulation(OE_0/WT_0)	P-value	FDR	Gene Model Description	Primary Gene Symbol	All Gene Symbols
AT1G01010.1	1688	142	61	2.07699	0.935519	-1.15065	Down	6.1647e-08	3.95419e-07	NAC domain containing protein 1 (NAC001); FUNCTIONS IN: sequence-specific DNA binding transcription factor activity; INVOLVED IN: multicellular organismal development, regulation of transcription; LOCATED IN: cellular_component unknown; EXPRESSED IN: 7 plant structures; EXPRESSED DURING: 4 anthesis, C globular stage, petal differentiation and expansion stage; CONTAINS InterPro DOMAIN/s: No apical…	NAC DOMAIN CONTAINING PROTEIN 1 (NAC001)	NAC DOMAIN CONTAINING PROTEIN 1 (NAC001);NAC DOMAIN CONTAINING PROTEIN 1 (ANAC001)
AT1G01020.1	1623	50	16	0.760624	0.255209	-1.5755	Down	4.97502e-05	0.000225219	ARV1; CONTAINS InterPro DOMAIN/s: Arv1-like protein (InterPro:IPR007290); BEST Arabidopsis thaliana protein match is: Arv1-like protein (TAIR:AT4G01510.1); Has 311 Blast hits to 311 proteins in 154 species: Archae - 0; Bacteria - 0; Metazoa - 110; Fungi - 115; Plants - 42; Viruses - 0; Other Eukaryotes - 44 (source: NCBI BLink).	(ARV1)	(ARV1)
AT1G01120.1	1899	5026	11017	65.3455	150.187	1.2006	Up	0	0	Encodes a condensing enzyme KCS1 (3-ketoacyl-CoA synthase 1) which is involved in the critical fatty acid elongation process in wax biosynthesis.	3-KETOACYL-COA SYNTHASE 1 (KCS1)	3-KETOACYL-COA SYNTHASE 1 (KCS1)
AT1G01130.1	375	18	63	1.18511	4.34915	1.87571	Up	1.07186e-07	6.70473e-07	CONTAINS InterPro DOMAIN/s: CBL-interacting protein kinase (InterPro:IPR020660), Calcium/calmodulin-dependent protein kinase-like (InterPro:IPR020636); BEST Arabidopsis thaliana protein match is: unknown protein (TAIR:AT5G47170.1); Has 176 Blast hits to 176 proteins in 20 species: Archae - 0; Bacteria - 0; Metazoa - 0; Fungi - 0; Plants - 176; Viruses - 0; Other Eukaryotes - 0 (source: NCBI BLink…
AT1G01260.2	2378	0	17	0.001	0.185068	7.53191	Up	4.9557e-06	2.5593e-05	basic helix-loop-helix (bHLH) DNA-binding superfamily protein; FUNCTIONS IN: DNA binding, sequence-specific DNA binding transcription factor activity; INVOLVED IN: regulation of transcription; LOCATED IN: nucleus; EXPRESSED IN: 24 plant structures; EXPRESSED DURING: 15 growth stages; CONTAINS InterPro DOMAIN/s: Helix-loop-helix DNA-binding domain (InterPro:IPR001092), Helix-loop-helix DNA-binding…
AT1G01340.2	2397	48	9	0.494415	0.0972008	-2.34668	Down	2.2967e-07	1.3895e-06	member of Cyclic nucleotide gated channel family	CYCLIC NUCLEOTIDE GATED CHANNEL 10 (CNGC10)	CYCLIC NUCLEOTIDE GATED CHANNEL 10 (CNGC10)
AT1G01355.1	687	0	16	0.001	0.602918	9.23582	Up	1.01518e-05	5.03656e-05	Putative endonuclease or glycosyl hydrolase; FUNCTIONS IN: zinc ion binding; INVOLVED IN: biological_process unknown; LOCATED IN: intracellular; CONTAINS InterPro DOMAIN/s: Zinc finger, C2H2-type (InterPro:IPR007087); BEST Arabidopsis thaliana protein match is: Putative endonuclease or glycosyl hydrolase (TAIR:AT5G35640.1); Has 30201 Blast hits to 17322 proteins in 780 species: Archae - 12; Bacte…
AT1G01560.1	1710	17	0	0.245455	0.001	-7.93931	Down	1.16276e-05	5.72198e-05	member of MAP Kinase	MAP KINASE 11 (MPK11)	MAP KINASE 11 (ATMPK11);MAP KINASE 11 (MPK11)
AT1G01560.2	1319	109	0	2.04033	0.001	-10.9946	Down	2.02328e-32	4.1683e-31	member of MAP Kinase	MAP KINASE 11 (MPK11)	MAP KINASE 11 (MPK11);MAP KINASE 11 (ATMPK11)
AT1G01590.1	2115	19	60	0.2218	0.734406	1.72732	Up	9.69246e-07	5.48774e-06	Encodes a ferric-chelate reductase that is expressed at extremely low levels in Fe deficiency-induced seedlings.	FERRIC REDUCTION OXIDASE 1 (FRO1)	FERRIC REDUCTION OXIDASE 1 (FRO1);FERRIC REDUCTION OXIDASE 1 (ATFRO1)
AT1G01600.1	2163	4	25	0.0456585	0.299212	2.71221	Up	3.47682e-05	0.000161077	Encodes a member of the CYP86A subfamily of cytochrome p450 genes. Expressed significantly at highest level in mature stems and flowers.	CYTOCHROME P450, FAMILY 86, SUBFAMILY A, POLYPEPTIDE 4 (CYP86A4)	CYTOCHROME P450, FAMILY 86, SUBFAMILY A, POLYPEPTIDE 4 (CYP86A4)
AT1G01620.1	1308	1564	725	29.5221	14.3491	-1.04083	Down	5.12826e-62	1.88891e-60	a member of the plasma membrane intrinsic protein subfamily PIP1. localizes to the plasma membrane and exhibits water transport activity in Xenopus oocyte. expressed ubiquitously and protein level decreases slightly during leaf development.	PLASMA MEMBRANE INTRINSIC PROTEIN 1C (PIP1C)	PLASMA MEMBRANE INTRINSIC PROTEIN 1;3 (PIP1;3);PLASMA MEMBRANE INTRINSIC PROTEIN 1C (PIP1C); (TMP-B)
AT1G01660.1	1707	4	31	0.0578555	0.470136	3.02255	Up	9.84304e-07	5.56593e-06	RING/U-box superfamily protein; FUNCTIONS IN: ubiquitin-protein ligase activity; INVOLVED IN: protein ubiquitination; LOCATED IN: ubiquitin ligase complex; CONTAINS InterPro DOMAIN/s: U box domain (InterPro:IPR003613); BEST Arabidopsis thaliana protein match is: U-box domain-containing protein kinase family protein (TAIR:AT2G45910.1); Has 73160 Blast hits to 42540 proteins in 2253 species: Archae…
AT1G01670.1	1411	12	111	0.209977	2.03653	3.27781	Up	1.50421e-22	2.26106e-21	RING/U-box superfamily protein; FUNCTIONS IN: ubiquitin-protein ligase activity; INVOLVED IN: protein ubiquitination; LOCATED IN: ubiquitin ligase complex; EXPRESSED IN: 12 plant structures; EXPRESSED DURING: 7 growth stages; CONTAINS InterPro DOMAIN/s: U box domain (InterPro:IPR003613); BEST Arabidopsis thaliana protein match is: RING/U-box superfamily protein (TAIR:AT3G61390.2); Has 3857 Blast …
AT1G01680.1	965	402	5	10.2853	0.134134	-6.26077	Down	3.12588e-108	1.95302e-106	plant U-box 54 (PUB54); FUNCTIONS IN: ubiquitin-protein ligase activity; INVOLVED IN: response to stress, protein ubiquitination; LOCATED IN: ubiquitin ligase complex; CONTAINS InterPro DOMAIN/s: UspA (InterPro:IPR006016), U box domain (InterPro:IPR003613); BEST Arabidopsis thaliana protein match is: RING/U-box superfamily protein (TAIR:AT1G01660.1); Has 2251 Blast hits to 2122 proteins in 140 sp…	PLANT U-BOX 54 (PUB54)	PLANT U-BOX 54 (ATPUB54);PLANT U-BOX 54 (PUB54)
AT1G01690.1	1692	50	104	0.729605	1.59121	1.12494	Up	2.96268e-06	1.57255e-05	Encodes a novel plant-specific protein that is involved in meiotic double strand break formation.	PUTATIVE RECOMBINATION INITIATION DEFECTS 3 (PRD3)	ARABIDOPSIS THALIANA PUTATIVE RECOMBINATION INITIATION DEFECTS 3 (ATPRD3);PUTATIVE RECOMBINATION INITIATION DEFECTS 3 (PRD3)
AT1G01700.1	1458	38	11	0.643494	0.195313	-1.72014	Down	0.000175596	0.000729927	Encodes a member of KPP-like gene family, homolog of KPP (kinase partner protein) gene in tomato. Also a member of the RopGEF (guanine nucleotide exchange factor) family, containing the novel PRONE domain (plant-specific Rop nucleotide exchanger), which is exclusively active towards members of the Rop subfamily.	RHO GUANYL-NUCLEOTIDE EXCHANGE FACTOR 2 (ROPGEF2)	(ATROPGEF2);RHO GUANYL-NUCLEOTIDE EXCHANGE FACTOR 2 (ROPGEF2)
AT1G01900.1	2460	130	256	1.30475	2.69402	1.04599	Up	4.36732e-12	3.94949e-11	Encodes AtSBT1.1, a subtilisin-like serine protease. Cleaves the phytosulfokine AtPSK4, a growth promoting peptide.	(SBTI1.1)	(ATSBT1.1); (SBTI1.1)
AT1G01920.2	1863	42	84	0.556615	1.16724	1.06836	Up	5.7001e-05	0.000256308	SET domain-containing protein; CONTAINS InterPro DOMAIN/s: SET domain (InterPro:IPR001214); BEST Arabidopsis thaliana protein match is: Rubisco methyltransferase family protein (TAIR:AT1G14030.1); Has 35333 Blast hits to 34131 proteins in 2444 species: Archae - 798; Bacteria - 22429; Metazoa - 974; Fungi - 991; Plants - 531; Viruses - 0; Other Eukaryotes - 9610 (source: NCBI BLink).
AT1G02050.1	1312	36	73	0.677465	1.4404	1.08825	Up	0.000140952	0.000595825	LESS ADHESIVE POLLEN 6 (LAP6); FUNCTIONS IN: transferase activity, transferring acyl groups other than amino-acyl groups, catalytic activity, acyltransferase activity; INVOLVED IN: phenylpropanoid biosynthetic process, pollen exine formation; EXPRESSED IN: 11 plant structures; EXPRESSED DURING: 6 growth stages; CONTAINS InterPro DOMAIN/s: Chalcone/stilbene synthase, N-terminal (InterPro:IPR001099…	LESS ADHESIVE POLLEN 6 (LAP6)	LESS ADHESIVE POLLEN 6 (LAP6);POLYKETIDE SYNTHASE A (PSKA)
AT1G02205.1	2357	0	18	0.001	0.197701	7.62717	Up	2.41916e-06	1.3011e-05	Expression of the CER1 gene associated with production of stem epicuticular wax and pollen fertility. Biochemical studies showed that cer1 mutants are blocked in the conversion of stem wax C30 aldehydes to C29 alkanes, and they also lack the secondary alcohols and ketones. These suggested the CER1 protein is an aldehyde decarbonylase, but the exact molecular function of this protein remains to be…	ECERIFERUM 1 (CER1)	ECERIFERUM 1 (CER1)
AT1G02220.1	1353	85	17	1.5511	0.325272	-2.25357	Down	1.41367e-11	1.22896e-10	NAC domain containing protein 3 (NAC003); FUNCTIONS IN: sequence-specific DNA binding transcription factor activity; INVOLVED IN: multicellular organismal development, regulation of transcription; LOCATED IN: cellular_component unknown; EXPRESSED IN: 17 plant structures; EXPRESSED DURING: LP.06 six leaves visible, LP.04 four leaves visible, 4 anthesis, 4 leaf senescence stage, petal differentiati…	NAC DOMAIN CONTAINING PROTEIN 3 (NAC003)	NAC DOMAIN CONTAINING PROTEIN 3 (ANAC003);NAC DOMAIN CONTAINING PROTEIN 3 (NAC003)
AT1G02230.1	1081	25	0	0.570995	0.001	-9.15734	Down	5.4775e-08	3.52864e-07	NAC domain containing protein 4 (NAC004); FUNCTIONS IN: sequence-specific DNA binding transcription factor activity; INVOLVED IN: multicellular organismal development, regulation of transcription; LOCATED IN: cellular_component unknown; CONTAINS InterPro DOMAIN/s: No apical meristem (NAM) protein (InterPro:IPR003441); BEST Arabidopsis thaliana protein match is: NAC domain containing protein 5 (TA…	NAC DOMAIN CONTAINING PROTEIN 4 (NAC004)	NAC DOMAIN CONTAINING PROTEIN 4 (ANAC004);NAC DOMAIN CONTAINING PROTEIN 4 (NAC004)
AT1G02260.1	2146	324	138	3.72764	1.66473	-1.16297	Down	1.41204e-16	1.65902e-15	Divalent ion symporter; FUNCTIONS IN: citrate transmembrane transporter activity, transporter activity; INVOLVED IN: citrate transport, transmembrane transport; LOCATED IN: endomembrane system, integral to membrane; EXPRESSED IN: 24 plant structures; EXPRESSED DURING: 13 growth stages; CONTAINS InterPro DOMAIN/s: Divalent ion symporter (InterPro:IPR004680); Has 9789 Blast hits to 6672 proteins in…
AT1G02270.1	1645	484	223	7.26437	3.50941	-1.04961	Down	1.37781e-20	1.92598e-19	Calcium-binding endonuclease/exonuclease/phosphatase family; FUNCTIONS IN: catalytic activity, calcium ion binding; INVOLVED IN: response to cold; LOCATED IN: nucleus; EXPRESSED IN: 22 plant structures; EXPRESSED DURING: 13 growth stages; CONTAINS InterPro DOMAIN/s: EF-HAND 2 (InterPro:IPR018249), EF-hand-like domain (InterPro:IPR011992), Endonuclease/exonuclease/phosphatase (InterPro:IPR005135);…
AT1G02300.1	1227	104	304	2.0927	6.41393	1.61584	Up	3.96712e-26	6.74839e-25	Cysteine proteinases superfamily protein; FUNCTIONS IN: cysteine-type endopeptidase activity, cysteine-type peptidase activity; INVOLVED IN: proteolysis, regulation of catalytic activity; LOCATED IN: endomembrane system; EXPRESSED IN: 22 plant structures; EXPRESSED DURING: 13 growth stages; CONTAINS InterPro DOMAIN/s: Peptidase C1A, papain (InterPro:IPR013128), Peptidase C1A, cathepsin B (InterPr…
AT1G02360.1	1011	78	8	1.90485	0.204849	-3.21705	Down	4.41862e-15	4.83859e-14	Chitinase family protein; FUNCTIONS IN: chitinase activity; INVOLVED IN: carbohydrate metabolic process, cell wall macromolecule catabolic process; LOCATED IN: endomembrane system; EXPRESSED IN: stem, cotyledon, leaf whorl, root; CONTAINS InterPro DOMAIN/s: Glycoside hydrolase, family 19 (InterPro:IPR016283), Glycoside hydrolase, family 19, catalytic (InterPro:IPR000726); BEST Arabidopsis thalian…
AT1G02390.1	1791	237	60	3.26717	0.867263	-1.9135	Down	1.91753e-24	3.07967e-23	Encodes a member of a family of proteins with glycerol-3-phosphate acyltransferase activity.	GLYCEROL-3-PHOSPHATE ACYLTRANSFERASE 2 (GPAT2)	GLYCEROL-3-PHOSPHATE ACYLTRANSFERASE 2 (GPAT2);ARABIDOPSIS THALIANA GLYCEROL-3-PHOSPHATE ACYLTRANSFERASE 2 (ATGPAT2)
AT1G02400.1	1339	70	7	1.29073	0.135336	-3.25357	Down	8.6582e-14	8.78334e-13	Encodes a gibberellin 2-oxidase that acts on C19 gibberellins but not C20 gibberellins.	GIBBERELLIN 2-OXIDASE 6 (GA2OX6)	GIBBERELLIN 2-OXIDASE 6 (GA2OX6);ARABIDOPSIS THALIANA GIBBERELLIN 2-OXIDASE 6 (ATGA2OX6);ARABIDOPSIS THALIANA GIBBERELLIN 2-OXIDASE 4 (ATGA2OX4);DOWNSTREAM TARGET OF AGL15 1 (DTA1)
AT1G02405.1	527	18	0	0.843296	0.001	-9.7199	Down	5.95148e-06	3.04183e-05	proline-rich family protein; BEST Arabidopsis thaliana protein match is: proline-rich family protein (TAIR:AT1G70990.1); Has 45319 Blast hits to 18313 proteins in 1048 species: Archae - 86; Bacteria - 6513; Metazoa - 15272; Fungi - 3775; Plants - 11142; Viruses - 2024; Other Eukaryotes - 6507 (source: NCBI BLink).
AT1G02450.1	541	84	0	3.83354	0.001	-11.9045	Down	3.7813e-25	6.20723e-24	NIMIN1 modulates PR gene expression according the following model: NPR1 forms a ternary complex with NIMIN1 and TGA factors upon SAR induction that binds to a positive regulatory cis-element of the PR-1 promoter, termed LS7. This leads to PR-1 gene induction. NIMIN1 decreases transcriptional activation, possibly through its EAR motif, which results in fine-tuning of PR-1 gene expression.	NIM1-INTERACTING 1 (NIMIN1)	NIM1-INTERACTING 1 (NIMIN1); (NIMIN-1)
AT1G02520.1	3871	22	2	0.140319	0.0133753	-3.39108	Down	3.18606e-05	0.00014812	Encodes an ATP-binding cassette (ABC) transporter. Expressed in the vascular tissue of primary stem.	ATP-BINDING CASSETTE B11 (ABCB11)	ATP-BINDING CASSETTE B11 (ABCB11);MULTI-DRUG RESISTANCE 8 (MDR8);P-GLYCOPROTEIN 11 (PGP11)
AT1G02900.1	579	36	8	1.53512	0.35769	-2.10157	Down	3.05374e-05	0.000142364	Member of a diversely expressed predicted peptide family showing sequence similarity to tobacco Rapid Alkalinization Factor (RALF), and is believed to play an essential role in the physiology of Arabidopsis. Consists of a single exon and is characterized by a conserved C-terminal motif and N-terminal signal peptide. Mediates Ca2+-dependent signaling.	RAPID ALKALINIZATION FACTOR 1 (RALF1)	RAPID ALKALINIZATION FACTOR 1 (ATRALF1);RALF-LIKE 1 (RALFL1);RAPID ALKALINIZATION FACTOR 1 (RALF1)
AT1G02920.1	925	2669	13	71.2402	0.363829	-7.61329	Down	0	0	Encodes glutathione transferase belonging to the phi class of GSTs. Naming convention according to Wagner et al. (2002).	GLUTATHIONE S-TRANSFERASE 7 (GSTF7)	GLUTATHIONE S-TRANSFERASE 11 (GST11); (ATGSTF7);ARABIDOPSIS GLUTATHIONE S-TRANSFERASE 11 (ATGST11);GLUTATHIONE S-TRANSFERASE 7 (GSTF7); (ATGSTF8)
AT1G02930.1	1049	915	2	21.5359	0.0493571	-8.76927	Down	7.45506e-262	1.21558e-259	Encodes glutathione transferase belonging to the phi class of GSTs. Naming convention according to Wagner et al. (2002).	GLUTATHIONE S-TRANSFERASE 6 (GSTF6)	EARLY RESPONSIVE TO DEHYDRATION 11 (ERD11);GLUTATHIONE S-TRANSFERASE 1 (GST1);ARABIDOPSIS THALIANA GLUATIONE S-TRANSFERASE F3 (ATGSTF3);GLUTATHIONE S-TRANSFERASE (ATGSTF6);ARABIDOPSIS GLUTATHIONE S-TRANSFERASE 1 (ATGST1);GLUTATHIONE S-TRANSFERASE 6 (GSTF6)
AT1G03220.1	1530	1052	433	16.9763	7.32642	-1.21234	Down	1.4897e-53	4.82278e-52	Eukaryotic aspartyl protease family protein; FUNCTIONS IN: aspartic-type endopeptidase activity; INVOLVED IN: response to salt stress; LOCATED IN: cell wall, plasma membrane, membrane, plant-type cell wall; EXPRESSED IN: 6 plant structures; CONTAINS InterPro DOMAIN/s: Peptidase aspartic (InterPro:IPR021109), Peptidase aspartic, catalytic (InterPro:IPR009007), Peptidase A1 (InterPro:IPR001461); BE…
AT1G03410.1	2652	116	14	1.07995	0.136663	-2.98227	Down	2.26798e-20	3.14402e-19	2A6; FUNCTIONS IN: oxidoreductase activity; LOCATED IN: endomembrane system; EXPRESSED IN: 17 plant structures; EXPRESSED DURING: 10 growth stages; CONTAINS InterPro DOMAIN/s: Oxoglutarate/iron-dependent oxygenase (InterPro:IPR005123); BEST Arabidopsis thaliana protein match is: 2-oxoglutarate (2OG) and Fe(II)-dependent oxygenase superfamily protein (TAIR:AT1G03400.1); Has 8330 Blast hits to 8293…	(2A6)	(2A6)
AT1G04020.1	2397	16	0	0.164805	0.001	-7.36462	Down	2.2717e-05	0.000107957	Encodes a protein containing two tandem BRCA1 C-Terminal (BRCT) domains, which function in phosphorylation-dependent protein?protein interactions.Loss of function mutations cause defects in meristem organization due to failure to repress WUS. BARD1 binds to WUS promoter and over expression of BARD reduces the extent of WUS expression.	BREAST CANCER ASSOCIATED RING 1 (BARD1)	(ROW1); (ATBARD1);BREAST CANCER ASSOCIATED RING 1 (BARD1)
AT1G04040.1	1063	9326	18063	216.611	439.898	1.02206	Up	0	0	HAD superfamily, subfamily IIIB acid phosphatase ; FUNCTIONS IN: acid phosphatase activity; INVOLVED IN: biological_process unknown; LOCATED IN: cell wall, plasma membrane, vacuole, plant-type cell wall; EXPRESSED IN: 19 plant structures; EXPRESSED DURING: 9 growth stages; CONTAINS InterPro DOMAIN/s: Acid phosphatase (Class B) (InterPro:IPR005519), Vegetative storage protein/acid phosphatase (Int…
AT1G04090.1	1965	10	39	0.125648	0.513804	2.03183	Up	1.1404e-05	5.62336e-05	Plant protein of unknown function (DUF946); CONTAINS InterPro DOMAIN/s: Protein of unknown function DUF946 (InterPro:IPR009291); BEST Arabidopsis thaliana protein match is: Plant protein of unknown function (DUF946) (TAIR:AT5G43950.1); Has 349 Blast hits to 319 proteins in 89 species: Archae - 0; Bacteria - 23; Metazoa - 11; Fungi - 104; Plants - 206; Viruses - 0; Other Eukaryotes - 5 (source: NC…
AT1G04160.1	4503	59	124	0.323496	0.712878	1.13991	Up	2.46472e-07	1.48846e-06	Encodes a member of the type XI myosin protein family involved in root hair elongation.	MYOSIN XI B (XIB)	MYOSIN XI B (XI-B);MYOSIN XI-8 (XI-8);MYOSIN XI B (XIB);ARABIDOPSIS THALIANA MYOSIN XI B (ATXIB)
AT1G04220.1	1784	88	318	1.21788	4.61453	1.92181	Up	2.81368e-34	6.03373e-33	Encodes KCS2, a member of the 3-ketoacyl-CoA synthase family involved in the biosynthesis of VLCFA (very long chain fatty acids).	3-KETOACYL-COA SYNTHASE 2 (KCS2)	3-KETOACYL-COA SYNTHASE 2 (KCS2)
AT1G04700.1	3886	21	80	0.133424	0.532945	1.99797	Up	3.95084e-10	3.07657e-09	PB1 domain-containing protein tyrosine kinase; FUNCTIONS IN: protein serine/threonine/tyrosine kinase activity, protein kinase activity; INVOLVED IN: protein amino acid phosphorylation; LOCATED IN: cytosol; EXPRESSED IN: 22 plant structures; EXPRESSED DURING: 14 growth stages; CONTAINS InterPro DOMAIN/s: Octicosapeptide/Phox/Bem1p (InterPro:IPR000270), Protein kinase, ATP binding site (InterPro:I…
AT1G04800.1	835	88	267	2.60204	8.2779	1.66962	Up	3.56148e-24	5.64538e-23	glycine-rich protein; FUNCTIONS IN: molecular_function unknown; INVOLVED IN: N-terminal protein myristoylation; LOCATED IN: endomembrane system; EXPRESSED IN: 17 plant structures; EXPRESSED DURING: 12 growth stages; Has 109132 Blast hits to 26905 proteins in 1855 species: Archae - 173; Bacteria - 37969; Metazoa - 32319; Fungi - 6881; Plants - 10265; Viruses - 1569; Other Eukaryotes - 19956 (sourc…
AT1G05000.2	1192	5	27	0.103565	0.586385	2.50131	Up	3.77002e-05	0.000173787	Encodes an atypical dual-speci&#64257;city phosphatase.	PLANT AND FUNGI ATYPICAL DUAL-SPECI&#64257;CITY PHOSPHATASE 1 (PFA-DSP1)	(AtPFA-DSP1);PLANT AND FUNGI ATYPICAL DUAL-SPECI&#64257;CITY PHOSPHATASE 1 (PFA-DSP1)
AT1G05135.1	1322	2	18	0.0373523	0.352481	3.23828	Up	0.000146363	0.000617238	pseudogene of unknown protein
AT1G05200.2	3305	44	14	0.3287	0.109661	-1.58372	Down	0.000136493	0.000577983	Encodes a putative glutamate receptor GLR3 with dual localization in plastid and plasma membrane.	GLUTAMATE RECEPTOR 3.4 (GLR3.4)	(GLUR3);GLUTAMATE RECEPTOR 3.4 (ATGLR3.4);GLUTAMATE RECEPTOR 3.4 (GLR3.4)
AT1G05310.1	1337	49	100	0.904863	1.93626	1.0975	Up	7.07102e-06	3.58389e-05	Pectin lyase-like superfamily protein; FUNCTIONS IN: pectinesterase activity; INVOLVED IN: cell wall modification; LOCATED IN: endomembrane system, cell wall, plant-type cell wall; EXPRESSED IN: 12 plant structures; EXPRESSED DURING: 6 growth stages; CONTAINS InterPro DOMAIN/s: Pectinesterase, active site (InterPro:IPR018040), Pectin lyase fold/virulence factor (InterPro:IPR011050), Pectinesteras…
AT1G05320.2	2639	4	22	0.037423	0.215813	2.52779	Up	0.000195014	0.00080081	FUNCTIONS IN: molecular_function unknown; INVOLVED IN: biological_process unknown; LOCATED IN: cellular_component unknown; EXPRESSED IN: fruit, egg cell; CONTAINS InterPro DOMAIN/s: Prefoldin (InterPro:IPR009053); BEST Arabidopsis thaliana protein match is: unknown protein (TAIR:AT2G32240.1); Has 267650 Blast hits to 119772 proteins in 3899 species: Archae - 3706; Bacteria - 62589; Metazoa - 1065…
AT1G05340.1	711	264	7	9.16754	0.254873	-5.16868	Down	2.29086e-66	9.089e-65	unknown protein; FUNCTIONS IN: molecular_function unknown; INVOLVED IN: biological_process unknown; LOCATED IN: chloroplast; EXPRESSED IN: 14 plant structures; EXPRESSED DURING: 7 growth stages; BEST Arabidopsis thaliana protein match is: unknown protein (TAIR:AT2G32210.1); Has 189 Blast hits to 189 proteins in 27 species: Archae - 0; Bacteria - 0; Metazoa - 0; Fungi - 21; Plants - 168; Viruses -…
AT1G05490.1	4600	0	18	0.001	0.1013	6.66249	Up	2.41916e-06	1.30162e-05	chromatin remodeling 31 (chr31); FUNCTIONS IN: helicase activity, DNA binding, ATP binding, nucleic acid binding; INVOLVED IN: biological_process unknown; EXPRESSED IN: 13 plant structures; EXPRESSED DURING: 6 growth stages; CONTAINS InterPro DOMAIN/s: DEAD-like helicase, N-terminal (InterPro:IPR014001), DNA/RNA helicase, C-terminal (InterPro:IPR001650), Helicase, superfamily 1/2, ATP-binding dom…	CHROMATIN REMODELING 31 (chr31)	CHROMATIN REMODELING 31 (chr31)
AT1G05562.1	1288	5	40	0.0958457	0.803969	3.06836	Up	1.84289e-08	1.24133e-07	Potential natural antisense gene, locus overlaps with AT1G05560
AT1G05640.1	1884	42	83	0.550411	1.14049	1.05108	Up	7.88788e-05	0.000347152	Ankyrin repeat family protein; CONTAINS InterPro DOMAIN/s: Ankyrin repeat-containing domain (InterPro:IPR020683), Ankyrin repeat (InterPro:IPR002110); BEST Arabidopsis thaliana protein match is: Ankyrin repeat family protein (TAIR:AT2G31820.1); Has 67578 Blast hits to 27690 proteins in 1106 species: Archae - 88; Bacteria - 6425; Metazoa - 32117; Fungi - 6903; Plants - 5434; Viruses - 485; Other E…
AT1G05675.1	1493	72	2	1.19067	0.0346789	-5.10157	Down	7.95586e-19	1.04084e-17	UDP-Glycosyltransferase superfamily protein; FUNCTIONS IN: transferase activity, transferring hexosyl groups; INVOLVED IN: metabolic process; CONTAINS InterPro DOMAIN/s: UDP-glucuronosyl/UDP-glucosyltransferase (InterPro:IPR002213); BEST Arabidopsis thaliana protein match is: Uridine diphosphate glycosyltransferase 74E2 (TAIR:AT1G05680.1).
AT1G05680.1	1518	2	39	0.0325294	0.665102	4.35376	Up	1.64771e-10	1.32277e-09	Encodes a UDP-glucosyltransferase, UGT74E2, that acts on IBA (indole-3-butyric acid) and affects auxin homeostasis. The transcript and protein levels of this enzyme are strongly induced by H2O2 and may allow integration of ROS (reactive oxygen species) and auxin signaling. This enzyme can also transfer glycosyl groups to several compounds related to the explosive TNT when this synthetic compound …	URIDINE DIPHOSPHATE GLYCOSYLTRANSFERASE 74E2 (UGT74E2)	URIDINE DIPHOSPHATE GLYCOSYLTRANSFERASE 74E2 (UGT74E2)
AT1G05900.1	1506	17	63	0.278703	1.08296	1.95817	Up	4.51074e-08	2.93341e-07	endonuclease III 2 (NTH2); CONTAINS InterPro DOMAIN/s: DNA glycosylase (InterPro:IPR011257), Helix-hairpin-helix DNA-binding motif, class 1 (InterPro:IPR003583), Endonuclease III, conserved site-2 (InterPro:IPR004036), Helix-hairpin-helix motif (InterPro:IPR000445), HhH-GPD domain (InterPro:IPR003265); BEST Arabidopsis thaliana protein match is: DNA glycosylase superfamily protein (TAIR:AT2G31450…	ENDONUCLEASE III 2 (NTH2)	ENDONUCLEASE III 2 (NTH2); (ATNTH2)
AT1G05900.2	1375	60	120	1.07737	2.2593	1.06836	Up	1.46075e-06	8.07067e-06	endonuclease III 2 (NTH2); CONTAINS InterPro DOMAIN/s: DNA glycosylase (InterPro:IPR011257), Helix-hairpin-helix DNA-binding motif, class 1 (InterPro:IPR003583), Endonuclease III-like, iron-sulphur cluster loop motif (InterPro:IPR003651), Endonuclease III, conserved site-2 (InterPro:IPR004036), Helix-hairpin-helix motif (InterPro:IPR000445), HhH-GPD domain (InterPro:IPR003265); BEST Arabidopsis t…	ENDONUCLEASE III 2 (NTH2)	(ATNTH2);ENDONUCLEASE III 2 (NTH2)
AT1G06010.1	633	146	60	5.69466	2.45382	-1.21458	Down	9.98972e-09	6.88848e-08	unknown protein; Has 25 Blast hits to 25 proteins in 9 species: Archae - 0; Bacteria - 0; Metazoa - 0; Fungi - 0; Plants - 25; Viruses - 0; Other Eukaryotes - 0 (source: NCBI BLink).
AT1G06160.1	931	108	49	2.86413	1.36252	-1.07182	Down	8.41822e-06	4.22665e-05	encodes a member of the ERF (ethylene response factor) subfamily B-3 of ERF/AP2 transcription factor family. The protein contains one AP2 domain. There are 18 members in this subfamily including ATERF-1, ATERF-2, AND ATERF-5.	OCTADECANOID-RESPONSIVE ARABIDOPSIS AP2/ERF 59 (ORA59)	OCTADECANOID-RESPONSIVE ARABIDOPSIS AP2/ERF 59 (ORA59)
AT1G06360.1	1152	127	415	2.72188	9.3259	1.77664	Up	6.72152e-40	1.65812e-38	Fatty acid desaturase family protein; FUNCTIONS IN: oxidoreductase activity, oxidoreductase activity, acting on paired donors, with oxidation of a pair of donors resulting in the reduction of molecular oxygen to two molecules of water; INVOLVED IN: oxidation reduction, lipid metabolic process; CONTAINS InterPro DOMAIN/s: Fatty acid desaturase, type 1, core (InterPro:IPR015876), Fatty acid desatur…
AT1G06390.2	1579	30	3	0.469091	0.0491852	-3.25357	Down	1.47977e-06	8.16899e-06	encodes a GSK3/shaggy-like protein kinase. Gene expression is induced by NaCl and ABA but not KCl, suggesting that this gene may be involved in response to osmotic stress. This protein can interact with the BZR1 protein involved in brassinosteroid-mediated signaling in a Y2H assay and promotes BZR1 phosphorylation in protoplasts.	GSK3/SHAGGY-LIKE PROTEIN KINASE 1 (GSK1)	A. THALIANA SHAGGY-LIKE KINASE GROUP 2 3 (ATSK2-3);BIN2-LIKE 2 (BIL2);GSK3/SHAGGY-LIKE PROTEIN KINASE 1 (GSK1);SHAGGY-LIKE PROTEIN KINASE 22 (ATSK22); (ATGSK1);SHAGGY-LIKE PROTEIN KINASE 22 (SK22)
AT1G06530.1	1003	79	192	1.94466	4.95559	1.34954	Up	2.13362e-13	2.12101e-12	Encodes PEROXISOMAL AND MITOCHONDRIAL DIVISION FACTOR2. Involved in mitochondrial morphogenesis.	PEROXISOMAL AND MITOCHONDRIAL DIVISION FACTOR 2 (PMD2)	PEROXISOMAL AND MITOCHONDRIAL DIVISION FACTOR 2 (PMD2)
AT1G06630.1	1745	27	0	0.38202	0.001	-8.57751	Down	1.43501e-08	9.75435e-08	F-box/RNI-like superfamily protein; CONTAINS InterPro DOMAIN/s: F-box domain, cyclin-like (InterPro:IPR001810), F-box domain, Skp2-like (InterPro:IPR022364); BEST Arabidopsis thaliana protein match is: F-box family protein (TAIR:AT3G60040.1); Has 1823 Blast hits to 1784 proteins in 27 species: Archae - 2; Bacteria - 0; Metazoa - 0; Fungi - 0; Plants - 1819; Viruses - 0; Other Eukaryotes - 2 (sour…
AT1G06630.3	1482	24	0	0.399836	0.001	-8.64326	Down	1.07015e-07	6.70499e-07	F-box/RNI-like superfamily protein; FUNCTIONS IN: molecular_function unknown; INVOLVED IN: biological_process unknown; LOCATED IN: cellular_component unknown; EXPRESSED IN: 24 plant structures; EXPRESSED DURING: 13 growth stages; CONTAINS InterPro DOMAIN/s: F-box domain, cyclin-like (InterPro:IPR001810), F-box domain, Skp2-like (InterPro:IPR022364); BEST Arabidopsis thaliana protein match is: F-b…
AT1G06640.1	1381	195	58	3.48626	1.08725	-1.68099	Down	2.68108e-17	3.2633e-16	encodes a protein whose sequence is similar to a 2-oxoglutarate-dependent dioxygenase
AT1G06645.1	1301	835	1866	15.8463	37.1304	1.22846	Up	1.0266e-100	6.08697e-99	2-oxoglutarate (2OG) and Fe(II)-dependent oxygenase superfamily protein; FUNCTIONS IN: oxidoreductase activity; INVOLVED IN: biological_process unknown; LOCATED IN: cellular_component unknown; CONTAINS InterPro DOMAIN/s: Oxoglutarate/iron-dependent oxygenase (InterPro:IPR005123); BEST Arabidopsis thaliana protein match is: 2-oxoglutarate (2OG) and Fe(II)-dependent oxygenase superfamily protein (T…
AT1G06800.1	1912	28	0	0.361567	0.001	-8.49812	Down	7.345e-09	5.13631e-08	Encodes a lipase that hydrolyzes phosphatidylcholine, glycolipids as well as triacylglycerols.	PHOSPHOLIPASE A I GAMMA 1 (PLA-I{gamma}1)	PHOSPHOLIPASE A I GAMMA 1 (PLA-I{gamma}1)
AT1G07000.1	2024	1197	186	14.6017	2.37902	-2.61769	Down	5.06692e-171	5.23145e-169	A member of EXO70 gene family, putative exocyst subunits, conserved in land plants. Arabidopsis thaliana contains 23 putative EXO70 genes, which can be classified into eight clusters on the phylogenetic tree.	EXOCYST SUBUNIT EXO70 FAMILY PROTEIN B2 (EXO70B2)	EXOCYST SUBUNIT EXO70 FAMILY PROTEIN B2 (ATEXO70B2);EXOCYST SUBUNIT EXO70 FAMILY PROTEIN B2 (EXO70B2)
AT1G07270.1	1518	19	2	0.30903	0.0341078	-3.17957	Down	0.000185228	0.000764732	Cell division control, Cdc6; FUNCTIONS IN: ATP binding; INVOLVED IN: regulation of cell cycle, DNA replication; EXPRESSED IN: 22 plant structures; EXPRESSED DURING: 12 growth stages; CONTAINS InterPro DOMAIN/s: ATPase, AAA-type, core (InterPro:IPR003959), CDC6, C-terminal (InterPro:IPR015163), Cell division control, Cdc6 (InterPro:IPR016314); BEST Arabidopsis thaliana protein match is: cell divis…
AT1G07350.2	1464	9	44	0.151782	0.778049	2.35786	Up	3.02784e-07	1.80771e-06	Encodes a serine/arginine rich-like protein, SR45a. Involved in the regulation of stress-responsive alternative splicing.	SERINE/ARGININE RICH-LIKE PROTEIN 45A (SR45a)	SERINE/ARGININE RICH-LIKE PROTEIN 45A (SR45a)
AT1G07450.1	975	56	125	1.41808	3.31895	1.22678	Up	3.94878e-08	2.58114e-07	NAD(P)-binding Rossmann-fold superfamily protein; FUNCTIONS IN: oxidoreductase activity, binding, catalytic activity; INVOLVED IN: oxidation reduction, metabolic process; EXPRESSED IN: 20 plant structures; EXPRESSED DURING: 10 growth stages; CONTAINS InterPro DOMAIN/s: Short-chain dehydrogenase/reductase, conserved site (InterPro:IPR020904), NAD(P)-binding domain (InterPro:IPR016040), Glucose/rib…
AT1G07610.1	457	568	1117	30.6867	63.275	1.04402	Up	2.25808e-47	6.41012e-46	one of the five metallothioneins (MTs) genes identified in Arabidopsis. MTs are cysteine-rich proteins required for heavy metal tolerance.	METALLOTHIONEIN 1C (MT1C)	METALLOTHIONEIN 1C (MT1C)
AT1G07710.1	1632	31	68	0.468986	1.07866	1.20162	Up	7.0067e-05	0.000310569	Ankyrin repeat family protein; CONTAINS InterPro DOMAIN/s: Ankyrin repeat-containing domain (InterPro:IPR020683), Ankyrin repeat (InterPro:IPR002110); BEST Arabidopsis thaliana protein match is: ankyrin repeat family protein (TAIR:AT5G60070.1); Has 71061 Blast hits to 30444 proteins in 1217 species: Archae - 72; Bacteria - 7320; Metazoa - 31750; Fungi - 7301; Plants - 5738; Viruses - 586; Other E…
AT1G07780.1	1250	4	49	0.0790075	1.0148	3.68306	Up	1.255e-11	1.09601e-10	Encodes phosphoribosylanthranilate isomerase which catalyzes the third step of the tryptophan biosynthetic pathway. Member of gene family.	PHOSPHORIBOSYLANTHRANILATE ISOMERASE 1 (PAI1)	TRANSIENT RECEPTOR POTENTIAL 6 (TRP6);PHOSPHORIBOSYLANTHRANILATE ISOMERASE 1 (PAI1)
AT1G07790.1	729	584	1121	19.779	39.8083	1.0091	Up	4.84178e-45	1.31579e-43	Encodes a histone 2B (H2B) protein.	(HTB1)	(HTB1)
AT1G07960.2	1241	18	0	0.358112	0.001	-8.48427	Down	5.95148e-06	3.04125e-05	Encodes a protein disulfide isomerase-like (PDIL) protein, a member of a multigene family within the thioredoxin (TRX) superfamily.	PDI-LIKE 5-1 (PDIL5-1)	PDI-LIKE 5-1 (ATPDIL5-1);PDI-LIKE 5-1 (PDIL5-1)
AT1G07960.3	857	24	4	0.691431	0.12083	-2.51661	Down	0.000170538	0.000710448	Encodes a protein disulfide isomerase-like (PDIL) protein, a member of a multigene family within the thioredoxin (TRX) superfamily.	PDI-LIKE 5-1 (PDIL5-1)	PDI-LIKE 5-1 (ATPDIL5-1);PDI-LIKE 5-1 (PDIL5-1)
AT1G08050.1	2294	182	26	1.95883	0.29341	-2.739	Down	1.14349e-28	2.1132e-27	Zinc finger (C3HC4-type RING finger) family protein; FUNCTIONS IN: ubiquitin-protein ligase activity, zinc ion binding; LOCATED IN: plasma membrane; EXPRESSED IN: 12 plant structures; EXPRESSED DURING: 4 anthesis, LP.10 ten leaves visible, petal differentiation and expansion stage, LP.08 eight leaves visible; CONTAINS InterPro DOMAIN/s: Zinc finger, RING-type (InterPro:IPR001841), Zinc finger, C3…
AT1G08090.1	1900	296	39	3.84642	0.531381	-2.8557	Down	1.13046e-47	3.22278e-46	High-affinity nitrate transporter. Up-regulated by nitrate. Functions as a repressor of lateral root initiation independently of nitrate uptake.	NITRATE TRANSPORTER 2:1 (NRT2:1)	NITRATE TRANSPORTER 2.1 (ATNRT2.1);LATERAL ROOT INITIATION 1 (LIN1); (ACH1); (NRT2;1AT);NITRATE TRANSPORTER 2 (NRT2);NITRATE TRANSPORTER 2:1 (ATNRT2:1);NITRATE TRANSPORTER 2:1 (NRT2:1);NITRATE TRANSPORTER 2.1 (NRT2.1)
AT1G08650.1	1376	331	153	5.9392	2.87851	-1.04494	Down	1.84399e-14	1.95288e-13	Encodes a phosphoenolpyruvate carboxylase kinase that is expressed at highest levels in leaves. Expression is induced by light.	PHOSPHOENOLPYRUVATE CARBOXYLASE KINASE 1 (PPCK1)	PHOSPHOENOLPYRUVATE CARBOXYLASE KINASE 1 (PPCK1);PHOSPHOENOLPYRUVATE CARBOXYLASE KINASE 1 (ATPPCK1)
AT1G08830.1	872	519	233	14.695	6.91727	-1.08705	Down	3.69542e-23	5.64359e-22	Encodes a cytosolic copper/zinc superoxide dismutase CSD1 that can detoxify superoxide radicals. Its expression is affected by miR398-directed mRNA cleavage. Regulated by biotic and abiotic stress. Activation of CSD1 in the cytoplasm involves both a CCS-dependent and -independent pathway.	COPPER/ZINC SUPEROXIDE DISMUTASE 1 (CSD1)	COPPER/ZINC SUPEROXIDE DISMUTASE 1 (CSD1)
AT1G08900.3	1548	0	16	0.001	0.267574	8.0638	Up	1.01518e-05	5.04123e-05	Major facilitator superfamily protein; FUNCTIONS IN: carbohydrate transmembrane transporter activity; INVOLVED IN: transport, transmembrane transport; LOCATED IN: integral to membrane, membrane; CONTAINS InterPro DOMAIN/s: Sugar transporter, conserved site (InterPro:IPR005829), Major facilitator superfamily (InterPro:IPR020846), General substrate transporter (InterPro:IPR005828), Sugar/inositol t…
AT1G09060.2	3075	41	0	0.329198	0.001	-8.36281	Down	1.21553e-12	1.14938e-11	Zinc finger, RING-type;Transcription factor jumonji/aspartyl beta-hydroxylase; FUNCTIONS IN: sequence-specific DNA binding transcription factor activity, zinc ion binding; EXPRESSED IN: 24 plant structures; EXPRESSED DURING: 15 growth stages; CONTAINS InterPro DOMAIN/s: Transcription factor jumonji/aspartyl beta-hydroxylase (InterPro:IPR003347), Zinc finger, RING-type (InterPro:IPR001841), Transc…
AT1G09170.1	3033	16	46	0.130246	0.392627	1.59192	Up	5.40494e-05	0.000243856	P-loop nucleoside triphosphate hydrolases superfamily protein with CH (Calponin Homology) domain; FUNCTIONS IN: microtubule motor activity, ATP binding; INVOLVED IN: microtubule-based movement; EXPRESSED IN: shoot, male gametophyte, root, flower, pollen tube; EXPRESSED DURING: L mature pollen stage, M germinated pollen stage, 4 anthesis; CONTAINS InterPro DOMAIN/s: Kinesin, motor region, conserve…
AT1G09230.1	1507	240	530	3.93203	9.10454	1.21131	Up	3.137e-29	5.9075e-28	RNA-binding (RRM/RBD/RNP motifs) family protein; FUNCTIONS IN: RNA binding, nucleotide binding, nucleic acid binding; LOCATED IN: cellular_component unknown; EXPRESSED IN: 22 plant structures; EXPRESSED DURING: 13 growth stages; CONTAINS InterPro DOMAIN/s: RNA recognition motif, RNP-1 (InterPro:IPR000504), Nucleotide-binding, alpha-beta plait (InterPro:IPR012677); Has 908 Blast hits to 898 protei…
AT1G09420.1	2160	4	69	0.0457219	0.826972	4.17688	Up	2.63828e-17	3.21267e-16	Encodes a protein similar to glucose-6-phosphate dehydrogenase but, based on amino acid differences in the active site and lack of activity, does not encode a functional G6PDH. The amino acid sequence for the consensus sequence of the G6PDH active site (DHYLGKE) differs in three places in this protein. gc exon splice site at 20574 is based on protein alignment, and is not confirmed experimentally.	GLUCOSE-6-PHOSPHATE DEHYDROGENASE 4 (G6PD4)	GLUCOSE-6-PHOSPHATE DEHYDROGENASE 4 (G6PD4)
AT1G09421.1	546	0	13	0.001	0.616376	9.26767	Up	8.72702e-05	0.000380018	Potential natural antisense gene, locus overlaps with AT1G09420
AT1G09560.1	942	2083	662	54.5955	18.1929	-1.5854	Down	1.18847e-155	1.10735e-153	germin-like protein (GLP5)	GERMIN-LIKE PROTEIN 5 (GLP5)	GERMIN-LIKE PROTEIN 5 (GLP5)
AT1G09580.1	921	108	208	2.89523	5.84654	1.01391	Up	1.18587e-09	8.90018e-09	emp24/gp25L/p24 family/GOLD family protein; FUNCTIONS IN: protein transmembrane transporter activity; INVOLVED IN: intracellular protein transport, transport; LOCATED IN: endomembrane system, integral to membrane, membrane; CONTAINS InterPro DOMAIN/s: GOLD (InterPro:IPR009038), emp24/gp25L/p24 (InterPro:IPR000348); BEST Arabidopsis thaliana protein match is: emp24/gp25L/p24 family/GOLD family pro…
AT1G09840.3	2001	19	0	0.234436	0.001	-7.87305	Down	3.04622e-06	1.61369e-05	shaggy-like protein kinase 41 (SK41); FUNCTIONS IN: protein serine/threonine kinase activity, protein kinase activity, ATP binding; INVOLVED IN: protein amino acid phosphorylation; LOCATED IN: plasma membrane; EXPRESSED IN: 24 plant structures; EXPRESSED DURING: 13 growth stages; CONTAINS InterPro DOMAIN/s: Protein kinase, ATP binding site (InterPro:IPR017441), Protein kinase, catalytic domain (I…	SHAGGY-LIKE PROTEIN KINASE 41 (SK41)	(AtHIR1);SHAGGY-LIKE PROTEIN KINASE 41 (ATSK41);SHAGGY-LIKE PROTEIN KINASE 41 (SK41);HYPERSENSITIVE INDUCED REACTION 1 (HIR1)
AT1G09910.1	2234	287	68	3.17188	0.78799	-2.00909	Down	4.0488e-31	8.01992e-30	Rhamnogalacturonate lyase family protein; FUNCTIONS IN: lyase activity; INVOLVED IN: carbohydrate metabolic process; LOCATED IN: cellular_component unknown; EXPRESSED IN: 23 plant structures; EXPRESSED DURING: 13 growth stages; CONTAINS InterPro DOMAIN/s: Glycoside hydrolase-type carbohydrate-binding (InterPro:IPR011013), Rhamnogalacturonate lyase (InterPro:IPR010325), Carbohydrate-binding-like f…
AT1G09932.1	1131	152	2	3.31818	0.0457786	-6.17957	Down	1.81462e-41	4.65242e-40	Phosphoglycerate mutase family protein; CONTAINS InterPro DOMAIN/s: Histidine phosphatase superfamily, clade-1 (InterPro:IPR013078); BEST Arabidopsis thaliana protein match is: Phosphoglycerate mutase family protein (TAIR:AT2G17280.2); Has 552 Blast hits to 552 proteins in 105 species: Archae - 0; Bacteria - 9; Metazoa - 0; Fungi - 272; Plants - 167; Viruses - 0; Other Eukaryotes - 104 (source: N…
AT1G09970.1	3364	359	137	2.63486	1.05429	-1.32145	Down	6.81028e-22	1.00173e-20	RLK7 belongs to a leucine-rich repeat class of receptor-likekinase (LRR-RLKs). It is involved in the control of germination speed and the tolerance to oxidant stress.	(LRR XI-23)	(LRR XI-23);RECEPTOR-LIKE KINASE 7 (RLK7)
AT1G10000.1	912	23	0	0.622661	0.001	-9.2823	Down	2.09078e-07	1.26981e-06	Ribonuclease H-like superfamily protein; FUNCTIONS IN: ribonuclease H activity, nucleic acid binding; INVOLVED IN: biological_process unknown; EXPRESSED IN: 18 plant structures; EXPRESSED DURING: 12 growth stages; CONTAINS InterPro DOMAIN/s: Polynucleotidyl transferase, ribonuclease H fold (InterPro:IPR012337), RNA-directed DNA polymerase (reverse transcriptase), related (InterPro:IPR015706), Rib…
AT1G10110.1	1351	18	0	0.328954	0.001	-8.36174	Down	5.95148e-06	3.04067e-05	F-box family protein; BEST Arabidopsis thaliana protein match is: F-box family protein with a domain of unknown function (DUF295) (TAIR:AT4G22165.1); Has 235 Blast hits to 233 proteins in 3 species: Archae - 0; Bacteria - 0; Metazoa - 0; Fungi - 0; Plants - 235; Viruses - 0; Other Eukaryotes - 0 (source: NCBI BLink).
AT1G10140.1	747	148	41	4.8917	1.42088	-1.78355	Down	1.65416e-14	1.75671e-13	Uncharacterised conserved protein UCP031279; FUNCTIONS IN: molecular_function unknown; INVOLVED IN: biological_process unknown; LOCATED IN: plasma membrane; EXPRESSED IN: 23 plant structures; EXPRESSED DURING: 13 growth stages; CONTAINS InterPro DOMAIN/s: Uncharacterised conserved protein UCP031279 (InterPro:IPR016972); BEST Arabidopsis thaliana protein match is: Uncharacterised conserved protein…
AT1G10155.1	555	155	707	6.89536	32.9778	2.2578	Up	6.6013e-91	3.59522e-89	phloem protein 2-A10 (PP2-A10); BEST Arabidopsis thaliana protein match is: phloem protein 2-A9 (TAIR:AT1G31200.1); Has 113 Blast hits to 113 proteins in 20 species: Archae - 0; Bacteria - 0; Metazoa - 0; Fungi - 0; Plants - 113; Viruses - 0; Other Eukaryotes - 0 (source: NCBI BLink).	PHLOEM PROTEIN 2-A10 (PP2-A10)	PHLOEM PROTEIN 2-A10 (AtPP2-A10);PHLOEM PROTEIN 2-A10 (PP2-A10)
AT1G10160.1	4500	310	0	1.70086	0.001	-10.732	Down	6.95846e-91	3.77436e-89	transposable element gene; non-LTR retrotransposon family (LINE), has a 3.9e-39 P-value blast match to GB:AAA67727 reverse transcriptase (LINE-element) (Mus musculus)
AT1G10340.1	1980	116	2	1.44648	0.0261493	-5.78963	Down	3.17138e-31	6.30996e-30	Ankyrin repeat family protein; CONTAINS InterPro DOMAIN/s: Ankyrin repeat-containing domain (InterPro:IPR020683), Ankyrin repeat (InterPro:IPR002110); BEST Arabidopsis thaliana protein match is: Ankyrin repeat family protein (TAIR:AT2G24600.4); Has 23228 Blast hits to 12811 proteins in 577 species: Archae - 31; Bacteria - 1612; Metazoa - 12827; Fungi - 1604; Plants - 2793; Viruses - 138; Other Eu…
AT1G10370.1	962	1124	2156	28.8476	58.0188	1.00807	Up	7.91398e-85	4.02334e-83	Encodes GSTU17 (Glutathione S-Transferase U17). Functions as a negative component of stress-mediated signal transduction pathways in drought and salt stress responses.	EARLY-RESPONSIVE TO DEHYDRATION 9 (ERD9)	GLUTATHIONE S-TRANSFERASE U17 (GSTU17);EARLY-RESPONSIVE TO DEHYDRATION 9 (ERD9);GLUTATHIONE S-TRANSFERASE 30 (GST30);GLUTATHIONE S-TRANSFERASE TAU 17 (ATGSTU17);GLUTATHIONE S-TRANSFERASE 30B (GST30B)
AT1G10640.1	1793	24	88	0.330483	1.27057	1.94282	Up	1.16202e-10	9.4391e-10	Pectin lyase-like superfamily protein; FUNCTIONS IN: polygalacturonase activity; INVOLVED IN: carbohydrate metabolic process; LOCATED IN: cellular_component unknown; EXPRESSED IN: 18 plant structures; EXPRESSED DURING: 11 growth stages; CONTAINS InterPro DOMAIN/s: Pectin lyase fold/virulence factor (InterPro:IPR011050), Parallel beta-helix repeat (InterPro:IPR006626), Glycoside hydrolase, family …
AT1G10750.1	1747	7	28	0.098929	0.414916	2.06836	Up	0.000181451	0.000750764	Protein of Unknown Function (DUF239); INVOLVED IN: N-terminal protein myristoylation; EXPRESSED IN: 13 plant structures; EXPRESSED DURING: 6 growth stages; CONTAINS InterPro DOMAIN/s: Protein of unknown function DUF239, plant (InterPro:IPR004314); BEST Arabidopsis thaliana protein match is: Protein of Unknown Function (DUF239) (TAIR:AT1G23340.2); Has 789 Blast hits to 744 proteins in 31 species: …
AT1G10850.1	2743	355	821	3.19537	7.74841	1.27792	Up	4.18554e-48	1.21132e-46	Leucine-rich repeat protein kinase family protein; FUNCTIONS IN: protein serine/threonine kinase activity, protein kinase activity, ATP binding; INVOLVED IN: transmembrane receptor protein tyrosine kinase signaling pathway, protein amino acid phosphorylation; LOCATED IN: endomembrane system; EXPRESSED IN: 22 plant structures; EXPRESSED DURING: 13 growth stages; CONTAINS InterPro DOMAIN/s: Protein…
AT1G10865.1	538	284	86	13.0333	4.1382	-1.65513	Down	5.18534e-24	8.17096e-23	FUNCTIONS IN: molecular_function unknown; INVOLVED IN: biological_process unknown; LOCATED IN: cellular_component unknown; CONTAINS InterPro DOMAIN/s: Cytochrome c oxidase assembly protein PET191, N-terminal (InterPro:IPR018793); Has 241 Blast hits to 241 proteins in 124 species: Archae - 0; Bacteria - 0; Metazoa - 100; Fungi - 94; Plants - 38; Viruses - 0; Other Eukaryotes - 9 (source: NCBI BLin…
AT1G11150.1	2654	153	0	1.42334	0.001	-10.4751	Down	3.22156e-45	8.82661e-44	transposable element gene; pseudogene, similar to putative AP endonuclease/reverse transcriptase, blastp match of 30% identity and 3.2e-59 P-value to GP|21952510|gb|AAM82604.1|AF525305_2|AF525305 putative AP endonuclease/reverse transcriptase {Brassica napus}
AT1G11860.1	1600	1083	0	16.7119	0.001	-14.0286	Down	0	0	Glycine cleavage T-protein family; FUNCTIONS IN: aminomethyltransferase activity; INVOLVED IN: response to cadmium ion; LOCATED IN: in 6 components; EXPRESSED IN: 26 plant structures; EXPRESSED DURING: 15 growth stages; CONTAINS InterPro DOMAIN/s: Glycine cleavage system T protein (InterPro:IPR006223), Glycine cleavage T-protein, N-terminal (InterPro:IPR006222), Glycine cleavage T-protein, C-term…
AT1G11860.2	1582	24	0	0.374561	0.001	-8.54906	Down	1.07015e-07	6.69871e-07	Glycine cleavage T-protein family; FUNCTIONS IN: aminomethyltransferase activity; INVOLVED IN: response to cadmium ion; LOCATED IN: in 6 components; EXPRESSED IN: 25 plant structures; EXPRESSED DURING: 15 growth stages; CONTAINS InterPro DOMAIN/s: Glycine cleavage system T protein (InterPro:IPR006223), Glycine cleavage T-protein, N-terminal (InterPro:IPR006222), Glycine cleavage T-protein, C-term…
AT1G12010.1	1293	101	0	1.9286	0.001	-10.9133	Down	4.295e-30	8.26278e-29	Encodes a protein that appears to have 1-amino-cyclopropane-1-carboxylic acid oxidase activity based on mutant analyses.
AT1G12080.2	701	25	4	0.880522	0.147719	-2.5755	Down	0.000100081	0.000432075	Vacuolar calcium-binding protein-related; BEST Arabidopsis thaliana protein match is: Vacuolar calcium-binding protein-related (TAIR:AT1G62480.1); Has 21609 Blast hits to 9169 proteins in 1089 species: Archae - 145; Bacteria - 3596; Metazoa - 6157; Fungi - 1827; Plants - 760; Viruses - 333; Other Eukaryotes - 8791 (source: NCBI BLink).
AT1G12090.1	879	2806	904	78.8165	26.6241	-1.56577	Down	2.85594e-205	3.51939e-203	extensin-like protein (ELP)	EXTENSIN-LIKE PROTEIN (ELP)	EXTENSIN-LIKE PROTEIN (ELP)
AT1G12240.1	2229	6163	12725	68.2654	147.789	1.11432	Up	0	0	Encodes a vacuolar invertase betaFruct4. betaFruct4 is transported from the endoplasmic reticulum through the intermediate compartments as a membrane protein. The N-terminal cytoplasmic domain contains multiple sequence motifs that are involved at various stages in the trafficking of betaFruct4 from the ER to the central vacuole.	(ATBETAFRUCT4)	(ATFRUCT4); (ATBETAFRUCT4);VACUOLAR INVERTASE (VAC-INV);FRUCTOSIDASE 4 (FRUCT4)
AT1G12260.1	1871	21	55	0.277117	0.760999	1.4574	Up	3.42516e-05	0.000158739	Encodes a NAC-domain transcription factor. Expressed in the vascular tissue.	NAC 007 (NAC007)	NAC 007 (NAC007);VASCULAR RELATED NAC-DOMAIN PROTEIN 4 (VND4);EMBRYO DEFECTIVE 2749 (EMB2749);NAC 007 (ANAC007)
AT1G12340.1	668	4	183	0.147843	7.09202	5.58405	Up	3.49972e-51	1.06469e-49	Cornichon family protein; FUNCTIONS IN: molecular_function unknown; INVOLVED IN: intracellular signaling pathway; LOCATED IN: membrane; EXPRESSED IN: male gametophyte, pollen tube; EXPRESSED DURING: L mature pollen stage, M germinated pollen stage; CONTAINS InterPro DOMAIN/s: Cornichon (InterPro:IPR003377); BEST Arabidopsis thaliana protein match is: Cornichon family protein (TAIR:AT1G12390.1); H…
AT1G12390.1	954	361	74	9.3428	2.00807	-2.21805	Down	1.0291e-43	2.74096e-42	Cornichon family protein; FUNCTIONS IN: molecular_function unknown; INVOLVED IN: intracellular signaling pathway; LOCATED IN: endomembrane system, membrane; CONTAINS InterPro DOMAIN/s: Cornichon (InterPro:IPR003377); BEST Arabidopsis thaliana protein match is: Cornichon family protein (TAIR:AT1G12340.1); Has 617 Blast hits to 617 proteins in 176 species: Archae - 0; Bacteria - 0; Metazoa - 324; F…
AT1G12400.1	607	144	61	5.85723	2.60158	-1.17083	Down	3.23326e-08	2.13483e-07	Nucleotide excision repair, TFIIH, subunit TTDA; FUNCTIONS IN: DNA binding; INVOLVED IN: nucleotide-excision repair; LOCATED IN: endomembrane system; EXPRESSED IN: 22 plant structures; EXPRESSED DURING: 13 growth stages; CONTAINS InterPro DOMAIN/s: Nucleotide excision repair, TFIIH, subunit TTDA (InterPro:IPR009400); BEST Arabidopsis thaliana protein match is: Nucleotide excision repair, TFIIH, s…
AT1G12620.1	2407	141	22	1.44631	0.236615	-2.61176	Down	1.81038e-21	2.61683e-20	Pentatricopeptide repeat (PPR) superfamily protein; CONTAINS InterPro DOMAIN/s: Pentatricopeptide repeat (InterPro:IPR002885); BEST Arabidopsis thaliana protein match is: Tetratricopeptide repeat (TPR)-like superfamily protein (TAIR:AT1G12300.1); Has 65829 Blast hits to 15121 proteins in 316 species: Archae - 4; Bacteria - 59; Metazoa - 1157; Fungi - 1233; Plants - 61014; Viruses - 0; Other Eukar…
AT1G12750.1	1354	18	0	0.328225	0.001	-8.35854	Down	5.95148e-06	3.04765e-05	RHOMBOID-like protein 6 (RBL6); FUNCTIONS IN: serine-type endopeptidase activity; INVOLVED IN: biological_process unknown; LOCATED IN: integral to membrane; EXPRESSED IN: 23 plant structures; EXPRESSED DURING: 15 growth stages; CONTAINS InterPro DOMAIN/s: Peptidase S54, rhomboid (InterPro:IPR002610); BEST Arabidopsis thaliana protein match is: RHOMBOID-like 2 (TAIR:AT1G63120.1); Has 6272 Blast hi…	RHOMBOID-LIKE PROTEIN 6 (RBL6)	RHOMBOID-LIKE PROTEIN 6 (RBL6);RHOMBOID-LIKE PROTEIN 6 (ATRBL6)
AT1G12760.1	1812	145	35	1.97573	0.50004	-1.98227	Down	3.42018e-16	3.94901e-15	Zinc finger, C3HC4 type (RING finger) family protein; FUNCTIONS IN: ubiquitin-protein ligase activity, zinc ion binding; LOCATED IN: chloroplast; CONTAINS InterPro DOMAIN/s: Zinc finger, RING-type (InterPro:IPR001841), Zinc finger, C3HC4 RING-type (InterPro:IPR018957); BEST Arabidopsis thaliana protein match is: Zinc finger, C3HC4 type (RING finger) family protein (TAIR:AT1G63170.1); Has 9873 Bla…
AT1G12810.1	768	30	80	0.964447	2.69665	1.48339	Up	3.88184e-07	2.30012e-06	proline-rich family protein; BEST Arabidopsis thaliana protein match is: unknown protein (TAIR:AT2G33520.1); Has 20080 Blast hits to 10426 proteins in 614 species: Archae - 4; Bacteria - 1877; Metazoa - 7835; Fungi - 2952; Plants - 4732; Viruses - 459; Other Eukaryotes - 2221 (source: NCBI BLink).
AT1G13110.1	1743	4999	2330	70.8115	34.6062	-1.03295	Down	1.10191e-191	1.25923e-189	member of CYP71B	CYTOCHROME P450, FAMILY 71 SUBFAMILY B, POLYPEPTIDE 7 (CYP71B7)	CYTOCHROME P450, FAMILY 71 SUBFAMILY B, POLYPEPTIDE 7 (CYP71B7)
AT1G13210.1	4065	1353	583	8.2178	3.71281	-1.14624	Down	1.07525e-62	4.01023e-61	autoinhibited Ca2+/ATPase II (ACA.l); FUNCTIONS IN: calmodulin binding, ATPase activity, coupled to transmembrane movement of ions, phosphorylative mechanism; INVOLVED IN: phospholipid transport, ATP biosynthetic process; LOCATED IN: plasma membrane; EXPRESSED IN: 23 plant structures; EXPRESSED DURING: 12 growth stages; CONTAINS InterPro DOMAIN/s: ATPase, P-type, phospholipid-translocating, flipp…	AUTOINHIBITED CA2+/ATPASE II (ACA.l)	AUTOINHIBITED CA2+/ATPASE II (ACA.l)
AT1G13340.1	1479	726	39	12.1196	0.68264	-4.15007	Down	2.95276e-158	2.80996e-156	Regulator of Vps4 activity in the MVB pathway protein; CONTAINS InterPro DOMAIN/s: Protein of unknown function DUF292, eukaryotic (InterPro:IPR005061); BEST Arabidopsis thaliana protein match is: Regulator of Vps4 activity in the MVB pathway protein (TAIR:AT1G34220.2); Has 628 Blast hits to 628 proteins in 152 species: Archae - 0; Bacteria - 0; Metazoa - 164; Fungi - 130; Plants - 284; Viruses - …
AT1G13430.1	1248	8	38	0.158268	0.78825	2.31628	Up	2.59536e-06	1.38972e-05	Encodes a sulfotransferase. Unlike the related ST4A protein (At2g14920), in vitro experiements show that this enzyme does not act brassinosteroids. ST4C is expressed in the roots and transcript levels rise in response to cytokinin treatment.	SULFOTRANSFERASE 4C (ST4C)	ARABIDOPSIS THALIANA SULFOTRANSFERASE 4C (ATST4C);SULFOTRANSFERASE 4C (ST4C)
AT1G13470.1	1272	111	1	2.15454	0.020352	-6.72606	Down	2.95106e-31	5.88473e-30	Protein of unknown function (DUF1262); CONTAINS InterPro DOMAIN/s: Protein of unknown function DUF1262 (InterPro:IPR010683); BEST Arabidopsis thaliana protein match is: Protein of unknown function (DUF1262) (TAIR:AT1G13520.1); Has 101 Blast hits to 94 proteins in 9 species: Archae - 0; Bacteria - 0; Metazoa - 0; Fungi - 0; Plants - 101; Viruses - 0; Other Eukaryotes - 0 (source: NCBI BLink).
AT1G13480.1	1340	23	0	0.423781	0.001	-8.72717	Down	2.09078e-07	1.27125e-06	Protein of unknown function (DUF1262); CONTAINS InterPro DOMAIN/s: Protein of unknown function DUF1262 (InterPro:IPR010683); BEST Arabidopsis thaliana protein match is: Protein of unknown function (DUF1262) (TAIR:AT1G13520.1); Has 111 Blast hits to 104 proteins in 9 species: Archae - 0; Bacteria - 0; Metazoa - 0; Fungi - 0; Plants - 111; Viruses - 0; Other Eukaryotes - 0 (source: NCBI BLink).
AT1G13670.1	811	39	121	1.1873	3.86242	1.70182	Up	4.91572e-12	4.41705e-11	unknown protein; Has 22 Blast hits to 22 proteins in 7 species: Archae - 0; Bacteria - 0; Metazoa - 0; Fungi - 0; Plants - 22; Viruses - 0; Other Eukaryotes - 0 (source: NCBI BLink).
AT1G13750.1	2082	239	32	2.83423	0.397891	-2.83251	Down	1.79494e-38	4.26273e-37	Purple acid phosphatases superfamily protein; FUNCTIONS IN: hydrolase activity, protein serine/threonine phosphatase activity, metal ion binding, acid phosphatase activity; INVOLVED IN: biological_process unknown; LOCATED IN: endomembrane system; EXPRESSED IN: 21 plant structures; EXPRESSED DURING: 13 growth stages; CONTAINS InterPro DOMAIN/s: Purple acid phosphatase, N-terminal (InterPro:IPR0159…
AT1G13790.1	2407	23	56	0.235923	0.602292	1.35215	Up	7.78856e-05	0.00034329	Belongs to a subgroup of SGS3-like proteins that act redundantly in RNA-directed DNA methylation: AT1G15910 (FDM1), AT4G00380 (FDM2), AT3G12550 (FDM3), AT1G13790 (FDM4), AT1G80790 (FDM5).	FACTOR OF DNA METHYLATION 4 (FDM4)	FACTOR OF DNA METHYLATION 4 (FDM4)
AT1G13860.2	2528	4	23	0.0390662	0.23553	2.59192	Up	0.000110318	0.000472759	Encodes QUASIMODO2 LIKE1 (QUL1), a paralog of QUASIMODO2 (QUA2). AT1G78240 (QUA2), AT1G13860 (QUL1) and AT2G03480 (QUL2) form a clade with a possible role in plant vasculature development.	QUASIMODO2 LIKE 1 (QUL1)	QUASIMODO2 LIKE 1 (QUL1)
AT1G13900.1	2346	867	75577	9.12451	833.982	6.51413	Up	0	0	Encodes a dual-localized acid phosphatase (mitochondria and chloroplast) that modulates carbon metabolism.	PURPLE ACID PHOSPHATASE 2 (PAP2)	PURPLE ACID PHOSPHATASE 2 (PAP2)
AT1G13990.1	1009	47	2	1.15007	0.0513138	-4.48623	Down	6.6591e-12	5.91598e-11	unknown protein; FUNCTIONS IN: molecular_function unknown; INVOLVED IN: biological_process unknown; LOCATED IN: chloroplast; EXPRESSED IN: 23 plant structures; EXPRESSED DURING: 13 growth stages; CONTAINS InterPro DOMAIN/s: Protein of unknown function DUF3110 (InterPro:IPR021503); Has 25 Blast hits to 25 proteins in 8 species: Archae - 0; Bacteria - 0; Metazoa - 0; Fungi - 0; Plants - 25; Viruses…
AT1G14100.1	1551	4	40	0.0636746	0.667642	3.39028	Up	3.81908e-09	2.74237e-08	member of Glycosyltransferase Family- 37. FUT8 was previously associated to AT1G14110	FUCOSYLTRANSFERASE 8 (FUT8)	FUCOSYLTRANSFERASE 8 (FUT8)
AT1G14170.3	1852	51	6	0.679904	0.0838698	-3.01911	Down	9.29404e-10	7.02464e-09	RNA-binding KH domain-containing protein; FUNCTIONS IN: RNA binding, nucleic acid binding; INVOLVED IN: biological_process unknown; LOCATED IN: cellular_component unknown; CONTAINS InterPro DOMAIN/s: K Homology, type 1, subgroup (InterPro:IPR018111), K Homology (InterPro:IPR004087), K Homology, type 1 (InterPro:IPR004088); BEST Arabidopsis thaliana protein match is: RNA-binding KH domain-containi…
AT1G14250.1	1846	161	32	2.15334	0.448759	-2.26256	Down	8.4669e-21	1.19228e-19	GDA1/CD39 nucleoside phosphatase family protein; FUNCTIONS IN: hydrolase activity; INVOLVED IN: biological_process unknown; LOCATED IN: vacuole; EXPRESSED IN: male gametophyte, cultured cell, pollen tube; EXPRESSED DURING: L mature pollen stage, M germinated pollen stage; CONTAINS InterPro DOMAIN/s: Nucleoside phosphatase GDA1/CD39 (InterPro:IPR000407); BEST Arabidopsis thaliana protein match is:…
AT1G14370.1	1743	276	46	3.90958	0.683212	-2.51661	Down	5.11258e-39	1.22835e-37	Encodes protein kinase APK2a. Protein is N-myristoylated.	PROTEIN KINASE 2A (APK2A)	KINASE 1 (KIN1);PBS1-LIKE 2 (PBL2);PROTEIN KINASE 2A (APK2A)
AT1G14390.1	2244	18	56	0.198047	0.646041	1.70578	Up	2.7627e-06	1.47372e-05	Leucine-rich repeat protein kinase family protein; FUNCTIONS IN: protein serine/threonine kinase activity, protein kinase activity, ATP binding; INVOLVED IN: transmembrane receptor protein tyrosine kinase signaling pathway, protein amino acid phosphorylation; LOCATED IN: endomembrane system; EXPRESSED IN: inflorescence meristem, root, flower; EXPRESSED DURING: petal differentiation and expansion …
AT1G14540.1	1219	135	2	2.73431	0.0424738	-6.00846	Down	1.26749e-36	2.86993e-35	Peroxidase superfamily protein; FUNCTIONS IN: peroxidase activity, heme binding; INVOLVED IN: response to oxidative stress, oxidation reduction; LOCATED IN: endomembrane system; EXPRESSED IN: leaf apex, sepal, root, stamen; EXPRESSED DURING: 4 anthesis; CONTAINS InterPro DOMAIN/s: Haem peroxidase (InterPro:IPR010255), Plant peroxidase (InterPro:IPR000823), Peroxidases heam-ligand binding site (In…	PEROXIDASE 4 (PER4)	PEROXIDASE 4 (PER4)
AT1G14780.1	2193	36	4	0.405305	0.047219	-3.10157	Down	2.22806e-07	1.35011e-06	MAC/Perforin domain-containing protein; CONTAINS InterPro DOMAIN/s: Membrane attack complex component/perforin (MACPF) domain (InterPro:IPR020864); BEST Arabidopsis thaliana protein match is: MAC/Perforin domain-containing protein (TAIR:AT4G24290.2); Has 221 Blast hits to 220 proteins in 25 species: Archae - 0; Bacteria - 0; Metazoa - 19; Fungi - 0; Plants - 202; Viruses - 0; Other Eukaryotes - 0…
AT1G14870.1	740	155	4	5.17152	0.139934	-5.20777	Down	1.29455e-39	3.16721e-38	PCR2 encodes a membrane protein involved in zinc transport and detoxification.	PLANT CADMIUM RESISTANCE 2 (PCR2)	PLANT CADMIUM RESISTANCE 2 (PCR2); (AtPCR2)
AT1G14880.1	765	1348	36	43.5058	1.21825	-5.15832	Down	0	0	PLANT CADMIUM RESISTANCE 1 (PCR1); FUNCTIONS IN: molecular_function unknown; INVOLVED IN: biological_process unknown; LOCATED IN: vacuole; CONTAINS InterPro DOMAIN/s: Protein of unknown function Cys-rich (InterPro:IPR006461); BEST Arabidopsis thaliana protein match is: PLANT CADMIUM RESISTANCE 2 (TAIR:AT1G14870.1); Has 778 Blast hits to 777 proteins in 111 species: Archae - 0; Bacteria - 0; Metaz…	PLANT CADMIUM RESISTANCE 1 (PCR1)	PLANT CADMIUM RESISTANCE 1 (PCR1); (AtPCR1)
AT1G15010.1	536	118	8	5.43545	0.386385	-3.81429	Down	2.26534e-25	3.74629e-24	unknown protein; BEST Arabidopsis thaliana protein match is: unknown protein (TAIR:AT2G01300.1); Has 71 Blast hits to 71 proteins in 13 species: Archae - 0; Bacteria - 2; Metazoa - 0; Fungi - 0; Plants - 69; Viruses - 0; Other Eukaryotes - 0 (source: NCBI BLink).
AT1G15040.2	1481	0	12	0.001	0.209759	7.71259	Up	0.000178775	0.000741985	Encodes a nitrogen regulated putative glutamine amidotransferase that represses shoot branching.	GLUTAMINE AMIDOTRANSFERASE 1_2.1 (GAT1_2.1)	GLUTAMINE AMIDOTRANSFERASE (GAT);GLUTAMINE AMIDOTRANSFERASE 1_2.1 (GAT1_2.1)
AT1G15125.1	1056	821	93	19.1954	2.27989	-3.07372	Down	3.53466e-139	2.91729e-137	S-adenosyl-L-methionine-dependent methyltransferases superfamily protein; FUNCTIONS IN: S-adenosylmethionine-dependent methyltransferase activity, methyltransferase activity; INVOLVED IN: biological_process unknown; LOCATED IN: cellular_component unknown; CONTAINS InterPro DOMAIN/s: SAM dependent carboxyl methyltransferase (InterPro:IPR005299); BEST Arabidopsis thaliana protein match is: S-adenos…
AT1G15210.1	4533	28	0	0.152507	0.001	-7.25273	Down	7.345e-09	5.12827e-08	pleiotropic drug resistance 7 (PDR7); FUNCTIONS IN: ATPase activity, coupled to transmembrane movement of substances; INVOLVED IN: drug transmembrane transport; LOCATED IN: plasma membrane, chloroplast, membrane; EXPRESSED IN: 9 plant structures; EXPRESSED DURING: 4 anthesis, F mature embryo stage, petal differentiation and expansion stage, E expanded cotyledon stage, D bilateral stage; CONTAINS …	ATP-BINDING CASSETTE G35 (ABCG35)	ATP-BINDING CASSETTE G35 (ABCG35);PLEIOTROPIC DRUG RESISTANCE 7 (PDR7);PLEIOTROPIC DRUG RESISTANCE 7 (ATPDR7)
AT1G15510.1	2601	67	131	0.635994	1.30385	1.03569	Up	9.23104e-07	5.23647e-06	Encodes a pentatricopeptide repeat protein required for chloroplast transcript accD RNA editing and early chloroplast biogenesis.	EARLY CHLOROPLAST BIOGENESIS2 (ECB2)	VANILLA CREAM 1 (VAC1);ARABIDOPSIS EARLY CHLOROPLAST BIOGENESIS2 (ATECB2);EARLY CHLOROPLAST BIOGENESIS2 (ECB2)
AT1G15520.1	4558	1521	47	8.23898	0.266943	-4.94786	Down	0	0	ABC transporter family involved in ABA transport and resistance to lead. Localizes to plasma membrane. Upregulated by lead. Expressed in leaves, flowers, stomata and roots.	ATP-BINDING CASSETTE G40 (ABCG40)	ARABIDOPSIS THALIANA ATP-BINDING CASSETTE G40 (ATABCG40);PLEIOTROPIC DRUG RESISTANCE 12 (PDR12);PLEIOTROPIC DRUG RESISTANCE 12 (ATPDR12);ATP-BINDING CASSETTE G40 (ABCG40)
AT1G15670.1	1539	297	118	4.76471	1.9849	-1.26332	Down	3.05238e-17	3.69505e-16	Galactose oxidase/kelch repeat superfamily protein; CONTAINS InterPro DOMAIN/s: Galactose oxidase/kelch, beta-propeller (InterPro:IPR011043), Kelch repeat type 1 (InterPro:IPR006652), Kelch related (InterPro:IPR013089), Kelch-type beta propeller (InterPro:IPR015915); BEST Arabidopsis thaliana protein match is: Galactose oxidase/kelch repeat superfamily protein (TAIR:AT1G80440.1); Has 1241 Blast h…
AT1G15870.1	982	25	144	0.62856	3.79618	2.59442	Up	5.14916e-23	7.81462e-22	Mitochondrial glycoprotein family protein; FUNCTIONS IN: molecular_function unknown; INVOLVED IN: biological_process unknown; LOCATED IN: mitochondrial matrix; EXPRESSED IN: 13 plant structures; EXPRESSED DURING: 7 growth stages; CONTAINS InterPro DOMAIN/s: Mitochondrial glycoprotein (InterPro:IPR003428); BEST Arabidopsis thaliana protein match is: Mitochondrial glycoprotein family protein (TAIR:…
AT1G15880.1	1099	533	196	11.9742	4.61693	-1.37493	Down	1.27635e-33	2.69595e-32	Golgi SNARE 11 protein (GOS11)	GOLGI SNARE 11 (GOS11)	(atgos11);GOLGI SNARE 11 (GOS11)
AT1G15885.1	526	87	0	4.08368	0.001	-11.9957	Down	5.0705e-26	8.59254e-25	unknown protein; Has 5 Blast hits to 5 proteins in 1 species: Archae - 0; Bacteria - 0; Metazoa - 0; Fungi - 0; Plants - 5; Viruses - 0; Other Eukaryotes - 0 (source: NCBI BLink).
AT1G15890.1	2907	105	0	0.89179	0.001	-9.80056	Down	2.94788e-31	5.88278e-30	Disease resistance protein (CC-NBS-LRR class) family; FUNCTIONS IN: ATP binding; INVOLVED IN: N-terminal protein myristoylation, apoptosis, defense response; LOCATED IN: cellular_component unknown; EXPRESSED IN: 8 plant structures; EXPRESSED DURING: 6 growth stages; CONTAINS InterPro DOMAIN/s: NB-ARC (InterPro:IPR002182), Leucine-rich repeat (InterPro:IPR001611), Disease resistance protein (Inter…
AT1G16030.1	2330	72	156	0.762948	1.73326	1.18383	Up	2.38414e-09	1.74097e-08	heat shock protein 70B (Hsp70b); FUNCTIONS IN: ATP binding; INVOLVED IN: protein folding, response to heat; LOCATED IN: cytosol, cell wall, plasma membrane, chloroplast, membrane; EXPRESSED IN: 19 plant structures; EXPRESSED DURING: 10 growth stages; CONTAINS InterPro DOMAIN/s: Heat shock protein 70, conserved site (InterPro:IPR018181), Heat shock protein Hsp70 (InterPro:IPR001023), Heat shock pr…	HEAT SHOCK PROTEIN 70B (Hsp70b)	HEAT SHOCK PROTEIN 70B (Hsp70b)
AT1G16110.1	2358	34	5	0.356003	0.0548936	-2.69718	Down	2.80308e-06	1.49377e-05	WAK-like kinase	WALL ASSOCIATED KINASE-LIKE 6 (WAKL6)	WALL ASSOCIATED KINASE-LIKE 6 (WAKL6)
AT1G16130.1	2555	126	44	1.21758	0.445817	-1.44949	Down	1.09248e-09	8.21313e-09	wall-associated kinase like	WALL ASSOCIATED KINASE-LIKE 2 (WAKL2)	WALL ASSOCIATED KINASE-LIKE 2 (WAKL2)
AT1G16260.1	2387	29	6	0.29996	0.065072	-2.20466	Down	0.000122953	0.000523884	Wall-associated kinase family protein; FUNCTIONS IN: kinase activity; INVOLVED IN: protein amino acid phosphorylation; LOCATED IN: endomembrane system, integral to membrane; EXPRESSED IN: 19 plant structures; EXPRESSED DURING: 13 growth stages; CONTAINS InterPro DOMAIN/s: Wall-associated kinase (InterPro:IPR013695), EGF-like calcium-binding, conserved site (InterPro:IPR018097), Protein kinase, ca…
AT1G16390.1	1791	85	26	1.17177	0.375814	-1.6406	Down	4.508e-08	2.93234e-07	organic cation/carnitine transporter 3 (3-Oct); FUNCTIONS IN: carbohydrate transmembrane transporter activity, sugar:hydrogen symporter activity; INVOLVED IN: transport, transmembrane transport; LOCATED IN: integral to membrane, membrane; EXPRESSED IN: 9 plant structures; EXPRESSED DURING: 6 growth stages; CONTAINS InterPro DOMAIN/s: Major facilitator superfamily (InterPro:IPR020846), General sub…	ORGANIC CATION/CARNITINE TRANSPORTER 3 (OCT3)	ORGANIC CATION/CARNITINE TRANSPORTER 3 (OCT3);ORGANIC CATION/CARNITINE TRANSPORTER 3 (ATOCT3)
AT1G16420.1	1338	269	109	4.9638	2.10895	-1.23492	Down	2.93738e-15	3.23911e-14	Encodes a metacaspase (cysteine-type endopeptidase) that is involved in promoting programmed cell death in response to hydrogen peroxide (H2O2), UV light, and methyl viologen (MV). Transcript levels rise in response to UV-C, H2O2, and MV. In vitro assays demonstrate that this enzyme has a preference for cleaving after an arginine residue, and it has a pH optimum of 8.0.	METACASPASE 8 (MC8)	ARABIDOPSIS THALIANA METACASPASE 8 (ATMC8);METACASPASE 8 (MC8);METACASPASE 2E (AtMCP2e);METACASPASE 2E (MCP2e)
AT1G16510.1	872	281	64	7.95625	1.90002	-2.06607	Down	1.43992e-31	2.90383e-30	SAUR-like auxin-responsive protein family ; CONTAINS InterPro DOMAIN/s: Auxin responsive SAUR protein (InterPro:IPR003676); BEST Arabidopsis thaliana protein match is: SAUR-like auxin-responsive protein family (TAIR:AT3G12830.1); Has 1122 Blast hits to 1120 proteins in 25 species: Archae - 0; Bacteria - 0; Metazoa - 0; Fungi - 0; Plants - 1121; Viruses - 0; Other Eukaryotes - 1 (source: NCBI BLin…
AT1G16550.1	2303	18	59	0.192973	0.663213	1.78107	Up	7.01072e-07	4.04125e-06	pseudogene, putative cell division cycle protein, blastp match of 53% identity and 2.4e-136 P-value to GP|6069665|dbj|BAA85441.1||AP000616 EST D15969(C1695) corresponds to a region of the predicted gene.~similar to valosin-containing protein (U20213) {Oryza sativa (japonica cultivar-group)}
AT1G16590.1	980	84	178	2.11627	4.70207	1.15177	Up	4.38448e-10	3.40434e-09	putative translesion synthesis polymerase zeta subunit, homologous to Y-family DNA polymerases, contains BRCT domain. Mutants are sensitive to UV-B radiation. Gene is involved in damage-tolerance mechanisms through translesion synthesis(TLS).	(REV7)	(REV7); (ATREV7)
AT1G16800.1	6384	89	181	0.344204	0.733974	1.09247	Up	1.64382e-09	1.21597e-08	P-loop containing nucleoside triphosphate hydrolases superfamily protein; BEST Arabidopsis thaliana protein match is: P-loop containing nucleoside triphosphate hydrolases superfamily protein (TAIR:AT4G30100.1); Has 9771 Blast hits to 8579 proteins in 1344 species: Archae - 197; Bacteria - 2032; Metazoa - 2727; Fungi - 1277; Plants - 815; Viruses - 364; Other Eukaryotes - 2359 (source: NCBI BLink).
AT1G17147.1	579	39	7	1.66305	0.312979	-2.40969	Down	2.33124e-06	1.25685e-05	VQ motif-containing protein; FUNCTIONS IN: molecular_function unknown; INVOLVED IN: biological_process unknown; LOCATED IN: cellular_component unknown; CONTAINS InterPro DOMAIN/s: VQ (InterPro:IPR008889); BEST Arabidopsis thaliana protein match is: VQ motif-containing protein (TAIR:AT1G78410.1); Has 30201 Blast hits to 17322 proteins in 780 species: Archae - 12; Bacteria - 1396; Metazoa - 17338; …
AT1G17170.1	855	46	5	1.32834	0.151391	-3.13328	Down	3.4431e-09	2.48641e-08	Encodes glutathione transferase belonging to the tau class of GSTs. Naming convention according to Wagner et al. (2002).	GLUTATHIONE S-TRANSFERASE TAU 24 (GSTU24)	GLUTATHIONE S-TRANSFERASE TAU 24 (GSTU24);GLUTATHIONE S-TRANSFERASE TAU 24 (ATGSTU24);ARABIDOPSIS THALIANA GLUTATHIONE S-TRANSFERASE (CLASS TAU) 24 (GST)
AT1G17240.1	2302	24	0	0.257409	0.001	-8.00792	Down	1.07015e-07	6.71285e-07	Encodes a CLAVATA2 (CLV2)-related gene. Complements the clv2 mutant when expressed under the control of the CLV2 promoter.	RECEPTOR LIKE PROTEIN 2 (RLP2)	RECEPTOR LIKE PROTEIN 2 (AtRLP2);RECEPTOR LIKE PROTEIN 2 (RLP2)
AT1G17255.1	3072	29	3	0.233075	0.0252811	-3.20466	Down	2.64454e-06	1.41435e-05	Potential natural antisense gene, locus overlaps with AT1G17250
AT1G17290.1	2080	3913	1733	46.4478	21.569	-1.10665	Down	4.23296e-168	4.28764e-166	Encodes for alanine aminotransferase (ALAAT1), involved in alanine catabolism during plants recovery from hypoxia	ALANINE AMINOTRANSFERAS (AlaAT1)	ALANINE AMINOTRANSFERAS (AlaAT1)
AT1G17665.1	1196	108	36	2.22952	0.779232	-1.51661	Down	5.48498e-09	3.88334e-08	unknown protein; FUNCTIONS IN: molecular_function unknown; INVOLVED IN: biological_process unknown; LOCATED IN: endomembrane system; EXPRESSED IN: 15 plant structures; EXPRESSED DURING: 11 growth stages; Has 149 Blast hits to 146 proteins in 39 species: Archae - 0; Bacteria - 4; Metazoa - 21; Fungi - 5; Plants - 30; Viruses - 0; Other Eukaryotes - 89 (source: NCBI BLink).
AT1G17745.1	2354	18	0	0.188792	0.001	-7.56066	Down	5.95148e-06	3.04299e-05	encodes a 3-Phosphoglycerate dehydrogenase	3-PHOSPHOGLYCERATE DEHYDROGENASE (PGDH)	3-PHOSPHOGLYCERATE DEHYDROGENASE (PGDH)
AT1G17860.1	738	155	322	5.18554	11.2952	1.12315	Up	1.84961e-16	2.16552e-15	Kunitz family trypsin and protease inhibitor protein; FUNCTIONS IN: endopeptidase inhibitor activity; INVOLVED IN: biological_process unknown; LOCATED IN: apoplast, cell wall; EXPRESSED IN: 17 plant structures; EXPRESSED DURING: 13 growth stages; CONTAINS InterPro DOMAIN/s: Proteinase inhibitor I3, Kunitz legume (InterPro:IPR002160), Kunitz inhibitor ST1-like (InterPro:IPR011065); BEST Arabidopsi…
AT1G17870.1	1856	104	270	1.38348	3.76601	1.44473	Up	4.61516e-20	6.32244e-19	S2P-like putative metalloprotease, also contain transmembrane helices near their C-termini and many of them, five of seven, contain a conserved zinc-binding motif HEXXH. Homolog of EGY1. Each of the EGY1 and EGY-like proteins share two additional highly conserved motifs, the previously reported NPDG motif (aa 442?454 in EGY1, Rudner et al., 1999) and a newly defined GNLR motif (aa 171?179 in EGY1…	ETHYLENE-DEPENDENT GRAVITROPISM-DEFICIENT AND YELLOW-GREEN-LIKE 3 (EGY3)	ETHYLENE-DEPENDENT GRAVITROPISM-DEFICIENT AND YELLOW-GREEN-LIKE 3 (EGY3);ETHYLENE-DEPENDENT GRAVITROPISM-DEFICIENT AND YELLOW-GREEN-LIKE 3 (ATEGY3)
AT1G17920.1	2755	37	98	0.331588	0.920873	1.47361	Up	2.2168e-08	1.48533e-07	Encodes a homeobox-leucine zipper family protein belonging to the HD-ZIP IV family. Together with HDG11, it is involved in trichome branching.	HOMEODOMAIN GLABROUS 12 (HDG12)	HOMEODOMAIN GLABROUS 12 (HDG12)
AT1G18000.1	1687	65	124	0.951298	1.90284	1.00018	Up	3.50966e-06	1.84602e-05	Major facilitator superfamily protein; FUNCTIONS IN: molecular_function unknown; INVOLVED IN: transmembrane transport; LOCATED IN: cellular_component unknown; CONTAINS InterPro DOMAIN/s: Major facilitator superfamily MFS-1 (InterPro:IPR011701), Major facilitator superfamily, general substrate transporter (InterPro:IPR016196); BEST Arabidopsis thaliana protein match is: Major facilitator superfami…
AT1G18180.1	1154	20	52	0.4279	1.16652	1.44687	Up	6.19774e-05	0.000276592	FUNCTIONS IN: oxidoreductase activity, acting on the CH-CH group of donors; INVOLVED IN: lipid metabolic process; LOCATED IN: plasma membrane; EXPRESSED IN: 21 plant structures; EXPRESSED DURING: 9 growth stages; CONTAINS InterPro DOMAIN/s: 3-oxo-5-alpha-steroid 4-dehydrogenase, C-terminal (InterPro:IPR001104), Protein of unknown function DUF1295 (InterPro:IPR010721); BEST Arabidopsis thaliana pr…
AT1G18210.1	860	172	70	4.93797	2.10715	-1.22863	Down	3.38444e-10	2.64784e-09	Calcium-binding EF-hand family protein; FUNCTIONS IN: calcium ion binding; INVOLVED IN: biological_process unknown; LOCATED IN: plasma membrane, vacuole; EXPRESSED IN: 25 plant structures; EXPRESSED DURING: 13 growth stages; CONTAINS InterPro DOMAIN/s: EF-Hand 1, calcium-binding site (InterPro:IPR018247), EF-HAND 2 (InterPro:IPR018249), EF-hand-like domain (InterPro:IPR011992), Calcium-binding EF…
AT1G18390.1	2325	128	48	1.35927	0.534458	-1.34668	Down	6.19928e-09	4.3671e-08	Protein kinase superfamily protein; FUNCTIONS IN: protein serine/threonine kinase activity, protein kinase activity, kinase activity, ATP binding; INVOLVED IN: protein amino acid phosphorylation; LOCATED IN: plasma membrane; EXPRESSED IN: 22 plant structures; EXPRESSED DURING: 13 growth stages; CONTAINS InterPro DOMAIN/s: Protein kinase, ATP binding site (InterPro:IPR017441), Serine/threonine-pro…
AT1G18390.2	2128	34	6	0.394481	0.0729919	-2.43415	Down	9.66298e-06	4.81816e-05	Protein kinase superfamily protein; FUNCTIONS IN: protein serine/threonine kinase activity, protein kinase activity, kinase activity, ATP binding; INVOLVED IN: protein amino acid phosphorylation; EXPRESSED IN: 22 plant structures; EXPRESSED DURING: 13 growth stages; CONTAINS InterPro DOMAIN/s: Protein kinase, ATP binding site (InterPro:IPR017441), Protein kinase, catalytic domain (InterPro:IPR000…
AT1G18550.1	2331	92	411	0.97446	4.56452	2.22779	Up	1.02975e-52	3.23198e-51	ATP binding microtubule motor family protein; FUNCTIONS IN: microtubule motor activity, ATP binding; INVOLVED IN: microtubule-based movement; EXPRESSED IN: cultured cell; CONTAINS InterPro DOMAIN/s: Kinesin, motor region, conserved site (InterPro:IPR019821), Kinesin, motor domain (InterPro:IPR001752); BEST Arabidopsis thaliana protein match is: P-loop containing nucleoside triphosphate hydrolases…
AT1G18570.1	1654	531	186	7.92642	2.9112	-1.44505	Down	5.55418e-36	1.2377e-34	Encodes a member of the R2R3-MYB transcription family. Involved in indole glucosinolate biosynthesis.	MYB DOMAIN PROTEIN 51 (MYB51)	(BW51A); (BW51B);HIGH INDOLIC GLUCOSINOLATE 1 (HIG1);MYB DOMAIN PROTEIN 51 (AtMYB51);MYB DOMAIN PROTEIN 51 (MYB51)
AT1G18710.1	1119	12	68	0.26477	1.57316	2.57086	Up	1.7655e-11	1.52442e-10	Member of the R2R3 factor gene family.	MYB DOMAIN PROTEIN 47 (MYB47)	MYB DOMAIN PROTEIN 47 (MYB47);MYB DOMAIN PROTEIN 47 (AtMYB47)
AT1G18840.2	2334	20	0	0.211567	0.001	-7.72497	Down	1.55919e-06	8.59321e-06	IQ-domain 30 (IQD30); FUNCTIONS IN: calmodulin binding; INVOLVED IN: biological_process unknown; LOCATED IN: vacuole; EXPRESSED IN: 22 plant structures; EXPRESSED DURING: 13 growth stages; CONTAINS InterPro DOMAIN/s: IQ calmodulin-binding region (InterPro:IPR000048); BEST Arabidopsis thaliana protein match is: IQ-domain 31 (TAIR:AT1G74690.1); Has 35333 Blast hits to 34131 proteins in 2444 species…	IQ-DOMAIN 30 (IQD30)	IQ-DOMAIN 30 (IQD30)
AT1G18850.1	1456	74	154	1.25484	2.73813	1.12569	Up	1.22521e-08	8.403e-08	unknown protein; FUNCTIONS IN: molecular_function unknown; INVOLVED IN: biological_process unknown; LOCATED IN: nucleolus; EXPRESSED IN: 22 plant structures; EXPRESSED DURING: 13 growth stages; Has 40 Blast hits to 40 proteins in 13 species: Archae - 0; Bacteria - 0; Metazoa - 0; Fungi - 0; Plants - 40; Viruses - 0; Other Eukaryotes - 0 (source: NCBI BLink).
AT1G19020.1	525	670	49	31.5089	2.4162	-3.70495	Down	2.54066e-134	2.01005e-132	unknown protein; BEST Arabidopsis thaliana protein match is: unknown protein (TAIR:AT3G48180.1); Has 88 Blast hits to 88 proteins in 15 species: Archae - 0; Bacteria - 0; Metazoa - 0; Fungi - 0; Plants - 88; Viruses - 0; Other Eukaryotes - 0 (source: NCBI BLink).
AT1G19080.2	1062	13	0	0.30223	0.001	-8.2395	Down	0.000169411	0.000706854	This gene is predicted to encode a PSF3 component of the GINS complex. This complex has been implicated in the initiation of DNA replication in Xenopus. Mutations in this gene cause defects in embryo development.	TITAN 10 (TTN10)	TITAN 10 (TTN10)
AT1G19180.1	1329	34	4	0.631644	0.0779166	-3.01911	Down	6.95188e-07	4.01079e-06	JAZ1 is a nuclear-localized protein involved in jasmonate signaling. JAZ1 transcript levels rise in response to a jasmonate stimulus. JAZ1 can interact with the COI1 F-box subunit of an SCF E3 ubiquitin ligase in a yeast-two-hybrid assay only in the presence of jasmonate-isoleucine (JA-ILE) or coronatine. Application of jasmonate methyl ester to Arabidopsis roots reduces the levels of a JAZ1:GUS …	JASMONATE-ZIM-DOMAIN PROTEIN 1 (JAZ1)	JASMONATE-ZIM-DOMAIN PROTEIN 1 (JAZ1); (TIFY10A)
AT1G19250.1	1745	30	2	0.424467	0.0296708	-3.83854	Down	2.58484e-07	1.55643e-06	FMO1 is required for full expression of TIR-NB-LRR?conditioned resistance to avirulent pathogens and for basal resistance to invasive virulent pathogens. Functions in an EDS1-regulated but SA-independent mechanism that promotes resistance and cell death at pathogen infection sites.	FLAVIN-DEPENDENT MONOOXYGENASE 1 (FMO1)	FLAVIN-DEPENDENT MONOOXYGENASE 1 (FMO1)
AT1G19310.1	1045	93	39	2.19728	0.966148	-1.1854	Down	7.52666e-06	3.80258e-05	RING/U-box superfamily protein; FUNCTIONS IN: zinc ion binding; EXPRESSED IN: 24 plant structures; EXPRESSED DURING: 15 growth stages; CONTAINS InterPro DOMAIN/s: Zinc finger, RING-type, conserved site (InterPro:IPR017907), Zinc finger, RING-type (InterPro:IPR001841), Zinc finger, C3HC4 RING-type (InterPro:IPR018957); BEST Arabidopsis thaliana protein match is: RING/U-box superfamily protein (TAI…
AT1G19350.4	1443	194	376	3.31936	6.74554	1.02303	Up	1.66516e-16	1.95384e-15	Encodes brassinosteroid (BR) signalling protein that accumulates in the nucleus as dephosphorylated form in response to BRs. Is phosphorylated by the BIN2 GSK3 kinase. It synergistically interacts with BIM1 to bind to E box sequences (CANNTG). The protein contains a nuclear localization signal (NLS), followed by a highly conserved amino-terminal domain (N) shared by all family members, a BIN2 pho…	BRI1-EMS-SUPPRESSOR 1 (BES1)	BRI1-EMS-SUPPRESSOR 1 (BES1);BRASSINAZOLE-RESISTANT 2 (BZR2)
AT1G19380.1	677	352	98	12.8373	3.74742	-1.77637	Down	2.75536e-32	5.65473e-31	Protein of unknown function (DUF1195); CONTAINS InterPro DOMAIN/s: Protein of unknown function DUF1195 (InterPro:IPR010608); BEST Arabidopsis thaliana protein match is: Protein of unknown function (DUF1195) (TAIR:AT4G36660.1); Has 67 Blast hits to 67 proteins in 15 species: Archae - 0; Bacteria - 0; Metazoa - 0; Fungi - 0; Plants - 67; Viruses - 0; Other Eukaryotes - 0 (source: NCBI BLink).
AT1G19396.2	412	22	0	1.31839	0.001	-10.3646	Down	4.0848e-07	2.41289e-06	unknown protein.
AT1G19397.1	747	20	0	0.66104	0.001	-9.36859	Down	1.55919e-06	8.58436e-06	unknown protein; Has 30201 Blast hits to 17322 proteins in 780 species: Archae - 12; Bacteria - 1396; Metazoa - 17338; Fungi - 3422; Plants - 5037; Viruses - 0; Other Eukaryotes - 2996 (source: NCBI BLink).
AT1G19400.2	1291	39	0	0.745859	0.001	-9.54276	Down	4.63974e-12	4.1803e-11	Erythronate-4-phosphate dehydrogenase family protein; BEST Arabidopsis thaliana protein match is: Erythronate-4-phosphate dehydrogenase family protein (TAIR:AT1G75180.3); Has 144 Blast hits to 144 proteins in 19 species: Archae - 0; Bacteria - 0; Metazoa - 0; Fungi - 0; Plants - 144; Viruses - 0; Other Eukaryotes - 0 (source: NCBI BLink).
AT1G19510.1	589	200	92	8.38365	4.0436	-1.05194	Down	2.20446e-09	1.61373e-08	RAD-like 5 (RL5); FUNCTIONS IN: DNA binding, sequence-specific DNA binding transcription factor activity; INVOLVED IN: regulation of transcription, DNA-dependent; EXPRESSED IN: 11 plant structures; EXPRESSED DURING: 9 growth stages; CONTAINS InterPro DOMAIN/s: SANT, DNA-binding (InterPro:IPR001005), Molecular chaperone, heat shock protein, Hsp40, DnaJ (InterPro:IPR015609), Homeodomain-like (Inter…	RAD-LIKE 5 (RL5)	RAD-LIKE 5 (RL5);RAD-LIKE 5 (ATRL5);RADIALIS-LIKE SANT/MYB 4 (RSM4)
AT1G19640.1	1589	343	136	5.32953	2.2157	-1.26625	Down	9.59824e-20	1.2963e-18	Encodes a S-adenosyl-L-methionine:jasmonic acid carboxyl methyltransferase that catalyzes the formation of methyljasmonate from jasmonic acid. Its expression is induced in response to wounding or methyljasmonate treatment.	JASMONIC ACID CARBOXYL METHYLTRANSFERASE (JMT)	JASMONIC ACID CARBOXYL METHYLTRANSFERASE (JMT)
AT1G19690.1	1276	130	254	2.51542	5.15322	1.03467	Up	8.12812e-12	7.18763e-11	NAD(P)-binding Rossmann-fold superfamily protein; FUNCTIONS IN: coenzyme binding, binding, catalytic activity; INVOLVED IN: cellular metabolic process, metabolic process; LOCATED IN: chloroplast; EXPRESSED IN: 21 plant structures; EXPRESSED DURING: 13 growth stages; CONTAINS InterPro DOMAIN/s: NAD-dependent epimerase/dehydratase (InterPro:IPR001509), NAD(P)-binding domain (InterPro:IPR016040); Ha…
AT1G19800.1	1385	24	61	0.427838	1.14018	1.41413	Up	1.96617e-05	9.42246e-05	Encodes a permease-like protein involved in lipid transfer from the ER to the chloroplast, more specifically, transfer of phosphatidate across the chloroplast inner membrane. Mutant leaves accumulate trigalactosyldiacylglycerol, triacylglycerol and phosphatidate. Chloroplast lipids are altered in their fatty acid composition and as a consequence the development of chloroplasts in the mutants are …	ATP-BINDING CASSETTE I14 (ABCI14)	TRIGALACTOSYLDIACYLGLYCEROL 1 (TGD1);ATP-BINDING CASSETTE I14 (ABCI14)
AT1G19940.1	1789	58	152	0.800453	2.19952	1.4583	Up	4.42674e-12	4.00052e-11	glycosyl hydrolase 9B5 (GH9B5); FUNCTIONS IN: hydrolase activity, hydrolyzing O-glycosyl compounds, catalytic activity; INVOLVED IN: carbohydrate metabolic process; LOCATED IN: endomembrane system; EXPRESSED IN: 18 plant structures; EXPRESSED DURING: 11 growth stages; CONTAINS InterPro DOMAIN/s: Six-hairpin glycosidase (InterPro:IPR012341), Glycoside hydrolase, family 9, active site (InterPro:IPR…	GLYCOSYL HYDROLASE 9B5 (GH9B5)	GLYCOSYL HYDROLASE 9B5 (GH9B5);GLYCOSYL HYDROLASE 9B5 (AtGH9B5)
AT1G19960.1	425	64	17	3.718	1.03551	-1.84418	Down	2.77188e-07	1.66157e-06	BEST Arabidopsis thaliana protein match is: transmembrane receptors (TAIR:AT2G32140.1); Has 41 Blast hits to 41 proteins in 17 species: Archae - 0; Bacteria - 2; Metazoa - 23; Fungi - 0; Plants - 11; Viruses - 0; Other Eukaryotes - 5 (source: NCBI BLink).
AT1G20060.1	2981	7	28	0.0579768	0.24316	2.06836	Up	0.000181451	0.000750648	ATP binding microtubule motor family protein; FUNCTIONS IN: microtubule motor activity, ATP binding; INVOLVED IN: microtubule-based movement; LOCATED IN: chloroplast; CONTAINS InterPro DOMAIN/s: Kinesin, motor region, conserved site (InterPro:IPR019821), Kinesin, motor domain (InterPro:IPR001752); BEST Arabidopsis thaliana protein match is: P-loop containing nucleoside triphosphate hydrolases sup…
AT1G20070.1	1114	205	423	4.54346	9.82993	1.11339	Up	7.20822e-21	1.02095e-19	unknown protein; FUNCTIONS IN: molecular_function unknown; INVOLVED IN: biological_process unknown; LOCATED IN: chloroplast; EXPRESSED IN: 20 plant structures; EXPRESSED DURING: 11 growth stages; Has 26 Blast hits to 26 proteins in 9 species: Archae - 0; Bacteria - 0; Metazoa - 0; Fungi - 2; Plants - 24; Viruses - 0; Other Eukaryotes - 0 (source: NCBI BLink).
AT1G20190.1	1139	308	829	6.67645	18.842	1.4968	Up	2.60014e-61	9.53777e-60	member of Alpha-Expansin Gene Family. Naming convention from the Expansin Working Group (Kende et al, 2004. Plant Mol Bio)	EXPANSIN 11 (EXPA11)	EXPANSIN 11 (EXPA11); (ATHEXP ALPHA 1.14);EXPANSIN 11 (ATEXPA11);EXPANSIN 11 (EXP11); (ATEXP11)
AT1G20390.1	6068	102	0	0.415024	0.001	-8.69705	Down	2.19836e-30	4.28784e-29	transposable element gene; gypsy-like retrotransposon family, has a 1.5e-251 P-value blast match to GB:AAD19359 polyprotein (gypsy_Ty3-element) (Sorghum bicolor)
AT1G20470.1	610	157	386	6.3546	16.3815	1.36619	Up	7.25124e-26	1.22107e-24	SAUR-like auxin-responsive protein family ; CONTAINS InterPro DOMAIN/s: Auxin responsive SAUR protein (InterPro:IPR003676); BEST Arabidopsis thaliana protein match is: SAUR-like auxin-responsive protein family (TAIR:AT1G76190.1); Has 1315 Blast hits to 1299 proteins in 26 species: Archae - 0; Bacteria - 0; Metazoa - 0; Fungi - 0; Plants - 1314; Viruses - 0; Other Eukaryotes - 1 (source: NCBI BLin…
AT1G20816.1	737	159	309	5.32657	10.8539	1.02694	Up	6.60266e-14	6.7726e-13	unknown protein; BEST Arabidopsis thaliana protein match is: unknown protein (TAIR:AT1G76405.2); Has 52 Blast hits to 52 proteins in 19 species: Archae - 0; Bacteria - 0; Metazoa - 0; Fungi - 0; Plants - 50; Viruses - 0; Other Eukaryotes - 2 (source: NCBI BLink).
AT1G21050.1	904	1410	479	38.5096	13.7171	-1.48924	Down	7.5339e-97	4.32326e-95	Protein of unknown function, DUF617; CONTAINS InterPro DOMAIN/s: Protein of unknown function DUF617, plant (InterPro:IPR006460); BEST Arabidopsis thaliana protein match is: Protein of unknown function, DUF617 (TAIR:AT1G76610.1); Has 257 Blast hits to 256 proteins in 14 species: Archae - 0; Bacteria - 0; Metazoa - 0; Fungi - 0; Plants - 257; Viruses - 0; Other Eukaryotes - 0 (source: NCBI BLink).
AT1G21100.1	1384	127	4	2.26561	0.0748202	-4.92033	Down	8.33974e-32	1.68949e-30	O-methyltransferase family protein; FUNCTIONS IN: methyltransferase activity, O-methyltransferase activity, protein dimerization activity; LOCATED IN: cytosol; EXPRESSED IN: stem, cotyledon, hypocotyl, root, leaf; EXPRESSED DURING: LP.04 four leaves visible; CONTAINS InterPro DOMAIN/s: Winged helix-turn-helix transcription repressor DNA-binding (InterPro:IPR011991), Plant methyltransferase dimeri…	INDOLE GLUCOSINOLATE O-METHYLTRANSFERASE 1 (IGMT1)	INDOLE GLUCOSINOLATE O-METHYLTRANSFERASE 1 (IGMT1)
AT1G21130.1	1365	635	0	11.4858	0.001	-13.4876	Down	2.05074e-185	2.29451e-183	O-methyltransferase family protein; FUNCTIONS IN: methyltransferase activity, protein dimerization activity, O-methyltransferase activity; LOCATED IN: cytosol; EXPRESSED IN: 15 plant structures; EXPRESSED DURING: 9 growth stages; CONTAINS InterPro DOMAIN/s: Winged helix-turn-helix transcription repressor DNA-binding (InterPro:IPR011991), Plant methyltransferase dimerisation (InterPro:IPR012967), …	INDOLE GLUCOSINOLATE O-METHYLTRANSFERASE 4 (IGMT4)	INDOLE GLUCOSINOLATE O-METHYLTRANSFERASE 4 (IGMT4)
AT1G21130.2	1452	14	134	0.238056	2.38909	3.32709	Up	2.75138e-27	4.84044e-26	O-methyltransferase family protein; FUNCTIONS IN: methyltransferase activity, protein dimerization activity, O-methyltransferase activity; LOCATED IN: cytosol; EXPRESSED IN: 15 plant structures; EXPRESSED DURING: 9 growth stages; CONTAINS InterPro DOMAIN/s: Winged helix-turn-helix transcription repressor DNA-binding (InterPro:IPR011991), Plant methyltransferase dimerisation (InterPro:IPR012967), …	INDOLE GLUCOSINOLATE O-METHYLTRANSFERASE 4 (IGMT4)	INDOLE GLUCOSINOLATE O-METHYLTRANSFERASE 4 (IGMT4)
AT1G21150.1	1469	42	84	0.705904	1.48031	1.06836	Up	5.7001e-05	0.000256351	Mitochondrial transcription termination factor family protein; CONTAINS InterPro DOMAIN/s: Mitochodrial transcription termination factor-related (InterPro:IPR003690); BEST Arabidopsis thaliana protein match is: Mitochondrial transcription termination factor family protein (TAIR:AT5G07900.1); Has 922 Blast hits to 791 proteins in 36 species: Archae - 0; Bacteria - 0; Metazoa - 9; Fungi - 0; Plants…
AT1G21240.1	2354	319	2	3.34582	0.0219947	-7.24906	Down	2.07984e-89	1.10133e-87	encodes a wall-associated kinase	WALL ASSOCIATED KINASE 3 (WAK3)	WALL ASSOCIATED KINASE 3 (WAK3)
AT1G21250.1	2675	4063	159	37.5009	1.53875	-4.60709	Down	0	0	cell wall-associated kinase, may function as a signaling receptor of extracellular matrix component such as oligogalacturonides.	CELL WALL-ASSOCIATED KINASE (WAK1)	CELL WALL-ASSOCIATED KINASE (WAK1); (PRO25)
AT1G21310.1	1663	182	45	2.70208	0.700512	-1.94759	Down	1.55865e-19	2.09132e-18	Encodes extensin 3.	EXTENSIN 3 (EXT3)	EXTENSIN 3 (EXT3);ROOT-SHOOT-HYPOCOTYL DEFECTIVE (RSH);EXTENSIN 3 (ATEXT3)
AT1G21390.1	1164	147	55	3.11805	1.22322	-1.34996	Down	4.30722e-10	3.34629e-09	embryo defective 2170 (emb2170); BEST Arabidopsis thaliana protein match is: unknown protein (TAIR:AT1G76980.2); Has 51 Blast hits to 51 proteins in 18 species: Archae - 0; Bacteria - 0; Metazoa - 1; Fungi - 0; Plants - 42; Viruses - 0; Other Eukaryotes - 8 (source: NCBI BLink).	EMBRYO DEFECTIVE 2170 (emb2170)	EMBRYO DEFECTIVE 2170 (emb2170)
AT1G21520.1	636	306	122	11.8791	4.9659	-1.2583	Down	1.28166e-17	1.58451e-16	unknown protein; Has 9 Blast hits to 9 proteins in 2 species: Archae - 0; Bacteria - 0; Metazoa - 0; Fungi - 0; Plants - 9; Viruses - 0; Other Eukaryotes - 0 (source: NCBI BLink).
AT1G21640.1	3308	97	39	0.723977	0.305207	-1.24616	Down	1.95371e-06	1.06166e-05	Encodes a protein with NAD kinase activity. The protein was also shown to bind calmodulin.	NAD KINASE 2 (NADK2)	NAD KINASE 2 (ATNADK2);NAD KINASE 2 (NADK2)
AT1G21770.1	572	318	113	13.7262	5.1142	-1.42435	Down	9.63162e-22	1.40589e-20	Acyl-CoA N-acyltransferases (NAT) superfamily protein; FUNCTIONS IN: molecular_function unknown; INVOLVED IN: biological_process unknown; LOCATED IN: peroxisome; EXPRESSED IN: 22 plant structures; EXPRESSED DURING: 13 growth stages; CONTAINS InterPro DOMAIN/s: Acyl-CoA N-acyltransferase (InterPro:IPR016181); BEST Arabidopsis thaliana protein match is: Acyl-CoA N-acyltransferases (NAT) superfamily…
AT1G21790.1	1232	16	44	0.320647	0.924564	1.52779	Up	0.000127871	0.000543193	TRAM, LAG1 and CLN8 (TLC) lipid-sensing domain containing protein; FUNCTIONS IN: molecular_function unknown; INVOLVED IN: biological_process unknown; LOCATED IN: integral to membrane; EXPRESSED IN: 23 plant structures; EXPRESSED DURING: 15 growth stages; CONTAINS InterPro DOMAIN/s: TRAM/LAG1/CLN8 homology domain (InterPro:IPR006634); Has 174 Blast hits to 174 proteins in 42 species: Archae - 0; B…
AT1G21945.1	4295	28	2	0.160958	0.0120549	-3.739	Down	8.72702e-07	4.9653e-06	transposable element gene; copia-like retrotransposon family, has a 1.7e-243 P-value blast match to gb|AAO73529.1| gag-pol polyprotein (Glycine max) (SIRE1) (Ty1_Copia-family)
AT1G22030.1	1316	31	78	0.5816	1.53438	1.39956	Up	1.6184e-06	8.87744e-06	CONTAINS InterPro DOMAIN/s: Protein BYPASS related (InterPro:IPR008511); BEST Arabidopsis thaliana protein match is: unknown protein (TAIR:AT1G77855.1); Has 99 Blast hits to 99 proteins in 17 species: Archae - 0; Bacteria - 0; Metazoa - 3; Fungi - 0; Plants - 96; Viruses - 0; Other Eukaryotes - 0 (source: NCBI BLink).
AT1G22120.1	1598	0	29	0.001	0.469804	8.87591	Up	9.07446e-10	6.86256e-09	unknown protein; Has 30201 Blast hits to 17322 proteins in 780 species: Archae - 12; Bacteria - 1396; Metazoa - 17338; Fungi - 3422; Plants - 5037; Viruses - 0; Other Eukaryotes - 2996 (source: NCBI BLink).
AT1G22250.1	818	27	5	0.814946	0.158238	-2.3646	Down	0.000114122	0.000488432	unknown protein; BEST Arabidopsis thaliana protein match is: unknown protein (TAIR:AT1G78170.1); Has 64 Blast hits to 64 proteins in 10 species: Archae - 0; Bacteria - 0; Metazoa - 0; Fungi - 0; Plants - 64; Viruses - 0; Other Eukaryotes - 0 (source: NCBI BLink).
AT1G22275.1	2874	2	26	0.0171815	0.234197	3.76879	Up	8.88122e-07	5.04338e-06	One of two nearly identical proteins (ZYP1a) identified by similarity to transverse filament (TF) proteins. These proteins are involved in chromosome synapsis during meiosis I and localize to the synaptonemal complex (SC). Single mutants have reduced fertility and double mutants (induced by RNAi) have severely reduced fertility.	(ZYP1b)	(ZYP1); (ZYP1b)
AT1G22400.1	1727	1083	65	15.483	0.974353	-3.99009	Down	9.83496e-229	1.37695e-226	UGT85A1; FUNCTIONS IN: in 6 functions; INVOLVED IN: metabolic process; LOCATED IN: cellular_component unknown; EXPRESSED IN: 22 plant structures; EXPRESSED DURING: 10 growth stages; CONTAINS InterPro DOMAIN/s: UDP-glucuronosyl/UDP-glucosyltransferase (InterPro:IPR002213); BEST Arabidopsis thaliana protein match is: UDP-glucosyl transferase 85A3 (TAIR:AT1G22380.1); Has 7940 Blast hits to 7832 prot…	(UGT85A1)	ARABIDOPSIS THALIANA UDP-GLUCOSYL TRANSFERASE 85A1 (ATUGT85A1); (UGT85A1)
AT1G22550.1	1859	111	245	1.47422	3.41179	1.21058	Up	2.5194e-14	2.64824e-13	Major facilitator superfamily protein; FUNCTIONS IN: transporter activity; INVOLVED IN: oligopeptide transport; LOCATED IN: membrane; EXPRESSED IN: 19 plant structures; EXPRESSED DURING: 9 growth stages; CONTAINS InterPro DOMAIN/s: PTR2 family proton/oligopeptide symporter, conserved site (InterPro:IPR018456), Oligopeptide transporter (InterPro:IPR000109), Major facilitator superfamily, general s…
AT1G22570.1	1698	102	39	1.48314	0.594596	-1.31867	Down	3.4064e-07	2.02874e-06	Major facilitator superfamily protein; FUNCTIONS IN: transporter activity; INVOLVED IN: oligopeptide transport; LOCATED IN: membrane; EXPRESSED IN: 17 plant structures; EXPRESSED DURING: 10 growth stages; CONTAINS InterPro DOMAIN/s: PTR2 family proton/oligopeptide symporter, conserved site (InterPro:IPR018456), Oligopeptide transporter (InterPro:IPR000109), Major facilitator superfamily, general …
AT1G22750.2	1094	39	6	0.880168	0.141981	-2.63208	Down	6.90774e-07	3.98619e-06	unknown protein; FUNCTIONS IN: molecular_function unknown; INVOLVED IN: biological_process unknown; LOCATED IN: vacuole; EXPRESSED IN: 23 plant structures; EXPRESSED DURING: 15 growth stages; CONTAINS InterPro DOMAIN/s: Protein of unknown function DUF1475 (InterPro:IPR009943); Has 185 Blast hits to 155 proteins in 21 species: Archae - 0; Bacteria - 8; Metazoa - 3; Fungi - 0; Plants - 64; Viruses …
AT1G22770.1	4136	20	2	0.11939	0.0125183	-3.25357	Down	0.000103371	0.000445774	Together with CONSTANTS (CO) and FLOWERING LOCUS T (FT), GIGANTEA promotes flowering under long days in a circadian clock-controlled flowering pathway. GI acts earlier than CO and FT in the pathway by increasing CO and FT mRNA abundance. Located in the nucleus. Regulates several developmental processes, including photoperiod-mediated flowering, phytochrome B signaling, circadian clock, carbohydra…	GIGANTEA (GI)	(FB);GIGANTEA (GI)
AT1G22890.1	559	1147	224	50.6606	10.3736	-2.28794	Down	2.35344e-140	1.95445e-138	unknown protein; FUNCTIONS IN: molecular_function unknown; INVOLVED IN: biological_process unknown; LOCATED IN: endomembrane system; EXPRESSED IN: 19 plant structures; EXPRESSED DURING: 11 growth stages; Has 17 Blast hits to 17 proteins in 2 species: Archae - 0; Bacteria - 0; Metazoa - 0; Fungi - 0; Plants - 17; Viruses - 0; Other Eukaryotes - 0 (source: NCBI BLink).
AT1G23020.2	2271	16	1	0.173949	0.0113993	-3.93164	Down	0.000211238	0.000861741	Encodes a ferric chelate reductase whose transcription is regulated by FIT1. Expressed in the root, shoot, flower and cotyledon.	FERRIC REDUCTION OXIDASE 3 (FRO3)	FERRIC REDUCTION OXIDASE 3 (FRO3)
AT1G23080.1	2215	54	120	0.601919	1.4025	1.22036	Up	8.35732e-08	5.2758e-07	Encodes a novel component of auxin efflux that is located apically in the basal cell and is involved during embryogenesis in setting up the apical-basal axis in the embryo. It is also involved in pattern specification during root development. In roots, it is expressed at lateral and basal membranes of provascular cells in the meristem and elongation zone, whereas in the columella cells it coincid…	PIN-FORMED 7 (PIN7)	ARABIDOPSIS PIN-FORMED 7 (ATPIN7);PIN-FORMED 7 (PIN7)
AT1G23080.2	2787	46	113	0.407511	1.04963	1.36497	Up	1.40789e-08	9.58948e-08	Encodes a novel component of auxin efflux that is located apically in the basal cell and is involved during embryogenesis in setting up the apical-basal axis in the embryo. It is also involved in pattern specification during root development. In roots, it is expressed at lateral and basal membranes of provascular cells in the meristem and elongation zone, whereas in the columella cells it coincid…	PIN-FORMED 7 (PIN7)	PIN-FORMED 7 (PIN7)
AT1G23120.1	713	25	62	0.865703	2.25111	1.3787	Up	2.42136e-05	0.000114378	Polyketide cyclase/dehydrase and lipid transport superfamily protein; FUNCTIONS IN: molecular_function unknown; INVOLVED IN: response to biotic stimulus, defense response; LOCATED IN: cellular_component unknown; EXPRESSED IN: 9 plant structures; EXPRESSED DURING: LP.04 four leaves visible, 4 anthesis, petal differentiation and expansion stage; CONTAINS InterPro DOMAIN/s: Bet v I allergen (InterPr…
AT1G23140.1	642	79	18	3.03816	0.725826	-2.0655	Down	7.11222e-10	5.42155e-09	Expression is upregulated in the shoot of cax1/cax3 mutant.
AT1G23200.1	1905	95	45	1.23125	0.611523	-1.00965	Down	7.01208e-05	0.000310704	Plant invertase/pectin methylesterase inhibitor superfamily; FUNCTIONS IN: enzyme inhibitor activity, pectinesterase activity; INVOLVED IN: cell wall modification; LOCATED IN: endomembrane system, cell wall, plant-type cell wall; EXPRESSED IN: 8 plant structures; EXPRESSED DURING: 4 anthesis, petal differentiation and expansion stage; CONTAINS InterPro DOMAIN/s: Pectinesterase, active site (Inter…
AT1G23205.1	897	516	1133	14.2029	32.6989	1.20306	Up	6.37334e-60	2.28458e-58	Plant invertase/pectin methylesterase inhibitor superfamily protein; FUNCTIONS IN: enzyme inhibitor activity, pectinesterase inhibitor activity, pectinesterase activity; INVOLVED IN: biological_process unknown; LOCATED IN: endomembrane system; EXPRESSED IN: 18 plant structures; EXPRESSED DURING: 13 growth stages; CONTAINS InterPro DOMAIN/s: Pectinesterase inhibitor (InterPro:IPR006501); BEST Arab…
AT1G23440.2	1547	47	15	0.750112	0.251013	-1.57934	Down	8.23412e-05	0.000360847	Peptidase C15, pyroglutamyl peptidase I-like; CONTAINS InterPro DOMAIN/s: Peptidase C15, pyroglutamyl peptidase I-like (InterPro:IPR016125); BEST Arabidopsis thaliana protein match is: Peptidase C15, pyroglutamyl peptidase I-like (TAIR:AT1G56700.2); Has 35333 Blast hits to 34131 proteins in 2444 species: Archae - 798; Bacteria - 22429; Metazoa - 974; Fungi - 991; Plants - 531; Viruses - 0; Other …
AT1G23550.1	1351	181	39	3.30782	0.747316	-2.14609	Down	7.92912e-22	1.16246e-20	Encodes a protein with similarity to RCD1 but without the WWE domain. The protein does have a PARP signature upstream of the C-terminal protein interaction domain. The PARP signature may bind NAD+ and attach the ADP-ribose-moiety from NAD+ to the target molecule. Its presence suggests a role for the protein in ADP ribosylation.	SIMILAR TO RCD ONE 2 (SRO2)	SIMILAR TO RCD ONE 2 (SRO2)
AT1G23640.1	1275	0	19	0.001	0.385779	8.59163	Up	1.18093e-06	6.61069e-06	unknown protein; LOCATED IN: chloroplast; EXPRESSED IN: petal, leaf whorl, sepal, flower; EXPRESSED DURING: 4 anthesis, petal differentiation and expansion stage; CONTAINS InterPro DOMAIN/s: Protein of unknown function DUF220 (InterPro:IPR003863); BEST Arabidopsis thaliana protein match is: Domain of unknown function DUF220 (TAIR:AT1G23660.1); Has 270 Blast hits to 130 proteins in 12 species: Arc…
AT1G23830.1	1129	104	8	2.27435	0.183439	-3.63208	Down	1.03103e-21	1.50413e-20	unknown protein; FUNCTIONS IN: molecular_function unknown; INVOLVED IN: biological_process unknown; LOCATED IN: endomembrane system; EXPRESSED IN: 12 plant structures; EXPRESSED DURING: 9 growth stages; BEST Arabidopsis thaliana protein match is: unknown protein (TAIR:AT1G23840.1); Has 57 Blast hits to 52 proteins in 7 species: Archae - 0; Bacteria - 0; Metazoa - 0; Fungi - 0; Plants - 57; Viruse…
AT1G23840.1	1080	63	14	1.44024	0.335583	-2.10157	Down	2.7798e-08	1.84866e-07	unknown protein; LOCATED IN: endomembrane system; EXPRESSED IN: 18 plant structures; EXPRESSED DURING: 12 growth stages; BEST Arabidopsis thaliana protein match is: unknown protein (TAIR:AT1G23850.1); Has 53 Blast hits to 48 proteins in 5 species: Archae - 0; Bacteria - 0; Metazoa - 0; Fungi - 0; Plants - 53; Viruses - 0; Other Eukaryotes - 0 (source: NCBI BLink).
AT1G23900.2	3231	145	24	1.10802	0.192296	-2.52659	Down	2.74866e-21	3.93901e-20	Encodes large subunit of the heterotetrameric adaptor protein complex AP-1. AP-1 is required for clathrin coated vesicles budding from the trans-Golgi network or plasma membrane	GAMMA-ADAPTIN 1 (GAMMA-ADAPTIN 1)	GAMMA-ADAPTIN 1 (GAMMA-ADAPTIN 1)
AT1G23960.1	1256	243	0	4.77678	0.001	-12.2218	Down	2.13974e-71	9.15501e-70	Protein of unknown function (DUF626); CONTAINS InterPro DOMAIN/s: Protein of unknown function DUF626, Arabidopsis thaliana (InterPro:IPR006462); BEST Arabidopsis thaliana protein match is: Protein of unknown function (DUF626) (TAIR:AT1G23970.1); Has 197 Blast hits to 196 proteins in 2 species: Archae - 0; Bacteria - 0; Metazoa - 0; Fungi - 0; Plants - 197; Viruses - 0; Other Eukaryotes - 0 (sourc…
AT1G23960.2	1365	16	0	0.289405	0.001	-8.17694	Down	2.2717e-05	0.0001079	Protein of unknown function (DUF626); CONTAINS InterPro DOMAIN/s: Protein of unknown function DUF626, Arabidopsis thaliana (InterPro:IPR006462); BEST Arabidopsis thaliana protein match is: Protein of unknown function (DUF626) (TAIR:AT1G23970.1); Has 35333 Blast hits to 34131 proteins in 2444 species: Archae - 798; Bacteria - 22429; Metazoa - 974; Fungi - 991; Plants - 531; Viruses - 0; Other Euka…
AT1G24070.1	1858	2	35	0.0265768	0.48766	4.19764	Up	2.38108e-09	1.73921e-08	encodes a gene similar to cellulose synthase	CELLULOSE SYNTHASE-LIKE A10 (CSLA10)	CELLULOSE SYNTHASE-LIKE A10 (CSLA10);CELLULOSE SYNTHASE-LIKE A10 (ATCSLA10);CELLULOSE SYNTHASE LIKE A10 (CSLA10)
AT1G24140.1	1343	152	6	2.79438	0.115657	-4.59461	Down	1.81079e-36	4.08626e-35	Matrixin family protein; FUNCTIONS IN: metallopeptidase activity, metalloendopeptidase activity, zinc ion binding; INVOLVED IN: proteolysis, metabolic process; LOCATED IN: anchored to membrane; EXPRESSED IN: 13 plant structures; EXPRESSED DURING: 7 growth stages; CONTAINS InterPro DOMAIN/s: Peptidase M10, metallopeptidase (InterPro:IPR001818), Peptidoglycan binding-like (InterPro:IPR002477), Pept…
AT1G24145.1	523	458	2	21.6213	0.0989973	-7.77085	Down	1.58219e-129	1.21578e-127	unknown protein; FUNCTIONS IN: molecular_function unknown; INVOLVED IN: biological_process unknown; LOCATED IN: endomembrane system; Has 3 Blast hits to 3 proteins in 1 species: Archae - 0; Bacteria - 0; Metazoa - 0; Fungi - 0; Plants - 3; Viruses - 0; Other Eukaryotes - 0 (source: NCBI BLink).
AT1G24147.1	628	917	23	36.0519	0.94812	-5.24886	Down	9.98154e-229	1.39019e-226	unknown protein; FUNCTIONS IN: molecular_function unknown; INVOLVED IN: biological_process unknown; LOCATED IN: endomembrane system; BEST Arabidopsis thaliana protein match is: unknown protein (TAIR:AT1G24148.1); Has 4 Blast hits to 4 proteins in 2 species: Archae - 0; Bacteria - 0; Metazoa - 0; Fungi - 0; Plants - 4; Viruses - 0; Other Eukaryotes - 0 (source: NCBI BLink).
AT1G24148.1	912	86	13	2.32821	0.369015	-2.65747	Down	7.4295e-14	7.59451e-13	unknown protein; FUNCTIONS IN: molecular_function unknown; INVOLVED IN: biological_process unknown; LOCATED IN: cellular_component unknown; BEST Arabidopsis thaliana protein match is: unknown protein (TAIR:AT1G24147.1).
AT1G24148.2	1132	20	2	0.436216	0.0457382	-3.25357	Down	0.000103371	0.0004452	unknown protein; FUNCTIONS IN: molecular_function unknown; INVOLVED IN: biological_process unknown; LOCATED IN: cellular_component unknown.
AT1G24280.1	2047	474	1313	5.71714	16.6051	1.53826	Up	6.18762e-100	3.65261e-98	Encodes a plastidic glucose-6-phosphate dehydrogenase that is sensitive to reduction by DTT and whose mRNA is most highly expressed in root.	GLUCOSE-6-PHOSPHATE DEHYDROGENASE 3 (G6PD3)	GLUCOSE-6-PHOSPHATE DEHYDROGENASE 3 (G6PD3)
AT1G24470.1	1070	56	20	1.29218	0.483884	-1.41707	Down	7.04386e-05	0.000312009	Encodes one of the two Arabidopsis homologues to YBR159w encoding a S. cerevisiae beta-ketoacyl reductase (KCR), which catalyzes the first reduction during VLCFA (very long chain fatty acids, >18 carbon) elongation: KCR1 (At1g67730), KCR2 (At1g24470). Complementation of the yeast ybr159Delta mutant demonstrated that the two KCR proteins are divergent and that only AtKCR1 can restore heterologous …	BETA-KETOACYL REDUCTASE 2 (KCR2)	BETA-KETOACYL REDUCTASE 2 (KCR2); (ATKCR2)
AT1G24530.1	1479	435	190	7.26172	3.32568	-1.12666	Down	9.7522e-21	1.37182e-19	Transducin/WD40 repeat-like superfamily protein; FUNCTIONS IN: nucleotide binding; INVOLVED IN: biological_process unknown; LOCATED IN: plasma membrane, heterotrimeric G-protein complex; EXPRESSED IN: 24 plant structures; EXPRESSED DURING: 14 growth stages; CONTAINS InterPro DOMAIN/s: WD40 repeat 2 (InterPro:IPR019782), WD40 repeat-like-containing domain (InterPro:IPR011046), WD40-repeat-containi…
AT1G24880.1	1426	20	0	0.346281	0.001	-8.4358	Down	1.55919e-06	8.57553e-06	UDP-3-O-acyl N-acetylglycosamine deacetylase family protein; FUNCTIONS IN: UDP-3-O-[3-hydroxymyristoyl] N-acetylglucosamine deacetylase activity; INVOLVED IN: lipid A biosynthetic process; CONTAINS InterPro DOMAIN/s: UDP-3-O-acyl N-acetylglucosamine deacetylase, N-terminal (InterPro:IPR015870), Ribosomal protein S5 domain 2-type fold (InterPro:IPR020568), UDP-3-O-acyl N-acetylglucosamine deacetyl…	LIPID X C2 (LPXC2)	LIPID X C2 (LPXC2); (ATLPXC2)
AT1G24996.1	450	13	0	0.713262	0.001	-9.47829	Down	0.000169411	0.000708291	unknown protein; BEST Arabidopsis thaliana protein match is: unknown protein (TAIR:AT1G24822.1); Has 11 Blast hits to 11 proteins in 1 species: Archae - 0; Bacteria - 0; Metazoa - 0; Fungi - 0; Plants - 11; Viruses - 0; Other Eukaryotes - 0 (source: NCBI BLink).
AT1G25054.2	1502	130	0	2.13694	0.001	-11.0613	Down	1.57734e-38	3.75263e-37	UDP-3-O-acyl N-acetylglycosamine deacetylase family protein; FUNCTIONS IN: UDP-3-O-[3-hydroxymyristoyl] N-acetylglucosamine deacetylase activity; INVOLVED IN: lipid A biosynthetic process; CONTAINS InterPro DOMAIN/s: UDP-3-O-acyl N-acetylglucosamine deacetylase, N-terminal (InterPro:IPR015870), UDP-3-O-acyl N-acetylglucosamine deacetylase (InterPro:IPR004463), Ribosomal protein S5 domain 2-type f…	LIPID X C3 (LPXC3)	(ATLPXC3);LIPID X C3 (LPXC3)
AT1G25098.1	740	24	0	0.800752	0.001	-9.64521	Down	1.07015e-07	6.7097e-07	Potential natural antisense gene, locus overlaps with AT1G25097
AT1G25098.2	1533	1857	0	29.908	0.001	-14.8682	Down	0	0	Potential natural antisense gene, locus overlaps with AT1G25097
AT1G25175.1	687	32	0	1.15004	0.001	-10.1675	Down	5.04124e-10	3.89505e-09	other RNA
AT1G25211.1	1622	128	0	1.9484	0.001	-10.9281	Down	6.02076e-38	1.40858e-36	F-box family protein; CONTAINS InterPro DOMAIN/s: F-box domain, cyclin-like (InterPro:IPR001810), F-box domain, Skp2-like (InterPro:IPR022364), F-box associated domain, type 1 (InterPro:IPR006527), F-box associated interaction domain (InterPro:IPR017451); BEST Arabidopsis thaliana protein match is: F-box family protein (TAIR:AT1G25150.1); Has 30201 Blast hits to 17322 proteins in 780 species: Arc…
AT1G25220.1	1214	105	48	2.13545	1.02357	-1.06093	Down	1.33033e-05	6.49998e-05	Catalyzes the first step of tryptophan biosynthesis: Chorismate L-Glutamine = Anthranilate Pyruvate L-Glutamate. Functions as a heterocomplex with anthranilate synthase alpha subunit (ASA1 or ASA2).	ANTHRANILATE SYNTHASE BETA SUBUNIT 1 (ASB1)	TRYPTOPHAN BIOSYNTHESIS 4 (TRP4);ANTHRANILATE SYNTHASE BETA SUBUNIT 1 (ASB1);WEAK ETHYLENE INSENSITIVE7 (WEI7)
AT1G25275.1	481	371	122	19.0435	6.56614	-1.53618	Down	6.72222e-28	1.21131e-26	unknown protein; FUNCTIONS IN: molecular_function unknown; INVOLVED IN: response to karrikin; LOCATED IN: endomembrane system; EXPRESSED IN: 23 plant structures; EXPRESSED DURING: 13 growth stages; Has 18 Blast hits to 18 proteins in 4 species: Archae - 0; Bacteria - 0; Metazoa - 0; Fungi - 0; Plants - 18; Viruses - 0; Other Eukaryotes - 0 (source: NCBI BLink).
AT1G25430.1	5327	118	0	0.546912	0.001	-9.09517	Down	4.8785e-35	1.06495e-33	transposable element gene; non-LTR retrotransposon family (LINE), has a 8.0e-45 P-value blast match to GB:NP_038607 L1 repeat, Tf subfamily, member 9 (LINE-element) (Mus musculus)
AT1G25988.1	543	0	12	0.001	0.572106	9.16014	Up	0.000178775	0.000741755	Family of unknown function (DUF572) ; CONTAINS InterPro DOMAIN/s: Protein of unknown function DUF572 (InterPro:IPR007590); BEST Arabidopsis thaliana protein match is: Family of unknown function (DUF572) (TAIR:AT1G25682.1); Has 183 Blast hits to 183 proteins in 74 species: Archae - 0; Bacteria - 0; Metazoa - 102; Fungi - 16; Plants - 54; Viruses - 0; Other Eukaryotes - 11 (source: NCBI BLink).
AT1G26110.1	2337	36	77	0.380331	0.852957	1.16522	Up	3.60626e-05	0.000166641	Encodes Decapping 5, required for mRNA decapping, P-body formation and translational repression during postembryonic development.	DECAPPING 5 (DCP5)	DECAPPING 5 (DCP5)
AT1G26380.1	1792	146	0	2.01156	0.001	-10.9741	Down	3.50034e-43	9.24014e-42	FAD-binding Berberine family protein; FUNCTIONS IN: electron carrier activity, oxidoreductase activity, FAD binding, catalytic activity; LOCATED IN: endomembrane system; EXPRESSED IN: 9 plant structures; EXPRESSED DURING: LP.06 six leaves visible, LP.04 four leaves visible, 4 anthesis, LP.08 eight leaves visible; CONTAINS InterPro DOMAIN/s: FAD-binding, type 2 (InterPro:IPR016166), Berberine/berb…
AT1G26420.1	1738	83	0	1.17909	0.001	-10.2035	Down	7.38762e-25	1.2002e-23	FAD-binding Berberine family protein; FUNCTIONS IN: electron carrier activity, oxidoreductase activity, FAD binding, catalytic activity; LOCATED IN: endomembrane system; EXPRESSED IN: stem, stamen; EXPRESSED DURING: 4 anthesis; CONTAINS InterPro DOMAIN/s: FAD-binding, type 2 (InterPro:IPR016166), Berberine/berberine-like (InterPro:IPR012951), FAD linked oxidase, N-terminal (InterPro:IPR006094); B…
AT1G26820.1	1045	64	124	1.51211	3.07185	1.02255	Up	2.31344e-06	1.24776e-05	Encodes ribonuclease RNS3.	RIBONUCLEASE 3 (RNS3)	RIBONUCLEASE 3 (RNS3)
AT1G27020.1	1276	1802	567	34.8676	11.5034	-1.59982	Down	1.1381e-136	9.25042e-135	unknown protein; BEST Arabidopsis thaliana protein match is: unknown protein (TAIR:AT1G27030.1); Has 514 Blast hits to 514 proteins in 175 species: Archae - 0; Bacteria - 311; Metazoa - 0; Fungi - 0; Plants - 65; Viruses - 0; Other Eukaryotes - 138 (source: NCBI BLink).
AT1G27045.1	1100	43	193	0.965148	4.54213	2.23455	Up	1.11078e-25	1.86579e-24	Encodes ATHB54, a member of the homeodomain leucine zipper (HD-Zip) family protein. Please note that this locus was split from AT1G27050 in the TAIR10 genome release (2010). Affymetrix ATH1 Probe Set linked to symbol ATHB54 is in fact directed against the product of the AT1G27050 locus (the mRNA coding for the RNA-recognition-motif protein).	HOMEOBOX PROTEIN 54 (ATHB54)	HOMEOBOX PROTEIN 54 (HB54);HOMEOBOX PROTEIN 54 (ATHB54)
AT1G27130.1	1095	966	327	21.7812	7.73088	-1.49438	Down	2.94934e-67	1.19136e-65	Encodes glutathione transferase belonging to the tau class of GSTs. Naming convention according to Wagner et al. (2002).	GLUTATHIONE S-TRANSFERASE TAU 13 (GSTU13)	GLUTATHIONE S-TRANSFERASE TAU 13 (GSTU13);GLUTATHIONE S-TRANSFERASE TAU 13 (ATGSTU13);GLUTATHIONE S-TRANSFERASE 12 (GST12)
AT1G27180.1	4959	223	0	1.11027	0.001	-10.1167	Down	1.40485e-65	5.49225e-64	disease resistance protein (TIR-NBS-LRR class), putative; FUNCTIONS IN: transmembrane receptor activity, ATP binding; INVOLVED IN: signal transduction, apoptosis, defense response, innate immune response; LOCATED IN: intrinsic to membrane; CONTAINS InterPro DOMAIN/s: NB-ARC (InterPro:IPR002182), Leucine-rich repeat, typical subtype (InterPro:IPR003591), Disease resistance protein (InterPro:IPR000…
AT1G27290.1	1021	227	9	5.48932	0.228198	-4.58827	Down	8.82262e-54	2.87364e-52	unknown protein; Has 44 Blast hits to 44 proteins in 12 species: Archae - 0; Bacteria - 0; Metazoa - 0; Fungi - 0; Plants - 44; Viruses - 0; Other Eukaryotes - 0 (source: NCBI BLink).
AT1G27450.2	945	13	0	0.339649	0.001	-8.4079	Down	0.000169411	0.000707848	Adenosine phosphoribosyl transferase(E.C:2.4.2.7), involved in the one-step salvage of adenine to AMP.	ADENINE PHOSPHORIBOSYL TRANSFERASE 1 (APT1)	ARABIDOPSIS THALIANA ADENINE PHOSPHORIBOSYLTRANSFERASE 1 (ATAPT1);ADENINE PHOSPHORIBOSYL TRANSFERASE 1 (APT1)
AT1G27540.1	1575	189	29	2.96278	0.476664	-2.63591	Down	1.45793e-28	2.67949e-27	Protein of unknown function (DUF295); CONTAINS InterPro DOMAIN/s: Protein of unknown function DUF295 (InterPro:IPR005174); BEST Arabidopsis thaliana protein match is: Protein of unknown function (DUF295) (TAIR:AT1G27580.1); Has 275 Blast hits to 268 proteins in 9 species: Archae - 0; Bacteria - 0; Metazoa - 0; Fungi - 0; Plants - 275; Viruses - 0; Other Eukaryotes - 0 (source: NCBI BLink).
AT1G27770.1	3484	94	35	0.666144	0.260067	-1.35695	Down	5.67908e-07	3.30859e-06	Encodes a chloroplast envelope Ca2+-ATPase with an N-terminal autoinhibitor.	AUTOINHIBITED CA2+-ATPASE 1 (ACA1)	AUTOINHIBITED CA2+-ATPASE 1 (ACA1);PLASTID ENVELOPE ATPASE 1 (PEA1)
AT1G28150.1	613	816	360	32.8661	15.2033	-1.11222	Down	9.25004e-37	2.10515e-35	unknown protein; FUNCTIONS IN: molecular_function unknown; INVOLVED IN: biological_process unknown; LOCATED IN: plastoglobule; EXPRESSED IN: 22 plant structures; EXPRESSED DURING: 13 growth stages; Has 96 Blast hits to 96 proteins in 44 species: Archae - 0; Bacteria - 56; Metazoa - 0; Fungi - 0; Plants - 40; Viruses - 0; Other Eukaryotes - 0 (source: NCBI BLink).
AT1G28190.1	1040	136	17	3.22867	0.423166	-2.93164	Down	2.86076e-23	4.38896e-22	unknown protein; BEST Arabidopsis thaliana protein match is: unknown protein (TAIR:AT5G12340.1); Has 166 Blast hits to 162 proteins in 36 species: Archae - 0; Bacteria - 2; Metazoa - 15; Fungi - 5; Plants - 124; Viruses - 0; Other Eukaryotes - 20 (source: NCBI BLink).
AT1G28560.1	1844	41	133	0.548961	1.86718	1.76609	Up	1.0375e-13	1.04971e-12	Encodes a protein similar to human SNAP50. Mutants display different temperature sensitivities in the dedifferentiation of cells from different organs. Mutation inhibits the dedifferentiation-associated accumulation of U-snRNAs and some other small RNA species encoded by independent-type genes carrying the USE and TATA box. Required for the elevation of cell proliferation competence in hypocotyl …	SHOOT REDIFFERENTIATION DEFECTIVE 2 (SRD2)	SHOOT REDIFFERENTIATION DEFECTIVE 2 (SRD2)
AT1G28620.1	1627	29	0	0.440077	0.001	-8.78161	Down	3.75948e-09	2.70685e-08	pseudogene, lipase, similar to lipase Arab-1 GB:S68410 GI:2129636 (Arabidopsis thaliana); blastp match of 44% identity and 1.2e-48 P-value to GP|7523500|dbj|BAA94228.1||AP001633 unnamed protein product {Oryza sativa (japonica cultivar-group)}
AT1G28670.1	1411	2074	884	36.2911	16.2189	-1.16194	Down	3.5396e-97	2.03554e-95	Arabidopsis thaliana lipase	(ARAB-1)	(ARAB-1)
AT1G28680.1	1655	161	410	2.40185	6.41329	1.41692	Up	7.63628e-29	1.42004e-27	HXXXD-type acyl-transferase family protein; FUNCTIONS IN: transferase activity, transferring acyl groups other than amino-acyl groups, transferase activity; INVOLVED IN: biological_process unknown; LOCATED IN: cellular_component unknown; EXPRESSED IN: 22 plant structures; EXPRESSED DURING: 13 growth stages; CONTAINS InterPro DOMAIN/s: Transferase (InterPro:IPR003480); BEST Arabidopsis thaliana pr…
AT1G29040.1	1592	0	12	0.001	0.195134	7.60832	Up	0.000178775	0.000740721	unknown protein; LOCATED IN: chloroplast, vacuole; EXPRESSED IN: 22 plant structures; EXPRESSED DURING: 13 growth stages; CONTAINS InterPro DOMAIN/s: Conserved hypothetical protein CHP02058 (InterPro:IPR011719); Has 344 Blast hits to 344 proteins in 122 species: Archae - 2; Bacteria - 227; Metazoa - 0; Fungi - 0; Plants - 32; Viruses - 0; Other Eukaryotes - 83 (source: NCBI BLink).
AT1G29110.1	1005	10	42	0.24567	1.08188	2.13874	Up	2.47134e-06	1.32703e-05	Cysteine proteinases superfamily protein; FUNCTIONS IN: cysteine-type endopeptidase activity, cysteine-type peptidase activity; INVOLVED IN: proteolysis; LOCATED IN: endomembrane system; CONTAINS InterPro DOMAIN/s: Proteinase inhibitor I29, cathepsin propeptide (InterPro:IPR013201), Peptidase C1A, papain (InterPro:IPR013128), Peptidase C1A, papain C-terminal (InterPro:IPR000668), Peptidase, cyste…
AT1G29195.1	861	20	62	0.573516	1.86416	1.70062	Up	8.41032e-07	4.79327e-06	unknown protein; FUNCTIONS IN: molecular_function unknown; INVOLVED IN: biological_process unknown; LOCATED IN: chloroplast; EXPRESSED IN: 13 plant structures; EXPRESSED DURING: 4 anthesis, C globular stage, 4 leaf senescence stage, petal differentiation and expansion stage; BEST Arabidopsis thaliana protein match is: unknown protein (TAIR:AT2G30230.1); Has 180 Blast hits to 180 proteins in 14 sp…
AT1G29395.1	908	195	87	5.30233	2.48044	-1.09603	Down	1.01672e-09	7.65431e-09	Integral membrane protein in the inner envelope of chloroplasts. Provide freezing tolerance. Expression is induced by short-term cold-treatment, water deprivation, and abscisic acid treatment.	COLD REGULATED 314 INNER MEMBRANE 1 (COR413IM1)	COLD REGULATED 314 THYLAKOID MEMBRANE 1 (COR413-TM1);COLD REGULATED 414 THYLAKOID MEMBRANE 1 (COR414-TM1);COLD REGULATED 314 INNER MEMBRANE 1 (COR413IM1)
AT1G29410.2	1638	27	2	0.406975	0.031609	-3.68653	Down	1.59885e-06	8.78102e-06	Encodes phosphoribosylanthranilate isomerase which catalyzes the third step in tryptophan biosynthesis.	PHOSPHORIBOSYLANTHRANILATE ISOMERASE 3 (PAI3)	PHOSPHORIBOSYLANTHRANILATE ISOMERASE 3 (PAI3)
AT1G29418.1	425	64	10	3.718	0.609125	-2.60972	Down	1.87282e-10	1.49585e-09	unknown protein; FUNCTIONS IN: molecular_function unknown; INVOLVED IN: biological_process unknown; LOCATED IN: endomembrane system; Has 0 Blast hits to 0 proteins in 0 species (source: NCBI BLink).
AT1G29450.1	549	610	272	27.4332	12.826	-1.09685	Down	2.60192e-27	4.58051e-26	SAUR-like auxin-responsive protein family ; CONTAINS InterPro DOMAIN/s: Auxin responsive SAUR protein (InterPro:IPR003676); BEST Arabidopsis thaliana protein match is: SAUR-like auxin-responsive protein family (TAIR:AT1G29500.1); Has 675 Blast hits to 661 proteins in 20 species: Archae - 0; Bacteria - 0; Metazoa - 0; Fungi - 0; Plants - 675; Viruses - 0; Other Eukaryotes - 0 (source: NCBI BLink).
AT1G29600.1	1170	13	0	0.274332	0.001	-8.09978	Down	0.000169411	0.000706303	Zinc finger C-x8-C-x5-C-x3-H type family protein; FUNCTIONS IN: zinc ion binding, nucleic acid binding; INVOLVED IN: biological_process unknown; LOCATED IN: cellular_component unknown; EXPRESSED IN: cotyledon, leaf; EXPRESSED DURING: LP.04 four leaves visible; CONTAINS InterPro DOMAIN/s: Zinc finger, CCCH-type (InterPro:IPR000571); BEST Arabidopsis thaliana protein match is: Zinc finger C-x8-C-x5…
AT1G29910.1	1020	11140	37904	269.652	962.011	1.83496	Up	0	0	member of Chlorophyll a/b-binding protein family	CHLOROPHYLL A/B BINDING PROTEIN 3 (CAB3)	CELLULOSE SYNTHASE LIKE B3 (CSLB3);CHLOROPHYLL A/B BINDING PROTEIN 3 (CAB3); (AB180);LIGHT HARVESTING CHLOROPHYLL A/B BINDING PROTEIN 1.2 (LHCB1.2)
AT1G29965.1	774	32	69	1.02077	2.30783	1.17688	Up	8.15138e-05	0.000357631	Ribosomal protein L18ae/LX family protein; FUNCTIONS IN: structural constituent of ribosome; INVOLVED IN: translation, ribosome biogenesis; LOCATED IN: ribosome, cytosolic large ribosomal subunit; CONTAINS InterPro DOMAIN/s: Ribosomal protein L18ae/LX (InterPro:IPR021138), Ribosomal protein L18ae (InterPro:IPR002670); BEST Arabidopsis thaliana protein match is: 60S ribosomal protein L18A-1 (TAIR:…
AT1G30250.1	525	250	74	11.7571	3.64895	-1.68798	Down	7.06034e-22	1.03794e-20	unknown protein; Has 5 Blast hits to 5 proteins in 2 species: Archae - 0; Bacteria - 0; Metazoa - 0; Fungi - 0; Plants - 5; Viruses - 0; Other Eukaryotes - 0 (source: NCBI BLink).
AT1G30270.1	2235	163	331	1.80065	3.83394	1.09031	Up	3.70488e-16	4.27219e-15	Arabidopsis thaliana CBL-interacting protein kinase 23. CIPK23 serves as a positive regulator of the potassium transporter AKT1 by directly phosphorylating AKT1. CIPK23 is activated by the binding of two calcineurin B-like proteins, CBL1 and CBL9.	CBL-INTERACTING PROTEIN KINASE 23 (CIPK23)	SOS2-LIKE PROTEIN KINASE 17 (PKS17);LOW-K+-SENSITIVE 1 (LKS1); (ATCIPK23);SNF1-RELATED PROTEIN KINASE 3.23 (SnRK3.23);CBL-INTERACTING PROTEIN KINASE 23 (CIPK23)
AT1G30420.1	4488	335	112	1.84294	0.646041	-1.51231	Down	8.37134e-25	1.35672e-23	member of MRP subfamily	ATP-BINDING CASSETTE C11 (ABCC11)	ATP-BINDING CASSETTE C11 (ABCC11);MULTIDRUG RESISTANCE-ASSOCIATED PROTEIN 12 (MRP12);MULTIDRUG RESISTANCE-ASSOCIATED PROTEIN 12 (ATMRP12)
AT1G30700.1	1772	61	4	0.849933	0.0584375	-3.86238	Down	8.10716e-14	8.25566e-13	FAD-binding Berberine family protein; FUNCTIONS IN: electron carrier activity, oxidoreductase activity, FAD binding, catalytic activity; LOCATED IN: endomembrane system; EXPRESSED IN: stem, hypocotyl, root, stamen; EXPRESSED DURING: 4 anthesis; CONTAINS InterPro DOMAIN/s: FAD-binding, type 2 (InterPro:IPR016166), Berberine/berberine-like (InterPro:IPR012951), FAD linked oxidase, N-terminal (Inter…
AT1G30720.1	1741	77	18	1.09197	0.267651	-2.02851	Down	1.81814e-09	1.34047e-08	FAD-binding Berberine family protein; FUNCTIONS IN: electron carrier activity, oxidoreductase activity, FAD binding, catalytic activity; LOCATED IN: endomembrane system; CONTAINS InterPro DOMAIN/s: FAD-binding, type 2 (InterPro:IPR016166), Berberine/berberine-like (InterPro:IPR012951), FAD linked oxidase, N-terminal (InterPro:IPR006094); BEST Arabidopsis thaliana protein match is: FAD-binding Ber…
AT1G30730.1	1681	43	0	0.631566	0.001	-9.30279	Down	3.1845e-13	3.13653e-12	FAD-binding Berberine family protein; FUNCTIONS IN: electron carrier activity, oxidoreductase activity, FAD binding, catalytic activity; LOCATED IN: endomembrane system; CONTAINS InterPro DOMAIN/s: FAD-binding, type 2 (InterPro:IPR016166), Berberine/berberine-like (InterPro:IPR012951), FAD linked oxidase, N-terminal (InterPro:IPR006094); BEST Arabidopsis thaliana protein match is: FAD-binding Ber…
AT1G30755.1	2141	254	105	2.92911	1.2696	-1.20608	Down	5.14894e-14	5.3223e-13	Protein of unknown function (DUF668); CONTAINS InterPro DOMAIN/s: Protein of unknown function DUF668 (InterPro:IPR007700), Protein of unknown function DUF3475 (InterPro:IPR021864); BEST Arabidopsis thaliana protein match is: Protein of unknown function (DUF668) (TAIR:AT1G34320.1); Has 465 Blast hits to 399 proteins in 71 species: Archae - 2; Bacteria - 14; Metazoa - 66; Fungi - 16; Plants - 336; …
AT1G30860.1	2624	141	363	1.3267	3.58128	1.43263	Up	3.9961e-26	6.78905e-25	RING/U-box superfamily protein; FUNCTIONS IN: zinc ion binding; EXPRESSED IN: stem, stamen, pollen tube; EXPRESSED DURING: 4 anthesis; CONTAINS InterPro DOMAIN/s: Zinc finger, RING-type (InterPro:IPR001841); BEST Arabidopsis thaliana protein match is: RING/U-box superfamily protein (TAIR:AT2G34920.1); Has 4912 Blast hits to 4241 proteins in 362 species: Archae - 9; Bacteria - 172; Metazoa - 2090;…
AT1G30900.1	1896	448	89	5.83389	1.2152	-2.26327	Down	3.60848e-55	1.20018e-53	VACUOLAR SORTING RECEPTOR 6 (VSR6); FUNCTIONS IN: calcium ion binding; INVOLVED IN: protein targeting to vacuole; LOCATED IN: integral to plasma membrane, Golgi transport complex; EXPRESSED IN: 20 plant structures; EXPRESSED DURING: 10 growth stages; CONTAINS InterPro DOMAIN/s: Protease-associated PA (InterPro:IPR003137), EGF-like calcium-binding, conserved site (InterPro:IPR018097), EGF-like cal…	VACUOLAR SORTING RECEPTOR 6 (VSR6)	BINDING PROTEIN OF 80 KDA 3;3 (BP80-3;3);VACUOLAR SORTING RECEPTOR 6 (VSR6);VACUOLAR SORTING RECEPTOR 3;3 (VSR3;3)
AT1G30960.1	1513	59	118	0.96279	2.01901	1.06836	Up	1.78821e-06	9.77885e-06	GTP-binding family protein; FUNCTIONS IN: RNA binding, GTP binding; LOCATED IN: cytosol; EXPRESSED IN: 20 plant structures; EXPRESSED DURING: 9 growth stages; CONTAINS InterPro DOMAIN/s: K Homology, prokaryotic type (InterPro:IPR009019), K Homology, type 2 (InterPro:IPR004044), Small GTP-binding protein (InterPro:IPR005225), GTP-binding protein Era (InterPro:IPR005662), GTP-binding protein, HSR1-…
AT1G31170.1	591	60	0	2.50658	0.001	-11.2915	Down	3.61712e-18	4.59067e-17	encodes a cysteine-sulfinic acid reductase (sulfiredoxin - EC 1.8.98.2) capable of reducing overoxidized plastidic 2-Cys-Prx involved in peroxide detoxification and response to oxidative stress	SULFIREDOXIN (SRX)	SULFIREDOXIN (ATSRX);SULFIREDOXIN (SRX)
AT1G31173.1	1605	114	22	1.75367	0.354848	-2.3051	Down	1.89733e-15	2.11226e-14	Encodes a microRNA that targets ARF family members ARF6 and ARF8. MicroRNAs are regulatory RNAs with a mature length of ~21-nucleotides that are processed from hairpin precursors by Dicer-like enzymes. MicroRNAs can negatively regulate gene expression by attenuating translation or by directing mRNA cleavage.Mature sequence: UGAAGCUGCCAGCAUGAUCUGG	MICRORNA167D (MIR167D)	MICRORNA167D (MIR167D)
AT1G31200.1	543	150	288	6.8204	13.7305	1.00946	Up	9.74296e-13	9.27506e-12	phloem protein 2-A9 (PP2-A9); BEST Arabidopsis thaliana protein match is: phloem protein 2-A10 (TAIR:AT1G10155.1); Has 128 Blast hits to 128 proteins in 20 species: Archae - 0; Bacteria - 0; Metazoa - 0; Fungi - 0; Plants - 128; Viruses - 0; Other Eukaryotes - 0 (source: NCBI BLink).	PHLOEM PROTEIN 2-A9 (PP2-A9)	PHLOEM PROTEIN 2-A9 (PP2-A9);PHLOEM PROTEIN 2-A9 (ATPP2-A9)
AT1G31290.1	3585	41	0	0.282366	0.001	-8.14142	Down	1.21553e-12	1.14979e-11	ARGONAUTE 3 (AGO3); FUNCTIONS IN: nucleic acid binding; INVOLVED IN: biological_process unknown; LOCATED IN: cellular_component unknown; EXPRESSED IN: 11 plant structures; EXPRESSED DURING: LP.06 six leaves visible, LP.04 four leaves visible, 4 anthesis, C globular stage, petal differentiation and expansion stage; CONTAINS InterPro DOMAIN/s: Domain of unknown function DUF1785 (InterPro:IPR014811)…	ARGONAUTE 3 (AGO3)	ARGONAUTE 3 (AGO3)
AT1G31300.1	1410	78	28	1.36582	0.514084	-1.40969	Down	2.80324e-06	1.49296e-05	TRAM, LAG1 and CLN8 (TLC) lipid-sensing domain containing protein; FUNCTIONS IN: molecular_function unknown; INVOLVED IN: biological_process unknown; LOCATED IN: integral to membrane; EXPRESSED IN: 24 plant structures; EXPRESSED DURING: 13 growth stages; CONTAINS InterPro DOMAIN/s: TRAM/LAG1/CLN8 homology domain (InterPro:IPR006634); BEST Arabidopsis thaliana protein match is: TRAM, LAG1 and CLN8…
AT1G31550.1	1196	16	57	0.330299	1.23378	1.90125	Up	3.44824e-07	2.0532e-06	GDSL-like Lipase/Acylhydrolase superfamily protein; FUNCTIONS IN: lipase activity, hydrolase activity, acting on ester bonds, carboxylesterase activity; INVOLVED IN: lipid metabolic process; LOCATED IN: vacuole; EXPRESSED IN: 20 plant structures; EXPRESSED DURING: 13 growth stages; CONTAINS InterPro DOMAIN/s: Lipase, GDSL (InterPro:IPR001087); BEST Arabidopsis thaliana protein match is: GDSL-like…
AT1G31580.1	696	40827	8	1448.29	0.297561	-12.2489	Down	0	0	Encodes cell wall protein. ECS1 is not a Xcc750 resistance gene, but the genetic data indicate that ECS1 is linked to a locus influencing resistance to Xcc750.	(ECS1)	(CXC750); (ECS1)
AT1G31600.2	1638	15	0	0.226097	0.001	-7.8208	Down	4.43828e-05	0.000202256	RNA-binding (RRM/RBD/RNP motifs) family protein; FUNCTIONS IN: nucleic acid binding; INVOLVED IN: biological_process unknown; LOCATED IN: cellular_component unknown; EXPRESSED IN: 23 plant structures; EXPRESSED DURING: 13 growth stages; CONTAINS InterPro DOMAIN/s: RNA recognition motif, RNP-1 (InterPro:IPR000504); BEST Arabidopsis thaliana protein match is: 2-oxoglutarate (2OG) and Fe(II)-depende…	TRNA METHYLTRANSFERASE 9 (TRM9)	TRNA METHYLTRANSFERASE 9 (TRM9);ARABIDOPSIS THALIANA TRNA METHYLTRANSFERASE 9 (AtTRM9)
AT1G32928.1	599	40	11	1.64874	0.475402	-1.79414	Down	7.31314e-05	0.000323455	unknown protein; BEST Arabidopsis thaliana protein match is: unknown protein (TAIR:AT1G32920.1); Has 35333 Blast hits to 34131 proteins in 2444 species: Archae - 798; Bacteria - 22429; Metazoa - 974; Fungi - 991; Plants - 531; Viruses - 0; Other Eukaryotes - 9610 (source: NCBI BLink).
AT1G32940.1	2485	608	253	6.04081	2.63566	-1.19658	Down	4.76154e-31	9.41778e-30	SBT3.5; FUNCTIONS IN: identical protein binding, serine-type endopeptidase activity; INVOLVED IN: proteolysis, negative regulation of catalytic activity; LOCATED IN: apoplast; EXPRESSED IN: 12 plant structures; EXPRESSED DURING: LP.06 six leaves visible, LP.04 four leaves visible, 4 anthesis, F mature embryo stage, petal differentiation and expansion stage; CONTAINS InterPro DOMAIN/s: Protease-as…	(SBT3.5)	(SBT3.5); (ATSBT3.5)
AT1G32960.1	2599	185	2	1.75745	0.0199214	-6.46303	Down	6.72042e-51	2.03523e-49	SBT3.3; FUNCTIONS IN: identical protein binding, serine-type endopeptidase activity; INVOLVED IN: proteolysis, negative regulation of catalytic activity; LOCATED IN: apoplast, plant-type cell wall; EXPRESSED IN: 7 plant structures; EXPRESSED DURING: 4 anthesis; CONTAINS InterPro DOMAIN/s: Protease-associated PA (InterPro:IPR003137), Proteinase inhibitor, propeptide (InterPro:IPR009020), Peptidase…	(SBT3.3)	(SBT3.3); (ATSBT3.3)
AT1G33030.1	1232	39	0	0.781578	0.001	-9.61025	Down	4.63974e-12	4.17467e-11	O-methyltransferase family protein; CONTAINS InterPro DOMAIN/s: Winged helix-turn-helix transcription repressor DNA-binding (InterPro:IPR011991), Plant methyltransferase dimerisation (InterPro:IPR012967), O-methyltransferase, family 2 (InterPro:IPR001077), O-methyltransferase, COMT, eukaryota (InterPro:IPR016461); BEST Arabidopsis thaliana protein match is: O-methyltransferase 1 (TAIR:AT5G54160.1…
AT1G33102.1	545	87	0	3.94131	0.001	-11.9445	Down	5.0705e-26	8.59799e-25	unknown protein; FUNCTIONS IN: molecular_function unknown; INVOLVED IN: biological_process unknown; LOCATED IN: cellular_component unknown; Has 30201 Blast hits to 17322 proteins in 780 species: Archae - 12; Bacteria - 1396; Metazoa - 17338; Fungi - 3422; Plants - 5037; Viruses - 0; Other Eukaryotes - 2996 (source: NCBI BLink).
AT1G33260.1	1599	46	16	0.710277	0.25904	-1.45521	Down	0.00024503	0.000990828	Protein kinase superfamily protein; FUNCTIONS IN: kinase activity; INVOLVED IN: protein amino acid phosphorylation; LOCATED IN: cellular_component unknown; EXPRESSED IN: 16 plant structures; EXPRESSED DURING: 7 growth stages; CONTAINS InterPro DOMAIN/s: Protein kinase, ATP binding site (InterPro:IPR017441), Protein kinase, catalytic domain (InterPro:IPR000719), Serine/threonine-protein kinase-lik…
AT1G33470.2	1991	30	93	0.372022	1.20922	1.70062	Up	1.4788e-09	1.10367e-08	RNA-binding (RRM/RBD/RNP motifs) family protein; FUNCTIONS IN: RNA binding, nucleotide binding, nucleic acid binding; INVOLVED IN: biological_process unknown; LOCATED IN: cellular_component unknown; CONTAINS InterPro DOMAIN/s: RNA recognition motif, RNP-1 (InterPro:IPR000504), Nucleotide-binding, alpha-beta plait (InterPro:IPR012677); BEST Arabidopsis thaliana protein match is: RNA-binding (RRM/R…
AT1G33560.1	2815	219	92	1.92081	0.846067	-1.18287	Down	5.9303e-12	5.29667e-11	Encodes a NBS-LRR disease resistance protein that possesses N-terminal kinase subdomains. Activation tagged mutant of ADR1 showed elevated levels of SA and reactive oxygen species in addition to number of defense gene transcripts. Exhibits resistance to number of microbial pathogens.	ACTIVATED DISEASE RESISTANCE 1 (ADR1)	ACTIVATED DISEASE RESISTANCE 1 (ADR1)
AT1G33720.1	1615	283	45	4.32646	0.721332	-2.58445	Down	3.84664e-41	9.70406e-40	member of CYP76C	CYTOCHROME P450, FAMILY 76, SUBFAMILY C, POLYPEPTIDE 6 (CYP76C6)	CYTOCHROME P450, FAMILY 76, SUBFAMILY C, POLYPEPTIDE 6 (CYP76C6)
AT1G33770.1	1845	120	34	1.60584	0.477065	-1.75107	Down	9.2677e-12	8.14954e-11	Protein kinase superfamily protein; FUNCTIONS IN: protein serine/threonine kinase activity, protein kinase activity, kinase activity, ATP binding; INVOLVED IN: protein amino acid phosphorylation, N-terminal protein myristoylation; LOCATED IN: cellular_component unknown; EXPRESSED IN: 7 plant structures; EXPRESSED DURING: 6 growth stages; CONTAINS InterPro DOMAIN/s: Protein kinase, ATP binding sit…
AT1G33930.1	1011	31	69	0.757057	1.76682	1.22268	Up	4.88982e-05	0.00022155	P-loop containing nucleoside triphosphate hydrolases superfamily protein; FUNCTIONS IN: GTP binding; INVOLVED IN: response to bacterium; EXPRESSED IN: leaf lamina base, pedicel, petiole, leaf; EXPRESSED DURING: LP.04 four leaves visible, 4 anthesis; CONTAINS InterPro DOMAIN/s: AIG1 (InterPro:IPR006703); BEST Arabidopsis thaliana protein match is: P-loop containing nucleoside triphosphate hydrolas…
AT1G33960.1	1453	447	3	7.59557	0.0534504	-7.15081	Down	1.75565e-124	1.28272e-122	Identified as a gene that is induced by avirulence gene avrRpt2 and RPS2 after infection with Pseudomonas syringae pv maculicola strain ES4326 carrying avrRpt2	AVRRPT2-INDUCED GENE 1 (AIG1)	AVRRPT2-INDUCED GENE 1 (AIG1)
AT1G34000.1	824	8211	3162	246.029	99.3413	-1.30837	Down	0	0	Encodes a novel member of the Lhc family from Arabidopsis with one predicted transmembrane alpha-helix closely related to helix I of Lhc protein from PSI (Lhca4). Gene expression is triggered by light stress and both transcript and protein accumulate in a light intensity-dependent manner. Ohp2 is associated with PSI under low- or high-light conditions.	ONE-HELIX PROTEIN 2 (OHP2)	ONE-HELIX PROTEIN 2 (OHP2)
AT1G34065.1	1320	33	74	0.617246	1.45129	1.23341	Up	2.27616e-05	0.000107882	S-adenosylmethionine carrier 2 (SAMC2); FUNCTIONS IN: binding; INVOLVED IN: transport, mitochondrial transport, transmembrane transport; LOCATED IN: mitochondrial inner membrane, membrane; EXPRESSED IN: 22 plant structures; EXPRESSED DURING: 13 growth stages; CONTAINS InterPro DOMAIN/s: Mitochondrial carrier protein (InterPro:IPR002067), Mitochondrial substrate carrier (InterPro:IPR001993), Mitoc…	S-ADENOSYLMETHIONINE CARRIER 2 (SAMC2)	S-ADENOSYLMETHIONINE CARRIER 2 (SAMC2)
AT1G34180.1	2021	0	16	0.001	0.20495	7.67913	Up	1.01518e-05	5.04311e-05	NAC domain containing protein 16 (NAC016); CONTAINS InterPro DOMAIN/s: No apical meristem (NAM) protein (InterPro:IPR003441); BEST Arabidopsis thaliana protein match is: NAC domain containing protein 17 (TAIR:AT1G34190.1); Has 2915 Blast hits to 2900 proteins in 75 species: Archae - 0; Bacteria - 0; Metazoa - 0; Fungi - 0; Plants - 2915; Viruses - 0; Other Eukaryotes - 0 (source: NCBI BLink).	NAC DOMAIN CONTAINING PROTEIN 16 (NAC016)	NAC DOMAIN CONTAINING PROTEIN 16 (anac016);NAC DOMAIN CONTAINING PROTEIN 16 (NAC016)
AT1G34200.1	1621	522	169	7.95071	2.69898	-1.55867	Down	2.1685e-39	5.27162e-38	Glyceraldehyde-3-phosphate dehydrogenase-like family protein; FUNCTIONS IN: oxidoreductase activity, binding, catalytic activity; INVOLVED IN: oxidation reduction, metabolic process; LOCATED IN: cellular_component unknown; EXPRESSED IN: 22 plant structures; EXPRESSED DURING: 13 growth stages; CONTAINS InterPro DOMAIN/s: Oxidoreductase, N-terminal (InterPro:IPR000683), Oxidoreductase, C-terminal (…
AT1G34420.1	2901	202	46	1.71918	0.410493	-2.06629	Down	4.01538e-23	6.12523e-22	leucine-rich repeat transmembrane protein kinase family protein; FUNCTIONS IN: protein kinase activity, ATP binding; INVOLVED IN: protein amino acid phosphorylation; LOCATED IN: cellular_component unknown; EXPRESSED IN: 17 plant structures; EXPRESSED DURING: 11 growth stages; CONTAINS InterPro DOMAIN/s: Protein kinase, catalytic domain (InterPro:IPR000719), Leucine-rich repeat, typical subtype (I…
AT1G34750.1	1515	251	102	4.09053	1.74294	-1.23076	Down	2.87816e-14	3.01705e-13	Protein phosphatase 2C family protein; FUNCTIONS IN: protein serine/threonine phosphatase activity, catalytic activity; INVOLVED IN: biological_process unknown; LOCATED IN: plasma membrane; EXPRESSED IN: 25 plant structures; EXPRESSED DURING: 13 growth stages; CONTAINS InterPro DOMAIN/s: Protein phosphatase 2C-related (InterPro:IPR001932), Protein phosphatase 2C (InterPro:IPR015655), Protein phos…
AT1G34844.1	1246	27	0	0.535013	0.001	-9.06343	Down	1.43501e-08	9.75683e-08	Potential natural antisense gene, locus overlaps with AT1G34842
AT1G35170.1	745	0	23	0.001	0.799221	9.64245	Up	6.70598e-08	4.28391e-07	TRAM, LAG1 and CLN8 (TLC) lipid-sensing domain containing protein; FUNCTIONS IN: molecular_function unknown; INVOLVED IN: biological_process unknown; LOCATED IN: integral to membrane; CONTAINS InterPro DOMAIN/s: TRAM/LAG1/CLN8 homology domain (InterPro:IPR006634); BEST Arabidopsis thaliana protein match is: TRAM, LAG1 and CLN8 (TLC) lipid-sensing domain containing protein (TAIR:AT1G35180.1); Has …
AT1G35190.1	1353	56	22	1.0219	0.42094	-1.27957	Down	0.000236226	0.000958561	2-oxoglutarate (2OG) and Fe(II)-dependent oxygenase superfamily protein; FUNCTIONS IN: oxidoreductase activity, acting on paired donors, with incorporation or reduction of molecular oxygen, 2-oxoglutarate as one donor, and incorporation of one atom each of oxygen into both donors, oxidoreductase activity, iron ion binding; INVOLVED IN: oxidation reduction, alkaloid biosynthetic process; LOCATED I…
AT1G35210.1	751	71	21	2.33419	0.723893	-1.68907	Down	3.45088e-07	2.05432e-06	unknown protein; FUNCTIONS IN: molecular_function unknown; INVOLVED IN: biological_process unknown; LOCATED IN: chloroplast; EXPRESSED IN: 14 plant structures; EXPRESSED DURING: 9 growth stages; CONTAINS InterPro DOMAIN/s: Protein of unknown function DUF740 (InterPro:IPR008004); BEST Arabidopsis thaliana protein match is: unknown protein (TAIR:AT1G22470.1); Has 83 Blast hits to 83 proteins in 12 …
AT1G35230.1	615	665	0	26.6971	0.001	-14.7044	Down	3.85484e-194	4.50141e-192	Encodes arabinogalactan-protein (AGP5).	ARABINOGALACTAN PROTEIN 5 (AGP5)	ARABINOGALACTAN PROTEIN 5 (AGP5)
AT1G35320.1	1348	30	1	0.549477	0.0192046	-4.83854	Down	3.1044e-08	2.05279e-07	unknown protein; BEST Arabidopsis thaliana protein match is: unknown protein (TAIR:AT3G30160.1); Has 9 Blast hits to 9 proteins in 1 species: Archae - 0; Bacteria - 0; Metazoa - 0; Fungi - 0; Plants - 9; Viruses - 0; Other Eukaryotes - 0 (source: NCBI BLink).
AT1G35340.4	1184	39	8	0.813263	0.174918	-2.21705	Down	7.03596e-06	3.56747e-05	ATP-dependent protease La (LON) domain protein; FUNCTIONS IN: ATP-dependent peptidase activity; INVOLVED IN: proteolysis; EXPRESSED IN: 22 plant structures; EXPRESSED DURING: 14 growth stages; CONTAINS InterPro DOMAIN/s: Peptidase S16, lon N-terminal (InterPro:IPR003111).
AT1G35350.1	2256	995	393	10.8894	4.50971	-1.27181	Down	1.45398e-54	4.7942e-53	EXS (ERD1/XPR1/SYG1) family protein; LOCATED IN: integral to membrane; EXPRESSED IN: 18 plant structures; EXPRESSED DURING: 9 growth stages; CONTAINS InterPro DOMAIN/s: EXS, C-terminal (InterPro:IPR004342), SPX, N-terminal (InterPro:IPR004331); BEST Arabidopsis thaliana protein match is: EXS (ERD1/XPR1/SYG1) family protein (TAIR:AT1G26730.1); Has 1149 Blast hits to 1073 proteins in 218 species: A…
AT1G35560.1	1410	1542	596	27.0012	10.9426	-1.30306	Down	1.03474e-86	5.3728e-85	TCP family transcription factor ; FUNCTIONS IN: sequence-specific DNA binding transcription factor activity; INVOLVED IN: regulation of transcription; LOCATED IN: chloroplast; EXPRESSED IN: 16 plant structures; EXPRESSED DURING: 11 growth stages; CONTAINS InterPro DOMAIN/s: Transcription factor, TCP (InterPro:IPR005333), Transcription factor TCP subgroup (InterPro:IPR017887); BEST Arabidopsis tha…
AT1G35612.1	1051	279	0	6.5542	0.001	-12.6782	Down	7.23234e-82	3.52277e-80	pseudogene of Ulp1 protease family protein
AT1G35710.1	3658	2851	107	19.243	0.757243	-4.66743	Down	0	0	Protein kinase family protein with leucine-rich repeat domain; FUNCTIONS IN: protein serine/threonine kinase activity, protein tyrosine kinase activity, protein kinase activity, ATP binding; INVOLVED IN: transmembrane receptor protein tyrosine kinase signaling pathway, protein amino acid phosphorylation; LOCATED IN: endomembrane system; EXPRESSED IN: 22 plant structures; EXPRESSED DURING: 13 grow…
AT1G35720.1	1317	2017	716	37.8128	14.0742	-1.42582	Down	3.523e-129	2.684e-127	Encodes a member of the annexin gene family, a diverse, multigene family of calcium-dependent, membrane-binding proteins. The protein was determined to have peroxidase activity. This activity is thought to be dependent on the presence of post-translational modifications (most likely phosphorylation). The protein was shown to be present as a mixture of monomer and homodimer. The homodimerization s…	ANNEXIN 1 (ANNAT1)	(OXY5); (ATOXY5);ANNEXIN 1 (ANNAT1);ANNEXIN 1 (ANN1)
AT1G36110.1	2485	0	31	0.001	0.322946	8.33515	Up	2.16242e-10	1.71843e-09	transposable element gene; copia-like retrotransposon family, has a 2.2e-59 P-value blast match to gb|AAO73521.1| gag-pol polyprotein (Glycine max) (SIRE1) (Ty1_Copia-family)
AT1G36280.1	1785	29	129	0.401123	1.87088	2.2216	Up	1.55809e-17	1.91739e-16	L-Aspartase-like family protein; FUNCTIONS IN: N6-(1,2-dicarboxyethyl)AMP AMP-lyase (fumarate-forming) activity, catalytic activity; INVOLVED IN: purine ribonucleotide biosynthetic process, purine base biosynthetic process, IMP biosynthetic process; LOCATED IN: chloroplast; CONTAINS InterPro DOMAIN/s: Adenylosuccinate lyase C-terminal/plant (InterPro:IPR013539), L-Aspartase-like (InterPro:IPR0089…
AT1G36622.1	540	207	0	9.46444	0.001	-13.2083	Down	6.33058e-61	2.31581e-59	unknown protein; LOCATED IN: endomembrane system; BEST Arabidopsis thaliana protein match is: unknown protein (TAIR:AT1G36640.1); Has 12 Blast hits to 12 proteins in 2 species: Archae - 0; Bacteria - 0; Metazoa - 0; Fungi - 0; Plants - 12; Viruses - 0; Other Eukaryotes - 0 (source: NCBI BLink).
AT1G36680.1	1123	7	31	0.153899	0.714623	2.2152	Up	3.80044e-05	0.00017516	transposable element gene; CACTA-like transposase family (Ptta/En/Spm), has a 3.6e-22 P-value blast match to At5g59620.1/14-257 CACTA-like transposase family (Ptta/En/Spm) (CACTA-element) (Arabidopsis thaliana)
AT1G42430.1	1540	6	46	0.0961942	0.773272	3.00695	Up	2.15194e-09	1.57744e-08	unknown protein; BEST Arabidopsis thaliana protein match is: unknown protein (TAIR:AT3G55760.3); Has 186 Blast hits to 143 proteins in 47 species: Archae - 0; Bacteria - 23; Metazoa - 14; Fungi - 6; Plants - 87; Viruses - 0; Other Eukaryotes - 56 (source: NCBI BLink).
AT1G42550.1	2867	392	931	3.3758	8.40654	1.31628	Up	8.67368e-57	2.96982e-55	Encodes a plant-specific protein of unknown function that appears to be conserved among angiosperms.	PLASTID MOVEMENT IMPAIRED1 (PMI1)	PLASTID MOVEMENT IMPAIRED1 (PMI1)
AT1G42705.1	2172	0	20	0.001	0.238378	7.8971	Up	5.7648e-07	3.35488e-06	transposable element gene; hAT-like transposase family (hobo/Ac/Tam3), has a 2.3e-66 P-value blast match to GB:AAD24567 transposase Tag2 (hAT-element) (Arabidopsis thaliana)
AT1G42990.1	1102	1649	563	36.9451	13.2258	-1.48203	Down	3.76568e-112	2.48637e-110	bZIP60 consists of a bZIP DNA binding domain followed by a putative transmembrane domain. bZIP60 mRNA is upregulated by the addition of ER stress inducers, tunicamycin (inhibitor of N-linked glycosylation), DTT (inhibitor of disulfide bond formation) and azetin-2-carboxylate (proline analog perturbing protein structure). Upon ER stress, bZIP60 mRNA is spliced by IRE1A and IRE1B to produce bZIP60-…	BASIC REGION/LEUCINE ZIPPER MOTIF 60 (BZIP60)	BASIC REGION/LEUCINE ZIPPER MOTIF 60 (ATBZIP60);BASIC REGION/LEUCINE ZIPPER MOTIF 60 (BZIP60);BBASIC REGION/LEUCINE ZIPPER MOTIF 60 (BZIP60)
AT1G43060.1	14623	22	1	0.0371454	0.00177035	-4.39108	Down	4.99474e-06	2.57846e-05	transposable element gene; gypsy-like retrotransposon family (Athila), has a 1.8e-196 P-value blast match to GB:CAA57397 Athila ORF 1 (Arabidopsis thaliana)
AT1G43850.1	3688	49	103	0.328037	0.723005	1.14015	Up	2.58632e-06	1.38571e-05	Encodes a transcriptional co-regulator of AGAMOUS, that functions with LEUNIG to repress AG in the outer floral whorls.	SEUSS (SEU)	SEUSS (SEU)
AT1G43910.1	1624	1128	324	17.1491	5.16481	-1.73135	Down	2.68394e-96	1.52058e-94	P-loop containing nucleoside triphosphate hydrolases superfamily protein; FUNCTIONS IN: nucleoside-triphosphatase activity, ATPase activity, nucleotide binding, ATP binding; LOCATED IN: endomembrane system; EXPRESSED IN: 23 plant structures; EXPRESSED DURING: 13 growth stages; CONTAINS InterPro DOMAIN/s: ATPase, AAA-type, core (InterPro:IPR003959), ATPase, AAA+ type, core (InterPro:IPR003593); BE…
AT1G44130.1	1218	92	0	1.86491	0.001	-10.8649	Down	1.78129e-27	3.16291e-26	Eukaryotic aspartyl protease family protein; FUNCTIONS IN: aspartic-type endopeptidase activity; INVOLVED IN: proteolysis; LOCATED IN: plant-type cell wall; EXPRESSED IN: stem, embryo, pedicel, stamen; EXPRESSED DURING: 4 anthesis, C globular stage, petal differentiation and expansion stage; CONTAINS InterPro DOMAIN/s: Peptidase aspartic (InterPro:IPR021109), Peptidase aspartic, catalytic (InterP…
AT1G44180.1	1594	0	13	0.001	0.21113	7.72199	Up	8.72702e-05	0.000379895	Peptidase M20/M25/M40 family protein; FUNCTIONS IN: hydrolase activity, aminoacylase activity; INVOLVED IN: metabolic process, cellular amino acid metabolic process; LOCATED IN: endomembrane system, cytoplasm; EXPRESSED IN: male gametophyte, pollen tube; EXPRESSED DURING: L mature pollen stage; CONTAINS InterPro DOMAIN/s: Peptidase M20 (InterPro:IPR002933), N-acyl-L-amino-acid amidohydrolase (Int…
AT1G44750.2	1751	17	133	0.239707	1.96635	3.03617	Up	5.8037e-25	9.45745e-24	Member of a family of proteins related to PUP1, a purine transporter. May be involved in the transport of purine and purine derivatives such as cytokinins, across the plasma membrane.	PURINE PERMEASE 11 (PUP11)	PURINE PERMEASE 11 (ATPUP11);PURINE PERMEASE 11 (PUP11)
AT1G44830.1	720	21	82	0.72012	2.94833	2.03359	Up	1.47102e-10	1.18555e-09	encodes a member of the DREB subfamily A-5 of ERF/AP2 transcription factor family. The protein contains one AP2 domain. There are 15 members in this subfamily including RAP2.1, RAP2.9 and RAP2.10. Overexpression in cultured cells results in an increase in pectin deposition.
AT1G44890.1	1123	32	7	0.70354	0.161367	-2.12429	Down	7.82902e-05	0.000344846	BEST Arabidopsis thaliana protein match is: homolog of yeast oxidase assembly 1 (OXA1) (TAIR:AT5G62050.1); Has 40 Blast hits to 40 proteins in 7 species: Archae - 0; Bacteria - 0; Metazoa - 0; Fungi - 0; Plants - 39; Viruses - 0; Other Eukaryotes - 1 (source: NCBI BLink).
AT1G44970.1	1286	38	0	0.72956	0.001	-9.51088	Down	9.06478e-12	7.97635e-11	Peroxidase superfamily protein; FUNCTIONS IN: peroxidase activity, heme binding; INVOLVED IN: response to oxidative stress, oxidation reduction; LOCATED IN: endomembrane system; EXPRESSED IN: 17 plant structures; EXPRESSED DURING: 7 growth stages; CONTAINS InterPro DOMAIN/s: Haem peroxidase (InterPro:IPR010255), Plant peroxidase (InterPro:IPR000823), Peroxidases heam-ligand binding site (InterPro…
AT1G45010.1	903	209	407	5.71448	11.6681	1.02988	Up	6.40992e-18	8.03599e-17	TRAM, LAG1 and CLN8 (TLC) lipid-sensing domain containing protein; FUNCTIONS IN: molecular_function unknown; INVOLVED IN: biological_process unknown; LOCATED IN: endomembrane system, integral to membrane; CONTAINS InterPro DOMAIN/s: TRAM/LAG1/CLN8 homology domain (InterPro:IPR006634); BEST Arabidopsis thaliana protein match is: TRAM, LAG1 and CLN8 (TLC) lipid-sensing domain containing protein (TA…
AT1G45145.1	753	247	78	8.09879	2.68161	-1.59461	Down	4.5823e-20	6.28064e-19	encodes a cytosolic thioredoxin that reduces disulfide bridges of target proteins by the reversible formation of a disulfide bridge between two neighboring Cys residues present in the active site. Thioredoxins have been found to regulate a variety of biological reactions in prokaryotic and eukaryotic cells.	THIOREDOXIN H-TYPE 5 (TRX5)	LOCUS OF INSENSITIVITY TO VICTORIN 1 (LIV1);THIOREDOXIN H-TYPE 5 (TRX5);THIOREDOXIN H-TYPE 5 (ATH5);THIOREDOXIN H-TYPE 5 (ATTRX5)
AT1G45163.1	788	36	0	1.12796	0.001	-10.1395	Down	3.46006e-11	2.92247e-10	unknown protein; BEST Arabidopsis thaliana protein match is: unknown protein (TAIR:AT5G55790.1).
AT1G45170.1	991	182	64	4.53436	1.67187	-1.43944	Down	2.9472e-13	2.90816e-12	unknown protein; BEST Arabidopsis thaliana protein match is: unknown protein (TAIR:AT5G42960.1); Has 62 Blast hits to 62 proteins in 18 species: Archae - 0; Bacteria - 0; Metazoa - 0; Fungi - 0; Plants - 62; Viruses - 0; Other Eukaryotes - 0 (source: NCBI BLink).
AT1G45474.1	913	127	41	3.4344	1.16254	-1.56278	Down	9.8621e-11	8.06244e-10	Encodes a component of the light harvesting complex of photosystem I.	PHOTOSYSTEM I LIGHT HARVESTING COMPLEX GENE 5 (LHCA5)	PHOTOSYSTEM I LIGHT HARVESTING COMPLEX GENE 5 (LHCA5)
AT1G47210.2	1486	22	0	0.365529	0.001	-8.51384	Down	4.0848e-07	2.41396e-06	cyclin-dependent protein kinase 3;2 (CYCA3;2); CONTAINS InterPro DOMAIN/s: Cyclin, C-terminal (InterPro:IPR004367), Cyclin (InterPro:IPR006670), G2/mitotic-specific cyclin A (InterPro:IPR015453), Cyclin-like (InterPro:IPR011028), Cyclin-related (InterPro:IPR013763), Cyclin, N-terminal (InterPro:IPR006671), Cyclin, A/B/D/E (InterPro:IPR014400); BEST Arabidopsis thaliana protein match is: CYCLIN A3…	CYCLIN-DEPENDENT PROTEIN KINASE 3;2 (CYCA3;2)	CYCLIN-DEPENDENT PROTEIN KINASE 3;2 (CYCA3;2)
AT1G47480.1	1125	188	28	4.12595	0.644319	-2.67888	Down	6.69738e-29	1.24892e-27	alpha/beta-Hydrolases superfamily protein; FUNCTIONS IN: hydrolase activity; INVOLVED IN: metabolic process; LOCATED IN: cellular_component unknown; EXPRESSED IN: stem, hypocotyl, root, flower; EXPRESSED DURING: petal differentiation and expansion stage; CONTAINS InterPro DOMAIN/s: Lipase, GDXG, active site (InterPro:IPR002168), Alpha/beta hydrolase fold-3 (InterPro:IPR013094); BEST Arabidopsis t…
AT1G47520.1	3341	57	0	0.421227	0.001	-8.71846	Down	2.69744e-17	3.28172e-16	transposable element gene; copia-like retrotransposon family, has a 3.3e-256 P-value blast match to GB:CAA72989 open reading frame 1 (Ty1_Copia-element) (Brassica oleracea)
AT1G47560.1	2768	26	58	0.231913	0.542447	1.2259	Up	0.000193716	0.000796702	Encodes a member of the exocyst complex gene family. The exocyst is a protein complex involved in tethering vesicles to the plasma membrane during regulated or polarized secretion.	EXOCYST COMPLEX COMPONENT SEC3B (SEC3B)	EXOCYST COMPLEX COMPONENT SEC3B (SEC3B)
AT1G47565.1	2412	50	2	0.511813	0.0214658	-4.5755	Down	1.002e-12	9.52525e-12	transposable element gene; retrotransposon gag protein, contains Pfam:PF03732 Retrotransposon gag protein
AT1G47890.1	3060	43	0	0.346949	0.001	-8.43858	Down	3.1845e-13	3.13422e-12	receptor like protein 7 (RLP7); FUNCTIONS IN: kinase activity; INVOLVED IN: signal transduction, defense response; LOCATED IN: endomembrane system; EXPRESSED IN: stem, stamen; EXPRESSED DURING: 4 anthesis; CONTAINS InterPro DOMAIN/s: Leucine-rich repeat-containing N-terminal domain, type 2 (InterPro:IPR013210), Leucine-rich repeat (InterPro:IPR001611); BEST Arabidopsis thaliana protein match is: …	RECEPTOR LIKE PROTEIN 7 (RLP7)	RECEPTOR LIKE PROTEIN 7 (RLP7);RECEPTOR LIKE PROTEIN 7 (AtRLP7)
AT1G47900.1	3391	25	98	0.182025	0.748158	2.03921	Up	2.13968e-12	1.97641e-11	Plant protein of unknown function (DUF869); FUNCTIONS IN: molecular_function unknown; INVOLVED IN: biological_process unknown; LOCATED IN: plasma membrane; EXPRESSED IN: 21 plant structures; EXPRESSED DURING: 13 growth stages; CONTAINS InterPro DOMAIN/s: Protein of unknown function DUF869, plant (InterPro:IPR008587); BEST Arabidopsis thaliana protein match is: Plant protein of unknown function (D…
AT1G48260.1	1606	239	0	3.67427	0.001	-11.8432	Down	3.11756e-70	1.30669e-68	Encodes a member of the SNF1-related kinase (SnRK) gene family (SnRK3.21), which has also been reported as a member of the CBL-interacting protein kinases (CIPK17).	CBL-INTERACTING PROTEIN KINASE 17 (CIPK17)	CBL-INTERACTING PROTEIN KINASE 17 (CIPK17);SNF1-RELATED PROTEIN KINASE 3.21 (SnRK3.21)
AT1G48280.1	1949	80	377	1.01344	5.00754	2.30485	Up	1.70847e-50	5.14484e-49	hydroxyproline-rich glycoprotein family protein; INVOLVED IN: biological_process unknown; EXPRESSED IN: 23 plant structures; EXPRESSED DURING: 13 growth stages; BEST Arabidopsis thaliana protein match is: Hydroxyproline-rich glycoprotein family protein (TAIR:AT3G25690.3); Has 10788 Blast hits to 7587 proteins in 614 species: Archae - 16; Bacteria - 992; Metazoa - 4057; Fungi - 1231; Plants - 2229…
AT1G48430.1	2137	801	186	9.25436	2.25322	-2.03814	Down	1.88398e-85	9.63279e-84	Dihydroxyacetone kinase; FUNCTIONS IN: glycerone kinase activity, ATP binding; INVOLVED IN: glycerol metabolic process; LOCATED IN: cellular_component unknown; EXPRESSED IN: 22 plant structures; EXPRESSED DURING: 13 growth stages; CONTAINS InterPro DOMAIN/s: Dak phosphatase (InterPro:IPR004007), Dihydroxyacetone kinase (InterPro:IPR012734), Dak kinase (InterPro:IPR004006); BEST Arabidopsis thalia…
AT1G48580.1	1505	8	42	0.131242	0.72245	2.46067	Up	2.9263e-07	1.74943e-06	unknown protein; Has 91 Blast hits to 91 proteins in 40 species: Archae - 0; Bacteria - 0; Metazoa - 49; Fungi - 0; Plants - 28; Viruses - 0; Other Eukaryotes - 14 (source: NCBI BLink).
AT1G48840.1	2473	143	389	1.42768	4.07212	1.51211	Up	4.3563e-30	8.36867e-29	Plant protein of unknown function (DUF639); CONTAINS InterPro DOMAIN/s: Protein of unknown function DUF639 (InterPro:IPR006927); BEST Arabidopsis thaliana protein match is: Plant protein of unknown function (DUF639) (TAIR:AT3G18350.1); Has 149 Blast hits to 146 proteins in 12 species: Archae - 0; Bacteria - 0; Metazoa - 0; Fungi - 0; Plants - 149; Viruses - 0; Other Eukaryotes - 0 (source: NCBI B…
AT1G49000.1	707	102	6	3.56204	0.219698	-4.01911	Down	6.40738e-23	9.69665e-22	unknown protein; FUNCTIONS IN: molecular_function unknown; INVOLVED IN: biological_process unknown; LOCATED IN: chloroplast; EXPRESSED IN: stem; BEST Arabidopsis thaliana protein match is: unknown protein (TAIR:AT3G18560.1); Has 105 Blast hits to 105 proteins in 13 species: Archae - 0; Bacteria - 0; Metazoa - 0; Fungi - 0; Plants - 105; Viruses - 0; Other Eukaryotes - 0 (source: NCBI BLink).
AT1G49070.1	4530	1	22	0.0054503	0.125724	4.52779	Up	1.75459e-06	9.5989e-06	transposable element gene; CACTA-like transposase family (Tnp2/En/Spm), has a 5.1e-158 P-value blast match to GB:CAA40555 TNP2 (CACTA-element) (Antirrhinum majus)
AT1G49210.1	876	22	53	0.620065	1.56627	1.33684	Up	0.000139706	0.000591025	RING/U-box superfamily protein; FUNCTIONS IN: zinc ion binding; EXPRESSED IN: 9 plant structures; EXPRESSED DURING: LP.06 six leaves visible, 4 anthesis, LP.10 ten leaves visible, petal differentiation and expansion stage; CONTAINS InterPro DOMAIN/s: Zinc finger, RING-type (InterPro:IPR001841), Zinc finger, C3HC4 RING-type (InterPro:IPR018957); BEST Arabidopsis thaliana protein match is: RING/U-b…
AT1G49220.1	768	1	18	0.0321482	0.606745	4.23828	Up	2.59456e-05	0.000122236	RING/U-box superfamily protein; FUNCTIONS IN: zinc ion binding; CONTAINS InterPro DOMAIN/s: Zinc finger, RING-type (InterPro:IPR001841), Zinc finger, C3HC4 RING-type (InterPro:IPR018957); BEST Arabidopsis thaliana protein match is: RING/U-box superfamily protein (TAIR:AT1G49200.1); Has 8983 Blast hits to 8960 proteins in 282 species: Archae - 0; Bacteria - 0; Metazoa - 2327; Fungi - 545; Plants -…
AT1G49310.1	425	36	6	2.09137	0.365475	-2.51661	Down	3.39772e-06	1.79067e-05	unknown protein; FUNCTIONS IN: molecular_function unknown; INVOLVED IN: biological_process unknown; LOCATED IN: endomembrane system; EXPRESSED IN: 9 plant structures; EXPRESSED DURING: LP.04 four leaves visible, petal differentiation and expansion stage; Has 11 Blast hits to 11 proteins in 6 species: Archae - 0; Bacteria - 0; Metazoa - 0; Fungi - 0; Plants - 11; Viruses - 0; Other Eukaryotes - 0 …
AT1G49390.1	1152	0	19	0.001	0.426969	8.73799	Up	1.18093e-06	6.61207e-06	2-oxoglutarate (2OG) and Fe(II)-dependent oxygenase superfamily protein; FUNCTIONS IN: oxidoreductase activity, acting on paired donors, with incorporation or reduction of molecular oxygen, 2-oxoglutarate as one donor, and incorporation of one atom each of oxygen into both donors, oxidoreductase activity; INVOLVED IN: flavonoid biosynthetic process; LOCATED IN: cellular_component unknown; EXPRESS…
AT1G49500.1	990	1986	573	49.5293	14.9835	-1.7249	Down	3.05912e-167	3.06382e-165	unknown protein; FUNCTIONS IN: molecular_function unknown; INVOLVED IN: biological_process unknown; LOCATED IN: endomembrane system; EXPRESSED IN: 19 plant structures; EXPRESSED DURING: 10 growth stages; BEST Arabidopsis thaliana protein match is: unknown protein (TAIR:AT3G19030.1); Has 24 Blast hits to 24 proteins in 2 species: Archae - 0; Bacteria - 0; Metazoa - 0; Fungi - 0; Plants - 24; Virus…
AT1G49640.1	1192	28	304	0.579963	6.60226	3.50893	Up	6.98588e-63	2.62005e-61	alpha/beta-Hydrolases superfamily protein; FUNCTIONS IN: hydrolase activity; INVOLVED IN: metabolic process; LOCATED IN: cellular_component unknown; CONTAINS InterPro DOMAIN/s: Alpha/beta hydrolase fold-3 (InterPro:IPR013094); BEST Arabidopsis thaliana protein match is: alpha/beta-Hydrolases superfamily protein (TAIR:AT1G49650.1); Has 9471 Blast hits to 9453 proteins in 1524 species: Archae - 114…
AT1G49860.1	985	19	0	0.476251	0.001	-8.89558	Down	3.04622e-06	1.61401e-05	Encodes glutathione transferase belonging to the phi class of GSTs. Naming convention according to Wagner et al. (2002).	GLUTATHIONE S-TRANSFERASE (CLASS PHI) 14 (GSTF14)	GLUTATHIONE S-TRANSFERASE (CLASS PHI) 14 (ATGSTF14);GLUTATHIONE S-TRANSFERASE (CLASS PHI) 14 (GSTF14)
AT1G50190.1	1860	17	106	0.22566	1.47533	2.70881	Up	4.36636e-18	5.52845e-17	Cysteine/Histidine-rich C1 domain family protein; FUNCTIONS IN: molecular_function unknown; INVOLVED IN: intracellular signaling pathway; LOCATED IN: cellular_component unknown; CONTAINS InterPro DOMAIN/s: Protein kinase C-like, phorbol ester/diacylglycerol binding (InterPro:IPR002219), DC1 (InterPro:IPR004146), C1-like (InterPro:IPR011424); BEST Arabidopsis thaliana protein match is: Cysteine/Hi…
AT1G50270.1	2225	85	390	0.943207	4.53764	2.26629	Up	3.82248e-51	1.16156e-49	Pentatricopeptide repeat (PPR) superfamily protein; CONTAINS InterPro DOMAIN/s: Pentatricopeptide repeat (InterPro:IPR002885); BEST Arabidopsis thaliana protein match is: Pentatricopeptide repeat (PPR) superfamily protein (TAIR:AT2G13600.1); Has 37475 Blast hits to 13706 proteins in 234 species: Archae - 0; Bacteria - 8; Metazoa - 62; Fungi - 67; Plants - 36828; Viruses - 0; Other Eukaryotes - 51…
AT1G50280.1	1840	149	757	1.99934	10.6506	2.41334	Up	3.0854e-105	1.89671e-103	Phototropic-responsive NPH3 family protein; FUNCTIONS IN: signal transducer activity; INVOLVED IN: response to light stimulus; LOCATED IN: cellular_component unknown; EXPRESSED IN: shoot, leaf lamina base, leaf whorl, leaf; EXPRESSED DURING: LP.04 four leaves visible, LP.02 two leaves visible, 4 leaf senescence stage; CONTAINS InterPro DOMAIN/s: NPH3 (InterPro:IPR004249), BTB/POZ fold (InterPro:I…
AT1G50290.1	876	192	1519	5.41147	44.8899	3.0523	Up	3.706e-270	6.31224e-268	unknown protein; Has 2 Blast hits to 2 proteins in 1 species: Archae - 0; Bacteria - 0; Metazoa - 0; Fungi - 0; Plants - 2; Viruses - 0; Other Eukaryotes - 0 (source: NCBI BLink).
AT1G50310.1	1554	15	64	0.238319	1.06616	2.16146	Up	4.16814e-09	2.98261e-08	sugar transporter 9 (STP9); FUNCTIONS IN: carbohydrate transmembrane transporter activity, sugar:hydrogen symporter activity; INVOLVED IN: transport, transmembrane transport; LOCATED IN: integral to membrane, membrane; EXPRESSED IN: 16 plant structures; EXPRESSED DURING: 8 growth stages; CONTAINS InterPro DOMAIN/s: Sugar transporter, conserved site (InterPro:IPR005829), Major facilitator superfam…	SUGAR TRANSPORTER 9 (STP9)	SUGAR TRANSPORTER 9 (STP9);SUGAR TRANSPORTER 9 (ATSTP9)
AT1G50520.1	1754	38	0	0.5349	0.001	-9.06312	Down	9.06478e-12	7.97898e-11	member of CYP705A	CYTOCHROME P450, FAMILY 705, SUBFAMILY A, POLYPEPTIDE 27 (CYP705A27)	CYTOCHROME P450, FAMILY 705, SUBFAMILY A, POLYPEPTIDE 27 (CYP705A27)
AT1G50740.1	788	470	180	14.7262	5.91346	-1.31631	Down	5.1059e-28	9.2442e-27	Transmembrane proteins 14C; FUNCTIONS IN: molecular_function unknown; INVOLVED IN: biological_process unknown; LOCATED IN: endomembrane system, membrane; EXPRESSED IN: 23 plant structures; EXPRESSED DURING: 15 growth stages; CONTAINS InterPro DOMAIN/s: Uncharacterised protein family UPF0136, Transmembrane (InterPro:IPR005349); BEST Arabidopsis thaliana protein match is: Transmembrane proteins 14C…
AT1G51130.1	1559	50	18	0.791849	0.298897	-1.40558	Down	0.000192399	0.000792262	Nse4, component of Smc5/6 DNA repair complex; CONTAINS InterPro DOMAIN/s: Nse4 (InterPro:IPR014854); BEST Arabidopsis thaliana protein match is: Nse4, component of Smc5/6 DNA repair complex (TAIR:AT3G20760.1); Has 297 Blast hits to 295 proteins in 132 species: Archae - 0; Bacteria - 0; Metazoa - 72; Fungi - 132; Plants - 74; Viruses - 0; Other Eukaryotes - 19 (source: NCBI BLink).
AT1G51160.1	845	30	64	0.876562	1.96073	1.16146	Up	0.000174522	0.000725572	SNARE-like superfamily protein; FUNCTIONS IN: molecular_function unknown; INVOLVED IN: transport, ER to Golgi vesicle-mediated transport; LOCATED IN: cis-Golgi network; EXPRESSED IN: 22 plant structures; EXPRESSED DURING: 13 growth stages; CONTAINS InterPro DOMAIN/s: Sybindin-like protein (InterPro:IPR007233), Longin-like (InterPro:IPR011012); BEST Arabidopsis thaliana protein match is: SNARE-lik…
AT1G51270.2	1878	81	2	1.0649	0.0275695	-5.2715	Down	2.40242e-21	3.45951e-20	structural molecules;transmembrane receptors;structural molecules; FUNCTIONS IN: transmembrane receptor activity, structural molecule activity; INVOLVED IN: signal transduction, innate immune response; LOCATED IN: intrinsic to membrane; EXPRESSED IN: 22 plant structures; EXPRESSED DURING: 12 growth stages; CONTAINS InterPro DOMAIN/s: PapD-like (InterPro:IPR008962), Major sperm protein (InterPro:I…
AT1G51380.1	1452	4	36	0.0680161	0.641846	3.23828	Up	4.61692e-08	2.99881e-07	DEA(D/H)-box RNA helicase family protein; FUNCTIONS IN: helicase activity, ATP binding, ATP-dependent helicase activity, nucleic acid binding; LOCATED IN: cellular_component unknown; EXPRESSED IN: 15 plant structures; EXPRESSED DURING: 7 growth stages; CONTAINS InterPro DOMAIN/s: RNA helicase, DEAD-box type, Q motif (InterPro:IPR014014), DNA/RNA helicase, DEAD/DEAH box type, N-terminal (InterPro:…
AT1G51400.1	560	19858	8922	875.519	412.448	-1.08593	Down	0	0	Photosystem II 5 kD protein; FUNCTIONS IN: molecular_function unknown; INVOLVED IN: response to UV-B, response to wounding, response to ozone; LOCATED IN: chloroplast thylakoid membrane, chloroplast thylakoid lumen, chloroplast photosystem II; EXPRESSED IN: 22 plant structures; EXPRESSED DURING: 13 growth stages; BEST Arabidopsis thaliana protein match is: photosystem II subunit T (TAIR:AT3G21055…
AT1G51402.1	500	49	202	2.4196	10.4587	2.11186	Up	4.48758e-25	7.34409e-24	unknown protein; FUNCTIONS IN: molecular_function unknown; INVOLVED IN: biological_process unknown; LOCATED IN: endomembrane system; Has 30201 Blast hits to 17322 proteins in 780 species: Archae - 12; Bacteria - 1396; Metazoa - 17338; Fungi - 3422; Plants - 5037; Viruses - 0; Other Eukaryotes - 2996 (source: NCBI BLink).
AT1G51430.1	893	136	288	3.76016	8.34903	1.15082	Up	2.06064e-15	2.29026e-14	unknown protein; BEST Arabidopsis thaliana protein match is: unknown protein (TAIR:AT3G28370.1); Has 13 Blast hits to 13 proteins in 4 species: Archae - 0; Bacteria - 0; Metazoa - 0; Fungi - 0; Plants - 13; Viruses - 0; Other Eukaryotes - 0 (source: NCBI BLink).
AT1G51440.1	1782	121	529	1.67647	7.68499	2.19662	Up	3.2443e-66	1.28337e-64	Encodes a lipase that hydrolyzes phosphatidylcholine, glycolipids as well as triacylglycerols.
AT1G51538.1	2091	3	48	0.035423	0.594268	4.06836	Up	3.44602e-12	3.13756e-11	Aminotransferase-like, plant mobile domain family protein; FUNCTIONS IN: molecular_function unknown; INVOLVED IN: biological_process unknown; LOCATED IN: cellular_component unknown; EXPRESSED IN: cultured cell; CONTAINS InterPro DOMAIN/s: Aminotransferase-like, plant mobile domain (InterPro:IPR019557); BEST Arabidopsis thaliana protein match is: Aminotransferase-like, plant mobile domain family p…
AT1G51790.1	2960	226	23	1.8851	0.201155	-3.22826	Down	2.79888e-41	7.1213e-40	Leucine-rich repeat protein kinase family protein; FUNCTIONS IN: kinase activity; INVOLVED IN: protein amino acid phosphorylation; LOCATED IN: endomembrane system; EXPRESSED IN: 9 plant structures; EXPRESSED DURING: 6 growth stages; CONTAINS InterPro DOMAIN/s: Protein kinase, catalytic domain (InterPro:IPR000719), Serine/threonine-protein kinase domain (InterPro:IPR002290), Leucine-rich repeat (I…
AT1G51800.1	2877	672	12	5.76697	0.107978	-5.739	Down	1.33881e-174	1.40949e-172	The gene encodes a putative member of the LRR-RLK protein family. Expressin and mutant analysis revealed that it contributes to the interaction between Arabidopsis and Hyaloperonospora arabidopsidis. and	IMPAIRED OOMYCETE SUSCEPTIBILITY 1 (IOS1)	IMPAIRED OOMYCETE SUSCEPTIBILITY 1 (IOS1)
AT1G51805.1	2964	642	208	5.3478	1.81669	-1.55763	Down	5.13942e-48	1.48416e-46	Leucine-rich repeat protein kinase family protein; FUNCTIONS IN: protein serine/threonine kinase activity, protein kinase activity, kinase activity, ATP binding; INVOLVED IN: protein amino acid phosphorylation; LOCATED IN: endomembrane system; EXPRESSED IN: 20 plant structures; EXPRESSED DURING: 13 growth stages; CONTAINS InterPro DOMAIN/s: Protein kinase, ATP binding site (InterPro:IPR017441), P…
AT1G51820.1	2658	195	34	1.81133	0.331146	-2.45151	Down	3.18098e-27	5.5852e-26	Leucine-rich repeat protein kinase family protein; FUNCTIONS IN: kinase activity; INVOLVED IN: protein amino acid phosphorylation; LOCATED IN: endomembrane system; EXPRESSED IN: 10 plant structures; EXPRESSED DURING: 7 growth stages; CONTAINS InterPro DOMAIN/s: Protein kinase, ATP binding site (InterPro:IPR017441), Protein kinase, catalytic domain (InterPro:IPR000719), Leucine-rich repeat (InterP…
AT1G51850.1	2715	66	4	0.600195	0.0381404	-3.97604	Down	3.82032e-15	4.19201e-14	Leucine-rich repeat protein kinase family protein; FUNCTIONS IN: kinase activity; INVOLVED IN: protein amino acid phosphorylation; LOCATED IN: plasma membrane; EXPRESSED IN: root; CONTAINS InterPro DOMAIN/s: Protein kinase, ATP binding site (InterPro:IPR017441), Serine/threonine-protein kinase domain (InterPro:IPR002290), Leucine-rich repeat (InterPro:IPR001611), Serine/threonine-protein kinase-l…
AT1G51860.1	2673	17	0	0.157025	0.001	-7.29485	Down	1.16276e-05	5.72409e-05	Leucine-rich repeat protein kinase family protein; FUNCTIONS IN: kinase activity; INVOLVED IN: protein amino acid phosphorylation; LOCATED IN: endomembrane system; EXPRESSED IN: stem, root, stamen; EXPRESSED DURING: 4 anthesis; CONTAINS InterPro DOMAIN/s: Protein kinase, ATP binding site (InterPro:IPR017441), Protein kinase, catalytic domain (InterPro:IPR000719), Leucine-rich repeat (InterPro:IPR…
AT1G51890.1	2775	38	0	0.338095	0.001	-8.40129	Down	9.06478e-12	7.98423e-11	Leucine-rich repeat protein kinase family protein; FUNCTIONS IN: kinase activity; INVOLVED IN: protein amino acid phosphorylation; LOCATED IN: endomembrane system; EXPRESSED IN: 9 plant structures; EXPRESSED DURING: 8 growth stages; CONTAINS InterPro DOMAIN/s: Protein kinase, ATP binding site (InterPro:IPR017441), Serine/threonine-protein kinase domain (InterPro:IPR002290), Leucine-rich repeat (I…
AT1G52000.1	2451	96	1098	0.967044	11.5972	3.58405	Up	7.42464e-227	1.01817e-224	Mannose-binding lectin superfamily protein; FUNCTIONS IN: molecular_function unknown; INVOLVED IN: response to salt stress; LOCATED IN: cellular_component unknown; EXPRESSED IN: 22 plant structures; EXPRESSED DURING: 14 growth stages; CONTAINS InterPro DOMAIN/s: Mannose-binding lectin (InterPro:IPR001229); BEST Arabidopsis thaliana protein match is: myrosinase-binding protein 1 (TAIR:AT1G52040.1)…
AT1G52040.1	1681	52	5	0.763755	0.0770012	-3.31016	Down	1.07762e-10	8.78021e-10	Encodes myrosinase-binding protein expressed in flowers.	MYROSINASE-BINDING PROTEIN 1 (MBP1)	MYROSINASE-BINDING PROTEIN 1 (MBP1); (ATMBP)
AT1G52200.1	898	974	121	26.7794	3.48822	-2.94056	Down	1.0134e-157	9.57573e-156	PLAC8 family protein; FUNCTIONS IN: molecular_function unknown; INVOLVED IN: response to oxidative stress; LOCATED IN: plasma membrane; EXPRESSED IN: 10 plant structures; EXPRESSED DURING: 6 growth stages; CONTAINS InterPro DOMAIN/s: Protein of unknown function Cys-rich (InterPro:IPR006461); BEST Arabidopsis thaliana protein match is: PLAC8 family protein (TAIR:AT3G18450.1); Has 632 Blast hits to…
AT1G52240.1	2046	102	21	1.23087	0.265711	-2.21175	Down	2.3836e-13	2.36074e-12	Encodes a member of KPP-like gene family, homolog of KPP (kinase partner protein) gene in tomato. Also a member of the RopGEF (guanine nucleotide exchange factor) family, containing the novel PRONE domain (plant-specific Rop nucleotide exchanger), which is exclusively active towards members of the Rop subfamily .	RHO GUANYL-NUCLEOTIDE EXCHANGE FACTOR 11 (ROPGEF11)	RHO GUANYL-NUCLEOTIDE EXCHANGE FACTOR 11 (ROPGEF11); (ATROPGEF11);PHYTOCHROME INTERACTING ROPGEF 1 (PIRF1)
AT1G52270.1	678	14	0	0.50982	0.001	-8.99384	Down	8.6712e-05	0.000378821	unknown protein; BEST Arabidopsis thaliana protein match is: unknown protein (TAIR:AT4G28310.1); Has 29 Blast hits to 28 proteins in 9 species: Archae - 0; Bacteria - 0; Metazoa - 0; Fungi - 0; Plants - 29; Viruses - 0; Other Eukaryotes - 0 (source: NCBI BLink).
AT1G52347.1	628	126	0	4.95369	0.001	-12.2743	Down	2.29816e-37	5.29785e-36	Unknown gene
AT1G52618.1	516	44	4	2.10534	0.200681	-3.39108	Down	2.1524e-09	1.57735e-08	unknown protein; Has 6 Blast hits to 6 proteins in 2 species: Archae - 0; Bacteria - 0; Metazoa - 0; Fungi - 0; Plants - 6; Viruses - 0; Other Eukaryotes - 0 (source: NCBI BLink).
AT1G52730.2	1379	29	0	0.519221	0.001	-9.0202	Down	3.75948e-09	2.70321e-08	Transducin/WD40 repeat-like superfamily protein; CONTAINS InterPro DOMAIN/s: WD40 repeat 2 (InterPro:IPR019782), WD40 repeat-like-containing domain (InterPro:IPR011046), WD40 repeat, conserved site (InterPro:IPR019775), WD40-repeat-containing domain (InterPro:IPR017986), WD40/YVTN repeat-like-containing domain (InterPro:IPR015943), WD40 repeat (InterPro:IPR001680), WD40 repeat, subgroup (InterPro…
AT1G52770.1	1723	47	105	0.67349	1.57761	1.22801	Up	4.76112e-07	2.79021e-06	Phototropic-responsive NPH3 family protein; FUNCTIONS IN: signal transducer activity; INVOLVED IN: response to light stimulus; LOCATED IN: cellular_component unknown; EXPRESSED IN: 13 plant structures; EXPRESSED DURING: 12 growth stages; CONTAINS InterPro DOMAIN/s: NPH3 (InterPro:IPR004249); BEST Arabidopsis thaliana protein match is: Phototropic-responsive NPH3 family protein (TAIR:AT3G15570.1);…
AT1G52810.1	870	0	43	0.001	1.27951	10.3214	Up	3.95964e-14	4.12163e-13	2-oxoglutarate (2OG) and Fe(II)-dependent oxygenase superfamily protein; BEST Arabidopsis thaliana protein match is: 2-oxoglutarate (2OG) and Fe(II)-dependent oxygenase superfamily protein (TAIR:AT1G52820.1); Has 2468 Blast hits to 2418 proteins in 287 species: Archae - 0; Bacteria - 86; Metazoa - 3; Fungi - 57; Plants - 2253; Viruses - 0; Other Eukaryotes - 69 (source: NCBI BLink).
AT1G52825.1	479	162	52	8.35022	2.81037	-1.57106	Down	2.11898e-13	2.10802e-12	unknown protein; FUNCTIONS IN: molecular_function unknown; INVOLVED IN: biological_process unknown; LOCATED IN: endomembrane system; CONTAINS InterPro DOMAIN/s: Protein of unknown function DUF2346 (InterPro:IPR018625); BEST Arabidopsis thaliana protein match is: unknown protein (TAIR:AT4G14615.1); Has 52 Blast hits to 49 proteins in 19 species: Archae - 0; Bacteria - 0; Metazoa - 0; Fungi - 0; Pl…
AT1G52905.1	498	64	0	3.17299	0.001	-11.6316	Down	2.48262e-19	3.30287e-18	unknown protein; BEST Arabidopsis thaliana protein match is: unknown protein (TAIR:AT1G27565.1); Has 35333 Blast hits to 34131 proteins in 2444 species: Archae - 798; Bacteria - 22429; Metazoa - 974; Fungi - 991; Plants - 531; Viruses - 0; Other Eukaryotes - 9610 (source: NCBI BLink).
AT1G53035.1	852	43	14	1.24608	0.425386	-1.55055	Down	0.000205294	0.000839029	unknown protein; FUNCTIONS IN: molecular_function unknown; INVOLVED IN: biological_process unknown; LOCATED IN: endomembrane system; EXPRESSED IN: 23 plant structures; EXPRESSED DURING: 13 growth stages; BEST Arabidopsis thaliana protein match is: unknown protein (TAIR:AT3G15358.1); Has 49 Blast hits to 49 proteins in 9 species: Archae - 0; Bacteria - 0; Metazoa - 0; Fungi - 0; Plants - 49; Virus…
AT1G53070.1	1041	56	22	1.32818	0.547101	-1.27957	Down	0.000236226	0.000958416	Legume lectin family protein; FUNCTIONS IN: carbohydrate binding, binding; INVOLVED IN: response to karrikin; LOCATED IN: cell wall, plant-type cell wall; EXPRESSED IN: 23 plant structures; EXPRESSED DURING: 13 growth stages; CONTAINS InterPro DOMAIN/s: Legume lectin, beta chain (InterPro:IPR001220), Concanavalin A-like lectin/glucanase, subgroup (InterPro:IPR013320), Concanavalin A-like lectin/g…
AT1G53180.1	1386	13	65	0.231579	1.21407	2.39028	Up	2.9729e-10	2.3375e-09	unknown protein; FUNCTIONS IN: molecular_function unknown; INVOLVED IN: biological_process unknown; LOCATED IN: cellular_component unknown; EXPRESSED IN: 13 plant structures; EXPRESSED DURING: 6 growth stages; BEST Arabidopsis thaliana protein match is: unknown protein (TAIR:AT3G15115.1); Has 58 Blast hits to 56 proteins in 22 species: Archae - 0; Bacteria - 0; Metazoa - 6; Fungi - 4; Plants - 29…
AT1G53340.1	2004	23	95	0.283366	1.22722	2.11465	Up	1.44445e-12	1.35816e-11	Cysteine/Histidine-rich C1 domain family protein; FUNCTIONS IN: zinc ion binding; LOCATED IN: intracellular; EXPRESSED IN: hypocotyl, root, stamen; EXPRESSED DURING: petal differentiation and expansion stage; CONTAINS InterPro DOMAIN/s: DC1 (InterPro:IPR004146), Zinc finger, PHD-type (InterPro:IPR001965), Zinc finger, RanBP2-type (InterPro:IPR001876), C1-like (InterPro:IPR011424); BEST Arabidopsi…
AT1G53470.1	2646	42	107	0.391902	1.04686	1.4175	Up	1.35143e-08	9.22373e-08	mechanosensitive channel of small conductance-like 4 (MSL4); INVOLVED IN: transmembrane transport; LOCATED IN: plasma membrane, membrane; CONTAINS InterPro DOMAIN/s: Membrane protein, At2g17000, predicted (InterPro:IPR016688), Mechanosensitive ion channel MscS (InterPro:IPR006685), Like-Sm ribonucleoprotein (LSM)-related domain (InterPro:IPR010920); BEST Arabidopsis thaliana protein match is: mec…	MECHANOSENSITIVE CHANNEL OF SMALL CONDUCTANCE-LIKE 4 (MSL4)	MECHANOSENSITIVE CHANNEL OF SMALL CONDUCTANCE-LIKE 4 (MSL4)
AT1G53480.2	1142	66	0	1.42691	0.001	-10.4787	Down	6.50402e-20	8.84209e-19	Encodes MRD1 (mto 1 responding down). Down-regulated in mto1-1 mutant that over-accumulates soluble methionine.	MTO 1 RESPONDING DOWN 1 (MRD1)	MTO 1 RESPONDING DOWN 1 (MRD1)
AT1G53490.1	2252	72	6	0.789373	0.0689728	-3.51661	Down	4.80054e-15	5.24821e-14	RING/U-box superfamily protein; Has 175 Blast hits to 173 proteins in 83 species: Archae - 2; Bacteria - 14; Metazoa - 69; Fungi - 24; Plants - 38; Viruses - 0; Other Eukaryotes - 28 (source: NCBI BLink).	HOMOLOG OF HUMAN HEI10 ( ENHANCER OF CELL INVASION NO.10) (HEI10)	HOMOLOG OF HUMAN HEI10 ( ENHANCER OF CELL INVASION NO.10) (HEI10)
AT1G53830.1	1948	30	158	0.380234	2.09973	2.46525	Up	9.01638e-24	1.40834e-22	encodes a pectin methylesterase	PECTIN METHYLESTERASE 2 (PME2)	PECTIN METHYLESTERASE 2 (ATPME2);PECTIN METHYLESTERASE 2 (PME2)
AT1G54000.1	1609	43	4	0.659828	0.0643575	-3.35791	Down	3.87006e-09	2.776e-08	GDSL-like Lipase/Acylhydrolase superfamily protein; FUNCTIONS IN: lipase activity, hydrolase activity, acting on ester bonds, carboxylesterase activity; INVOLVED IN: lipid metabolic process; LOCATED IN: vacuolar membrane, plasma membrane, vacuole, plant-type cell wall, plant-type vacuole; EXPRESSED IN: stem, cultured cell, callus; EXPRESSED DURING: seedling growth; CONTAINS InterPro DOMAIN/s: Lip…	GDSL LIPASE-LIKE PROTEIN 22 (GLL22)	GDSL LIPASE-LIKE PROTEIN 22 (GLL22)
AT1G54010.1	1419	32	0	0.556783	0.001	-9.12097	Down	5.04124e-10	3.88831e-09	GDSL-like Lipase/Acylhydrolase superfamily protein; FUNCTIONS IN: hydrolase activity, acting on ester bonds, carboxylesterase activity; INVOLVED IN: lipid metabolic process; LOCATED IN: plasma membrane, vacuole, membrane; EXPRESSED IN: cultured cell, leaf; EXPRESSED DURING: seedling growth; CONTAINS InterPro DOMAIN/s: Lipase, GDSL (InterPro:IPR001087); BEST Arabidopsis thaliana protein match is: …
AT1G54040.2	1370	0	3515	0.001	66.4202	16.0193	Up	0	0	Epithiospecifier protein, interacts with WRKY53. Involved in pathogen resistance and leaf senescence.	EPITHIOSPECIFIER PROTEIN (ESP)	EPITHIOSPECIFIER PROTEIN (ESP); (TASTY)
AT1G54050.1	680	23	3	0.835098	0.114211	-2.87024	Down	8.0841e-05	0.000355087	HSP20-like chaperones superfamily protein; CONTAINS InterPro DOMAIN/s: Heat shock protein Hsp20 (InterPro:IPR002068), HSP20-like chaperone (InterPro:IPR008978); BEST Arabidopsis thaliana protein match is: heat shock protein 17.6A (TAIR:AT5G12030.1); Has 4491 Blast hits to 4491 proteins in 1181 species: Archae - 166; Bacteria - 2520; Metazoa - 2; Fungi - 140; Plants - 1242; Viruses - 0; Other Euka…
AT1G54120.1	521	29	89	1.37429	4.42229	1.68611	Up	4.14916e-09	2.96983e-08	unknown protein; BEST Arabidopsis thaliana protein match is: unknown protein (TAIR:AT3G14060.1); Has 23 Blast hits to 23 proteins in 7 species: Archae - 0; Bacteria - 0; Metazoa - 0; Fungi - 0; Plants - 23; Viruses - 0; Other Eukaryotes - 0 (source: NCBI BLink).
AT1G54260.1	1111	240	2	5.33354	0.0466027	-6.83854	Down	1.12778e-66	4.5012e-65	winged-helix DNA-binding transcription factor family protein; FUNCTIONS IN: DNA binding; INVOLVED IN: nucleosome assembly; LOCATED IN: nucleus, nucleosome; EXPRESSED IN: 23 plant structures; EXPRESSED DURING: 15 growth stages; CONTAINS InterPro DOMAIN/s: Winged helix-turn-helix transcription repressor DNA-binding (InterPro:IPR011991), Histone H1/H5 (InterPro:IPR005818); BEST Arabidopsis thaliana …
AT1G54660.1	3037	13	0	0.105686	0.001	-6.72364	Down	0.000169411	0.000706193	pseudogene, similar to vetispiradiene synthase, blastp match of 54% identity and 3.0e-79 P-value to GP|5360685|dbj|BAA82108.1||AB022719 vetispiradiene synthase {Solanum tuberosum}
AT1G55000.2	1055	27	2	0.631873	0.0490764	-3.68653	Down	1.59885e-06	8.77922e-06	peptidoglycan-binding LysM domain-containing protein; FUNCTIONS IN: molecular_function unknown; INVOLVED IN: cell wall macromolecule catabolic process; LOCATED IN: endomembrane system; EXPRESSED IN: 23 plant structures; EXPRESSED DURING: 15 growth stages; CONTAINS InterPro DOMAIN/s: Peptidoglycan-binding lysin domain (InterPro:IPR018392), F-box domain, Skp2-like (InterPro:IPR022364), Peptidoglyca…
AT1G55110.1	1580	355	821	5.5474	13.4518	1.27792	Up	4.18554e-48	1.21001e-46	indeterminate(ID)-domain 7 (IDD7); FUNCTIONS IN: sequence-specific DNA binding transcription factor activity, zinc ion binding, nucleic acid binding; INVOLVED IN: regulation of transcription; LOCATED IN: intracellular; EXPRESSED IN: 22 plant structures; EXPRESSED DURING: 13 growth stages; CONTAINS InterPro DOMAIN/s: Zinc finger, C2H2-like (InterPro:IPR015880), Zinc finger, C2H2-type (InterPro:IPR…	INDETERMINATE(ID)-DOMAIN 7 (IDD7)	INDETERMINATE(ID)-DOMAIN 7 (AtIDD7);INDETERMINATE(ID)-DOMAIN 7 (IDD7)
AT1G55265.1	693	89	200	3.17085	7.47123	1.23648	Up	2.57376e-12	2.36512e-11	Protein of unknown function, DUF538; INVOLVED IN: biological_process unknown; LOCATED IN: vacuole; EXPRESSED IN: 23 plant structures; EXPRESSED DURING: 13 growth stages; CONTAINS InterPro DOMAIN/s: Protein of unknown function DUF538 (InterPro:IPR007493); BEST Arabidopsis thaliana protein match is: Protein of unknown function, DUF538 (TAIR:AT5G19860.1); Has 529 Blast hits to 529 proteins in 37 spe…
AT1G55390.1	2168	27	2	0.307484	0.0238817	-3.68653	Down	1.59885e-06	8.77742e-06	Cysteine/Histidine-rich C1 domain family protein; FUNCTIONS IN: zinc ion binding; INVOLVED IN: biological_process unknown; LOCATED IN: cellular_component unknown; EXPRESSED IN: 14 plant structures; EXPRESSED DURING: 9 growth stages; CONTAINS InterPro DOMAIN/s: DC1 (InterPro:IPR004146), Zinc finger, PHD-type (InterPro:IPR001965), C1-like (InterPro:IPR011424); BEST Arabidopsis thaliana protein matc…
AT1G55720.1	1449	0	15	0.001	0.26799	8.06603	Up	2.07962e-05	9.94121e-05	member of Low affinity calcium antiporter CAX2 family	CATION EXCHANGER 6 (CAX6)	(ATCAX6);CATION EXCHANGER 6 (CAX6)
AT1G56060.1	436	844	0	47.7941	0.001	-15.5445	Down	3.32244e-246	5.10606e-244	unknown protein; BEST Arabidopsis thaliana protein match is: unknown protein (TAIR:AT2G32210.1); Has 180 Blast hits to 180 proteins in 22 species: Archae - 0; Bacteria - 0; Metazoa - 0; Fungi - 10; Plants - 170; Viruses - 0; Other Eukaryotes - 0 (source: NCBI BLink).
AT1G56120.1	3144	116	38	0.910948	0.312893	-1.5417	Down	9.40782e-10	7.10863e-09	Leucine-rich repeat transmembrane protein kinase; FUNCTIONS IN: kinase activity; INVOLVED IN: protein amino acid phosphorylation; CONTAINS InterPro DOMAIN/s: Protein kinase, ATP binding site (InterPro:IPR017441), Serine/threonine-protein kinase domain (InterPro:IPR002290), Leucine-rich repeat (InterPro:IPR001611), Serine-threonine/tyrosine-protein kinase (InterPro:IPR001245), Protein kinase-like …
AT1G56130.1	3099	54	108	0.43022	0.902189	1.06836	Up	4.9259e-06	2.54489e-05	Leucine-rich repeat transmembrane protein kinase; FUNCTIONS IN: protein serine/threonine kinase activity, protein kinase activity, ATP binding; INVOLVED IN: protein amino acid phosphorylation; LOCATED IN: plasma membrane, membrane; EXPRESSED IN: cultured cell; CONTAINS InterPro DOMAIN/s: Serine/threonine-protein kinase domain (InterPro:IPR002290), Leucine-rich repeat (InterPro:IPR001611), Serine-…
AT1G56350.1	1673	59	158	0.870712	2.44487	1.48949	Up	7.4289e-13	7.1382e-12	Peptide chain release factor 2; FUNCTIONS IN: translation release factor activity, codon specific, translation release factor activity; INVOLVED IN: translational termination; LOCATED IN: cytoplasm; EXPRESSED IN: 22 plant structures; EXPRESSED DURING: 13 growth stages; CONTAINS InterPro DOMAIN/s: Class I peptide chain release factor (InterPro:IPR000352), Peptide chain release factor 2 (InterPro:I…
AT1G56510.1	3657	2802	63	18.9174	0.445975	-5.40661	Down	0	0	TIR-NB-LRR protein that confers resistance to four races of Albugo candida.	WHITE RUST RESISTANCE 4 (WRR4)	WHITE RUST RESISTANCE 4 (WRR4);ACTIVATED DISEASE RESISTANCE 2 (ADR2)
AT1G56550.1	1625	45	0	0.683719	0.001	-9.41726	Down	8.34284e-14	8.47307e-13	Encodes a rhamnogalacturonan II specific xylosyltransferase.	RHAMNOGALACTURONAN SPECI&#64257;C XYLOSYLTRANSFERASE 3 (RGXT3)	RHAMNOGALACTURONAN SPECI&#64257;C XYLOSYLTRANSFERASE 3 (RGXT3)
AT1G56710.1	1514	12	132	0.195692	2.25706	3.52779	Up	3.02346e-28	5.50752e-27	Pectin lyase-like superfamily protein; FUNCTIONS IN: polygalacturonase activity; INVOLVED IN: carbohydrate metabolic process; LOCATED IN: endomembrane system; EXPRESSED IN: stem, embryo, leaf whorl, sepal, pedicel; EXPRESSED DURING: 4 anthesis, C globular stage; CONTAINS InterPro DOMAIN/s: Pectin lyase fold/virulence factor (InterPro:IPR011050), Pectin lyase fold (InterPro:IPR012334), Glycoside h…
AT1G56720.3	1838	32	7	0.429856	0.0985934	-2.12429	Down	7.82902e-05	0.000344903	Protein kinase superfamily protein; FUNCTIONS IN: protein serine/threonine kinase activity, protein kinase activity, kinase activity, ATP binding; INVOLVED IN: protein amino acid phosphorylation; LOCATED IN: cellular_component unknown; EXPRESSED IN: 23 plant structures; EXPRESSED DURING: 13 growth stages; CONTAINS InterPro DOMAIN/s: Protein kinase, ATP binding site (InterPro:IPR017441), Protein k…
AT1G57560.1	1073	130	44	2.99131	1.06157	-1.49458	Down	2.37752e-10	1.88321e-09	Member of the R2R3 factor gene family.	MYB DOMAIN PROTEIN 50 (MYB50)	MYB DOMAIN PROTEIN 50 (MYB50);MYB DOMAIN PROTEIN 50 (AtMYB50)
AT1G57630.1	519	366	0	17.4113	0.001	-14.0877	Down	3.5823e-107	2.22261e-105	Toll-Interleukin-Resistance (TIR) domain family protein; FUNCTIONS IN: transmembrane receptor activity; INVOLVED IN: signal transduction, defense response, innate immune response; LOCATED IN: intrinsic to membrane; EXPRESSED IN: 7 plant structures; EXPRESSED DURING: 9 growth stages; CONTAINS InterPro DOMAIN/s: Toll-Interleukin receptor (InterPro:IPR000157); BEST Arabidopsis thaliana protein match…
AT1G57640.1	4440	16	0	0.0889724	0.001	-6.47529	Down	2.2717e-05	0.000107861	transposable element gene; copia-like retrotransposon family, has a 1.2e-193 P-value blast match to GB:AAA57005 Hopscotch polyprotein (Ty1_Copia-element) (Zea mays)
AT1G57720.1	1661	308	35	4.57825	0.545499	-3.06915	Down	3.68116e-53	1.18031e-51	Translation elongation factor EF1B, gamma chain; FUNCTIONS IN: copper ion binding, translation elongation factor activity; INVOLVED IN: response to cadmium ion, response to zinc ion; LOCATED IN: cell wall, plasma membrane, vacuole, membrane; EXPRESSED IN: 6 plant structures; EXPRESSED DURING: seedling growth, seed development stages; CONTAINS InterPro DOMAIN/s: Thioredoxin fold (InterPro:IPR01233…
AT1G57840.1	1375	18	0	0.323212	0.001	-8.33634	Down	5.95148e-06	3.03777e-05	pseudogene, putative disease resistance protein
AT1G57860.1	669	513	43	18.9326	1.66394	-3.5082	Down	1.03022e-98	5.98895e-97	Translation protein SH3-like family protein; FUNCTIONS IN: structural constituent of ribosome; INVOLVED IN: translation; LOCATED IN: ribosome, cytosolic large ribosomal subunit; EXPRESSED IN: juvenile leaf; CONTAINS InterPro DOMAIN/s: Translation protein SH3-like (InterPro:IPR008991), Ribosomal protein L21e (InterPro:IPR001147), Ribosomal protein L21e, conserved site (InterPro:IPR018259); BEST Ar…
AT1G57990.1	1416	254	67	4.42883	1.22492	-1.85424	Down	4.522e-25	7.39589e-24	Member of a family of proteins related to PUP1, a purine transporter. May be involved in the transport of purine and purine derivatives such as cytokinins, across the plasma membrane.	PURINE PERMEASE 18 (PUP18)	PURINE PERMEASE 18 (ATPUP18);PURINE PERMEASE 18 (PUP18)
AT1G58150.1	276	24	0	2.14694	0.001	-11.0681	Down	1.07015e-07	6.71443e-07	unknown protein; FUNCTIONS IN: molecular_function unknown; INVOLVED IN: in 9 processes; LOCATED IN: cellular_component unknown; EXPRESSED IN: 22 plant structures; EXPRESSED DURING: 13 growth stages; Has 1 Blast hits to 1 proteins in 1 species: Archae - 0; Bacteria - 0; Metazoa - 0; Fungi - 0; Plants - 1; Viruses - 0; Other Eukaryotes - 0 (source: NCBI BLink).
AT1G58190.1	2955	62	24	0.518027	0.210256	-1.30088	Down	8.78726e-05	0.000382392	receptor like protein 9 (RLP9); INVOLVED IN: signal transduction; LOCATED IN: endomembrane system; CONTAINS InterPro DOMAIN/s: Leucine-rich repeat, typical subtype (InterPro:IPR003591), Leucine-rich repeat-containing N-terminal domain, type 2 (InterPro:IPR013210), Leucine-rich repeat (InterPro:IPR001611); BEST Arabidopsis thaliana protein match is: receptor like protein 56 (TAIR:AT5G49290.1); Has…	RECEPTOR LIKE PROTEIN 9 (RLP9)	RECEPTOR LIKE PROTEIN 9 (RLP9);RECEPTOR LIKE PROTEIN 9 (AtRLP9)
AT1G58225.1	702	38	3	1.33649	0.110632	-3.59461	Down	1.31072e-08	8.95505e-08	unknown protein; FUNCTIONS IN: molecular_function unknown; INVOLVED IN: biological_process unknown; LOCATED IN: endomembrane system; Has 4 Blast hits to 4 proteins in 2 species: Archae - 0; Bacteria - 0; Metazoa - 0; Fungi - 0; Plants - 4; Viruses - 0; Other Eukaryotes - 0 (source: NCBI BLink).
AT1G58270.1	1497	205	0	3.38104	0.001	-11.7233	Down	2.4164e-60	8.74384e-59	ZW9 mRNA, complete cds	(ZW9)	(ZW9)
AT1G58380.1	1109	18	52	0.400737	1.21386	1.59887	Up	1.6276e-05	7.87329e-05	XW6; FUNCTIONS IN: structural constituent of ribosome; INVOLVED IN: translation; LOCATED IN: cytosolic small ribosomal subunit, plasma membrane, chloroplast, membrane; EXPRESSED IN: guard cell, pollen tube, leaf; CONTAINS InterPro DOMAIN/s: Ribosomal protein S5, eukaryotic/archaeal (InterPro:IPR005711), Ribosomal protein S5, N-terminal (InterPro:IPR013810), Double-stranded RNA-binding-like (Inter…	(XW6)	(XW6)
AT1G58400.1	2703	13	0	0.118745	0.001	-6.89172	Down	0.000169411	0.000707627	Disease resistance protein (CC-NBS-LRR class) family; FUNCTIONS IN: ATP binding; INVOLVED IN: defense response, apoptosis; LOCATED IN: cellular_component unknown; CONTAINS InterPro DOMAIN/s: NB-ARC (InterPro:IPR002182), Disease resistance protein (InterPro:IPR000767); BEST Arabidopsis thaliana protein match is: Disease resistance protein (CC-NBS-LRR class) family (TAIR:AT1G58390.1); Has 15348 Bla…
AT1G58420.1	740	158	32	5.27162	1.11947	-2.23543	Down	3.6828e-20	5.06073e-19	Uncharacterised conserved protein UCP031279; CONTAINS InterPro DOMAIN/s: Uncharacterised conserved protein UCP031279 (InterPro:IPR016972); BEST Arabidopsis thaliana protein match is: Uncharacterised conserved protein UCP031279 (TAIR:AT1G10140.1); Has 61 Blast hits to 61 proteins in 11 species: Archae - 0; Bacteria - 0; Metazoa - 0; Fungi - 0; Plants - 61; Viruses - 0; Other Eukaryotes - 0 (source…
AT1G58561.1	4572	2541	1	13.722	0.00566225	-11.2428	Down	0	0	transposable element gene; copia-like retrotransposon family, has a 3.8e-219 P-value blast match to GB:AAA57005 Hopscotch polyprotein (Ty1_Copia-element) (Zea mays)
AT1G58590.1	402	21	0	1.28977	0.001	-10.3329	Down	7.9806e-07	4.56783e-06	Unknown gene
AT1G58590.2	789	151	0	4.72518	0.001	-12.2062	Down	1.22968e-44	3.32151e-43	Unknown gene
AT1G58602.1	4299	29	0	0.166552	0.001	-7.37983	Down	3.75948e-09	2.70393e-08	LRR and NB-ARC domains-containing disease resistance protein; FUNCTIONS IN: ATP binding; INVOLVED IN: defense response, apoptosis; CONTAINS InterPro DOMAIN/s: NB-ARC (InterPro:IPR002182), Disease resistance protein (InterPro:IPR000767); BEST Arabidopsis thaliana protein match is: Disease resistance protein (CC-NBS-LRR class) family (TAIR:AT1G59218.2); Has 17665 Blast hits to 14865 proteins in 568…
AT1G58602.2	4773	488	59	2.52433	0.320004	-2.97974	Down	6.18496e-81	2.95343e-79	LRR and NB-ARC domains-containing disease resistance protein; FUNCTIONS IN: ATP binding; INVOLVED IN: apoptosis, defense response; CONTAINS InterPro DOMAIN/s: NB-ARC (InterPro:IPR002182), Disease resistance protein (InterPro:IPR000767); BEST Arabidopsis thaliana protein match is: Disease resistance protein (CC-NBS-LRR class) family (TAIR:AT1G59218.2); Has 17542 Blast hits to 14742 proteins in 563…
AT1G58807.1	3696	73	8	0.487651	0.0560342	-3.12147	Down	7.72998e-14	7.8896e-13	Disease resistance protein (CC-NBS-LRR class) family; FUNCTIONS IN: ATP binding; INVOLVED IN: defense response, apoptosis; LOCATED IN: cellular_component unknown; EXPRESSED IN: cultured cell; CONTAINS InterPro DOMAIN/s: NB-ARC (InterPro:IPR002182), Disease resistance protein (InterPro:IPR000767); BEST Arabidopsis thaliana protein match is: Disease resistance protein (CC-NBS-LRR class) family (TAI…
AT1G59590.1	1041	295	101	6.99664	2.51169	-1.478	Down	2.41496e-21	3.4757e-20	ZCF37 mRNA, complete cds	(ZCF37)	(ZCF37)
AT1G59740.1	2031	116	241	1.41015	3.07187	1.12326	Up	1.08519e-12	1.02868e-11	Major facilitator superfamily protein; FUNCTIONS IN: transporter activity; INVOLVED IN: oligopeptide transport, response to nematode; LOCATED IN: plasma membrane, membrane; EXPRESSED IN: 19 plant structures; EXPRESSED DURING: 10 growth stages; CONTAINS InterPro DOMAIN/s: PTR2 family proton/oligopeptide symporter, conserved site (InterPro:IPR018456), Oligopeptide transporter (InterPro:IPR000109), …
AT1G59780.1	2721	10	184	0.0907381	1.75059	4.26999	Up	1.08984e-44	2.94674e-43	NB-ARC domain-containing disease resistance protein; FUNCTIONS IN: ATP binding; INVOLVED IN: defense response, apoptosis; LOCATED IN: cellular_component unknown; EXPRESSED IN: hypocotyl, root, flower, synergid; EXPRESSED DURING: 4 anthesis; CONTAINS InterPro DOMAIN/s: NB-ARC (InterPro:IPR002182), Disease resistance protein (InterPro:IPR000767); BEST Arabidopsis thaliana protein match is: Disease …
AT1G59870.1	4759	28539	8236	148.061	44.8018	-1.72456	Down	0	0	ATP binding cassette transporter. Localized to the plasma membrane in uninfected cells. In infected leaves, the protein concentrated at infection sites. Contributes to nonhost resistance to inappropriate pathogens that enter by direct penetration in a salicylic acid?dependent manner. Required for mlo resistance. Has Cd transporter activity (Cd2+ extrusion pump) and contributes to heavy metal resi…	PENETRATION 3 (PEN3)	ARABIDOPSIS THALIANA ATP-BINDING CASSETTE G36 (ATABCG36);ATP-BINDING CASSETTE G36 (ABCG36);PENETRATION 3 (PEN3);PLEIOTROPIC DRUG RESISTANCE 8 (PDR8);ARABIDOPSIS PLEIOTROPIC DRUG RESISTANCE 8 (ATPDR8)
AT1G59960.1	1179	499	120	10.4497	2.63489	-1.98765	Down	3.3528e-52	1.04253e-50	NAD(P)-linked oxidoreductase superfamily protein; FUNCTIONS IN: oxidoreductase activity; INVOLVED IN: response to salt stress; EXPRESSED IN: 21 plant structures; EXPRESSED DURING: 13 growth stages; CONTAINS InterPro DOMAIN/s: Aldo/keto reductase (InterPro:IPR001395), Aldo/keto reductase subgroup (InterPro:IPR020471), Aldo/keto reductase, conserved site (InterPro:IPR018170); BEST Arabidopsis thali…
AT1G60020.1	4382	0	273	0.001	1.61282	10.6554	Up	9.25522e-86	4.77787e-84	transposable element gene; copia-like retrotransposon family, has a 0. P-value blast match to GB:AAC02672 polyprotein (Ty1_Copia-element) (Arabidopsis arenosa)
AT1G60060.1	1464	46	97	0.775774	1.71524	1.14471	Up	4.74206e-06	2.45608e-05	Serine/threonine-protein kinase WNK (With No Lysine)-related; BEST Arabidopsis thaliana protein match is: Serine/threonine-protein kinase WNK (With No Lysine)-related (TAIR:AT5G53900.2); Has 3565 Blast hits to 2565 proteins in 80 species: Archae - 0; Bacteria - 3; Metazoa - 15; Fungi - 88; Plants - 227; Viruses - 0; Other Eukaryotes - 3232 (source: NCBI BLink).
AT1G60110.1	1797	19	0	0.26105	0.001	-8.02818	Down	3.04622e-06	1.61465e-05	Mannose-binding lectin superfamily protein; EXPRESSED IN: cultured cell; CONTAINS InterPro DOMAIN/s: Mannose-binding lectin (InterPro:IPR001229); BEST Arabidopsis thaliana protein match is: Mannose-binding lectin superfamily protein (TAIR:AT1G60130.1); Has 2034 Blast hits to 667 proteins in 34 species: Archae - 0; Bacteria - 0; Metazoa - 0; Fungi - 0; Plants - 2032; Viruses - 0; Other Eukaryotes …
AT1G60190.1	2276	24	69	0.26035	0.784824	1.59192	Up	7.0601e-07	4.06796e-06	Encodes PUB19, a plant U-box armadillo repeat protein. Involved in salt inhibition of germination together with PUB18.	PLANT U-BOX 19 (PUB19)	PLANT U-BOX 19 (PUB19); (AtPUB19)
AT1G60270.1	1570	247	568	3.88433	9.36578	1.26973	Up	1.75958e-33	3.70787e-32	beta glucosidase 6 (BGLU6); FUNCTIONS IN: cation binding, hydrolase activity, hydrolyzing O-glycosyl compounds, catalytic activity; INVOLVED IN: carbohydrate metabolic process; LOCATED IN: endomembrane system; EXPRESSED IN: 16 plant structures; EXPRESSED DURING: 10 growth stages; CONTAINS InterPro DOMAIN/s: Glycoside hydrolase, family 1 (InterPro:IPR001360), Glycoside hydrolase, family 1, active …	BETA GLUCOSIDASE 6 (BGLU6)	BETA GLUCOSIDASE 6 (BGLU6)
AT1G60505.1	1928	30	0	0.384178	0.001	-8.58563	Down	1.92426e-09	1.4152e-08	Potential natural antisense gene, locus overlaps with AT1G60510
AT1G60505.2	1608	16	0	0.24567	0.001	-7.94058	Down	2.2717e-05	0.000107938	Potential natural antisense gene, locus overlaps with AT1G60510
AT1G60510.1	2418	18	0	0.183795	0.001	-7.52196	Down	5.95148e-06	3.03951e-05	pseudogene, putative interferon-induced GTP-binding protein mx, blastp match of 42% identity and 8.3e-35 P-value to GP|1399454|gb|AAC60215.1||U47946 RBTMx3 {Oncorhynchus mykiss}	DYNAMIN RELATED PROTEIN 4D (DRP4D)	DYNAMIN RELATED PROTEIN 4D (DRP4D)
AT1G60525.1	1669	32	0	0.473382	0.001	-8.88686	Down	5.04124e-10	3.8928e-09	Potential natural antisense gene, locus overlaps with AT1G60530
AT1G60525.2	1328	32	0	0.594936	0.001	-9.21659	Down	5.04124e-10	3.89056e-09	Potential natural antisense gene, locus overlaps with AT1G60530
AT1G60540.1	2031	0	14	0.001	0.178449	7.47937	Up	4.26016e-05	0.000194604	pseudogene of the dynamin family	DYNAMIN RELATED PROTEIN 4B (DRP4B)	DYNAMIN RELATED PROTEIN 4B (DRP4B)
AT1G60590.1	1982	1049	2502	13.0674	32.6798	1.32242	Up	1.50295e-150	1.35321e-148	Pectin lyase-like superfamily protein; FUNCTIONS IN: polygalacturonase activity; INVOLVED IN: carbohydrate metabolic process; EXPRESSED IN: 20 plant structures; EXPRESSED DURING: 10 growth stages; CONTAINS InterPro DOMAIN/s: Pectin lyase fold/virulence factor (InterPro:IPR011050), Pectin lyase fold (InterPro:IPR012334), Glycoside hydrolase, family 28 (InterPro:IPR000743), Parallel beta-helix repe…
AT1G60620.1	1431	128	26	2.20846	0.470358	-2.23121	Down	1.44861e-16	1.70049e-15	RNA polymerase I subunit 43 (RPAC43); FUNCTIONS IN: DNA-directed RNA polymerase activity, protein dimerization activity, DNA binding; INVOLVED IN: transcription; EXPRESSED IN: 11 plant structures; EXPRESSED DURING: 4 anthesis, C globular stage, petal differentiation and expansion stage, E expanded cotyledon stage, D bilateral stage; CONTAINS InterPro DOMAIN/s: DNA-directed RNA polymerase, insert …	RNA POLYMERASE I SUBUNIT 43 (RPAC43)	RNA POLYMERASE I SUBUNIT 43 (RPAC43);RNA POLYMERASE I SUBUNIT 43 (ATRPAC43)
AT1G60680.1	1304	31	4	0.586952	0.0794104	-2.88584	Down	3.75436e-06	1.96969e-05	NAD(P)-linked oxidoreductase superfamily protein; FUNCTIONS IN: oxidoreductase activity, aldo-keto reductase activity; INVOLVED IN: oxidation reduction; EXPRESSED IN: hypocotyl, root; CONTAINS InterPro DOMAIN/s: Aldo/keto reductase (InterPro:IPR001395), Aldo/keto reductase subgroup (InterPro:IPR020471); BEST Arabidopsis thaliana protein match is: NAD(P)-linked oxidoreductase superfamily protein (…		ARF-GAP DOMAIN 2 (AGD2)
AT1G60700.1	1882	114	34	1.49556	0.467686	-1.67707	Down	1.15794e-10	9.40885e-10	SMAD/FHA domain-containing protein ; CONTAINS InterPro DOMAIN/s: SMAD/FHA domain (InterPro:IPR008984), Forkhead-associated (FHA) domain (InterPro:IPR000253); BEST Arabidopsis thaliana protein match is: Forkhead-associated (FHA) domain-containing protein (TAIR:AT3G54350.3); Has 241 Blast hits to 241 proteins in 78 species: Archae - 0; Bacteria - 0; Metazoa - 148; Fungi - 2; Plants - 57; Viruses - …
AT1G60810.1	1488	108	1565	1.792	27.2274	3.92541	Up	0	0	One of the three genes encoding subunit A of the trimeric enzyme ATP Citrate lyase	ATP-CITRATE LYASE A-2 (ACLA-2)	ATP-CITRATE LYASE A-2 (ACLA-2)
AT1G60860.1	2786	73	190	0.646934	1.7655	1.44839	Up	1.31354e-14	1.39719e-13	A member of ARF GAP domain (AGD), A thaliana has 15 members, grouped into four classes. AGD2 belongs to the class 1, together with AGD1, AGD3, and AGD4.	ARF-GAP DOMAIN 2 (AGD2)	ARF-GAP DOMAIN 2 (AGD2)
AT1G60890.1	3042	8	32	0.0649306	0.272324	2.06836	Up	6.05788e-05	0.000270983	Phosphatidylinositol-4-phosphate 5-kinase family protein; FUNCTIONS IN: 1-phosphatidylinositol-4-phosphate 5-kinase activity, phosphatidylinositol phosphate kinase activity, ATP binding; INVOLVED IN: phosphatidylinositol metabolic process; LOCATED IN: plasma membrane; EXPRESSED IN: 22 plant structures; EXPRESSED DURING: 13 growth stages; CONTAINS InterPro DOMAIN/s: Phosphatidylinositol-4-phosphat…
AT1G61120.1	2899	16	0	0.136267	0.001	-7.09029	Down	2.2717e-05	0.000107823	Encodes a geranyllinalool synthase that produces a precursor to TMTT, a volatile plant defense C16-homoterpene. GES transcript levels rise in response to alamethicin, a fungal peptide mixture that damages membranes. This transcriptional response is blocked in JA biosynthetic and JA signaling mutants, but GES transcript levels still rise in response to alamethicin in mutants with salicylic acid an…	TERPENE SYNTHASE 04 (TPS04)	TERPENE SYNTHASE 4 (TPS4);TERPENE SYNTHASE 04 (TPS04);GERANYLLINALOOL SYNTHASE (GES)
AT1G61150.4	1166	38	102	0.804643	2.26463	1.49285	Up	8.23856e-09	5.73269e-08	LisH and RanBPM domains containing protein; FUNCTIONS IN: molecular_function unknown; INVOLVED IN: biological_process unknown; LOCATED IN: cellular_component unknown; EXPRESSED IN: 23 plant structures; EXPRESSED DURING: 13 growth stages; CONTAINS InterPro DOMAIN/s: LisH dimerisation motif, subgroup (InterPro:IPR013720), Ran binding protein, CRA domain (InterPro:IPR019589), CTLH, C-terminal LisH m…
AT1G61190.1	2904	2309	795	19.6311	7.08705	-1.46989	Down	2.16892e-154	2.01386e-152	Putative CC-NB-LRR resistance gene. It's ortholog in ecotype Wei-0 RPP39 (R_190-Wei-0, accession number JQ045573, PMID:22359513) has been shown experimentally to recognize the effector ATR39-1 produced by Hyaloperonospora arabidopsidis (Hpa).		RESISTANCE TO PERONOSPORA PARASITICA 39 (RPP39)
AT1G61215.1	2109	227	95	2.65747	1.16612	-1.18834	Down	2.03434e-12	1.88301e-11	Bromodomain protein with a DNA binding motif	BROMODOMAIN 4 (BRD4)	BROMODOMAIN 4 (BRD4)
AT1G61250.1	1247	325	153	6.4348	3.17629	-1.01855	Down	1.05749e-13	1.06872e-12	Encodes a putative secretory carrier membrane protein (SC3).	SECRETORY CARRIER 3 (SC3)	(ATSCAMP1);SECRETORY CARRIER 3 (SC3);SECRETORY CARRIER MEMBRANE PROTEIN 1 (SCAMP1)
AT1G61300.1	2635	936	266	8.77028	2.61334	-1.74673	Down	3.43094e-81	1.64716e-79	LRR and NB-ARC domains-containing disease resistance protein; FUNCTIONS IN: ATP binding; INVOLVED IN: N-terminal protein myristoylation, apoptosis, defense response; LOCATED IN: endomembrane system; CONTAINS InterPro DOMAIN/s: NB-ARC (InterPro:IPR002182), Leucine-rich repeat (InterPro:IPR001611), Disease resistance protein (InterPro:IPR000767); BEST Arabidopsis thaliana protein match is: LRR and …
AT1G61310.1	2881	136	603	1.1655	5.41838	2.21691	Up	4.36516e-76	1.98518e-74	LRR and NB-ARC domains-containing disease resistance protein; FUNCTIONS IN: ATP binding; INVOLVED IN: N-terminal protein myristoylation, apoptosis, defense response; CONTAINS InterPro DOMAIN/s: NB-ARC (InterPro:IPR002182), Disease resistance protein (InterPro:IPR000767); BEST Arabidopsis thaliana protein match is: LRR and NB-ARC domains-containing disease resistance protein (TAIR:AT1G61180.1); Ha…
AT1G61380.1	2743	1114	416	10.0272	3.92611	-1.35274	Down	8.84494e-67	3.54076e-65	S-domain-1 29 (SD1-29); FUNCTIONS IN: carbohydrate binding, protein kinase activity, kinase activity; INVOLVED IN: protein amino acid autophosphorylation; LOCATED IN: endomembrane system; EXPRESSED IN: 23 plant structures; EXPRESSED DURING: 13 growth stages; CONTAINS InterPro DOMAIN/s: Curculin-like (mannose-binding) lectin (InterPro:IPR001480), PAN-2 domain (InterPro:IPR013227), Apple-like (Inte…	S-DOMAIN-1 29 (SD1-29)	S-DOMAIN-1 29 (SD1-29)
AT1G61400.1	2502	19	48	0.187493	0.496649	1.40539	Up	0.000168282	0.000704121	S-locus lectin protein kinase family protein; FUNCTIONS IN: in 6 functions; INVOLVED IN: protein amino acid phosphorylation, recognition of pollen; LOCATED IN: cellular_component unknown; EXPRESSED IN: 11 plant structures; EXPRESSED DURING: LP.10 ten leaves visible, F mature embryo stage, petal differentiation and expansion stage, E expanded cotyledon stage, D bilateral stage; CONTAINS InterPro D…
AT1G61420.1	2681	146	66	1.34454	0.637298	-1.07708	Down	1.93392e-07	1.17856e-06	S-locus lectin protein kinase family protein; FUNCTIONS IN: in 6 functions; INVOLVED IN: protein amino acid phosphorylation, recognition of pollen; LOCATED IN: endomembrane system; EXPRESSED IN: 20 plant structures; EXPRESSED DURING: 11 growth stages; CONTAINS InterPro DOMAIN/s: Curculin-like (mannose-binding) lectin (InterPro:IPR001480), Apple-like (InterPro:IPR003609), PAN-2 domain (InterPro:IP…
AT1G61430.1	2909	141	366	1.19672	3.25711	1.4445	Up	1.22992e-26	2.12326e-25	S-locus lectin protein kinase family protein; FUNCTIONS IN: in 6 functions; INVOLVED IN: protein amino acid phosphorylation, recognition of pollen; LOCATED IN: endomembrane system; CONTAINS InterPro DOMAIN/s: Curculin-like (mannose-binding) lectin (InterPro:IPR001480), PAN-2 domain (InterPro:IPR013227), Apple-like (InterPro:IPR003609), S-locus receptor kinase, C-terminal (InterPro:IPR021820), Ser…
AT1G61440.1	2379	1	44	0.0103782	0.478799	5.52779	Up	4.6454e-13	4.51719e-12	S-locus lectin protein kinase family protein; FUNCTIONS IN: in 6 functions; INVOLVED IN: protein amino acid phosphorylation, recognition of pollen; LOCATED IN: endomembrane system; CONTAINS InterPro DOMAIN/s: Curculin-like (mannose-binding) lectin (InterPro:IPR001480), PAN-2 domain (InterPro:IPR013227), Apple-like (InterPro:IPR003609), Protein kinase, ATP binding site (InterPro:IPR017441), S-locu…
AT1G61490.1	2415	51	142	0.5214	1.52218	1.54568	Up	2.8456e-12	2.61044e-11	S-locus lectin protein kinase family protein; FUNCTIONS IN: in 6 functions; INVOLVED IN: protein amino acid phosphorylation, recognition of pollen; LOCATED IN: endomembrane system; EXPRESSED IN: stem, sperm cell; CONTAINS InterPro DOMAIN/s: Curculin-like (mannose-binding) lectin (InterPro:IPR001480), Protein kinase, ATP binding site (InterPro:IPR017441), PAN-2 domain (InterPro:IPR013227), Apple-l…
AT1G61510.1	1827	0	22	0.001	0.311731	8.28416	Up	1.37374e-07	8.49759e-07	transposable element gene; transposase IS4 family protein, contains Pfam profile: PF01609 transposase DDE domain
AT1G61520.1	1198	1305	340	26.895	7.34712	-1.87209	Down	1.53464e-123	1.11214e-121	PSI type III chlorophyll a/b-binding protein (Lhca3*1)	PHOTOSYSTEM I LIGHT HARVESTING COMPLEX GENE 3 (LHCA3)	PHOTOSYSTEM I LIGHT HARVESTING COMPLEX GENE 3 (LHCA3)
AT1G61550.1	2982	0	12	0.001	0.104176	6.70288	Up	0.000178775	0.000740836	S-locus lectin protein kinase family protein; FUNCTIONS IN: in 6 functions; INVOLVED IN: protein amino acid phosphorylation, recognition of pollen; LOCATED IN: endomembrane system; EXPRESSED IN: sperm cell, root; CONTAINS InterPro DOMAIN/s: Curculin-like (mannose-binding) lectin (InterPro:IPR001480), PAN-2 domain (InterPro:IPR013227), Apple-like (InterPro:IPR003609), S-locus receptor kinase, C-te…
AT1G61800.1	1569	106	2	1.66802	0.0329991	-5.65957	Down	2.15784e-28	3.95225e-27	glucose6-Phosphate/phosphate transporter 2. Expression is upregulated in the shoot of cax1/cax3 mutant.	GLUCOSE-6-PHOSPHATE/PHOSPHATE TRANSLOCATOR 2 (GPT2)	ARABIDOPSIS GLUCOSE-6-PHOSPHATE/PHOSPHATE TRANSLOCATOR 2 (ATGPT2);GLUCOSE-6-PHOSPHATE/PHOSPHATE TRANSLOCATOR 2 (GPT2)
AT1G61890.1	1956	265	539	3.34499	7.1337	1.09265	Up	2.0173e-25	3.34229e-24	MATE efflux family protein; FUNCTIONS IN: antiporter activity, drug transmembrane transporter activity, transporter activity; INVOLVED IN: response to karrikin; LOCATED IN: membrane; EXPRESSED IN: 22 plant structures; EXPRESSED DURING: 13 growth stages; CONTAINS InterPro DOMAIN/s: Multi antimicrobial extrusion protein MatE (InterPro:IPR002528); BEST Arabidopsis thaliana protein match is: MATE eff…
AT1G62010.1	1586	52	100	0.809503	1.63227	1.01177	Up	2.63858e-05	0.000124157	Mitochondrial transcription termination factor family protein; CONTAINS InterPro DOMAIN/s: Mitochodrial transcription termination factor-related (InterPro:IPR003690); BEST Arabidopsis thaliana protein match is: Mitochondrial transcription termination factor family protein (TAIR:AT1G62120.1); Has 770 Blast hits to 737 proteins in 30 species: Archae - 0; Bacteria - 0; Metazoa - 6; Fungi - 3; Plants…
AT1G62085.1	1386	127	56	2.26234	1.04597	-1.11297	Down	6.25908e-07	3.62595e-06	Mitochondrial transcription termination factor family protein; CONTAINS InterPro DOMAIN/s: Mitochodrial transcription termination factor-related (InterPro:IPR003690); BEST Arabidopsis thaliana protein match is: Mitochondrial transcription termination factor family protein (TAIR:AT1G62110.1); Has 35333 Blast hits to 34131 proteins in 2444 species: Archae - 798; Bacteria - 22429; Metazoa - 974; Fun…
AT1G62110.1	1836	39	91	0.524457	1.28311	1.29075	Up	1.10645e-06	6.22763e-06	Mitochondrial transcription termination factor family protein; FUNCTIONS IN: molecular_function unknown; INVOLVED IN: biological_process unknown; LOCATED IN: mitochondrion; CONTAINS InterPro DOMAIN/s: Mitochodrial transcription termination factor-related (InterPro:IPR003690); BEST Arabidopsis thaliana protein match is: Mitochondrial transcription termination factor family protein (TAIR:AT1G62085.…
AT1G62150.1	1736	99	30	1.408	0.44737	-1.65411	Down	2.79898e-09	2.03501e-08	Mitochondrial transcription termination factor family protein; CONTAINS InterPro DOMAIN/s: Mitochodrial transcription termination factor-related (InterPro:IPR003690); BEST Arabidopsis thaliana protein match is: Mitochondrial transcription termination factor family protein (TAIR:AT1G62085.1); Has 880 Blast hits to 773 proteins in 30 species: Archae - 0; Bacteria - 0; Metazoa - 6; Fungi - 0; Plants…
AT1G62180.1	1766	2877	692	40.2224	10.144	-1.98737	Down	2.7664e-292	4.9984e-290	encodes a adenosine 5'-phosphosulfate reductase, involved in sulfate assimilation. Is a major effect locus for natural variation of shoot sulfate content in Arabidopsis.	5'ADENYLYLPHOSPHOSULFATE REDUCTASE 2 (APR2)	5'ADENYLYLPHOSPHOSULFATE REDUCTASE 2 (APR2);ADENOSINE-5'-PHOSPHOSULFATE REDUCTASE (APSR);3'-PHOSPHOADENOSINE-5'-PHOSPHOSULFATE (PAPS) REDUCTASE HOMOLOG 43 (PRH43); (PRH); (ATAPR2)
AT1G62240.1	889	13	58	0.361044	1.68897	2.2259	Up	1.24025e-08	8.50183e-08	unknown protein; FUNCTIONS IN: molecular_function unknown; INVOLVED IN: biological_process unknown; LOCATED IN: endomembrane system; Has 186248 Blast hits to 53970 proteins in 2688 species: Archae - 469; Bacteria - 57770; Metazoa - 55630; Fungi - 12355; Plants - 17666; Viruses - 2624; Other Eukaryotes - 39734 (source: NCBI BLink).
AT1G62300.1	1990	717	320	8.89579	4.16286	-1.09555	Down	9.27868e-32	1.87686e-30	Encodes a transcription factor WRKY6. Regulates Phosphate1 (Pho1) expression in response to low phosphate (Pi) stress.	(WRKY6)	(WRKY6); (ATWRKY6)
AT1G62320.1	2310	0	16	0.001	0.179309	7.48631	Up	1.01518e-05	5.03749e-05	ERD (early-responsive to dehydration stress) family protein; FUNCTIONS IN: molecular_function unknown; INVOLVED IN: biological_process unknown; LOCATED IN: endomembrane system, membrane; EXPRESSED IN: pollen tube; CONTAINS InterPro DOMAIN/s: Protein of unknown function DUF221 (InterPro:IPR003864); BEST Arabidopsis thaliana protein match is: ERD (early-responsive to dehydration stress) family prot…
AT1G62350.1	621	19	2	0.755406	0.0833746	-3.17957	Down	0.000185228	0.000764969	Pentatricopeptide repeat (PPR) superfamily protein; CONTAINS InterPro DOMAIN/s: Pentatricopeptide repeat (InterPro:IPR002885); BEST Arabidopsis thaliana protein match is: Pentatricopeptide repeat (PPR) superfamily protein (TAIR:AT3G46870.1); Has 376 Blast hits to 372 proteins in 25 species: Archae - 0; Bacteria - 0; Metazoa - 2; Fungi - 0; Plants - 374; Viruses - 0; Other Eukaryotes - 0 (source: …
AT1G62422.1	895	442	162	12.1932	4.68584	-1.3797	Down	2.69498e-28	4.91921e-27	unknown protein; EXPRESSED IN: 22 plant structures; EXPRESSED DURING: 13 growth stages; BEST Arabidopsis thaliana protein match is: unknown protein (TAIR:AT1G12020.1); Has 87 Blast hits to 86 proteins in 14 species: Archae - 0; Bacteria - 0; Metazoa - 0; Fungi - 0; Plants - 87; Viruses - 0; Other Eukaryotes - 0 (source: NCBI BLink).
AT1G62510.1	823	212	421	6.35996	13.2427	1.05811	Up	2.98862e-19	3.96816e-18	Bifunctional inhibitor/lipid-transfer protein/seed storage 2S albumin superfamily protein; FUNCTIONS IN: lipid binding; INVOLVED IN: lipid transport; LOCATED IN: endomembrane system; EXPRESSED IN: shoot, cotyledon, leaf whorl, leaf; EXPRESSED DURING: LP.04 four leaves visible, LP.02 two leaves visible; CONTAINS InterPro DOMAIN/s: Bifunctional inhibitor/plant lipid transfer protein/seed storage (I…
AT1G62630.1	2682	545	186	5.01714	1.79535	-1.4826	Down	2.9334e-38	6.92339e-37	Disease resistance protein (CC-NBS-LRR class) family; FUNCTIONS IN: ATP binding; INVOLVED IN: N-terminal protein myristoylation, defense response; LOCATED IN: cellular_component unknown; CONTAINS InterPro DOMAIN/s: NB-ARC (InterPro:IPR002182), Disease resistance protein (InterPro:IPR000767); BEST Arabidopsis thaliana protein match is: Disease resistance protein (CC-NBS-LRR class) family (TAIR:AT1…
AT1G62640.1	1855	33	4	0.439226	0.0558228	-2.97604	Down	1.22317e-06	6.8314e-06	3-ketoacyl-acyl carrier protein synthase III (KAS III)	3-KETOACYL-ACYL CARRIER PROTEIN SYNTHASE III (KAS III)	3-KETOACYL-ACYL CARRIER PROTEIN SYNTHASE III (KAS III)
AT1G62850.2	1670	12	59	0.177412	0.914599	2.36604	Up	2.50516e-09	1.82635e-08	Class I peptide chain release factor; FUNCTIONS IN: translation release factor activity; INVOLVED IN: translational termination; EXPRESSED IN: 23 plant structures; EXPRESSED DURING: 13 growth stages; CONTAINS InterPro DOMAIN/s: Class I peptide chain release factor (InterPro:IPR000352); Has 2349 Blast hits to 2349 proteins in 1057 species: Archae - 0; Bacteria - 1715; Metazoa - 148; Fungi - 110; P…
AT1G63090.1	1332	1137	238	21.0753	4.6256	-2.18784	Down	9.128e-132	7.15812e-130	phloem protein 2-A11 (PP2-A11); FUNCTIONS IN: carbohydrate binding; INVOLVED IN: N-terminal protein myristoylation; LOCATED IN: cellular_component unknown; EXPRESSED IN: 24 plant structures; EXPRESSED DURING: 15 growth stages; CONTAINS InterPro DOMAIN/s: F-box domain, Skp2-like (InterPro:IPR022364); BEST Arabidopsis thaliana protein match is: phloem protein 2-A12 (TAIR:AT1G12710.1); Has 461 Blast…	PHLOEM PROTEIN 2-A11 (PP2-A11)	PHLOEM PROTEIN 2-A11 (AtPP2-A11);PHLOEM PROTEIN 2-A11 (PP2-A11)
AT1G63230.1	1572	33	5	0.518298	0.0823403	-2.65411	Down	4.81344e-06	2.49112e-05	Tetratricopeptide repeat (TPR)-like superfamily protein; CONTAINS InterPro DOMAIN/s: Pentatricopeptide repeat (InterPro:IPR002885); BEST Arabidopsis thaliana protein match is: Tetratricopeptide repeat (TPR)-like superfamily protein (TAIR:AT1G63630.1); Has 57300 Blast hits to 14267 proteins in 286 species: Archae - 3; Bacteria - 43; Metazoa - 749; Fungi - 672; Plants - 54190; Viruses - 0; Other Eu…
AT1G63350.1	2697	177	4	1.62036	0.038395	-5.39925	Down	8.65928e-46	2.40205e-44	Disease resistance protein (CC-NBS-LRR class) family; FUNCTIONS IN: ATP binding; INVOLVED IN: N-terminal protein myristoylation, defense response; LOCATED IN: cellular_component unknown; EXPRESSED IN: 6 plant structures; EXPRESSED DURING: LP.06 six leaves visible, LP.04 four leaves visible, 4 anthesis, LP.08 eight leaves visible; CONTAINS InterPro DOMAIN/s: Leucine-rich repeat-containing protein …
AT1G63390.1	394	6	155	0.375987	10.1843	4.75952	Up	2.21954e-40	5.51605e-39	FAD/NAD(P)-binding oxidoreductase family protein; FUNCTIONS IN: NADP or NADPH binding, monooxygenase activity, FAD binding, flavin-containing monooxygenase activity; INVOLVED IN: oxidation reduction; LOCATED IN: cellular_component unknown; CONTAINS InterPro DOMAIN/s: Adrenodoxin reductase (InterPro:IPR000759), Flavin-containing monooxygenase-like (InterPro:IPR020946); BEST Arabidopsis thaliana pr…
AT1G63530.1	1925	52	19	0.666946	0.255516	-1.38416	Down	0.000169727	0.000707398	BEST Arabidopsis thaliana protein match is: hydroxyproline-rich glycoprotein family protein (TAIR:AT1G63540.1); Has 10212 Blast hits to 4024 proteins in 434 species: Archae - 1; Bacteria - 1259; Metazoa - 3608; Fungi - 2247; Plants - 291; Viruses - 90; Other Eukaryotes - 2716 (source: NCBI BLink).
AT1G63540.1	1997	2	211	0.0247269	2.73527	6.78945	Up	1.13661e-62	4.23316e-61	hydroxyproline-rich glycoprotein family protein; BEST Arabidopsis thaliana protein match is: unknown protein (TAIR:AT1G63530.1); Has 23394 Blast hits to 12215 proteins in 815 species: Archae - 17; Bacteria - 3216; Metazoa - 8302; Fungi - 5746; Plants - 1148; Viruses - 308; Other Eukaryotes - 4657 (source: NCBI BLink).
AT1G63720.1	1524	56	16	0.907238	0.271788	-1.739	Down	4.01688e-06	2.09837e-05	BEST Arabidopsis thaliana protein match is: hydroxyproline-rich glycoprotein family protein (TAIR:AT5G52430.1); Has 490 Blast hits to 394 proteins in 96 species: Archae - 0; Bacteria - 2; Metazoa - 132; Fungi - 88; Plants - 175; Viruses - 14; Other Eukaryotes - 79 (source: NCBI BLink).
AT1G63830.2	1012	49	8	1.19546	0.204647	-2.54635	Down	4.21432e-08	2.75067e-07	PLAC8 family protein; LOCATED IN: plasma membrane, membrane; EXPRESSED IN: 24 plant structures; EXPRESSED DURING: 15 growth stages; CONTAINS InterPro DOMAIN/s: Protein of unknown function Cys-rich (InterPro:IPR006461); BEST Arabidopsis thaliana protein match is: PLAC8 family protein (TAIR:AT5G41390.1); Has 35333 Blast hits to 34131 proteins in 2444 species: Archae - 798; Bacteria - 22429; Metazoa…
AT1G63840.1	1111	153	41	3.40013	0.955356	-1.83148	Down	1.89436e-15	2.10983e-14	RING/U-box superfamily protein; FUNCTIONS IN: zinc ion binding; INVOLVED IN: response to abscisic acid stimulus; LOCATED IN: endomembrane system; EXPRESSED IN: 22 plant structures; EXPRESSED DURING: 13 growth stages; CONTAINS InterPro DOMAIN/s: Zinc finger, RING-type (InterPro:IPR001841), Zinc finger, C3HC4 RING-type (InterPro:IPR018957); BEST Arabidopsis thaliana protein match is: RING/U-box sup…
AT1G63850.1	1647	376	166	5.63654	2.60921	-1.11119	Down	9.1051e-18	1.13299e-16	BTB/POZ domain-containing protein; CONTAINS InterPro DOMAIN/s: BTB/POZ-like (InterPro:IPR000210); BEST Arabidopsis thaliana protein match is: BTB/POZ domain-containing protein (TAIR:AT5G60050.1); Has 277 Blast hits to 277 proteins in 16 species: Archae - 0; Bacteria - 0; Metazoa - 0; Fungi - 0; Plants - 277; Viruses - 0; Other Eukaryotes - 0 (source: NCBI BLink).
AT1G63855.2	447	18	1	0.994222	0.0579146	-4.10157	Down	6.11514e-05	0.000273179	Putative methyltransferase family protein; CONTAINS InterPro DOMAIN/s: Methyltransferase-16, putative (InterPro:IPR019410); Has 753 Blast hits to 751 proteins in 164 species: Archae - 0; Bacteria - 27; Metazoa - 400; Fungi - 121; Plants - 104; Viruses - 0; Other Eukaryotes - 101 (source: NCBI BLink).
AT1G63880.1	3369	3347	0	24.5286	0.001	-14.5822	Down	0	0	Encodes a TIR-NBS-LRR class of disease resistance protein effective against Leptosphaeria maculans.
AT1G64065.1	1177	188	62	3.94366	1.36367	-1.53204	Down	7.98448e-15	8.59899e-14	Late embryogenesis abundant (LEA) hydroxyproline-rich glycoprotein family; CONTAINS InterPro DOMAIN/s: Late embryogenesis abundant protein, group 2 (InterPro:IPR004864); BEST Arabidopsis thaliana protein match is: Late embryogenesis abundant (LEA) hydroxyproline-rich glycoprotein family (TAIR:AT2G46150.1); Has 35333 Blast hits to 34131 proteins in 2444 species: Archae - 798; Bacteria - 22429; Met…
AT1G64080.1	1688	123	28	1.79908	0.429419	-2.0668	Down	1.21312e-14	1.29192e-13	Encodes a member of the MAKR (MEMBRANE-ASSOCIATED KINASE REGULATOR) gene family. MAKRs have putative kinase interacting motifs and membrane localization signals. Known members include: AT5G26230 (MAKR1), AT1G64080 (MAKR2), AT2G37380 (MAKR3), AT2G39370 (MAKR4), AT5G52870 (MAKR5) and AT5G52900 (MAKR6).	MEMBRANE-ASSOCIATED KINASE REGULATOR 2 (MAKR2)	MEMBRANE-ASSOCIATED KINASE REGULATOR 2 (MAKR2)
AT1G64200.1	725	103	40	3.50766	1.42829	-1.29622	Down	4.2551e-07	2.50464e-06	vacuolar H+-ATPase subunit E isoform 3 (VHA-E3); FUNCTIONS IN: proton-transporting ATPase activity, rotational mechanism; INVOLVED IN: ATP synthesis coupled proton transport; LOCATED IN: plasma membrane, vacuole, mitochondrial proton-transporting ATP synthase complex; EXPRESSED IN: 27 plant structures; EXPRESSED DURING: 17 growth stages; CONTAINS InterPro DOMAIN/s: ATPase, V1/A1 complex, subunit …	VACUOLAR H+-ATPASE SUBUNIT E ISOFORM 3 (VHA-E3)	VACUOLAR H+-ATPASE SUBUNIT E ISOFORM 3 (VHA-E3)
AT1G64230.1	898	792	372	21.7755	10.7241	-1.02184	Down	2.43014e-31	4.87139e-30	ubiquitin-conjugating enzyme 28 (UBC28); FUNCTIONS IN: ubiquitin-protein ligase activity; INVOLVED IN: ubiquitin-dependent protein catabolic process; LOCATED IN: plasma membrane; EXPRESSED IN: 24 plant structures; EXPRESSED DURING: 15 growth stages; CONTAINS InterPro DOMAIN/s: Ubiquitin-conjugating enzyme/RWD-like (InterPro:IPR016135), Ubiquitin-conjugating enzyme, E2 (InterPro:IPR000608); BEST A…	UBIQUITIN-CONJUGATING ENZYME 28 (UBC28)	UBIQUITIN-CONJUGATING ENZYME 28 (UBC28)
AT1G64270.1	2214	191	371	2.12997	4.33802	1.0262	Up	2.21508e-16	2.58323e-15	transposable element gene; Mutator-like transposase family, has a 1.0e-06 P-value blast match to GB:AAA21566 mudrA of transposon="MuDR" (MuDr-element) (Zea mays)
AT1G64380.1	1528	668	1349	10.7937	22.8551	1.08233	Up	3.47942e-60	1.25058e-58	encodes a member of the DREB subfamily A-6 of ERF/AP2 transcription factor family. The protein contains one AP2 domain. There are 8 members in this subfamily including RAP2.4.
AT1G64390.1	2660	929	1881	8.62288	18.3064	1.0861	Up	1.16141e-83	5.81598e-82	glycosyl hydrolase 9C2 (GH9C2); FUNCTIONS IN: carbohydrate binding, hydrolase activity, hydrolyzing O-glycosyl compounds, catalytic activity; INVOLVED IN: carbohydrate metabolic process; LOCATED IN: endomembrane system, extracellular region; EXPRESSED IN: 23 plant structures; EXPRESSED DURING: 13 growth stages; CONTAINS InterPro DOMAIN/s: Six-hairpin glycosidase (InterPro:IPR012341), Carbohydrate…	GLYCOSYL HYDROLASE 9C2 (GH9C2)	GLYCOSYL HYDROLASE 9C2 (AtGH9C2);GLYCOSYL HYDROLASE 9C2 (GH9C2)
AT1G64430.1	2040	27	73	0.326777	0.926377	1.50329	Up	9.91256e-07	5.60287e-06	Pentatricopeptide repeat (PPR) superfamily protein; CONTAINS InterPro DOMAIN/s: Pentatricopeptide repeat (InterPro:IPR002885); Has 41 Blast hits to 39 proteins in 13 species: Archae - 0; Bacteria - 0; Metazoa - 1; Fungi - 0; Plants - 39; Viruses - 0; Other Eukaryotes - 1 (source: NCBI BLink).
AT1G64460.1	1095	32	84	0.72153	1.98591	1.46067	Up	2.72276e-07	1.6347e-06	Protein kinase superfamily protein; FUNCTIONS IN: inositol or phosphatidylinositol kinase activity, phosphotransferase activity, alcohol group as acceptor; INVOLVED IN: biological_process unknown; LOCATED IN: vacuole; EXPRESSED IN: 24 plant structures; EXPRESSED DURING: 15 growth stages; CONTAINS InterPro DOMAIN/s: Phosphatidylinositol 3-/4-kinase, catalytic (InterPro:IPR000403); BEST Arabidopsis…
AT1G64640.1	818	377	751	11.3791	23.7674	1.0626	Up	2.62262e-33	5.51782e-32	early nodulin-like protein 8 (ENODL8); FUNCTIONS IN: electron carrier activity, copper ion binding; LOCATED IN: anchored to membrane; EXPRESSED IN: 18 plant structures; EXPRESSED DURING: 13 growth stages; CONTAINS InterPro DOMAIN/s: Plastocyanin-like (InterPro:IPR003245), Cupredoxin (InterPro:IPR008972); BEST Arabidopsis thaliana protein match is: early nodulin-like protein 3 (TAIR:AT4G28365.1); …	EARLY NODULIN-LIKE PROTEIN 8 (ENODL8)	(AtENODL8);EARLY NODULIN-LIKE PROTEIN 8 (ENODL8)
AT1G64700.1	786	66	16	2.07319	0.526978	-1.97604	Down	4.60696e-08	2.99307e-07	unknown protein; FUNCTIONS IN: molecular_function unknown; INVOLVED IN: N-terminal protein myristoylation; LOCATED IN: cellular_component unknown; EXPRESSED IN: 17 plant structures; EXPRESSED DURING: 11 growth stages; BEST Arabidopsis thaliana protein match is: unknown protein (TAIR:AT3G61920.1); Has 48 Blast hits to 47 proteins in 7 species: Archae - 0; Bacteria - 0; Metazoa - 0; Fungi - 0; Plan…
AT1G64770.1	1303	449	858	8.50786	17.0466	1.00262	Up	1.60012e-34	3.4535e-33	encodes a novel subunit of the chloroplast NAD(P)H dehydrogenase complex, involved in cyclic electron flow around photosystem I to produce ATP.	PHOTOSYNTHETIC NDH SUBCOMPLEX B 2 (PnsB2)	PHOTOSYNTHETIC NDH SUBCOMPLEX B 2 (PnsB2);NDH-DEPENDENT CYCLIC ELECTRON FLOW 1 (NDF2);NAD(P)H DEHYDROGENASE SUBUNIT 45 (NDH45)
AT1G64770.3	1746	10	112	0.141408	1.66062	3.55378	Up	2.59028e-24	4.13286e-23	encodes a novel subunit of the chloroplast NAD(P)H dehydrogenase complex, involved in cyclic electron flow around photosystem I to produce ATP.	PHOTOSYNTHETIC NDH SUBCOMPLEX B 2 (PnsB2)	PHOTOSYNTHETIC NDH SUBCOMPLEX B 2 (PnsB2);NAD(P)H DEHYDROGENASE SUBUNIT 45 (NDH45);NDH-DEPENDENT CYCLIC ELECTRON FLOW 1 (NDF2)
AT1G64780.1	1861	1100	7939	14.5937	110.437	2.91981	Up	0	0	encodes an ammonium transporter protein believed to act as a high affinity transporter. It is expressed in the root, primarily in endodermal and cortical cells, and contributes to ammonium uptake in the root.	AMMONIUM TRANSPORTER 1;2 (AMT1;2)	AMMONIUM TRANSPORTER 1;2 (ATAMT1;2);AMMONIUM TRANSPORTER 1;2 (AMT1;2)
AT1G64790.1	8247	147	315	0.440088	0.988803	1.16789	Up	4.43686e-17	5.32045e-16	ILITYHIA (ILA) is a HEAT repeat protein involved in plant immunity. The gene is also involved in systemic acquired resistance induced by P. syringae expressing avrRps4. Loss-of-function mutants of ILA caused pleiotropic defects in the mutant plants. The mutant plants are smaller in size and the leaves are serrated and yellow to light green in color. Required for bacterium-triggered stomatal closu…	ILITYHIA (ILA)	ILITYHIA (ILA)
AT1G64790.2	8334	274	20	0.811737	0.0621258	-3.70775	Down	6.96912e-56	2.34417e-54	ILITYHIA (ILA) is a HEAT repeat protein involved in plant immunity. The gene is also involved in systemic acquired resistance induced by P. syringae expressing avrRps4. Loss-of-function mutants of ILA caused pleiotropic defects in the mutant plants. The mutant plants are smaller in size and the leaves are serrated and yellow to light green in color. Required for bacterium-triggered stomatal closu…	ILITYHIA (ILA)	ILITYHIA (ILA)
AT1G64860.2	1985	20	2	0.248764	0.0260834	-3.25357	Down	0.000103371	0.000445343	Subunit of chloroplast RNA polymerase, confers the ability to recognize promoter sequences on the core enzyme	SIGMA FACTOR A (SIGA)	SIGMA FACTOR A (SIGA)
AT1G64930.1	1536	0	16	0.001	0.269665	8.07502	Up	1.01518e-05	5.03936e-05	member of CYP89A	CYTOCHROME P450, FAMILY 87, SUBFAMILY A, POLYPEPTIDE 7 (CYP89A7)	CYTOCHROME P450, FAMILY 87, SUBFAMILY A, POLYPEPTIDE 7 (CYP89A7)
AT1G64940.1	1536	4	93	0.0642965	1.56743	4.60751	Up	2.7389e-24	4.36218e-23	member of CYP89A	CYTOCHROME P450, FAMILY 87, SUBFAMILY A, POLYPEPTIDE 6 (CYP89A6)	CYTOCHROME P450, FAMILY 87, SUBFAMILY A, POLYPEPTIDE 6 (CYP89A6)
AT1G64950.1	1898	1108	418	14.4132	5.70132	-1.33803	Down	2.3449e-65	9.12736e-64	member of CYP89A	CYTOCHROME P450, FAMILY 89, SUBFAMILY A, POLYPEPTIDE 5 (CYP89A5)	CYTOCHROME P450, FAMILY 89, SUBFAMILY A, POLYPEPTIDE 5 (CYP89A5)
AT1G65040.2	1790	36	10	0.496555	0.144625	-1.77964	Down	0.000187184	0.000771855	Encodes one of the Arabidopsis homologs of the yeast/human Hrd1 protein: AT3G16090 (Hrd1A), AT1G65040 (Hrd1B). Involved in ERAD (Endoplasmic reticulum-associated degradation).	HOMOLOG OF YEAST HRD1 (Hrd1B)	HOMOLOG OF YEAST HRD1 (AtHrd1B);HOMOLOG OF YEAST HRD1 (Hrd1B)
AT1G65130.1	3240	13	56	0.0990642	0.447444	2.17527	Up	3.5137e-08	2.30973e-07	Ubiquitin carboxyl-terminal hydrolase-related protein; FUNCTIONS IN: ubiquitin thiolesterase activity, zinc ion binding; INVOLVED IN: ubiquitin-dependent protein catabolic process; LOCATED IN: intracellular; EXPRESSED IN: 8 plant structures; EXPRESSED DURING: 4 anthesis, petal differentiation and expansion stage, E expanded cotyledon stage; CONTAINS InterPro DOMAIN/s: Protein of unknown function …
AT1G65180.1	2130	16	109	0.185464	1.32477	2.83654	Up	2.02236e-19	2.7013e-18	Cysteine/Histidine-rich C1 domain family protein; FUNCTIONS IN: zinc ion binding; INVOLVED IN: intracellular signaling pathway; LOCATED IN: intracellular; EXPRESSED IN: shoot apex, root, pedicel; EXPRESSED DURING: 4 anthesis; CONTAINS InterPro DOMAIN/s: Protein kinase C-like, phorbol ester/diacylglycerol binding (InterPro:IPR002219), DC1 (InterPro:IPR004146), Zinc finger, PHD-type (InterPro:IPR00…
AT1G65190.1	1685	2325	18	34.0676	0.276546	-6.94473	Down	0	0	Protein kinase superfamily protein; FUNCTIONS IN: protein kinase activity, ATP binding; INVOLVED IN: protein amino acid phosphorylation; LOCATED IN: cellular_component unknown; CONTAINS InterPro DOMAIN/s: Protein kinase, catalytic domain (InterPro:IPR000719), Serine-threonine/tyrosine-protein kinase (InterPro:IPR001245), Protein kinase-like domain (InterPro:IPR011009); BEST Arabidopsis thaliana p…
AT1G65200.1	3306	1	150	0.00746819	1.17458	7.29717	Up	1.46974e-45	4.06436e-44	Ubiquitin carboxyl-terminal hydrolase-related protein; FUNCTIONS IN: ubiquitin thiolesterase activity, zinc ion binding; INVOLVED IN: ubiquitin-dependent protein catabolic process; LOCATED IN: intracellular; CONTAINS InterPro DOMAIN/s: Protein of unknown function DUF627 (InterPro:IPR006866), Peptidase C19, ubiquitin carboxyl-terminal hydrolase 2 (InterPro:IPR001394), Zinc finger, C2H2-type (Inter…
AT1G65270.2	1250	83	28	1.63941	0.579887	-1.49933	Down	4.14874e-07	2.4458e-06	unknown protein; FUNCTIONS IN: molecular_function unknown; INVOLVED IN: biological_process unknown; LOCATED IN: endoplasmic reticulum, plasma membrane; EXPRESSED IN: 24 plant structures; EXPRESSED DURING: 13 growth stages; Has 149 Blast hits to 149 proteins in 49 species: Archae - 0; Bacteria - 0; Metazoa - 98; Fungi - 0; Plants - 47; Viruses - 0; Other Eukaryotes - 4 (source: NCBI BLink).
AT1G65310.1	1049	118	304	2.77731	7.50228	1.43364	Up	3.7274e-22	5.52825e-21	Encodes a xyloglucan endotransglucosylase/hydrolase with only only the endotransglucosylase (XET; EC 2.4.1.207) activity towards xyloglucan and non-detectable endohydrolytic (XEH; EC 3.2.1.151) activity. Expressed in the mature or basal regions of both the main and lateral roots, but not in the tip of these roots where cell division occurs.	XYLOGLUCAN ENDOTRANSGLUCOSYLASE/HYDROLASE 17 (XTH17)	XYLOGLUCAN ENDOTRANSGLUCOSYLASE/HYDROLASE 17 (ATXTH17);XYLOGLUCAN ENDOTRANSGLUCOSYLASE/HYDROLASE 17 (XTH17)
AT1G65370.1	1190	124	10	2.57272	0.217545	-3.56391	Down	2.89302e-25	4.76662e-24	TRAF-like family protein; CONTAINS InterPro DOMAIN/s: TRAF-like (InterPro:IPR008974), MATH (InterPro:IPR002083); BEST Arabidopsis thaliana protein match is: TRAF-like family protein (TAIR:AT1G65150.2); Has 460 Blast hits to 456 proteins in 21 species: Archae - 0; Bacteria - 0; Metazoa - 0; Fungi - 0; Plants - 453; Viruses - 0; Other Eukaryotes - 7 (source: NCBI BLink).
AT1G65390.1	1389	90	37	1.59977	0.689596	-1.21404	Down	7.17228e-06	3.63246e-05	phloem protein 2 A5 (PP2-A5); FUNCTIONS IN: carbohydrate binding; INVOLVED IN: signal transduction, defense response, innate immune response; LOCATED IN: intrinsic to membrane, chloroplast; EXPRESSED IN: 21 plant structures; EXPRESSED DURING: 12 growth stages; CONTAINS InterPro DOMAIN/s: Toll-Interleukin receptor (InterPro:IPR000157); BEST Arabidopsis thaliana protein match is: phloem protein 2-A…	PHLOEM PROTEIN 2 A5 (PP2-A5)	PHLOEM PROTEIN 2 A5 (ATPP2-A5);PHLOEM PROTEIN 2 A5 (PP2-A5)
AT1G65480.1	855	64	187	1.84813	5.66201	1.61525	Up	1.19939e-16	1.41477e-15	FT, together with LFY, promotes flowering and is antagonistic with its homologous gene, TERMINAL FLOWER1 (TFL1). FT is expressed in leaves and is induced by long day treatment. Either the FT mRNA or protein is translocated to the shoot apex where it induces its own expression. Recent data suggests that FT protein acts as a long-range signal. FT is a target of CO and acts upstream of SOC1.	FLOWERING LOCUS T (FT)	FLOWERING LOCUS T (FT)
AT1G65486.1	326	76	33	5.75591	2.62054	-1.13518	Down	9.3679e-05	0.000405679	unknown protein; FUNCTIONS IN: molecular_function unknown; INVOLVED IN: biological_process unknown; LOCATED IN: endomembrane system; BEST Arabidopsis thaliana protein match is: unknown protein (TAIR:AT1G65490.1); Has 30201 Blast hits to 17322 proteins in 780 species: Archae - 12; Bacteria - 1396; Metazoa - 17338; Fungi - 3422; Plants - 5037; Viruses - 0; Other Eukaryotes - 2996 (source: NCBI BLin…
AT1G65486.2	474	35	3	1.82309	0.163847	-3.47597	Down	7.83222e-08	4.96072e-07	unknown protein; FUNCTIONS IN: molecular_function unknown; INVOLVED IN: biological_process unknown; LOCATED IN: chloroplast; BEST Arabidopsis thaliana protein match is: unknown protein (TAIR:AT1G65490.1); Has 16 Blast hits to 16 proteins in 2 species: Archae - 0; Bacteria - 0; Metazoa - 0; Fungi - 0; Plants - 16; Viruses - 0; Other Eukaryotes - 0 (source: NCBI BLink).
AT1G65500.1	522	48	7	2.27033	0.347154	-2.70925	Down	1.99986e-08	1.34233e-07	unknown protein; FUNCTIONS IN: molecular_function unknown; INVOLVED IN: biological_process unknown; LOCATED IN: endomembrane system; EXPRESSED IN: 14 plant structures; EXPRESSED DURING: 9 growth stages; BEST Arabidopsis thaliana protein match is: unknown protein (TAIR:AT1G65486.1); Has 23 Blast hits to 23 proteins in 2 species: Archae - 0; Bacteria - 0; Metazoa - 0; Fungi - 0; Plants - 23; Viruse…
AT1G65610.1	2115	106	0	1.23741	0.001	-10.2731	Down	1.50885e-31	3.04056e-30	KORRIGAN 2 (KOR2); FUNCTIONS IN: hydrolase activity, hydrolyzing O-glycosyl compounds, catalytic activity; INVOLVED IN: carbohydrate metabolic process; LOCATED IN: cellular_component unknown; EXPRESSED IN: stem, sepal, root, leaf, stamen; EXPRESSED DURING: LP.06 six leaves visible, 4 anthesis, petal differentiation and expansion stage, LP.08 eight leaves visible; CONTAINS InterPro DOMAIN/s: Six-h…	KORRIGAN 2 (KOR2)	ARABIDOPSIS THALIANA GLYCOSYL HYDROLASE 9A2 (ATGH9A2);KORRIGAN 2 (KOR2)
AT1G65690.1	1026	97	0	2.33422	0.001	-11.1887	Down	6.25774e-29	1.1702e-27	Late embryogenesis abundant (LEA) hydroxyproline-rich glycoprotein family; CONTAINS InterPro DOMAIN/s: Late embryogenesis abundant protein, group 2 (InterPro:IPR004864); BEST Arabidopsis thaliana protein match is: NDR1/HIN1-like 25 (TAIR:AT5G36970.1); Has 985 Blast hits to 984 proteins in 28 species: Archae - 0; Bacteria - 0; Metazoa - 0; Fungi - 0; Plants - 985; Viruses - 0; Other Eukaryotes - 0…
AT1G65790.1	2532	95	207	0.926357	2.11642	1.19199	Up	4.59248e-12	4.14191e-11	An alternatively spliced gene that encodes a functional transmembrane receptor serine/threonine kinase, alternate form may not have transmembrane domain.	RECEPTOR KINASE 1 (RK1)	RECEPTOR KINASE 1 (ARK1);RECEPTOR KINASE 1 (RK1)
AT1G65845.1	489	572	206	28.8806	10.9057	-1.40502	Down	4.19284e-37	9.59938e-36	unknown protein; FUNCTIONS IN: molecular_function unknown; INVOLVED IN: biological_process unknown; LOCATED IN: endomembrane system; Has 9 Blast hits to 9 proteins in 2 species: Archae - 0; Bacteria - 0; Metazoa - 0; Fungi - 0; Plants - 9; Viruses - 0; Other Eukaryotes - 0 (source: NCBI BLink).
AT1G65930.1	1703	11022	3086	159.795	46.9112	-1.76822	Down	0	0	Encodes a NADP+-isocitrate dehydrogenase that is believed to function in the cytosol. It appears to contribute to NADPH production under oxidative stress, and thereby to participate in redox signalling linked to defense responses.	CYTOSOLIC NADP+-DEPENDENT ISOCITRATE DEHYDROGENASE (cICDH)	CYTOSOLIC NADP+-DEPENDENT ISOCITRATE DEHYDROGENASE (cICDH)
AT1G66090.1	1555	462	2	7.3355	0.0332962	-7.78339	Down	1.10484e-130	8.61356e-129	Disease resistance protein (TIR-NBS class); FUNCTIONS IN: transmembrane receptor activity, nucleoside-triphosphatase activity, nucleotide binding, ATP binding; INVOLVED IN: signal transduction, defense response, apoptosis, innate immune response; LOCATED IN: intrinsic to membrane, chloroplast; EXPRESSED IN: 22 plant structures; EXPRESSED DURING: 10 growth stages; CONTAINS InterPro DOMAIN/s: ATPas…
AT1G66100.1	674	8421	2	308.477	0.0768184	-11.9714	Down	0	0	Predicted to encode a PR (pathogenesis-related) protein. Belongs to the plant thionin (PR-13) family with the following members: At1g66100, At5g36910, At1g72260, At2g15010, At1g12663, At1g12660.
AT1G66280.1	1870	18	0	0.237656	0.001	-7.89273	Down	5.95148e-06	3.04649e-05	BGLU22; FUNCTIONS IN: beta-glucosidase activity, hydrolase activity, hydrolyzing O-glycosyl compounds; INVOLVED IN: response to salt stress, cellular response to cold, cellular response to salt stress; LOCATED IN: membrane; EXPRESSED IN: root, callus, pollen tube, leaf; EXPRESSED DURING: seedling growth; CONTAINS InterPro DOMAIN/s: Glycoside hydrolase, family 1 (InterPro:IPR001360), Glycoside hyd…	(BGLU22)	(BGLU22)
AT1G66460.1	1563	70	12	1.10575	0.198755	-2.47597	Down	9.55422e-11	7.8227e-10	Protein kinase superfamily protein; FUNCTIONS IN: protein serine/threonine kinase activity, protein kinase activity, kinase activity, ATP binding; INVOLVED IN: protein amino acid phosphorylation; LOCATED IN: cellular_component unknown; EXPRESSED IN: 6 plant structures; EXPRESSED DURING: 4 anthesis, petal differentiation and expansion stage; CONTAINS InterPro DOMAIN/s: Protein kinase, catalytic do…
AT1G66500.1	1502	88	19	1.44654	0.327476	-2.14315	Down	2.64662e-11	2.26113e-10	Pre-mRNA cleavage complex II; FUNCTIONS IN: zinc ion binding; INVOLVED IN: biological_process unknown; LOCATED IN: intracellular; EXPRESSED IN: male gametophyte, pollen tube; EXPRESSED DURING: L mature pollen stage, M germinated pollen stage; CONTAINS InterPro DOMAIN/s: Zinc finger, C2H2-type (InterPro:IPR007087); BEST Arabidopsis thaliana protein match is: Pre-mRNA cleavage complex II (TAIR:AT5G…
AT1G66600.1	841	73	0	2.14311	0.001	-11.0655	Down	5.98602e-22	8.834e-21	A member of WRKY Transcription Factor; Group III. Involved in the regulation of plant responses to ABA and drought stress.	ABA OVERLY SENSITIVE MUTANT 3 (ABO3)	(AtWRKY63);ABA OVERLY SENSITIVE MUTANT 3 (ABO3); (ABO3);WRKY DNA-BINDING PROTEIN 63 (WRKY63)
AT1G66700.1	1299	0	78	0.001	1.55446	10.6022	Up	4.9802e-25	8.13534e-24	A member of the Arabidopsis SABATH methyltransferase gene family. Encodes PXMT1, a methyltransferase that methylates 1,7-paraxanthine.	(PXMT1)	(PXMT1)
AT1G66700.3	1369	0	20	0.001	0.3782	8.56301	Up	5.7648e-07	3.35634e-06	A member of the Arabidopsis SABATH methyltransferase gene family. Encodes PXMT1, a methyltransferase that methylates 1,7-paraxanthine.	(PXMT1)	(PXMT1)
AT1G66725.1	629	252	44	9.89164	1.81091	-2.44949	Down	1.03782e-34	2.24898e-33	Encodes a microRNA that targets several SAMT family members. miR163, is highly expressed in A. thaliana diploids but down-regulated in A. thaliana autotetraploids and repressed in A. arenosa and A. suecica. MicroRNAs are regulatory RNAs with a mature length of ~21-nucleotides that are processed from hairpin precursors by Dicer-like enzymes. MicroRNAs can negatively regulate gene expression by att…	MICRORNA163 (MIR163)	MICRORNA163 (MIR163)
AT1G66730.1	4724	488	1137	2.55052	6.23083	1.28863	Up	8.82056e-67	3.53629e-65	Encodes a novel plant specific DNA ligase that is involved in seed germination and DNA repair.	DNA LIGASE 6 (LIG6)	DNA LIGASE 6 (LIG6);DNA LIGASE 6 (AtLIG6)
AT1G66810.1	1006	49	11	1.20259	0.283067	-2.08692	Down	1.15067e-06	6.45885e-06	Zinc finger C-x8-C-x5-C-x3-H type family protein; FUNCTIONS IN: zinc ion binding, nucleic acid binding; INVOLVED IN: biological_process unknown; EXPRESSED IN: 20 plant structures; EXPRESSED DURING: 13 growth stages; CONTAINS InterPro DOMAIN/s: Zinc finger, CCCH-type (InterPro:IPR000571); BEST Arabidopsis thaliana protein match is: Zinc finger C-x8-C-x5-C-x3-H type family protein (TAIR:AT1G68200.1…
AT1G66840.1	2094	264	566	3.11276	6.99737	1.16862	Up	1.80172e-29	3.41217e-28	Encodes a coiled-coil protein WEB2 (weak chloroplast movement under blue light 2, also named PMI2/plastid movement impaired 2). Involved in chloroplast avoidance movement under intermediate and high light intensities. WEB2, together with another coiled-coil protein WEB1 (AT2G26570), maintains the chloroplast photorelocation movement velocity.	PLASTID MOVEMENT IMPAIRED 2 (PMI2)	WEAK CHLOROPLAST MOVEMENT UNDER BLUE LIGHT 2 (WEB2);PLASTID MOVEMENT IMPAIRED 2 (PMI2)
AT1G66880.1	4064	2094	508	12.7216	3.23598	-1.97501	Down	1.48851e-211	1.86002e-209	Protein kinase superfamily protein; FUNCTIONS IN: protein serine/threonine kinase activity, protein kinase activity, ATP binding; INVOLVED IN: protein amino acid phosphorylation; LOCATED IN: plasma membrane; EXPRESSED IN: 21 plant structures; EXPRESSED DURING: 13 growth stages; CONTAINS InterPro DOMAIN/s: Protein kinase, ATP binding site (InterPro:IPR017441), Serine/threonine-protein kinase domai…
AT1G66990.1	684	4	37	0.144385	1.40036	3.27781	Up	2.48434e-08	1.65836e-07	pseudogene, putative receptor serine/threonine kinase, blastp match of 62% identity and 2.0e-43 P-value to GP|21741394|emb|CAD39676.1||AL606993 OSJNBb0051N19.7 {Oryza sativa (japonica cultivar-group)}
AT1G67040.1	3101	151	483	1.20225	4.03219	1.74583	Up	4.33172e-45	1.17958e-43	unknown protein; FUNCTIONS IN: molecular_function unknown; INVOLVED IN: biological_process unknown; LOCATED IN: cellular_component unknown; EXPRESSED IN: 20 plant structures; EXPRESSED DURING: 11 growth stages; BEST Arabidopsis thaliana protein match is: unknown protein (TAIR:AT5G26910.3); Has 89 Blast hits to 84 proteins in 15 species: Archae - 0; Bacteria - 0; Metazoa - 5; Fungi - 2; Plants - 8…	TON1 RECRUITING MOTIF 22 (TRM22)	TON1 RECRUITING MOTIF 22 (TRM22)
AT1G67105.1	786	14	94	0.439768	3.096	2.81559	Up	8.15234e-17	9.69327e-16	other RNA
AT1G67148.1	425	0	19	0.001	1.15734	10.1766	Up	1.18093e-06	6.6093e-06	unknown protein; Has 1 Blast hits to 1 proteins in 1 species: Archae - 0; Bacteria - 0; Metazoa - 0; Fungi - 0; Plants - 1; Viruses - 0; Other Eukaryotes - 0 (source: NCBI BLink).
AT1G67290.1	2072	14	0	0.166823	0.001	-7.38218	Down	8.6712e-05	0.000378636	glyoxal oxidase-related protein; FUNCTIONS IN: molecular_function unknown; INVOLVED IN: biological_process unknown; LOCATED IN: endomembrane system; EXPRESSED IN: 10 plant structures; EXPRESSED DURING: L mature pollen stage, M germinated pollen stage, 4 anthesis, C globular stage, petal differentiation and expansion stage; CONTAINS InterPro DOMAIN/s: Galactose oxidase/kelch, beta-propeller (Inter…	GLYOXAL OXIDASE 1 (GLOX1)	GLYOXAL OXIDASE 1 (GLOX1)
AT1G67360.2	1205	26	1	0.532727	0.0214837	-4.63208	Down	3.9756e-07	2.35255e-06	Rubber elongation factor protein (REF); INVOLVED IN: biological_process unknown; LOCATED IN: vacuole; EXPRESSED IN: 24 plant structures; EXPRESSED DURING: 15 growth stages; CONTAINS InterPro DOMAIN/s: Rubber elongation factor (InterPro:IPR008802); BEST Arabidopsis thaliana protein match is: Rubber elongation factor protein (REF) (TAIR:AT2G47780.1); Has 125 Blast hits to 125 proteins in 21 species…
AT1G67365.1	826	62	0	1.85323	0.001	-10.8558	Down	9.47624e-19	1.23552e-17	Potential natural antisense gene, locus overlaps with AT1G67370
AT1G67520.1	2387	60	15	0.620608	0.16268	-1.93164	Down	2.90722e-07	1.74036e-06	lectin protein kinase family protein; FUNCTIONS IN: in 6 functions; INVOLVED IN: protein amino acid phosphorylation; LOCATED IN: endomembrane system; CONTAINS InterPro DOMAIN/s: Curculin-like (mannose-binding) lectin (InterPro:IPR001480), PAN-2 domain (InterPro:IPR013227), Apple-like (InterPro:IPR003609), Serine/threonine-protein kinase domain (InterPro:IPR002290), Serine/threonine-protein kinase…
AT1G67800.1	1855	48	1	0.638875	0.0139557	-5.51661	Down	2.78784e-13	2.75192e-12	Copine (Calcium-dependent phospholipid-binding protein) family; FUNCTIONS IN: zinc ion binding; INVOLVED IN: N-terminal protein myristoylation; EXPRESSED IN: 19 plant structures; EXPRESSED DURING: 10 growth stages; CONTAINS InterPro DOMAIN/s: Zinc finger, RING-type (InterPro:IPR001841), Copine (InterPro:IPR010734), von Willebrand factor, type A (InterPro:IPR002035); BEST Arabidopsis thaliana prot…
AT1G67800.2	1717	24	4	0.345111	0.0603094	-2.51661	Down	0.000170538	0.000710227	Copine (Calcium-dependent phospholipid-binding protein) family; FUNCTIONS IN: zinc ion binding; INVOLVED IN: N-terminal protein myristoylation; EXPRESSED IN: 19 plant structures; EXPRESSED DURING: 10 growth stages; CONTAINS InterPro DOMAIN/s: Zinc finger, RING-type (InterPro:IPR001841), Copine (InterPro:IPR010734), von Willebrand factor, type A (InterPro:IPR002035); BEST Arabidopsis thaliana prot…
AT1G67810.1	862	140	0	4.00995	0.001	-11.9694	Down	1.94666e-41	4.97665e-40	Encodes a protein capable of stimulating the cysteine desulfurase activity of CpNifS (AT1G08490) in vitro. SufE2:GFP localizes to the chloroplasts where it is likely to play a role in iron-sulfur cluster assembly. Transcript levels for this gene are high in the pollen relative to other organs based on RT-PCR analysis.	SULFUR E2 (SUFE2)	SULFUR E2 (SUFE2)
AT1G67830.1	1256	179	561	3.5187	11.5629	1.7164	Up	6.61362e-51	2.00743e-49	Encodes a protein with &#945;-fucosidase activity. The activity was assessed on 2'-fucosyl-lactitol. AtFXG1 was able to remove the t-fucosyl residues of XXFG xyloglucan oligosaccharides.	ALPHA-FUCOSIDASE 1 (FXG1)	ALPHA-FUCOSIDASE 1 (FXG1);ARABIDOPSIS THALIANA ALPHA-FUCOSIDASE 1 (ATFXG1)
AT1G67865.1	449	8641	2687	475.156	154.923	-1.61685	Down	0	0	unknown protein; BEST Arabidopsis thaliana protein match is: unknown protein (TAIR:AT1G67860.1); Has 13 Blast hits to 13 proteins in 2 species: Archae - 0; Bacteria - 0; Metazoa - 0; Fungi - 0; Plants - 13; Viruses - 0; Other Eukaryotes - 0 (source: NCBI BLink).
AT1G67910.1	672	24	66	0.88178	2.54255	1.52779	Up	2.5276e-06	1.35561e-05	unknown protein; FUNCTIONS IN: molecular_function unknown; INVOLVED IN: biological_process unknown; LOCATED IN: chloroplast; EXPRESSED IN: 21 plant structures; EXPRESSED DURING: 12 growth stages; BEST Arabidopsis thaliana protein match is: unknown protein (TAIR:AT1G24577.1); Has 167 Blast hits to 167 proteins in 19 species: Archae - 0; Bacteria - 0; Metazoa - 0; Fungi - 0; Plants - 167; Viruses -…
AT1G67920.1	597	41	4	1.69562	0.173453	-3.2892	Down	1.24448e-08	8.5264e-08	unknown protein; BEST Arabidopsis thaliana protein match is: unknown protein (TAIR:AT1G24600.1); Has 22 Blast hits to 22 proteins in 5 species: Archae - 0; Bacteria - 0; Metazoa - 0; Fungi - 0; Plants - 22; Viruses - 0; Other Eukaryotes - 0 (source: NCBI BLink).
AT1G67970.1	1419	82	10	1.42676	0.182437	-2.96727	Down	1.02167e-14	1.09282e-13	member of Heat Stress Transcription Factor (Hsf) family	HEAT SHOCK TRANSCRIPTION FACTOR A8 (HSFA8)	HEAT SHOCK TRANSCRIPTION FACTOR A8 (HSFA8); (AT-HSFA8)
AT1G68110.1	1433	293	101	5.04824	1.82461	-1.46819	Down	5.13878e-21	7.30548e-20	ENTH/ANTH/VHS superfamily protein; FUNCTIONS IN: phospholipid binding, clathrin binding, binding, phosphatidylinositol binding; INVOLVED IN: clathrin coat assembly; LOCATED IN: clathrin coat; EXPRESSED IN: 15 plant structures; EXPRESSED DURING: 10 growth stages; CONTAINS InterPro DOMAIN/s: Epsin-like, N-terminal (InterPro:IPR013809), Clathrin adaptor, phosphoinositide-binding, GAT-like (InterPro:…
AT1G68130.1	1769	31	68	0.432665	0.995122	1.20162	Up	7.0067e-05	0.000310517	Encodes the longer of two splice variants of a transcription factor involved in regulating starch metabolims in response to cold.	INDETERMINATE(ID)-DOMAIN 14 (IDD14)	(IDD14alpha);INDETERMINATE(ID)-DOMAIN 14 (AtIDD14);INDETERMINATE(ID)-DOMAIN 14 (IDD14)
AT1G68238.1	375	741	167	48.7871	11.5287	-2.08127	Down	2.63574e-81	1.26995e-79	unknown protein; FUNCTIONS IN: molecular_function unknown; INVOLVED IN: biological_process unknown; LOCATED IN: endomembrane system; Has 30201 Blast hits to 17322 proteins in 780 species: Archae - 12; Bacteria - 1396; Metazoa - 17338; Fungi - 3422; Plants - 5037; Viruses - 0; Other Eukaryotes - 2996 (source: NCBI BLink).
AT1G68585.1	799	153	56	4.72784	1.81441	-1.38168	Down	8.98028e-11	7.36405e-10	unknown protein; Has 23 Blast hits to 23 proteins in 6 species: Archae - 0; Bacteria - 0; Metazoa - 0; Fungi - 0; Plants - 23; Viruses - 0; Other Eukaryotes - 0 (source: NCBI BLink).
AT1G68840.1	1410	64	4	1.12067	0.0734406	-3.93164	Down	1.29994e-14	1.38383e-13	Rav2 is part of a complex that has been named `regulator of the (H+)-ATPase of the vacuolar and endosomal membranes' (RAVE)	RELATED TO ABI3/VP1 2 (RAV2)	(AtRAV2);ETHYLENE RESPONSE DNA BINDING FACTOR 2 (EDF2);RELATED TO ABI3/VP1 2 (RAV2);RELATED TO AP2 8 (rap2.8);TEMPRANILLO 2 (TEM2)
AT1G69140.1	353	17	0	1.18903	0.001	-10.2156	Down	1.16276e-05	5.71777e-05	pseudogene, hypothetical protein
AT1G69220.1	2772	24	92	0.213765	0.859191	2.00695	Up	1.6526e-11	1.43063e-10	Encodes a putative serine/threonine kinase (SIK1).	(SIK1)	(SIK1)
AT1G69440.1	3161	320	967	2.49945	7.91949	1.6638	Up	8.33598e-83	4.11278e-81	Encodes ARGONAUTE7, a member of the ARGONAUTE family, characterised by the presence of PAZ and PIWI domains. Involved in the regulation of developmental timing. Required for the accumulation of TAS3 ta-siRNAs but not for accumulation of miR171, miR173, miR390 or mi391. Localized in mature rosette leaves and floral buds.	ARGONAUTE7 (AGO7)	ARGONAUTE7 (AGO7);ZIPPY (ZIP)
AT1G69480.1	2484	0	80	0.001	0.833746	9.70346	Up	1.18677e-25	1.98718e-24	EXS (ERD1/XPR1/SYG1) family protein; FUNCTIONS IN: molecular_function unknown; INVOLVED IN: biological_process unknown; LOCATED IN: integral to membrane, plasma membrane; EXPRESSED IN: stem, sepal, stamen, seed; EXPRESSED DURING: 4 anthesis, petal differentiation and expansion stage, E expanded cotyledon stage; CONTAINS InterPro DOMAIN/s: EXS, C-terminal (InterPro:IPR004342), SPX, N-terminal (Int…
AT1G69530.5	1147	45	0	0.968651	0.001	-9.91983	Down	8.34284e-14	8.46985e-13	Member of Alpha-Expansin Gene Family. Naming convention from the Expansin Working Group (Kende et al, Plant Mol Bio). Involved in the formation of nematode-induced syncytia in roots of Arabidopsis thaliana.	EXPANSIN A1 (EXPA1)	EXPANSIN A1 (EXPA1)
AT1G69550.1	5199	1048	188	4.97691	0.936124	-2.41048	Down	1.41349e-136	1.14539e-134	disease resistance protein (TIR-NBS-LRR class); FUNCTIONS IN: transmembrane receptor activity, nucleoside-triphosphatase activity, nucleotide binding, ATP binding; INVOLVED IN: signal transduction, defense response, apoptosis, innate immune response; LOCATED IN: intrinsic to membrane, endomembrane system; EXPRESSED IN: 21 plant structures; EXPRESSED DURING: 13 growth stages; CONTAINS InterPro DOM…
AT1G69572.1	1064	0	17	0.001	0.413621	8.69217	Up	4.9557e-06	2.5588e-05	Potential natural antisense gene, locus overlaps with AT1G69570
AT1G69587.2	874	81	164	2.28819	4.85767	1.08606	Up	1.12347e-08	7.72706e-08	Potential natural antisense gene, locus overlaps with AT1G69588
AT1G69830.1	2954	169	1402	1.41252	12.2866	3.12075	Up	5.5893e-255	8.94991e-253	Encodes a plastid-localized &#945;-amylase. Expression is reduced in the SEX4 mutant. Loss of function mutations show normal diurnal pattern of starch accumulation/degradation. Expression follows circadian rhythms.	ALPHA-AMYLASE-LIKE 3 (AMY3)	ALPHA-AMYLASE-LIKE 3 (ATAMY3);ALPHA-AMYLASE-LIKE 3 (AMY3)
AT1G69840.4	1331	50	17	0.927492	0.330648	-1.48804	Down	9.99054e-05	0.000431525	SPFH/Band 7/PHB domain-containing membrane-associated protein family; INVOLVED IN: biological_process unknown; LOCATED IN: plasma membrane, vacuole; EXPRESSED IN: 26 plant structures; EXPRESSED DURING: 15 growth stages; CONTAINS InterPro DOMAIN/s: Band 7 protein (InterPro:IPR001107); BEST Arabidopsis thaliana protein match is: SPFH/Band 7/PHB domain-containing membrane-associated protein family (…
AT1G69890.1	1244	240	102	4.76331	2.12263	-1.16611	Down	1.04993e-12	9.96668e-12	CONTAINS InterPro DOMAIN/s: Protein of unknown function DUF569 (InterPro:IPR007679), Actin cross-linking (InterPro:IPR008999); BEST Arabidopsis thaliana protein match is: Actin cross-linking protein (TAIR:AT1G27100.1); Has 237 Blast hits to 216 proteins in 14 species: Archae - 0; Bacteria - 0; Metazoa - 0; Fungi - 0; Plants - 237; Viruses - 0; Other Eukaryotes - 0 (source: NCBI BLink).
AT1G70020.1	884	13	0	0.363086	0.001	-8.50417	Down	0.000169411	0.000706634	Protein of unknown function (DUF1163); CONTAINS InterPro DOMAIN/s: Protein of unknown function DUF1163 (InterPro:IPR009544); BEST Arabidopsis thaliana protein match is: Protein of unknown function (DUF1163) (TAIR:AT5G39330.1); Has 42 Blast hits to 42 proteins in 2 species: Archae - 0; Bacteria - 0; Metazoa - 0; Fungi - 0; Plants - 42; Viruses - 0; Other Eukaryotes - 0 (source: NCBI BLink).
AT1G70260.1	1463	4	96	0.0675047	1.69872	4.65332	Up	3.59668e-25	5.91142e-24	nodulin MtN21-like transporter family protein
AT1G70420.1	1189	126	37	2.61642	0.805592	-1.69947	Down	7.78662e-12	6.89249e-11	Protein of unknown function (DUF1645); CONTAINS InterPro DOMAIN/s: Protein of unknown function DUF1645 (InterPro:IPR012442); BEST Arabidopsis thaliana protein match is: Protein of unknown function (DUF1645) (TAIR:AT1G23710.1); Has 179 Blast hits to 179 proteins in 22 species: Archae - 0; Bacteria - 0; Metazoa - 9; Fungi - 0; Plants - 162; Viruses - 0; Other Eukaryotes - 8 (source: NCBI BLink).
AT1G70430.1	2151	97	313	1.1134	3.76703	1.75846	Up	4.43444e-30	8.51266e-29	Protein kinase superfamily protein; FUNCTIONS IN: protein serine/threonine kinase activity, protein kinase activity, kinase activity, ATP binding; INVOLVED IN: protein amino acid phosphorylation; LOCATED IN: cellular_component unknown; EXPRESSED IN: 8 plant structures; EXPRESSED DURING: L mature pollen stage, M germinated pollen stage, 4 anthesis, petal differentiation and expansion stage; CONTAI…
AT1G70530.1	1941	358	140	4.55382	1.86723	-1.28618	Down	5.24024e-21	7.44181e-20	Encodes a cysteine-rich receptor-like protein kinase.	CYSTEINE-RICH RLK (RECEPTOR-LIKE PROTEIN KINASE) 3 (CRK3)	CYSTEINE-RICH RLK (RECEPTOR-LIKE PROTEIN KINASE) 3 (CRK3)
AT1G70690.1	1248	118	22	2.33446	0.456356	-2.35486	Down	2.56682e-16	2.97914e-15	Encodes a plasmodesmal protein that may be involved in the intercellular movement of molecules through the plasmodesmata. The protein has two DUF26 domains and a single transmembrane domain.	HOPW1-1-INDUCED GENE1 (HWI1)	PLASMODESMATA-LOCATED PROTEIN 5 (PDLP5);HOPW1-1-INDUCED GENE1 (HWI1)
AT1G70920.1	1037	21	2	0.499987	0.0499283	-3.32396	Down	5.74832e-05	0.000258172	homeobox-leucine zipper protein 18 (HB18); FUNCTIONS IN: DNA binding, sequence-specific DNA binding transcription factor activity; INVOLVED IN: regulation of transcription, DNA-dependent, regulation of transcription; LOCATED IN: nucleus, chloroplast; EXPRESSED IN: hypocotyl, root, flower; EXPRESSED DURING: 4 anthesis; CONTAINS InterPro DOMAIN/s: Homeobox, conserved site (InterPro:IPR017970), Home…	HOMEOBOX-LEUCINE ZIPPER PROTEIN 18 (HB18)	HOMEOBOX-LEUCINE ZIPPER PROTEIN 18 (ATHB18);HOMEOBOX-LEUCINE ZIPPER PROTEIN 18 (HB18)
AT1G71130.1	743	111	223	3.68852	7.76983	1.07484	Up	3.91942e-11	3.30108e-10	encodes a member of the ERF (ethylene response factor) subfamily B-5 of ERF/AP2 transcription factor family. The protein contains one AP2 domain. There are 7 members in this subfamily.	CYTOKININ RESPONSE FACTOR 8 (CRF8)	CYTOKININ RESPONSE FACTOR 8 (CRF8)
AT1G71140.1	1543	242	49	3.87229	0.822101	-2.2358	Down	4.24022e-30	8.16914e-29	MATE efflux family protein; FUNCTIONS IN: antiporter activity, drug transmembrane transporter activity, transporter activity; INVOLVED IN: drug transmembrane transport, transmembrane transport; LOCATED IN: plasma membrane, membrane; EXPRESSED IN: 13 plant structures; EXPRESSED DURING: 8 growth stages; CONTAINS InterPro DOMAIN/s: MATE family transporter related protein (InterPro:IPR015521), Multi …
AT1G71340.1	2390	560	1224	5.78507	13.258	1.19646	Up	4.8044e-64	1.83798e-62	Encodes a member of the glycerophosphodiester phosphodiesterase (GDPD) family.	GLYCEROPHOSPHODIESTER PHOSPHODIESTERASE 4 (GDPD4)	(AtGDPD4);GLYCEROPHOSPHODIESTER PHOSPHODIESTERASE 4 (GDPD4)
AT1G71390.1	2355	44	0	0.461296	0.001	-8.84955	Down	1.62996e-13	1.62941e-12	receptor like protein 11 (RLP11); INVOLVED IN: signal transduction, defense response; LOCATED IN: endomembrane system; EXPRESSED IN: leaf whorl, stamen; EXPRESSED DURING: 4 anthesis, petal differentiation and expansion stage; CONTAINS InterPro DOMAIN/s: Leucine-rich repeat-containing N-terminal domain, type 2 (InterPro:IPR013210), Leucine-rich repeat (InterPro:IPR001611); BEST Arabidopsis thalian…	RECEPTOR LIKE PROTEIN 11 (RLP11)	RECEPTOR LIKE PROTEIN 11 (AtRLP11);RECEPTOR LIKE PROTEIN 11 (RLP11)
AT1G71520.1	582	15	0	0.636336	0.001	-9.31365	Down	4.43828e-05	0.000202222	encodes a member of the DREB subfamily A-5 of ERF/AP2 transcription factor family. The protein contains one AP2 domain. There are 16 members in this subfamily including RAP2.1, RAP2.9 and RAP2.10.
AT1G71970.1	1000	538	232	13.2831	6.00597	-1.14513	Down	6.68124e-26	1.12721e-24	unknown protein; FUNCTIONS IN: molecular_function unknown; INVOLVED IN: biological_process unknown; LOCATED IN: chloroplast; EXPRESSED IN: 22 plant structures; EXPRESSED DURING: 13 growth stages; BEST Arabidopsis thaliana protein match is: unknown protein (TAIR:AT1G22680.1); Has 58 Blast hits to 58 proteins in 13 species: Archae - 0; Bacteria - 0; Metazoa - 4; Fungi - 0; Plants - 49; Viruses - 0;…
AT1G71990.1	1432	70	387	1.20691	6.99622	2.53526	Up	8.91e-58	3.09834e-56	This gene encodes a Lewis-type alpha 1,4-fucosyltransferase	FUCOSYLTRANSFERASE 13 (FUT13)	ARABIDOPSIS FUCOSYLTRANSFERASE 4 (ATFT4); (FT4-M);FUCOSYLTRANSFERASE 13 (FUT13); (ATFUT13); (FUCTC)
AT1G72030.1	900	1958	5510	53.7141	158.491	1.56103	Up	0	0	Acyl-CoA N-acyltransferases (NAT) superfamily protein; FUNCTIONS IN: N-acetyltransferase activity; INVOLVED IN: metabolic process; EXPRESSED IN: 22 plant structures; EXPRESSED DURING: 13 growth stages; CONTAINS InterPro DOMAIN/s: GCN5-related N-acetyltransferase, C-terminal (InterPro:IPR022610), GCN5-related N-acetyltransferase (InterPro:IPR000182), Acyl-CoA N-acyltransferase (InterPro:IPR016181)…
AT1G72120.1	1720	70	12	1.00482	0.180613	-2.47597	Down	9.55422e-11	7.8251e-10	Major facilitator superfamily protein; FUNCTIONS IN: transporter activity; INVOLVED IN: oligopeptide transport; LOCATED IN: membrane; CONTAINS InterPro DOMAIN/s: PTR2 family proton/oligopeptide symporter, conserved site (InterPro:IPR018456), Oligopeptide transporter (InterPro:IPR000109), Major facilitator superfamily, general substrate transporter (InterPro:IPR016196); BEST Arabidopsis thaliana p…
AT1G72270.2	1439	0	14	0.001	0.251862	7.97649	Up	4.26016e-05	0.00019487	LOCATED IN: mitochondrion; EXPRESSED IN: shoot apex, embryo, flower, seed; EXPRESSED DURING: petal differentiation and expansion stage, E expanded cotyledon stage, D bilateral stage; BEST Arabidopsis thaliana protein match is: PIF / Ping-Pong family of plant transposases (TAIR:AT3G55350.1).
AT1G72280.1	1763	172	61	2.40877	0.895721	-1.42717	Down	1.82944e-12	1.70457e-11	endoplasmic reticulum oxidoreductin	ENDOPLASMIC RETICULUM OXIDOREDUCTINS 1 (ERO1)	ENDOPLASMIC RETICULUM OXIDOREDUCTINS 1 (AERO1);ENDOPLASMIC RETICULUM OXIDOREDUCTINS 1 (ERO1)
AT1G72540.1	1353	55	16	1.00365	0.306138	-1.713	Down	6.1682e-06	3.14239e-05	Protein kinase superfamily protein; FUNCTIONS IN: protein serine/threonine kinase activity, protein kinase activity, kinase activity, ATP binding; INVOLVED IN: protein amino acid phosphorylation; LOCATED IN: chloroplast; EXPRESSED IN: stem, stamen; EXPRESSED DURING: 4 anthesis; CONTAINS InterPro DOMAIN/s: Protein kinase, ATP binding site (InterPro:IPR017441), Protein kinase, catalytic domain (Int…
AT1G72650.1	2403	8	39	0.0821967	0.420152	2.35376	Up	1.51231e-06	8.33827e-06	Arabidopsis thaliana myb family transcription factor (At1g72650)	TRF-LIKE 6 (TRFL6)	TRF-LIKE 6 (TRFL6)
AT1G72680.1	1322	75	26	1.40071	0.50914	-1.46002	Down	2.4189e-06	1.30227e-05	cinnamyl-alcohol dehydrogenase (CAD1); FUNCTIONS IN: oxidoreductase activity, oxidoreductase activity, acting on the CH-OH group of donors, NAD or NADP as acceptor, zinc ion binding, cofactor binding; INVOLVED IN: lignin biosynthetic process; EXPRESSED IN: 25 plant structures; EXPRESSED DURING: 13 growth stages; CONTAINS InterPro DOMAIN/s: GroES-like (InterPro:IPR011032), D-isomer specific 2-hydr…	CINNAMYL-ALCOHOL DEHYDROGENASE (CAD1)	CINNAMYL-ALCOHOL DEHYDROGENASE (CAD1);CINNAMYL ALCOHOL DEHYDROGENASE 1 (ATCAD1)
AT1G72690.1	507	21	58	1.02266	2.96152	1.53402	Up	9.828e-06	4.89405e-05	unknown protein; BEST Arabidopsis thaliana protein match is: unknown protein (TAIR:AT1G17490.1); Has 59 Blast hits to 45 proteins in 9 species: Archae - 0; Bacteria - 0; Metazoa - 0; Fungi - 0; Plants - 59; Viruses - 0; Other Eukaryotes - 0 (source: NCBI BLink).
AT1G72890.1	1317	20	2	0.374941	0.0393133	-3.25357	Down	0.000103371	0.00044563	Disease resistance protein (TIR-NBS class); FUNCTIONS IN: transmembrane receptor activity, ATP binding; INVOLVED IN: signal transduction, defense response, apoptosis, innate immune response; LOCATED IN: intrinsic to membrane; EXPRESSED IN: 20 plant structures; EXPRESSED DURING: 12 growth stages; CONTAINS InterPro DOMAIN/s: NB-ARC (InterPro:IPR002182), Disease resistance protein (InterPro:IPR00076…
AT1G72900.1	1363	276	41	4.99956	0.778723	-2.68262	Down	8.70474e-42	2.24468e-40	Toll-Interleukin-Resistance (TIR) domain-containing protein; FUNCTIONS IN: transmembrane receptor activity, ATP binding; INVOLVED IN: signal transduction, defense response, apoptosis, innate immune response; LOCATED IN: intrinsic to membrane; EXPRESSED IN: 20 plant structures; EXPRESSED DURING: 10 growth stages; CONTAINS InterPro DOMAIN/s: NB-ARC (InterPro:IPR002182), Toll-Interleukin receptor (I…
AT1G72930.1	872	632	247	17.8945	7.3329	-1.28706	Down	6.63182e-36	1.47539e-34	Toll/interleukin-1 receptor-like protein (TIR) mRNA,	TOLL/INTERLEUKIN-1 RECEPTOR-LIKE (TIR)	TOLL/INTERLEUKIN-1 RECEPTOR-LIKE (TIR)
AT1G72950.1	1306	12	51	0.226859	1.01093	2.15582	Up	1.71709e-07	1.05144e-06	Disease resistance protein (TIR-NBS class); FUNCTIONS IN: transmembrane receptor activity, ATP binding; INVOLVED IN: signal transduction, apoptosis, defense response, innate immune response; LOCATED IN: intrinsic to membrane; EXPRESSED IN: stem, root; CONTAINS InterPro DOMAIN/s: NB-ARC (InterPro:IPR002182), Disease resistance protein (InterPro:IPR000767), Toll-Interleukin receptor (InterPro:IPR00…
AT1G73120.1	574	6	119	0.258082	5.36698	4.37821	Up	7.87574e-30	1.50647e-28	unknown protein; FUNCTIONS IN: molecular_function unknown; INVOLVED IN: response to oxidative stress; EXPRESSED IN: root, cultured cell; Has 36 Blast hits to 36 proteins in 8 species: Archae - 0; Bacteria - 0; Metazoa - 0; Fungi - 0; Plants - 36; Viruses - 0; Other Eukaryotes - 0 (source: NCBI BLink).
AT1G73170.1	2076	14	44	0.166502	0.548682	1.72043	Up	3.0263e-05	0.000141109	P-loop containing nucleoside triphosphate hydrolases superfamily protein; FUNCTIONS IN: nucleoside-triphosphatase activity, ATP-dependent peptidase activity, nucleotide binding, serine-type endopeptidase activity, ATP binding; INVOLVED IN: proteolysis; LOCATED IN: chloroplast; EXPRESSED IN: 23 plant structures; EXPRESSED DURING: 15 growth stages; CONTAINS InterPro DOMAIN/s: ATPase, AAA+ type, cor…
AT1G73260.1	917	0	241	0.001	6.80367	12.7321	Up	8.56006e-76	3.87317e-74	Encodes a trypsin inhibitor involved in modulating programmed cell death in plant-pathogen interactions.	KUNITZ TRYPSIN INHIBITOR 1 (KTI1)	KUNITZ TRYPSIN INHIBITOR 1 (KTI1);ARABIDOPSIS THALIANA KUNITZ TRYPSIN INHIBITOR 1 (ATKTI1)
AT1G73430.1	3035	83	35	0.675208	0.298541	-1.1774	Down	2.60766e-05	0.00012281	sec34-like family protein; FUNCTIONS IN: molecular_function unknown; INVOLVED IN: intracellular protein transport; LOCATED IN: chloroplast, membrane, cis-Golgi network; EXPRESSED IN: 21 plant structures; EXPRESSED DURING: 13 growth stages; CONTAINS InterPro DOMAIN/s: Sec34-like protein (InterPro:IPR007265); Has 353 Blast hits to 340 proteins in 172 species: Archae - 0; Bacteria - 4; Metazoa - 117…
AT1G73490.1	1076	73	0	1.67505	0.001	-10.71	Down	5.98602e-22	8.8194e-21	RNA-binding (RRM/RBD/RNP motifs) family protein; FUNCTIONS IN: RNA binding, nucleotide binding, nucleic acid binding; INVOLVED IN: biological_process unknown; LOCATED IN: cellular_component unknown; EXPRESSED IN: 22 plant structures; EXPRESSED DURING: 13 growth stages; CONTAINS InterPro DOMAIN/s: RNA recognition motif, RNP-1 (InterPro:IPR000504), Nucleotide-binding, alpha-beta plait (InterPro:IPR…
AT1G73490.2	1116	32	0	0.707952	0.001	-9.46751	Down	5.04124e-10	3.89168e-09	RNA-binding (RRM/RBD/RNP motifs) family protein; FUNCTIONS IN: RNA binding, nucleotide binding, nucleic acid binding; INVOLVED IN: biological_process unknown; LOCATED IN: cellular_component unknown; EXPRESSED IN: 22 plant structures; EXPRESSED DURING: 13 growth stages; CONTAINS InterPro DOMAIN/s: RNA recognition motif, RNP-1 (InterPro:IPR000504), Nucleotide-binding, alpha-beta plait (InterPro:IPR…
AT1G73650.2	1272	50	14	0.970513	0.284929	-1.76815	Down	1.07343e-05	5.30979e-05	FUNCTIONS IN: oxidoreductase activity, acting on the CH-CH group of donors; INVOLVED IN: lipid metabolic process; LOCATED IN: plasma membrane, vacuole; EXPRESSED IN: 24 plant structures; EXPRESSED DURING: 13 growth stages; CONTAINS InterPro DOMAIN/s: 3-oxo-5-alpha-steroid 4-dehydrogenase, C-terminal (InterPro:IPR001104), Protein of unknown function DUF1295 (InterPro:IPR010721); BEST Arabidopsis t…
AT1G73650.4	1153	34	8	0.728061	0.179621	-2.01911	Down	7.95436e-05	0.000349848	FUNCTIONS IN: oxidoreductase activity, acting on the CH-CH group of donors; INVOLVED IN: lipid metabolic process; LOCATED IN: plasma membrane; EXPRESSED IN: 24 plant structures; EXPRESSED DURING: 13 growth stages; CONTAINS InterPro DOMAIN/s: 3-oxo-5-alpha-steroid 4-dehydrogenase, C-terminal (InterPro:IPR001104), Protein of unknown function DUF1295 (InterPro:IPR010721); BEST Arabidopsis thaliana p…
AT1G73805.1	1690	1085	146	15.8512	2.23646	-2.8253	Down	1.95202e-168	1.98475e-166	Encodes SAR Deficient 1 (SARD1), a key regulator for ICS1 (Isochorismate Synthase 1) induction and salicylic acid (SA) synthesis.	SAR DEFICIENT 1 (SARD1)	SAR DEFICIENT 1 (SARD1)
AT1G73810.1	1452	87	2	1.47935	0.0356581	-5.37459	Down	4.95454e-23	7.5278e-22	Core-2/I-branching beta-1,6-N-acetylglucosaminyltransferase family protein; CONTAINS InterPro DOMAIN/s: Core-2/I-Branching enzyme (InterPro:IPR021141); BEST Arabidopsis thaliana protein match is: Core-2/I-branching beta-1,6-N-acetylglucosaminyltransferase family protein (TAIR:AT1G68390.1); Has 580 Blast hits to 580 proteins in 21 species: Archae - 0; Bacteria - 5; Metazoa - 0; Fungi - 0; Plants -…
AT1G73860.1	3460	0	37	0.001	0.276835	8.11288	Up	2.92616e-12	2.67974e-11	P-loop containing nucleoside triphosphate hydrolases superfamily protein; FUNCTIONS IN: microtubule motor activity, ATP binding; INVOLVED IN: microtubule-based movement; LOCATED IN: chloroplast; EXPRESSED IN: petal, sepal, male gametophyte, flower, pollen tube; EXPRESSED DURING: L mature pollen stage, M germinated pollen stage, 4 anthesis, petal differentiation and expansion stage; CONTAINS Inter…
AT1G73880.1	1824	48	117	0.649733	1.66057	1.35376	Up	9.67812e-09	6.68395e-08	UDP-glucosyl transferase 89B1 (UGT89B1); FUNCTIONS IN: in 7 functions; INVOLVED IN: metabolic process; LOCATED IN: cellular_component unknown; CONTAINS InterPro DOMAIN/s: UDP-glucuronosyl/UDP-glucosyltransferase (InterPro:IPR002213); BEST Arabidopsis thaliana protein match is: UDP-Glycosyltransferase superfamily protein (TAIR:AT1G51210.1); Has 6052 Blast hits to 5982 proteins in 308 species: Arch…	UDP-GLUCOSYL TRANSFERASE 89B1 (UGT89B1)	UDP-GLUCOSYL TRANSFERASE 89B1 (UGT89B1)
AT1G74010.1	1348	24	0	0.439582	0.001	-8.77999	Down	1.07015e-07	6.69557e-07	Calcium-dependent phosphotriesterase superfamily protein; FUNCTIONS IN: strictosidine synthase activity; INVOLVED IN: biosynthetic process; LOCATED IN: plant-type cell wall; EXPRESSED IN: 11 plant structures; EXPRESSED DURING: L mature pollen stage, M germinated pollen stage, 4 anthesis, C globular stage, petal differentiation and expansion stage; CONTAINS InterPro DOMAIN/s: Strictosidine synthas…
AT1G74210.1	1417	531	221	9.25216	4.03755	-1.19631	Down	2.59692e-27	4.57472e-26	Encodes a member of the glycerophosphodiester phosphodiesterase (GDPD) family.	GLYCEROPHOSPHODIESTER PHOSPHODIESTERASE 5 (GDPD5)	(AtGDPD5);GLYCEROPHOSPHODIESTER PHOSPHODIESTERASE 5 (GDPD5)
AT1G74290.1	1116	58	122	1.28316	2.83003	1.14111	Up	3.01228e-07	1.79882e-06	alpha/beta-Hydrolases superfamily protein; CONTAINS InterPro DOMAIN/s: Alpha/beta hydrolase fold-1 (InterPro:IPR000073); BEST Arabidopsis thaliana protein match is: alpha/beta-Hydrolases superfamily protein (TAIR:AT1G74280.1); Has 668 Blast hits to 667 proteins in 139 species: Archae - 8; Bacteria - 246; Metazoa - 0; Fungi - 56; Plants - 310; Viruses - 0; Other Eukaryotes - 48 (source: NCBI BLink…
AT1G74360.1	3592	329	84	2.2614	0.605394	-1.90127	Down	4.62686e-33	9.68129e-32	Leucine-rich repeat protein kinase family protein; FUNCTIONS IN: protein serine/threonine kinase activity, protein kinase activity, ATP binding; INVOLVED IN: transmembrane receptor protein tyrosine kinase signaling pathway, protein amino acid phosphorylation; LOCATED IN: mitochondrion; EXPRESSED IN: 15 plant structures; EXPRESSED DURING: 9 growth stages; CONTAINS InterPro DOMAIN/s: Protein kinase…
AT1G74460.1	1326	49	0	0.91237	0.001	-9.83347	Down	5.72612e-15	6.22448e-14	GDSL-like Lipase/Acylhydrolase superfamily protein; FUNCTIONS IN: hydrolase activity, acting on ester bonds, carboxylesterase activity; INVOLVED IN: lipid metabolic process; LOCATED IN: endomembrane system; EXPRESSED IN: shoot, hypocotyl, root, flower, carpel; EXPRESSED DURING: petal differentiation and expansion stage; CONTAINS InterPro DOMAIN/s: Lipase, GDSL (InterPro:IPR001087); BEST Arabidops…
AT1G74670.1	654	3626	7740	136.889	306.379	1.16231	Up	0	0	Gibberellin-regulated family protein; FUNCTIONS IN: molecular_function unknown; INVOLVED IN: in 6 processes; LOCATED IN: endomembrane system; EXPRESSED IN: 21 plant structures; EXPRESSED DURING: 13 growth stages; CONTAINS InterPro DOMAIN/s: Gibberellin regulated protein (InterPro:IPR003854); BEST Arabidopsis thaliana protein match is: GAST1 protein homolog 4 (TAIR:AT5G15230.1); Has 479 Blast hits…	GA-STIMULATED ARABIDOPSIS 6 (GASA6)	GA-STIMULATED ARABIDOPSIS 6 (GASA6)
AT1G74710.1	2056	151	32	1.81331	0.402923	-2.17005	Down	1.09667e-18	1.42636e-17	Encodes a protein with isochorismate synthase activity. Mutants fail to accumulate salicylic acid. Its function may be redundant with that of ICS2 (AT1G18870).	ENHANCED DISEASE SUSCEPTIBILITY TO ERYSIPHE ORONTII 16 (EDS16)	ARABIDOPSIS ISOCHORISMATE SYNTHASE 1 (ATICS1);ENHANCED DISEASE SUSCEPTIBILITY TO ERYSIPHE ORONTII 16 (EDS16);ISOCHORISMATE SYNTHASE 1 (ICS1);SALICYLIC ACID INDUCTION DEFICIENT 2 (SID2)
AT1G75040.1	980	931	60	23.4554	1.58497	-3.88739	Down	4.36368e-193	5.07344e-191	Thaumatin-like protein involved in response to pathogens. mRNA level of the PR-5 gene (At1g75040)is significantly changed after cutting the inflorescence stem indicating the existence of a network of signal transducing pathways as other stress-regulated genes (At5g01410, At3g17800, At1g29930)do not response to the treatment.	PATHOGENESIS-RELATED GENE 5 (PR5)	(PR-5);PATHOGENESIS-RELATED GENE 5 (PR5)
AT1G75240.1	1608	24	84	0.368505	1.35235	1.87571	Up	7.87876e-10	5.9871e-09	Encodes a zinc finger-homeodomain transcription factor ZHD5. Nuclear import and DNA binding of the ZHD5 transcription factor is modulated by a competitive peptide inhibitor MIF1 (AT1G74660).	HOMEOBOX PROTEIN 33 (HB33)	ZINC-FINGER HOMEODOMAIN 5 (ZHD5);HOMEOBOX PROTEIN 33 (HB33);HOMEOBOX PROTEIN 33 (AtHB33)
AT1G75260.1	1633	24	55	0.362864	0.87191	1.26475	Up	0.000200858	0.000823669	oxidoreductases, acting on NADH or NADPH; FUNCTIONS IN: oxidoreductase activity, acting on NADH or NADPH; LOCATED IN: chloroplast; Has 10100 Blast hits to 7713 proteins in 844 species: Archae - 18; Bacteria - 1249; Metazoa - 3819; Fungi - 1280; Plants - 459; Viruses - 67; Other Eukaryotes - 3208 (source: NCBI BLink).
AT1G75440.1	784	262	117	8.25094	3.86336	-1.0947	Down	1.48264e-12	1.39211e-11	ubiquitin-conjugating enzyme 16 (UBC16); FUNCTIONS IN: ubiquitin-protein ligase activity, small conjugating protein ligase activity; INVOLVED IN: ubiquitin-dependent protein catabolic process; EXPRESSED IN: 21 plant structures; EXPRESSED DURING: 13 growth stages; CONTAINS InterPro DOMAIN/s: Ubiquitin-conjugating enzyme/RWD-like (InterPro:IPR016135), Ubiquitin-conjugating enzyme, E2 (InterPro:IPR0…	UBIQUITIN-CONJUGATING ENZYME 16 (UBC16)	UBIQUITIN-CONJUGATING ENZYME 16 (UBC16)
AT1G75490.1	1205	72	9	1.47524	0.193353	-2.93164	Down	6.1679e-13	5.96945e-12	encodes a member of the DREB subfamily A-2 of ERF/AP2 transcription factor family. The protein contains one AP2 domain. There are eight members in this subfamily including DREB2A AND DREB2B that are involved in response to drought.
AT1G75500.1	1817	348	155	4.72871	2.20837	-1.09846	Down	2.8018e-16	3.24763e-15	An Arabidopsis thaliana homolog of Medicago truncatula NODULIN21 (MtN21). The gene encodes a plant-specific, predicted integral membrane protein and is a member of the Plant-Drug/Metabolite Exporter (P-DME) family (Transporter Classification number: TC 2.A.7.3) and the nodulin MtN21-like transporter family.	WALLS ARE THIN 1 (WAT1)	WALLS ARE THIN 1 (WAT1)
AT1G75750.1	667	9759	3617	361.242	140.384	-1.36358	Down	0	0	GA-responsive GAST1 protein homolog regulated by BR and GA antagonistically. Possibly involved in cell elongation based on expression data	GAST1 PROTEIN HOMOLOG 1 (GASA1)	GAST1 PROTEIN HOMOLOG 1 (GASA1)
AT1G75780.1	1619	133	294	2.02826	4.70106	1.21274	Up	6.15758e-17	7.36074e-16	beta tubulin gene downregulated by phytochrome A (phyA)-mediated far-red light high-irradiance and the phytochrome B (phyB)-mediated red light high-irradiance responses	TUBULIN BETA-1 CHAIN (TUB1)	TUBULIN BETA-1 CHAIN (TUB1)
AT1G75900.1	1409	239	767	4.18799	14.0922	1.75057	Up	7.5393e-71	3.18497e-69	GDSL-like Lipase/Acylhydrolase superfamily protein; CONTAINS InterPro DOMAIN/s: Lipase, GDSL, active site (InterPro:IPR008265), Lipase, GDSL (InterPro:IPR001087); BEST Arabidopsis thaliana protein match is: SGNH hydrolase-type esterase superfamily protein (TAIR:AT1G75880.2); Has 3444 Blast hits to 3405 proteins in 204 species: Archae - 0; Bacteria - 282; Metazoa - 0; Fungi - 26; Plants - 3125; Vi…
AT1G75960.1	1842	164	61	2.19823	0.857305	-1.35846	Down	3.41102e-11	2.8847e-10	AMP-dependent synthetase and ligase family protein; FUNCTIONS IN: catalytic activity; INVOLVED IN: metabolic process; EXPRESSED IN: 18 plant structures; EXPRESSED DURING: 10 growth stages; CONTAINS InterPro DOMAIN/s: AMP-binding, conserved site (InterPro:IPR020845), AMP-dependent synthetase/ligase (InterPro:IPR000873); BEST Arabidopsis thaliana protein match is: acyl activating enzyme 5 (TAIR:AT5…
AT1G76040.2	1945	117	38	1.4852	0.505777	-1.55408	Down	6.34026e-10	4.84414e-09	member of Calcium Dependent Protein Kinase	CALCIUM-DEPENDENT PROTEIN KINASE 29 (CPK29)	CALCIUM-DEPENDENT PROTEIN KINASE 29 (CPK29)
AT1G76200.1	559	383	35	16.9163	1.62088	-3.38356	Down	7.6087e-72	3.29764e-70	unknown protein; Has 96 Blast hits to 96 proteins in 48 species: Archae - 0; Bacteria - 0; Metazoa - 0; Fungi - 47; Plants - 38; Viruses - 0; Other Eukaryotes - 11 (source: NCBI BLink).
AT1G76280.1	2781	18	47	0.159805	0.437514	1.45302	Up	0.000135223	0.000572878	Tetratricopeptide repeat (TPR)-like superfamily protein; FUNCTIONS IN: molecular_function unknown; INVOLVED IN: biological_process unknown; LOCATED IN: mitochondrion; EXPRESSED IN: stem; CONTAINS InterPro DOMAIN/s: Pentatricopeptide repeat (InterPro:IPR002885); BEST Arabidopsis thaliana protein match is: genomes uncoupled 1 (TAIR:AT2G31400.1); Has 14296 Blast hits to 5357 proteins in 164 species:…
AT1G76530.1	1441	41	121	0.702487	2.17379	1.62967	Up	2.11932e-11	1.82286e-10	Auxin efflux carrier family protein; FUNCTIONS IN: auxin:hydrogen symporter activity; INVOLVED IN: auxin polar transport, transmembrane transport; LOCATED IN: endomembrane system, integral to membrane; EXPRESSED IN: 13 plant structures; EXPRESSED DURING: 7 growth stages; CONTAINS InterPro DOMAIN/s: Auxin efflux carrier (InterPro:IPR004776); BEST Arabidopsis thaliana protein match is: Auxin efflux…
AT1G76590.1	1235	42	13	0.839655	0.272503	-1.62352	Down	0.000149681	0.000630632	PLATZ transcription factor family protein; CONTAINS InterPro DOMAIN/s: Protein of unknown function DUF597 (InterPro:IPR006734); BEST Arabidopsis thaliana protein match is: PLATZ transcription factor family protein (TAIR:AT1G21000.1); Has 404 Blast hits to 404 proteins in 27 species: Archae - 0; Bacteria - 0; Metazoa - 2; Fungi - 0; Plants - 402; Viruses - 0; Other Eukaryotes - 0 (source: NCBI BLi…
AT1G76680.1	1451	402	90	6.84033	1.60572	-2.09084	Down	3.88472e-45	1.06001e-43	Encodes a member of an alpha/beta barrel fold family of FMN-containing oxidoreductases. One of the closely related 12-oxophytodienoic acid reductases. This enzyme is not expected to participate in jasmonic acid biosynthesis because during in vitro assays, it shows very little activity with the naturally occurring OPDA isomer. Shows activity towards 2,4,6-trinitrotoluene. Expressed predominately i…	12-OXOPHYTODIENOATE REDUCTASE 1 (OPR1)	12-OXOPHYTODIENOATE REDUCTASE 1 (OPR1);ARABIDOPSIS 12-OXOPHYTODIENOATE REDUCTASE 1 (ATOPR1)
AT1G76720.1	4156	48	267	0.285157	1.66315	2.54409	Up	1.62505e-40	4.0499e-39	eukaryotic translation initiation factor 2 (eIF-2) family protein; FUNCTIONS IN: GTP binding, GTPase activity, translation initiation factor activity; INVOLVED IN: translational initiation; LOCATED IN: cellular_component unknown; EXPRESSED IN: guard cell, cultured cell; CONTAINS InterPro DOMAIN/s: Small GTP-binding protein (InterPro:IPR005225), Translation elongation factor EFTu/EF1A, domain 2 (I…
AT1G76790.1	1316	48	2	0.900541	0.0393432	-4.51661	Down	3.5445e-12	3.22174e-11	O-methyltransferase family protein; FUNCTIONS IN: methyltransferase activity, O-methyltransferase activity, protein dimerization activity; LOCATED IN: cytosol; EXPRESSED IN: 19 plant structures; EXPRESSED DURING: 13 growth stages; CONTAINS InterPro DOMAIN/s: Winged helix-turn-helix transcription repressor DNA-binding (InterPro:IPR011991), Plant methyltransferase dimerisation (InterPro:IPR012967),…	INDOLE GLUCOSINOLATE O-METHYLTRANSFERASE 5 (IGMT5)	INDOLE GLUCOSINOLATE O-METHYLTRANSFERASE 5 (IGMT5)
AT1G76820.1	3858	15	52	0.0959947	0.348928	1.8619	Up	1.61484e-06	8.85973e-06	eukaryotic translation initiation factor 2 (eIF-2) family protein; FUNCTIONS IN: GTP binding, GTPase activity; INVOLVED IN: biological_process unknown; LOCATED IN: cellular_component unknown; EXPRESSED IN: sperm cell, male gametophyte; EXPRESSED DURING: M germinated pollen stage; CONTAINS InterPro DOMAIN/s: Small GTP-binding protein (InterPro:IPR005225), Translation elongation factor EFTu/EF1A, d…
AT1G76960.1	388	377	0	23.9899	0.001	-14.5501	Down	2.2629e-110	1.45113e-108	unknown protein; FUNCTIONS IN: molecular_function unknown; INVOLVED IN: biological_process unknown; LOCATED IN: endomembrane system; EXPRESSED IN: 9 plant structures; EXPRESSED DURING: 8 growth stages; Has 8 Blast hits to 8 proteins in 2 species: Archae - 0; Bacteria - 0; Metazoa - 0; Fungi - 0; Plants - 8; Viruses - 0; Other Eukaryotes - 0 (source: NCBI BLink).
AT1G76970.1	1761	541	92	7.58501	1.35246	-2.48757	Down	5.83986e-74	2.58978e-72	Target of Myb protein 1; FUNCTIONS IN: protein transporter activity; INVOLVED IN: intracellular protein transport, intra-Golgi vesicle-mediated transport; LOCATED IN: Golgi stack, intracellular; EXPRESSED IN: 21 plant structures; EXPRESSED DURING: 13 growth stages; CONTAINS InterPro DOMAIN/s: VHS (InterPro:IPR002014), Target of Myb protein 1 (InterPro:IPR014645), GAT (InterPro:IPR004152), VHS sub…
AT1G76980.1	974	19	0	0.481629	0.001	-8.91178	Down	3.04622e-06	1.61497e-05	BEST Arabidopsis thaliana protein match is: embryo defective 2170 (TAIR:AT1G21390.1); Has 65 Blast hits to 65 proteins in 23 species: Archae - 0; Bacteria - 8; Metazoa - 1; Fungi - 8; Plants - 40; Viruses - 3; Other Eukaryotes - 5 (source: NCBI BLink).
AT1G77210.2	1722	26	4	0.372785	0.0601343	-2.63208	Down	5.847e-05	0.00026234	AtSTP14 belongs to the family of sugar transport proteins (AtSTPs)in volved in monosaccharide transport. Heterologous expression in yeast revealed that AtSTP14 is the transporter specifc for galactose and does not transport other monosaccharides such as glucose or fructose.	SUGAR TRANSPORT PROTEIN 14 (STP14)	SUGAR TRANSPORT PROTEIN 14 (STP14)
AT1G77270.1	2520	26	68	0.254736	0.69856	1.45538	Up	4.0564e-06	2.11736e-05	unknown protein; BEST Arabidopsis thaliana protein match is: unknown protein (TAIR:AT3G07730.1); Has 428 Blast hits to 388 proteins in 92 species: Archae - 0; Bacteria - 31; Metazoa - 189; Fungi - 10; Plants - 97; Viruses - 0; Other Eukaryotes - 101 (source: NCBI BLink).
AT1G77350.1	813	17	0	0.51627	0.001	-9.01198	Down	1.16276e-05	5.71883e-05	unknown protein; FUNCTIONS IN: molecular_function unknown; INVOLVED IN: biological_process unknown; LOCATED IN: endomembrane system; EXPRESSED IN: 23 plant structures; EXPRESSED DURING: 13 growth stages; CONTAINS InterPro DOMAIN/s: Protein of unknown function KRTCAP2 (InterPro:IPR018614); Has 141 Blast hits to 141 proteins in 57 species: Archae - 0; Bacteria - 0; Metazoa - 96; Fungi - 0; Plants -…
AT1G77370.1	620	645	236	25.6854	9.85407	-1.38216	Down	1.2009e-40	2.99843e-39	Glutaredoxin family protein; FUNCTIONS IN: electron carrier activity, arsenate reductase (glutaredoxin) activity, protein disulfide oxidoreductase activity; INVOLVED IN: cell redox homeostasis; LOCATED IN: endomembrane system; EXPRESSED IN: 22 plant structures; EXPRESSED DURING: 13 growth stages; CONTAINS InterPro DOMAIN/s: Thioredoxin fold (InterPro:IPR012335), Glutaredoxin (InterPro:IPR002109),…
AT1G77400.1	1054	43	89	1.00727	2.18597	1.11782	Up	1.7175e-05	8.27675e-05	CONTAINS InterPro DOMAIN/s: Protein of unknown function DUF688 (InterPro:IPR007789); BEST Arabidopsis thaliana protein match is: hydroxyproline-rich glycoprotein family protein (TAIR:AT1G21695.1); Has 328 Blast hits to 314 proteins in 61 species: Archae - 0; Bacteria - 12; Metazoa - 130; Fungi - 28; Plants - 92; Viruses - 10; Other Eukaryotes - 56 (source: NCBI BLink).
AT1G77450.1	1117	207	76	4.57547	1.76139	-1.3772	Down	5.11296e-14	5.28715e-13	NAC domain containing protein 32 (NAC032); FUNCTIONS IN: sequence-specific DNA binding transcription factor activity; INVOLVED IN: multicellular organismal development, regulation of transcription; LOCATED IN: cellular_component unknown; EXPRESSED IN: 16 plant structures; EXPRESSED DURING: LP.06 six leaves visible, LP.04 four leaves visible, 4 anthesis, petal differentiation and expansion stage, …	NAC DOMAIN CONTAINING PROTEIN 32 (NAC032)	NAC DOMAIN CONTAINING PROTEIN 32 (anac032);NAC DOMAIN CONTAINING PROTEIN 32 (NAC032)
AT1G77500.1	3158	491	209	3.83873	1.71328	-1.16387	Down	2.3288e-24	3.72455e-23	Protein of unknown function (DUF630 and DUF632); INVOLVED IN: N-terminal protein myristoylation; EXPRESSED IN: 20 plant structures; EXPRESSED DURING: 11 growth stages; CONTAINS InterPro DOMAIN/s: Protein of unknown function DUF630 (InterPro:IPR006868), Protein of unknown function DUF632 (InterPro:IPR006867); BEST Arabidopsis thaliana protein match is: Protein of unknown function (DUF630 and DUF63…
AT1G77640.1	939	62	25	1.63021	0.689239	-1.24199	Down	0.000154847	0.000650653	encodes a member of the DREB subfamily A-5 of ERF/AP2 transcription factor family. The protein contains one AP2 domain. There are 15 members in this subfamily including RAP2.1, RAP2.9 and RAP2.10.
AT1G77810.2	1462	71	12	1.19903	0.212485	-2.49643	Down	5.68958e-11	4.72207e-10	Galactosyltransferase family protein; FUNCTIONS IN: transferase activity, transferring glycosyl groups, beta-1,3-galactosyltransferase activity; INVOLVED IN: protein amino acid glycosylation; LOCATED IN: Golgi apparatus; EXPRESSED IN: 20 plant structures; EXPRESSED DURING: 13 growth stages; CONTAINS InterPro DOMAIN/s: Glycosyl transferase, family 31 (InterPro:IPR002659); BEST Arabidopsis thaliana…
AT1G78090.1	1400	18	60	0.317441	1.10948	1.80532	Up	4.40636e-07	2.58911e-06	homologous to the C-terminal part of microbial trehalose-6-phosphate phosphatases	TREHALOSE-6-PHOSPHATE PHOSPHATASE B (TPPB)	TREHALOSE-6-PHOSPHATE PHOSPHATASE B (TPPB);ARABIDOPSIS THALIANA TREHALOSE-6-PHOSPHATE PHOSPHATASE B (ATTPPB)
AT1G78260.1	1530	43	102	0.693898	1.72585	1.31452	Up	1.66307e-07	1.02024e-06	RNA-binding (RRM/RBD/RNP motifs) family protein; FUNCTIONS IN: RNA binding, nucleotide binding, nucleic acid binding; INVOLVED IN: biological_process unknown; LOCATED IN: cellular_component unknown; EXPRESSED IN: 21 plant structures; EXPRESSED DURING: 11 growth stages; CONTAINS InterPro DOMAIN/s: RNA recognition motif, RNP-1 (InterPro:IPR000504), Nucleotide-binding, alpha-beta plait (InterPro:IPR…
AT1G78410.1	660	72	5	2.69344	0.19612	-3.77964	Down	7.35716e-16	8.3576e-15	VQ motif-containing protein; CONTAINS InterPro DOMAIN/s: VQ (InterPro:IPR008889); BEST Arabidopsis thaliana protein match is: VQ motif-containing protein (TAIR:AT1G17147.1); Has 53 Blast hits to 53 proteins in 9 species: Archae - 0; Bacteria - 0; Metazoa - 0; Fungi - 0; Plants - 53; Viruses - 0; Other Eukaryotes - 0 (source: NCBI BLink).
AT1G78450.1	859	355	1554	10.2036	46.8331	2.19845	Up	3.41622e-191	3.88737e-189	SOUL heme-binding family protein; FUNCTIONS IN: binding; INVOLVED IN: biological_process unknown; LOCATED IN: endomembrane system; EXPRESSED IN: 13 plant structures; EXPRESSED DURING: 9 growth stages; CONTAINS InterPro DOMAIN/s: SOUL haem-binding protein (InterPro:IPR006917); BEST Arabidopsis thaliana protein match is: SOUL heme-binding family protein (TAIR:AT1G17100.1); Has 640 Blast hits to 629…
AT1G78460.1	918	1027	298	27.6214	8.40367	-1.7167	Down	8.079e-87	4.21132e-85	SOUL heme-binding family protein; FUNCTIONS IN: binding; INVOLVED IN: biological_process unknown; LOCATED IN: endomembrane system; EXPRESSED IN: 21 plant structures; EXPRESSED DURING: 13 growth stages; CONTAINS InterPro DOMAIN/s: SOUL haem-binding protein (InterPro:IPR006917); BEST Arabidopsis thaliana protein match is: SOUL heme-binding family protein (TAIR:AT1G17100.1); Has 1017 Blast hits to 9…
AT1G78620.1	2029	238	112	2.8961	1.429	-1.01911	Down	2.00894e-10	1.60122e-09	Protein of unknown function DUF92, transmembrane; LOCATED IN: chloroplast, chloroplast inner membrane, chloroplast envelope; EXPRESSED IN: 22 plant structures; EXPRESSED DURING: 13 growth stages; CONTAINS InterPro DOMAIN/s: Protein of unknown function DUF92, transmembrane (InterPro:IPR002794); Has 865 Blast hits to 865 proteins in 301 species: Archae - 133; Bacteria - 238; Metazoa - 78; Fungi - 6…
AT1G78730.1	1414	44	99	0.768284	1.81251	1.23828	Up	8.61874e-07	4.90683e-06	FBD, F-box, Skp2-like and Leucine Rich Repeat domains containing protein; CONTAINS InterPro DOMAIN/s: F-box domain, cyclin-like (InterPro:IPR001810), FBD (InterPro:IPR013596), F-box domain, Skp2-like (InterPro:IPR022364), FBD-like (InterPro:IPR006566), Leucine-rich repeat 2 (InterPro:IPR013101); BEST Arabidopsis thaliana protein match is: F-box/RNI-like superfamily protein (TAIR:AT1G69630.1); Has…
AT1G78750.1	1377	27	69	0.484115	1.29721	1.42199	Up	5.05686e-06	2.61003e-05	F-box/RNI-like superfamily protein; CONTAINS InterPro DOMAIN/s: FBD (InterPro:IPR013596), F-box domain, cyclin-like (InterPro:IPR001810), F-box domain, Skp2-like (InterPro:IPR022364), FBD-like (InterPro:IPR006566), Leucine-rich repeat 2 (InterPro:IPR013101); BEST Arabidopsis thaliana protein match is: F-box/RNI-like superfamily protein (TAIR:AT1G69630.1); Has 2149 Blast hits to 2093 proteins in 3…
AT1G78790.1	696	27	66	0.957796	2.45488	1.35786	Up	1.65189e-05	7.98357e-05	unknown protein; CONTAINS InterPro DOMAIN/s: Protein of unknown function DUF2008 (InterPro:IPR018552); Has 69 Blast hits to 69 proteins in 28 species: Archae - 0; Bacteria - 0; Metazoa - 33; Fungi - 0; Plants - 33; Viruses - 0; Other Eukaryotes - 3 (source: NCBI BLink).
AT1G78820.1	1690	2200	7657	32.1406	117.292	1.86763	Up	0	0	D-mannose binding lectin protein with Apple-like carbohydrate-binding domain; FUNCTIONS IN: sugar binding; LOCATED IN: apoplast; CONTAINS InterPro DOMAIN/s: Curculin-like (mannose-binding) lectin (InterPro:IPR001480), PAN-2 domain (InterPro:IPR013227), Apple-like (InterPro:IPR003609); BEST Arabidopsis thaliana protein match is: Curculin-like (mannose-binding) lectin family protein (TAIR:AT1G78830…
AT1G78850.1	1506	9751	3040	159.861	52.2569	-1.61312	Down	0	0	curculin-like (mannose-binding) lectin family protein, low similarity to ser/thr protein kinase from Zea mays (GI:2598067); contains Pfam lectin (probable mannose binding) domain PF01453 but not the protein kinase domain of the Z. mays protein
AT1G78860.1	1332	71	25	1.31605	0.485882	-1.43754	Down	5.82146e-06	2.98679e-05	curculin-like (mannose-binding) lectin family protein, low similarity to Ser/Thr protein kinase (Zea mays) GI:2598067; contains Pfam profile PF01453: Lectin (probable mannose binding) but not the protein kinase domain of the Z. mays protein
AT1G78870.3	1089	49	17	1.11093	0.404126	-1.45889	Down	0.00014774	0.000622747	UBC35/UBC13A encodes a protein that may play a role in DNA damage responses and error-free post-replicative DNA repair by participating in lysine-63-based polyubiquitination reactions. UBC35/UBC13A can form diubiquitin and triubiquitin chains in combination with MMZ1,2,3,4/(UEV1A,B,C,D) in vitro. It can also functionally complement an mms2 ubc13 mutation in budding yeast by increasing the double …	UBIQUITIN-CONJUGATING ENZYME 35 (UBC35)	UBIQUITIN CONJUGATING ENZYME 13A (UBC13A);UBIQUITIN-CONJUGATING ENZYME 35 (UBC35)
AT1G78930.1	2073	58	131	0.690792	1.63594	1.2438	Up	1.30463e-08	8.91796e-08	Mitochondrial transcription termination factor family protein; FUNCTIONS IN: molecular_function unknown; INVOLVED IN: biological_process unknown; LOCATED IN: chloroplast; EXPRESSED IN: 22 plant structures; EXPRESSED DURING: 13 growth stages; CONTAINS InterPro DOMAIN/s: Mitochodrial transcription termination factor-related (InterPro:IPR003690); BEST Arabidopsis thaliana protein match is: Mitochond…
AT1G78970.1	2642	22	93	0.205593	0.911266	2.14808	Up	1.5019e-12	1.40871e-11	Lupeol synthase. Converts oxidosqualene to multiple triterpene alcohols and a triterpene diols. This conversion proceeds through the formation of a 17&#946;-dammarenyl cation.	LUPEOL SYNTHASE 1 (LUP1)	LUPEOL SYNTHASE 1 (LUP1);ARABIDOPSIS THALIANA LUPEOL SYNTHASE 1 (ATLUP1)
AT1G79210.1	1061	159	38	3.69999	0.927179	-1.9966	Down	9.01974e-18	1.12289e-16	N-terminal nucleophile aminohydrolases (Ntn hydrolases) superfamily protein; FUNCTIONS IN: endopeptidase activity, threonine-type endopeptidase activity; INVOLVED IN: defense response to bacterium, ubiquitin-dependent protein catabolic process; LOCATED IN: proteasome core complex, proteasome complex; EXPRESSED IN: 24 plant structures; EXPRESSED DURING: 13 growth stages; CONTAINS InterPro DOMAIN/s…
AT1G79400.1	2352	17	0	0.178455	0.001	-7.47942	Down	1.16276e-05	5.72304e-05	member of Putative Na+/H+ antiporter family	CATION/H+ EXCHANGER 2 (CHX2)	CATION/H+ EXCHANGER 2 (CHX2);CATION/H+ EXCHANGER 2 (ATCHX2)
AT1G79440.1	2039	739	316	8.9484	4.01204	-1.15729	Down	1.54087e-35	3.39971e-34	Encodes a mitochondrial succinic semialdehyde dehydrogenase (SSADH). Nomenclature according to Kirch, et al (2004).	ALDEHYDE DEHYDROGENASE 5F1 (ALDH5F1)	ALDEHYDE DEHYDROGENASE 5F1 (ALDH5F1);SUCCINIC SEMIALDEHYDE DEHYDROGENASE 1 (SSADH1);SUCCINIC SEMIALDEHYDE DEHYDROGENASE (SSADH);ENLARGED FIL EXPRESSION DOMAIN 1 (ENF1)
AT1G79680.1	2549	29	0	0.280897	0.001	-8.1339	Down	3.75948e-09	2.70466e-08	Encodes a twin-domain, kinase-GC signaling molecule that may function in biotic stress responses that is critically dependent on the second messenger cGMP.	WALL ASSOCIATED KINASE (WAK)-LIKE 10 (WAKL10)	(ATWAKL10);WALL ASSOCIATED KINASE (WAK)-LIKE 10 (WAKL10)
AT1G80190.1	1437	147	40	2.52568	0.720607	-1.80939	Down	1.11839e-14	1.19341e-13	Similar to the PSF1 component of GINS complex, which in other organism was shown to be involved in the initiation of DNA replication.	PARTNER OF SLD FIVE 1 (PSF1)	PARTNER OF SLD FIVE 1 (PSF1)
AT1G80555.1	714	8	58	0.276637	2.10293	2.92634	Up	2.9607e-11	2.5174e-10	Isocitrate/isopropylmalate dehydrogenase family protein; FUNCTIONS IN: NAD or NADH binding, 3-isopropylmalate dehydrogenase activity, oxidoreductase activity, acting on the CH-OH group of donors, NAD or NADP as acceptor, magnesium ion binding; INVOLVED IN: oxidation reduction, leucine biosynthetic process; LOCATED IN: chloroplast, cytoplasm; CONTAINS InterPro DOMAIN/s: Isopropylmalate dehydrogena…
AT1G80810.1	2418	4	29	0.0408434	0.310482	2.92634	Up	3.27754e-06	1.72903e-05	Tudor/PWWP/MBT superfamily protein; FUNCTIONS IN: binding; INVOLVED IN: biological_process unknown; LOCATED IN: cellular_component unknown; EXPRESSED IN: 19 plant structures; EXPRESSED DURING: 6 growth stages; CONTAINS InterPro DOMAIN/s: Armadillo-type fold (InterPro:IPR016024); BEST Arabidopsis thaliana protein match is: Tudor/PWWP/MBT superfamily protein (TAIR:AT1G15940.1); Has 103106 Blast hit…
AT1G80830.1	1838	853	377	11.4583	5.30996	-1.10963	Down	3.25802e-38	7.67601e-37	Thought to be involved in iron homeostasis. Induced in leaves in response to iron deficiency. Transgenic plants accumulate toxic levels of iron. Gene complements yeast iron uptake mutants.	NATURAL RESISTANCE-ASSOCIATED MACROPHAGE PROTEIN 1 (NRAMP1)	(ATNRAMP1); (PMIT1);NATURAL RESISTANCE-ASSOCIATED MACROPHAGE PROTEIN 1 (NRAMP1)
AT1G80840.1	1195	426	49	8.80157	1.06151	-3.05164	Down	1.60101e-72	6.99551e-71	Pathogen-induced transcription factor. Binds W-box sequences in vitro. Forms protein complexes with itself and with WRKY40 and WRKY60. Coexpression with WRKY18 or WRKY60 made plants more susceptible to both P. syringae and B. cinerea. WRKY18, WRKY40, and WRKY60 have partially redundant roles in response to the hemibiotrophic bacterial pathogen Pseudomonas syringae and the necrotrophic fungal path…	WRKY DNA-BINDING PROTEIN 40 (WRKY40)	(ATWRKY40);WRKY DNA-BINDING PROTEIN 40 (WRKY40)
AT1G80940.1	1246	212	95	4.20084	1.97379	-1.08971	Down	2.3139e-10	1.83499e-09	unknown protein; Has 30201 Blast hits to 17322 proteins in 780 species: Archae - 12; Bacteria - 1396; Metazoa - 17338; Fungi - 3422; Plants - 5037; Viruses - 0; Other Eukaryotes - 2996 (source: NCBI BLink).
AT1G80940.2	1156	60	7	1.28148	0.15676	-3.03118	Down	2.62034e-11	2.24082e-10	unknown protein; Has 35333 Blast hits to 34131 proteins in 2444 species: Archae - 798; Bacteria - 22429; Metazoa - 974; Fungi - 991; Plants - 531; Viruses - 0; Other Eukaryotes - 9610 (source: NCBI BLink).
AT1G80980.1	1418	84	0	1.46259	0.001	-10.5143	Down	3.7813e-25	6.20342e-24	unknown protein; FUNCTIONS IN: molecular_function unknown; INVOLVED IN: biological_process unknown; LOCATED IN: mitochondrion; BEST Arabidopsis thaliana protein match is: unknown protein (TAIR:AT1G80700.1); Has 477 Blast hits to 341 proteins in 85 species: Archae - 2; Bacteria - 44; Metazoa - 78; Fungi - 37; Plants - 42; Viruses - 0; Other Eukaryotes - 274 (source: NCBI BLink).
AT2G01021.1	102	78	26	18.8805	6.59885	-1.51661	Down	7.54594e-07	4.33203e-06	unknown protein; Has 30201 Blast hits to 17322 proteins in 780 species: Archae - 12; Bacteria - 1396; Metazoa - 17338; Fungi - 3422; Plants - 5037; Viruses - 0; Other Eukaryotes - 2996 (source: NCBI BLink).
AT2G01029.1	10188	23	84	0.0557387	0.213445	1.93711	Up	3.34048e-10	2.61651e-09	transposable element gene; gypsy-like retrotransposon family, has a 1.7e-215 P-value blast match to GB:AAD11615 prpol (gypsy_Ty3-element) (Zea mays)
AT2G01210.1	2331	10	42	0.10592	0.466447	2.13874	Up	2.47134e-06	1.32676e-05	Leucine-rich repeat protein kinase family protein; FUNCTIONS IN: protein serine/threonine kinase activity, kinase activity, ATP binding; INVOLVED IN: transmembrane receptor protein tyrosine kinase signaling pathway, protein amino acid phosphorylation; LOCATED IN: chloroplast stroma, chloroplast, plasma membrane, plant-type cell wall; EXPRESSED IN: 11 plant structures; EXPRESSED DURING: 6 growth s…
AT2G01400.1	1022	121	330	2.92316	8.35908	1.51581	Up	7.46904e-26	1.25695e-24	unknown protein; Has 19 Blast hits to 19 proteins in 6 species: Archae - 0; Bacteria - 0; Metazoa - 0; Fungi - 0; Plants - 19; Viruses - 0; Other Eukaryotes - 0 (source: NCBI BLink).
AT2G01520.1	789	82	0	2.56599	0.001	-11.3253	Down	1.44334e-24	2.32508e-23	Encodes a cis-cinnamic acid responsive gene that is a member of the major latex protein-like gene family and plays a role in promoting vegetative growth and delaying &#64258;owering.	MLP-LIKE PROTEIN 328 (MLP328)	MLP-LIKE PROTEIN 328 (MLP328);(ZUSAMMEN-CA)-ENHANCED 1 (ZCE1)
AT2G01530.1	737	18	0	0.603008	0.001	-9.23603	Down	5.95148e-06	3.03835e-05	MLP-like protein 329 (MLP329); FUNCTIONS IN: copper ion binding; INVOLVED IN: response to biotic stimulus, defense response; LOCATED IN: cellular_component unknown; EXPRESSED IN: hypocotyl, root; CONTAINS InterPro DOMAIN/s: Bet v I allergen (InterPro:IPR000916); BEST Arabidopsis thaliana protein match is: MLP-like protein 328 (TAIR:AT2G01520.1); Has 358 Blast hits to 331 proteins in 39 species: A…	MLP-LIKE PROTEIN 329 (MLP329)	(ZUSAMMEN-CA)-ENHANCED 2 (ZCE2);MLP-LIKE PROTEIN 329 (MLP329)
AT2G01550.1	5132	0	14	0.001	0.0706214	6.14203	Up	4.26016e-05	0.000194837	transposable element gene; non-LTR retrotransposon family (LINE), has a 4.9e-48 P-value blast match to GB:AAA39398 ORF2 (Mus musculus) (LINE-element)
AT2G01818.1	916	36	10	0.970343	0.282618	-1.77964	Down	0.000187184	0.000771736	PLATZ transcription factor family protein; FUNCTIONS IN: zinc ion binding; INVOLVED IN: biological_process unknown; LOCATED IN: intracellular; CONTAINS InterPro DOMAIN/s: Protein of unknown function DUF597 (InterPro:IPR006734), Zinc finger, B-box (InterPro:IPR000315); BEST Arabidopsis thaliana protein match is: PLATZ transcription factor family protein (TAIR:AT3G60670.1); Has 397 Blast hits to 39…
AT2G01918.1	743	139	325	4.61896	11.3237	1.29371	Up	2.23412e-20	3.09868e-19	Encode a protein homologous to each PQL protein. Mutational analysis indicates that PQL3 is also required for NDH activity.	PSBQ-LIKE 3 (PQL3)	PSBQ-LIKE 3 (PQL3)
AT2G02010.1	1791	237	9	3.26717	0.130089	-4.65046	Down	1.58658e-56	5.40469e-55	glutamate decarboxylase 4 (GAD4); FUNCTIONS IN: calmodulin binding; INVOLVED IN: carboxylic acid metabolic process, glutamate metabolic process, glutamate decarboxylation to succinate; LOCATED IN: cytosol, nucleus; CONTAINS InterPro DOMAIN/s: Pyridoxal phosphate-dependent transferase, major domain (InterPro:IPR015424), Pyridoxal phosphate-dependent decarboxylase (InterPro:IPR002129), Glutamate de…	GLUTAMATE DECARBOXYLASE 4 (GAD4)	GLUTAMATE DECARBOXYLASE 4 (GAD4)
AT2G02220.1	3147	759	303	5.95475	2.49253	-1.25643	Down	2.84734e-41	7.23771e-40	Encodes a protein interacting with phytosulfokine, a five amino acid sulfated peptide (YIYTQ). Contains dual guanylate cyclase and kinase catalytic activities that operate in vivo.	PHYTOSULFOKIN RECEPTOR 1 (PSKR1)	PHYTOSULFOKIN RECEPTOR 1 (PSKR1);PHYTOSULFOKIN RECEPTOR 1 (ATPSKR1)
AT2G02390.2	882	19	0	0.531867	0.001	-9.05492	Down	3.04622e-06	1.61337e-05	Encodes glutathione transferase belonging to the zeta class of GSTs. Naming convention according to Wagner et al. (2002). The protein undergoes spontaneous thiolation following treatment with the oxidant tert-butylhydroperoxide.	GLUTATHIONE S-TRANSFERASE ZETA 1 (GSTZ1)	GLUTATHIONE S-TRANSFERASE ZETA 1 (GSTZ1);GLUTATHIONE S-TRANSFERASE 18 (GST18);GLUTATHIONE S-TRANSFERASE ZETA 1 (ATGSTZ1)
AT2G02470.2	1116	53	0	1.17255	0.001	-10.1954	Down	3.93012e-16	4.52217e-15	Encodes a member of the Alfin1-like family of nuclear-localized PHD (plant homeodomain) domain containing proteins. All AL proteins except AL3 bind to di- or trimethylated histone H3 (H3K4me3/2). Members of this family include: AT5G05610 (AL1), AT3G11200 (AL2), AT3G42790 (AL3), AT5G26210 (AL4), AT5G20510 (AL5), AT2G02470 (AL6), AT1G14510 (AL7).	ALFIN-LIKE 6 (AL6)	ALFIN-LIKE 6 (AL6)
AT2G02570.2	1188	27	0	0.561133	0.001	-9.1322	Down	1.43501e-08	9.76428e-08	nucleic acid binding;RNA binding; FUNCTIONS IN: RNA binding, nucleic acid binding; INVOLVED IN: mRNA processing; LOCATED IN: nucleus, cytoplasm; EXPRESSED IN: 24 plant structures; EXPRESSED DURING: 14 growth stages; CONTAINS InterPro DOMAIN/s: Tudor subgroup (InterPro:IPR018351), Tudor domain (InterPro:IPR002999), Survival motor neuron (InterPro:IPR010304); Has 339 Blast hits to 339 proteins in 1…
AT2G02960.1	1249	14	0	0.276748	0.001	-8.11243	Down	8.6712e-05	0.000378574	RING/FYVE/PHD zinc finger superfamily protein; FUNCTIONS IN: zinc ion binding; EXPRESSED IN: 24 plant structures; EXPRESSED DURING: 15 growth stages; CONTAINS InterPro DOMAIN/s: Protein of unknown function DUF3675 (InterPro:IPR022143), Zinc finger, C3HC4 RING-type (InterPro:IPR018957), Zinc finger, RING-CH-type (InterPro:IPR011016); BEST Arabidopsis thaliana protein match is: RING/FYVE/PHD zinc f…
AT2G03240.1	2752	155	303	1.3906	2.85029	1.0354	Up	7.86476e-14	8.02104e-13	EXS (ERD1/XPR1/SYG1) family protein; LOCATED IN: integral to membrane; EXPRESSED IN: 18 plant structures; EXPRESSED DURING: 10 growth stages; CONTAINS InterPro DOMAIN/s: SPX, N-terminal (InterPro:IPR004331), EXS, C-terminal (InterPro:IPR004342); BEST Arabidopsis thaliana protein match is: EXS (ERD1/XPR1/SYG1) family protein (TAIR:AT1G14040.1); Has 1164 Blast hits to 1104 proteins in 198 species: …
AT2G03310.1	845	130	44	3.79844	1.348	-1.49458	Down	2.37752e-10	1.88266e-09	unknown protein; Has 17 Blast hits to 17 proteins in 6 species: Archae - 0; Bacteria - 0; Metazoa - 0; Fungi - 0; Plants - 17; Viruses - 0; Other Eukaryotes - 0 (source: NCBI BLink).
AT2G03380.1	2070	24	66	0.286259	0.825408	1.52779	Up	2.5276e-06	1.35588e-05	Pentatricopeptide repeat (PPR) superfamily protein; CONTAINS InterPro DOMAIN/s: Pentatricopeptide repeat (InterPro:IPR002885); BEST Arabidopsis thaliana protein match is: Pentatricopeptide repeat (PPR) superfamily protein (TAIR:AT1G11290.1); Has 46134 Blast hits to 13811 proteins in 252 species: Archae - 0; Bacteria - 9; Metazoa - 175; Fungi - 164; Plants - 45093; Viruses - 0; Other Eukaryotes - …
AT2G03590.1	1802	14	68	0.191819	0.976898	2.34846	Up	1.78621e-10	1.42967e-09	Encodes a member of a class of allantoin transporters.	UREIDE PERMEASE 1 (UPS1)	UREIDE PERMEASE 1 (ATUPS1);UREIDE PERMEASE 1 (UPS1)
AT2G03710.1	1341	73	16	1.34404	0.308878	-2.12147	Down	1.71113e-09	1.26436e-08	This gene belongs to the family of SEP genes. It is involved in the development of sepals, petals, stamens and carpels. Additionally, it plays a central role in the determination of flower meristem and organ identity.	SEPALLATA 4 (SEP4)	AGAMOUS-LIKE 3 (AGL3);SEPALLATA 4 (SEP4)
AT2G03710.2	1261	30	2	0.587387	0.0410592	-3.83854	Down	2.58484e-07	1.55608e-06	This gene belongs to the family of SEP genes. It is involved in the development of sepals, petals, stamens and carpels. Additionally, it plays a central role in the determination of flower meristem and organ identity.	SEPALLATA 4 (SEP4)	AGAMOUS-LIKE 3 (AGL3);SEPALLATA 4 (SEP4)
AT2G03980.1	1420	987	183	17.1612	3.33625	-2.36285	Down	9.24744e-126	6.8311e-124	GDSL-like Lipase/Acylhydrolase superfamily protein; FUNCTIONS IN: hydrolase activity, acting on ester bonds, carboxylesterase activity; INVOLVED IN: lipid metabolic process; LOCATED IN: endomembrane system; EXPRESSED IN: 24 plant structures; EXPRESSED DURING: 15 growth stages; CONTAINS InterPro DOMAIN/s: Lipase, GDSL (InterPro:IPR001087); BEST Arabidopsis thaliana protein match is: GDSL-like Lipa…
AT2G04032.1	1342	47	90	0.864696	1.73614	1.00562	Up	7.32522e-05	0.000323882	zinc transporter 7 precursor (ZIP7); FUNCTIONS IN: cation transmembrane transporter activity, zinc ion transmembrane transporter activity, metal ion transmembrane transporter activity; INVOLVED IN: cation transport, zinc ion transport, metal ion transport, transmembrane transport; LOCATED IN: endomembrane system, integral to membrane, membrane; EXPRESSED IN: 12 plant structures; EXPRESSED DURING:…	ZINC TRANSPORTER 7 PRECURSOR (ZIP7)	ZINC TRANSPORTER 7 PRECURSOR (ZIP7)
AT2G04070.1	1623	58	0	0.882323	0.001	-9.78516	Down	1.38067e-17	1.70454e-16	MATE efflux family protein; FUNCTIONS IN: antiporter activity, drug transmembrane transporter activity, transporter activity; INVOLVED IN: transport, drug transmembrane transport, transmembrane transport; LOCATED IN: membrane; EXPRESSED IN: 10 plant structures; EXPRESSED DURING: 7 growth stages; CONTAINS InterPro DOMAIN/s: MATE family transporter related protein (InterPro:IPR015521), Multi antimi…
AT2G04080.1	1663	280	44	4.15704	0.684945	-2.6015	Down	5.19792e-41	1.30637e-39	MATE efflux family protein; FUNCTIONS IN: antiporter activity, drug transmembrane transporter activity, transporter activity; INVOLVED IN: drug transmembrane transport, transmembrane transport; LOCATED IN: membrane; CONTAINS InterPro DOMAIN/s: MATE family transporter related protein (InterPro:IPR015521), Multi antimicrobial extrusion protein MatE (InterPro:IPR002528); BEST Arabidopsis thaliana pr…
AT2G04235.1	3981	85	30	0.527163	0.195085	-1.43415	Down	7.16852e-07	4.12599e-06	unknown protein; FUNCTIONS IN: molecular_function unknown; INVOLVED IN: biological_process unknown; LOCATED IN: cellular_component unknown; EXPRESSED IN: cultured cell; Has 713 Blast hits to 345 proteins in 122 species: Archae - 2; Bacteria - 262; Metazoa - 138; Fungi - 55; Plants - 39; Viruses - 0; Other Eukaryotes - 217 (source: NCBI BLink).
AT2G04340.1	984	468	212	11.7427	5.57745	-1.07409	Down	1.16153e-20	1.62876e-19	unknown protein; Has 24 Blast hits to 24 proteins in 10 species: Archae - 0; Bacteria - 0; Metazoa - 0; Fungi - 0; Plants - 24; Viruses - 0; Other Eukaryotes - 0 (source: NCBI BLink).
AT2G04378.1	1545	220	0	3.51571	0.001	-11.7796	Down	1.04766e-64	4.04846e-63	Beta-galactosidase related protein; FUNCTIONS IN: hydrolase activity, hydrolyzing O-glycosyl compounds; INVOLVED IN: carbohydrate metabolic process; LOCATED IN: endomembrane system; CONTAINS InterPro DOMAIN/s: Glycoside hydrolase, family 35 (InterPro:IPR001944); BEST Arabidopsis thaliana protein match is: Beta-galactosidase related protein (TAIR:AT5G01080.1); Has 30201 Blast hits to 17322 protein…
AT2G04450.1	1311	300	114	5.64985	2.25111	-1.32757	Down	1.14746e-18	1.49097e-17	Encodes a protein with NADH pyrophosphatase activity. Although this protein was also shown to have ADP-ribose diphosphatase activity in vitro, mutant analyses suggest that NUDX6 is involved in NADH metabolism in vivo.	NUDIX HYDROLASE HOMOLOG 6 (NUDT6)	NUDIX HYDROLASE HOMOLOG 6 (ATNUDT6);NUDIX HYDROLASE HOMOLOG 6 (NUDT6);ARABIDOPSIS THALIANA NUCLEOSIDE DIPHOSPHATE LINKED TO SOME MOIETY X 6 (ATNUDX6);NUCLEOSIDE DIPHOSPHATES LINKED TO SOME MOIETY X 6 (NUDX6)
AT2G04460.1	1462	4	33	0.0675509	0.584335	3.11275	Up	2.91902e-07	1.74625e-06	transposable element gene; similar to unknown protein [Arabidopsis thaliana] (TAIR:AT2G10090.1); similar to pol polyprotein [Citrus x paradisi] (GB:AAK70407.1)
AT2G04495.1	941	171	3	4.48668	0.0825329	-5.76454	Down	1.94808e-45	5.36494e-44	unknown protein; FUNCTIONS IN: molecular_function unknown; INVOLVED IN: biological_process unknown; LOCATED IN: endomembrane system; BEST Arabidopsis thaliana protein match is: unknown protein (TAIR:AT2G04515.1); Has 30201 Blast hits to 17322 proteins in 780 species: Archae - 12; Bacteria - 1396; Metazoa - 17338; Fungi - 3422; Plants - 5037; Viruses - 0; Other Eukaryotes - 2996 (source: NCBI BLin…
AT2G04515.1	842	28	0	0.82104	0.001	-9.68131	Down	7.345e-09	5.12961e-08	unknown protein; FUNCTIONS IN: molecular_function unknown; INVOLVED IN: biological_process unknown; LOCATED IN: endomembrane system; BEST Arabidopsis thaliana protein match is: unknown protein (TAIR:AT2G04495.1); Has 30201 Blast hits to 17322 proteins in 780 species: Archae - 12; Bacteria - 1396; Metazoa - 17338; Fungi - 3422; Plants - 5037; Viruses - 0; Other Eukaryotes - 2996 (source: NCBI BLin…
AT2G04790.2	717	39	105	1.34296	3.7911	1.4972	Up	4.60244e-09	3.2776e-08	unknown protein; Has 35333 Blast hits to 34131 proteins in 2444 species: Archae - 798; Bacteria - 22429; Metazoa - 974; Fungi - 991; Plants - 531; Viruses - 0; Other Eukaryotes - 9610 (source: NCBI BLink).
AT2G05010.1	2196	0	12	0.001	0.141463	7.14429	Up	0.000178775	0.000741295	transposable element gene; Mutator-like transposase family, has a 3.6e-93 P-value blast match to Q9SI25 /181-349 Pfam PF03108 MuDR family transposase (MuDr-element domain)
AT2G05020.1	2826	0	63	0.001	0.577117	9.17272	Up	2.33804e-20	3.23778e-19	transposable element gene; pseudogene, similar to putative transposable element, blastp match of 61% identity and 9.4e-140 P-value to GP|13122426|dbj|BAB32907.1||AP003047 putative transposable element {Oryza sativa (japonica cultivar-group)}
AT2G05220.1	720	547	143	18.7574	5.14161	-1.86717	Down	1.2525e-52	3.92192e-51	Ribosomal S17 family protein; FUNCTIONS IN: structural constituent of ribosome; INVOLVED IN: translation; LOCATED IN: cytosolic small ribosomal subunit, ribosome; CONTAINS InterPro DOMAIN/s: Ribosomal protein S17e (InterPro:IPR001210), Ribosomal protein S17e, conserved site (InterPro:IPR018273); BEST Arabidopsis thaliana protein match is: Ribosomal S17 family protein (TAIR:AT5G04800.4); Has 1004 …
AT2G05250.1	2839	24	0	0.20872	0.001	-7.70543	Down	1.07015e-07	6.716e-07	DNAJ heat shock N-terminal domain-containing protein; FUNCTIONS IN: heat shock protein binding; INVOLVED IN: protein folding; LOCATED IN: cellular_component unknown; CONTAINS InterPro DOMAIN/s: Molecular chaperone, heat shock protein, Hsp40, DnaJ (InterPro:IPR015609), Heat shock protein DnaJ, N-terminal (InterPro:IPR001623), Heat shock protein DnaJ, conserved site (InterPro:IPR018253); BEST Arabi…
AT2G05380.1	603	77	3	3.15277	0.128795	-4.61347	Down	4.24436e-19	5.60209e-18	glycine-rich protein 3 short isoform (GRP3S) mRNA, complete	GLYCINE-RICH PROTEIN 3 SHORT ISOFORM (GRP3S)	GLYCINE-RICH PROTEIN 3 SHORT ISOFORM (GRP3S)
AT2G05540.1	756	306	100	9.99351	3.42431	-1.54518	Down	1.80458e-23	2.78776e-22	Glycine-rich protein family; LOCATED IN: endomembrane system; EXPRESSED IN: 20 plant structures; EXPRESSED DURING: 9 growth stages; CONTAINS InterPro DOMAIN/s: Glycine rich protein (InterPro:IPR010800); BEST Arabidopsis thaliana protein match is: glycine-rich protein 3 (TAIR:AT2G05520.4); Has 20980 Blast hits to 7546 proteins in 779 species: Archae - 6; Bacteria - 3254; Metazoa - 9284; Fungi - 16…
AT2G05914.1	1392	23	2982	0.40795	55.4579	7.08686	Up	0	0	Potential natural antisense gene, locus overlaps with AT2G05915
AT2G05915.1	351	0	16	0.001	1.18007	10.2047	Up	1.01518e-05	5.0403e-05	unknown protein; Has 30201 Blast hits to 17322 proteins in 780 species: Archae - 12; Bacteria - 1396; Metazoa - 17338; Fungi - 3422; Plants - 5037; Viruses - 0; Other Eukaryotes - 2996 (source: NCBI BLink).
AT2G05940.1	1702	1300	473	18.8583	7.19444	-1.39024	Down	7.49254e-81	3.57144e-79	Encodes a receptor-like cytoplasmic kinase that phosphorylates the host target RIN4, leading to the activation of a plant innate immune receptor RPM1.	RPM1-INDUCED PROTEIN KINASE (RIPK)	RPM1-INDUCED PROTEIN KINASE (RIPK)
AT2G05995.1	659	14	66	0.524519	2.59271	2.30539	Up	5.2018e-10	4.00984e-09	Unknown gene
AT2G06002.1	704	24	0	0.841699	0.001	-9.71716	Down	1.07015e-07	6.70813e-07	other RNA
AT2G06025.1	1431	1300	550	22.4296	9.94989	-1.17265	Down	1.78329e-62	6.614e-61	Acyl-CoA N-acyltransferases (NAT) superfamily protein; FUNCTIONS IN: N-acetyltransferase activity; INVOLVED IN: metabolic process; LOCATED IN: cellular_component unknown; CONTAINS InterPro DOMAIN/s: GCN5-related N-acetyltransferase, C-terminal (InterPro:IPR022610), GCN5-related N-acetyltransferase (InterPro:IPR000182), Acyl-CoA N-acyltransferase (InterPro:IPR016181); BEST Arabidopsis thaliana pro…
AT2G06040.1	2608	88	40	0.833093	0.397052	-1.06915	Down	6.11008e-05	0.000273135	CONTAINS InterPro DOMAIN/s: Leucine-rich repeat, cysteine-containing subtype (InterPro:IPR006553); BEST Arabidopsis thaliana protein match is: RNI-like superfamily protein (TAIR:AT5G21900.1); Has 5028 Blast hits to 2547 proteins in 240 species: Archae - 0; Bacteria - 125; Metazoa - 2326; Fungi - 765; Plants - 1373; Viruses - 0; Other Eukaryotes - 439 (source: NCBI BLink).
AT2G06925.1	658	160	57	6.00361	2.24256	-1.42068	Down	1.27144e-11	1.10929e-10	Encodes a secretory phospholipase A2 enzyme, which specifically hydrolyzes the sn-2 position of phospholipids. The enzyme has a preference towards linoleoyl acyl chain over palmitoyl acyl chain. It also has a slight preference for phosphatidylcholine over phosphatidylethanolamine.	(PLA2-ALPHA)	PHOSPHOLIPASE A2-ALPHA (ATSPLA2-ALPHA); (PLA2-ALPHA)
AT2G06950.1	4209	1555	0	9.12157	0.001	-13.1551	Down	0	0	transposable element gene; copia-like retrotransposon family, has a 2.7e-243 P-value blast match to dbj|BAA78426.1| polyprotein (AtRE2-1) (Arabidopsis thaliana) (Ty1_Copia-element)
AT2G07042.1	945	57	0	1.48923	0.001	-10.5403	Down	2.69744e-17	3.28023e-16	other RNA
AT2G07630.1	1377	0	19	0.001	0.357203	8.4806	Up	1.18093e-06	6.61346e-06	transposable element gene; similar to unknown protein [Arabidopsis thaliana] (TAIR:AT3G31990.1); similar to hypothetical protein 31.t00031 [Brassica oleracea] (GB:ABD65118.1); contains InterPro domain Nucleic acid-binding, OB-fold, subgroup; (InterPro:IPR012340); contains InterPro domain Protein of unknown function DUF223, Arabidopsis thaliana; (InterPro:IPR003871); contains InterPro domain Nucle…
AT2G07667.2	1001	44	0	1.08527	0.001	-10.0838	Down	1.62996e-13	1.62819e-12	unknown protein; FUNCTIONS IN: molecular_function unknown; INVOLVED IN: biological_process unknown; LOCATED IN: mitochondrion; BEST Arabidopsis thaliana protein match is: unknown protein (TAIR:ATMG01180.1).
AT2G07682.1	4888	322	755	1.62646	3.99863	1.29777	Up	2.06112e-45	5.67041e-44	transposable element gene; gypsy-like retrotransposon family, has a 2.1e-65 P-value blast match to GB:AAD22153 polyprotein (Gypsy_Ty3-element) (Sorghum bicolor)
AT2G07739.1	600	163	44	6.70741	1.89844	-1.82094	Down	3.00242e-16	3.47566e-15	Ycf1 protein; FUNCTIONS IN: molecular_function unknown; INVOLVED IN: biological_process unknown; LOCATED IN: endomembrane system; CONTAINS InterPro DOMAIN/s: Ycf1 (InterPro:IPR008896); BEST Arabidopsis thaliana protein match is: Ycf1 protein (TAIR:ATMG00370.1); Has 1145 Blast hits to 1145 proteins in 726 species: Archae - 0; Bacteria - 0; Metazoa - 0; Fungi - 0; Plants - 1145; Viruses - 0; Other …
AT2G07773.1	822	26	2	0.780944	0.0629874	-3.63208	Down	2.92296e-06	1.55332e-05	unknown protein; BEST Arabidopsis thaliana protein match is: unknown protein (TAIR:ATMG00910.1); Has 35333 Blast hits to 34131 proteins in 2444 species: Archae - 798; Bacteria - 22429; Metazoa - 974; Fungi - 991; Plants - 531; Viruses - 0; Other Eukaryotes - 9610 (source: NCBI BLink).
AT2G07783.1	2148	772	1720	8.87363	20.7295	1.22409	Up	1.79587e-92	9.92218e-91	pseudogene, similar to Ccl1, blastp match of 86% identity and 6.4e-177 P-value to GP|1694629|dbj|BAA12329.1||D84373 Ccl1 {Brassica napus}
AT2G07798.1	1480	251	104	4.18726	1.81914	-1.20275	Down	8.2065e-14	8.34411e-13	unknown protein; FUNCTIONS IN: molecular_function unknown; INVOLVED IN: biological_process unknown; LOCATED IN: cellular_component unknown; BEST Arabidopsis thaliana protein match is: unknown protein (TAIR:ATMG01220.1); Has 3 Blast hits to 3 proteins in 1 species: Archae - 0; Bacteria - 0; Metazoa - 0; Fungi - 0; Plants - 3; Viruses - 0; Other Eukaryotes - 0 (source: NCBI BLink).
AT2G07811.1	1304	2197	544	41.5978	10.7998	-1.9455	Down	1.61954e-217	2.14397e-215	pseudogene of mitochondrial protein
AT2G09795.3	642	38	0	1.46139	0.001	-10.5131	Down	9.06478e-12	7.9816e-11	Potential natural antisense gene, locus overlaps with AT2G09800
AT2G09800.1	5142	36	0	0.172858	0.001	-7.43344	Down	3.46006e-11	2.92432e-10	transposable element gene; copia-like retrotransposon family, has a 1.8e-162 P-value blast match to GB:AAA57005 Hopscotch polyprotein (Ty1_Copia-element) (Zea mays)
AT2G09970.1	700	0	72	0.001	2.66275	11.3787	Up	3.68034e-23	5.62377e-22	Protein of unknown function (DUF1677); CONTAINS InterPro DOMAIN/s: Protein of unknown function DUF1677, plant (InterPro:IPR012876); BEST Arabidopsis thaliana protein match is: Protein of unknown function (DUF1677) (TAIR:AT1G72510.2); Has 243 Blast hits to 243 proteins in 14 species: Archae - 0; Bacteria - 0; Metazoa - 0; Fungi - 0; Plants - 243; Viruses - 0; Other Eukaryotes - 0 (source: NCBI BLi…
AT2G10410.1	1050	744	0	17.4945	0.001	-14.0946	Down	4.0532e-217	5.31307e-215	Member of Sadhu non-coding retrotransposon family	SADHU NON-CODING RETROTRANSPOSON 1-1 (SADHU1-1)	SADHU NON-CODING RETROTRANSPOSON 1-1 (SADHU1-1)
AT2G11140.1	1932	119	0	1.52075	0.001	-10.5706	Down	2.49702e-35	5.47767e-34	transposable element gene; copia-like retrotransposon family, has a 1.0e-71 P-value blast match to GB:CAA72989 open reading frame 1 (Ty1_Copia-element) (Brassica oleracea)
AT2G11410.1	3985	24	0	0.148697	0.001	-7.21623	Down	1.07015e-07	6.70185e-07	transposable element gene; non-LTR retrotransposon family (LINE), has a 3.9e-28 P-value blast match to GB:NP_038603 L1 repeat, Tf subfamily, member 23 (LINE-element) (Mus musculus)
AT2G11880.1	1821	7	33	0.0949088	0.469136	2.30539	Up	1.30655e-05	6.38961e-05	transposable element gene; pseudogene, hypothetical protein
AT2G12170.1	707	29	0	1.01274	0.001	-9.98404	Down	3.75948e-09	2.70757e-08	BEST Arabidopsis thaliana protein match is: Transcriptional factor B3 family protein (TAIR:AT2G24645.1); Has 18 Blast hits to 18 proteins in 1 species: Archae - 0; Bacteria - 0; Metazoa - 0; Fungi - 0; Plants - 18; Viruses - 0; Other Eukaryotes - 0 (source: NCBI BLink).
AT2G12190.1	1704	85	36	1.23159	0.546925	-1.17111	Down	2.25366e-05	0.000107195	Cytochrome P450 superfamily protein; FUNCTIONS IN: electron carrier activity, monooxygenase activity, iron ion binding, oxygen binding, heme binding; INVOLVED IN: oxidation reduction; EXPRESSED IN: stem, leaf whorl, male gametophyte, flower, stamen; EXPRESSED DURING: 4 anthesis; CONTAINS InterPro DOMAIN/s: Cytochrome P450 (InterPro:IPR001128), Cytochrome P450, conserved site (InterPro:IPR017972),…
AT2G12440.1	6463	12	95	0.0458422	0.380526	3.05325	Up	2.57998e-18	3.30102e-17	transposable element gene; pseudogene, similar to putative reverse transcriptase, blastp match of 29% identity and 8.8e-79 P-value to GP|27311287|gb|AAO00713.1||AC078894 putative reverse transcriptase {Oryza sativa (japonica cultivar-group)}
AT2G12450.1	3349	16	0	0.117957	0.001	-6.88212	Down	2.2717e-05	0.000107785	transposable element gene; gypsy-like retrotransposon family, has a 1.7e-96 P-value blast match to GB:AAD11615 prpol (gypsy_Ty3-element) (Zea mays)
AT2G12460.1	1630	26	0	0.393826	0.001	-8.62141	Down	2.80362e-08	1.86219e-07	transposable element gene; expressed protein, similar to GB:AAC28203
AT2G12470.1	4518	0	36	0.001	0.206277	7.68844	Up	5.9943e-12	5.35025e-11	transposable element gene; copia-like retrotransposon family, has a 5.1e-277 P-value blast match to GB:CAA72989 open reading frame 1 (Ty1_Copia-element) (Brassica oleracea)
AT2G12490.1	5263	575	0	2.69745	0.001	-11.3974	Down	5.8038e-168	5.85658e-166	transposable element gene; copia-like retrotransposon family, has a 0. P-value blast match to GB:CAA31653 polyprotein (Ty1_Copia-element) (Arabidopsis thaliana)
AT2G12500.1	5650	13	0	0.0568085	0.001	-5.82803	Down	0.000169411	0.000707959	transposable element gene; gypsy-like retrotransposon family (Athila), has a 6.8e-208 P-value blast match to GB:CAA57397 Athila ORF 1 (Arabidopsis thaliana)
AT2G12905.1	219	322	2306	36.302	272.59	2.90861	Up	0	0	unknown protein; Has 30201 Blast hits to 17322 proteins in 780 species: Archae - 12; Bacteria - 1396; Metazoa - 17338; Fungi - 3422; Plants - 5037; Viruses - 0; Other Eukaryotes - 2996 (source: NCBI BLink).
AT2G13290.1	1492	78	2	1.29076	0.0347022	-5.21705	Down	1.66674e-20	2.32016e-19	beta-1,4-N-acetylglucosaminyltransferase family protein; FUNCTIONS IN: transferase activity, transferring glycosyl groups, acetylglucosaminyltransferase activity; INVOLVED IN: protein amino acid N-linked glycosylation; LOCATED IN: endomembrane system, membrane; EXPRESSED IN: 14 plant structures; EXPRESSED DURING: 9 growth stages; CONTAINS InterPro DOMAIN/s: Glycosyl transferase, family 17 (InterP…
AT2G13570.1	648	45	3	1.71457	0.119851	-3.83854	Down	1.91305e-10	1.52616e-09	nuclear factor Y, subunit B7 (NF-YB7); FUNCTIONS IN: sequence-specific DNA binding transcription factor activity; INVOLVED IN: regulation of transcription, DNA-dependent; LOCATED IN: nucleus, intracellular; EXPRESSED IN: 8 plant structures; EXPRESSED DURING: L mature pollen stage, M germinated pollen stage, 4 anthesis, petal differentiation and expansion stage; CONTAINS InterPro DOMAIN/s: Transcr…	NUCLEAR FACTOR Y, SUBUNIT B7 (NF-YB7)	NUCLEAR FACTOR Y, SUBUNIT B7 (NF-YB7)
AT2G13660.1	856	4	89	0.115373	2.69161	4.54409	Up	4.07912e-23	6.21537e-22	unknown protein; Has 2 Blast hits to 2 proteins in 1 species: Archae - 0; Bacteria - 0; Metazoa - 0; Fungi - 0; Plants - 2; Viruses - 0; Other Eukaryotes - 0 (source: NCBI BLink).
AT2G13790.1	2234	947	126	10.4661	1.4601	-2.84159	Down	3.992e-148	3.54651e-146	somatic embryogenesis receptor-like kinase 4 (SERK4); FUNCTIONS IN: protein kinase activity, transmembrane receptor protein serine/threonine kinase activity; INVOLVED IN: in 6 processes; LOCATED IN: endomembrane system; EXPRESSED IN: rosette leaf, cauline leaf, fruit, root, flower; CONTAINS InterPro DOMAIN/s: Protein kinase, ATP binding site (InterPro:IPR017441), Protein kinase, catalytic domain …	SOMATIC EMBRYOGENESIS RECEPTOR-LIKE KINASE 4 (SERK4)	BRI1- ASSOCIATED KINASE 7 (BAK7);SOMATIC EMBRYOGENESIS RECEPTOR-LIKE KINASE 4 (SERK4);BAK1-LIKE 1 (BKK1);SOMATIC EMBRYOGENESIS RECEPTOR-LIKE KINASE 4 (ATSERK4)
AT2G13800.1	1985	179	11	2.22644	0.143459	-3.95603	Down	8.1466e-39	1.94855e-37	somatic embryogenesis receptor-like kinase 5 (SERK5); FUNCTIONS IN: protein kinase activity, transmembrane receptor protein serine/threonine kinase activity, ATP binding; INVOLVED IN: protein amino acid phosphorylation; LOCATED IN: endomembrane system; CONTAINS InterPro DOMAIN/s: Protein kinase, ATP binding site (InterPro:IPR017441), Protein kinase, catalytic domain (InterPro:IPR000719), Leucine-…	SOMATIC EMBRYOGENESIS RECEPTOR-LIKE KINASE 5 (SERK5)	SOMATIC EMBRYOGENESIS RECEPTOR LIKE KINASE 5 (ATSERK5);SOMATIC EMBRYOGENESIS RECEPTOR-LIKE KINASE 5 (SERK5);BRI1- ASSOCIATED KINASE 8 (BAK8)
AT2G13810.1	1535	106	0	1.70497	0.001	-10.7355	Down	1.50885e-31	3.03827e-30	AGD2-like defense response protein 1 (ALD1); FUNCTIONS IN: transferase activity, transferring nitrogenous groups, pyridoxal phosphate binding, transaminase activity, catalytic activity; INVOLVED IN: asparagine catabolic process, biosynthetic process, glutamate catabolic process to oxaloacetate, aspartate transamidation; LOCATED IN: chloroplast; EXPRESSED IN: sepal, root, stamen; EXPRESSED DURING:…	AGD2-LIKE DEFENSE RESPONSE PROTEIN 1 (ALD1)	EDS TWO SUPPRESSOR 5 (EDTS5);AGD2-LIKE DEFENSE RESPONSE PROTEIN 1 (ALD1)
AT2G13975.1	691	18	0	0.643151	0.001	-9.32901	Down	5.95148e-06	3.04474e-05	transposable element gene; similar to unknown protein [Arabidopsis thaliana] (TAIR:AT1G43920.1); similar to GRF zinc finger containing protein [Brassica oleracea] (GB:ABD64950.1)
AT2G13975.2	635	42	0	1.63303	0.001	-10.6733	Down	6.22162e-13	6.01491e-12
AT2G14080.1	3687	1560	543	10.4465	3.81261	-1.45417	Down	2.72872e-103	1.64344e-101	Disease resistance protein (TIR-NBS-LRR class) family; FUNCTIONS IN: transmembrane receptor activity, nucleoside-triphosphatase activity, nucleotide binding, ATP binding; INVOLVED IN: signal transduction, apoptosis, defense response, innate immune response; LOCATED IN: intrinsic to membrane, endomembrane system; EXPRESSED IN: 19 plant structures; EXPRESSED DURING: 13 growth stages; CONTAINS Inter…
AT2G14090.1	1586	58	17	0.902907	0.277486	-1.70216	Down	3.76532e-06	1.9739e-05	pseudogene, expressed protein
AT2G14115.1	844	80	168	2.34027	5.15302	1.13874	Up	1.90062e-09	1.39858e-08	Potential natural antisense gene, locus overlaps with AT2G14120
AT2G14170.3	2283	0	70	0.001	0.793757	9.63255	Up	1.54443e-22	2.3202e-21	Arabidopsis thaliana methylmalonate-semialdehyde dehydrogenase	ALDEHYDE DEHYDROGENASE 6B2 (ALDH6B2)	ALDEHYDE DEHYDROGENASE 6B2 (ALDH6B2)
AT2G14247.1	488	142	513	7.18434	27.214	1.92142	Up	2.86108e-54	9.39903e-53	Expressed protein; FUNCTIONS IN: molecular_function unknown; INVOLVED IN: biological_process unknown; LOCATED IN: chloroplast; Has 35333 Blast hits to 34131 proteins in 2444 species: Archae - 798; Bacteria - 22429; Metazoa - 974; Fungi - 991; Plants - 531; Viruses - 0; Other Eukaryotes - 9610 (source: NCBI BLink).
AT2G14475.1	1036	0	12	0.001	0.299859	8.22814	Up	0.000178775	0.000740606	pseudogene, similar to putative beta proteasome subunit, blastp match of 64% identity and 2.7e-16 P-value to GP|14594921|emb|CAC43321.1||AJ291736 putative beta proteasome subunit {Nicotiana tabacum}
AT2G14520.1	1441	33	113	0.565416	2.03006	1.84414	Up	1.69108e-12	1.57895e-11	FUNCTIONS IN: molecular_function unknown; INVOLVED IN: biological_process unknown; LOCATED IN: endomembrane system; EXPRESSED IN: 22 plant structures; EXPRESSED DURING: 13 growth stages; CONTAINS InterPro DOMAIN/s: Protein of unknown function DUF21 (InterPro:IPR002550), Cystathionine beta-synthase, core (InterPro:IPR000644); BEST Arabidopsis thaliana protein match is: CBS domain-containing protei…
AT2G14560.1	1533	380	20	6.12012	0.33774	-4.17957	Down	5.56264e-84	2.80133e-82	Encodes LURP1, a member of the LURP cluster (late upregulated in response to Hyaloperonospora parasitica) which exhibits a pronounced upregulation after recognition of the pathogenic oomycte H. parasitica. LURP1 is required for full basal defense to H. parasitica and resistance to this pathogen mediated by the R-proteins RPP4 and RPP5.	LATE UPREGULATED IN RESPONSE TO HYALOPERONOSPORA PARASITICA (LURP1)	LATE UPREGULATED IN RESPONSE TO HYALOPERONOSPORA PARASITICA (LURP1)
AT2G14560.2	737	14	0	0.469007	0.001	-8.87346	Down	8.6712e-05	0.000377895	Encodes LURP1, a member of the LURP cluster (late upregulated in response to Hyaloperonospora parasitica) which exhibits a pronounced upregulation after recognition of the pathogenic oomycte H. parasitica. LURP1 is required for full basal defense to H. parasitica and resistance to this pathogen mediated by the R-proteins RPP4 and RPP5.	LATE UPREGULATED IN RESPONSE TO HYALOPERONOSPORA PARASITICA (LURP1)	LATE UPREGULATED IN RESPONSE TO HYALOPERONOSPORA PARASITICA (LURP1)
AT2G14610.1	760	1583	2	51.4263	0.0681258	-9.56009	Down	0	0	PR1 gene expression is induced in response to a variety of pathogens. It is a useful molecular marker for the SAR response. Though the Genbank record for the cDNA associated to this gene is called 'PR-1-like', the sequence actually corresponds to PR1. Expression of this gene is salicylic-acid responsive.	PATHOGENESIS-RELATED GENE 1 (PR1)	PATHOGENESIS-RELATED GENE 1 (ATPR1);PATHOGENESIS-RELATED GENE 1 (PR 1);PATHOGENESIS-RELATED GENE 1 (PR1)
AT2G14720.1	2480	29	0	0.288712	0.001	-8.17349	Down	3.75948e-09	2.7083e-08	encodes a vacuolar sorting receptor	VACUOLAR SORTING RECEPTOR 4 (VSR4)	(MTV4);BINDING PROTEIN OF 80 KDA 2;1 (BP80-2;1);VACUOLAR SORTING RECEPTOR 2 (VSR-2);VACUOLAR SORTING RECEPTOR 4 (VSR4);VACUOLAR SORTING RECEPTOR 2;1 (VSR2;1)
AT2G14720.2	2505	1	15	0.00985622	0.155017	3.97525	Up	0.000191107	0.000787303	encodes a vacuolar sorting receptor	VACUOLAR SORTING RECEPTOR 4 (VSR4)	(MTV4);BINDING PROTEIN OF 80 KDA 2;1 (BP80-2;1);VACUOLAR SORTING RECEPTOR 2;1 (VSR2;1);VACUOLAR SORTING RECEPTOR 4 (VSR4);VACUOLAR SORTING RECEPTOR 2 (VSR-2)
AT2G14830.2	684	48	15	1.73262	0.567715	-1.60972	Down	5.45842e-05	0.00024602	Regulator of Vps4 activity in the MVB pathway protein; FUNCTIONS IN: zinc ion binding; INVOLVED IN: biological_process unknown; LOCATED IN: cellular_component unknown; EXPRESSED IN: sperm cell; CONTAINS InterPro DOMAIN/s: Zinc finger, UBP-type (InterPro:IPR001607), Histone deacetylase superfamily (InterPro:IPR000286); Has 863 Blast hits to 862 proteins in 184 species: Archae - 0; Bacteria - 6; Me…
AT2G14878.1	876	563	196	15.868	5.79225	-1.45393	Down	2.19406e-38	5.20136e-37
AT2G15030.1	1806	20	182	0.27342	2.60885	3.25422	Up	7.6039e-36	1.69024e-34	pseudogene, similar to LD40380p, blastp match of 31% identity and 2.1e-06 P-value to GP|20151643|gb|AAM11181.1||AY094828 LD40380p {Drosophila melanogaster}
AT2G15050.1	518	137	45	6.52994	2.24894	-1.53782	Down	3.08586e-11	2.61965e-10	Predicted to encode a PR (pathogenesis-related) protein. Belongs to the lipid transfer protein (PR-14) family with the following members: At2g38540/LTP1, At2g38530/LTP2, At5g59320/LTP3, At5g59310/LTP4, At3g51600/LTP5, At3g08770/LTP6, At2g15050/LTP7, At2g18370/LTP8, At2g15325/LTP9, At5g01870/LTP10, At4g33355/LTP11, At3g51590/LTP12, At5g44265/LTP13, At5g62065/LTP14, At4g08530/LTP15.	LIPID TRANSFER PROTEIN (LTP)	LIPID TRANSFER PROTEIN (LTP);LIPID TRANSFER PROTEIN 7 (LTP7)
AT2G15050.2	668	191	2	7.05952	0.0775084	-6.50907	Down	1.28654e-52	4.0191e-51	Predicted to encode a PR (pathogenesis-related) protein. Belongs to the lipid transfer protein (PR-14) family with the following members: At2g38540/LTP1, At2g38530/LTP2, At5g59320/LTP3, At5g59310/LTP4, At3g51600/LTP5, At3g08770/LTP6, At2g15050/LTP7, At2g18370/LTP8, At2g15325/LTP9, At5g01870/LTP10, At4g33355/LTP11, At3g51590/LTP12, At5g44265/LTP13, At5g62065/LTP14, At4g08530/LTP15.	LIPID TRANSFER PROTEIN (LTP)	LIPID TRANSFER PROTEIN (LTP);LIPID TRANSFER PROTEIN 7 (LTP7)
AT2G15050.3	402	50	0	3.07088	0.001	-11.5844	Down	2.93088e-15	3.23328e-14	Predicted to encode a PR (pathogenesis-related) protein. Belongs to the lipid transfer protein (PR-14) family with the following members: At2g38540/LTP1, At2g38530/LTP2, At5g59320/LTP3, At5g59310/LTP4, At3g51600/LTP5, At3g08770/LTP6, At2g15050/LTP7, At2g18370/LTP8, At2g15325/LTP9, At5g01870/LTP10, At4g33355/LTP11, At3g51590/LTP12, At5g44265/LTP13, At5g62065/LTP14, At4g08530/LTP15.	LIPID TRANSFER PROTEIN (LTP)	LIPID TRANSFER PROTEIN 7 (LTP7);LIPID TRANSFER PROTEIN (LTP)
AT2G15060.1	3760	12	140	0.0787974	0.963908	3.61268	Up	1.89463e-30	3.69813e-29	transposable element gene; CACTA-like transposase family (Tnp1/En/Spm), has a 1.8e-63 P-value blast match to ref|NP_189784.1| TNP1-related protein (Arabidopsis thaliana) (CACTA-element)
AT2G15080.1	3206	62	1	0.47747	0.0080748	-5.88584	Down	3.00908e-17	3.64759e-16	receptor like protein 19 (RLP19); FUNCTIONS IN: kinase activity; INVOLVED IN: signal transduction, defense response; LOCATED IN: endomembrane system; EXPRESSED IN: 10 plant structures; EXPRESSED DURING: 9 growth stages; CONTAINS InterPro DOMAIN/s: Leucine-rich repeat-containing N-terminal domain, type 2 (InterPro:IPR013210), Leucine-rich repeat (InterPro:IPR001611); BEST Arabidopsis thaliana prot…	RECEPTOR LIKE PROTEIN 19 (RLP19)	RECEPTOR LIKE PROTEIN 19 (AtRLP19);RECEPTOR LIKE PROTEIN 19 (RLP19)
AT2G15080.2	3309	17	1	0.126844	0.00782345	-4.01911	Down	0.000113797	0.000487277	receptor like protein 19 (RLP19); FUNCTIONS IN: kinase activity; INVOLVED IN: signal transduction, defense response; LOCATED IN: endomembrane system; EXPRESSED IN: 10 plant structures; EXPRESSED DURING: 9 growth stages; CONTAINS InterPro DOMAIN/s: Leucine-rich repeat-containing N-terminal domain, type 2 (InterPro:IPR013210), Leucine-rich repeat (InterPro:IPR001611); BEST Arabidopsis thaliana prot…	RECEPTOR LIKE PROTEIN 19 (RLP19)	RECEPTOR LIKE PROTEIN 19 (RLP19);RECEPTOR LIKE PROTEIN 19 (AtRLP19)
AT2G15120.1	1570	0	16	0.001	0.263825	8.04344	Up	1.01518e-05	5.04498e-05	pseudogene, disease-resistance family protein / fatty acid elongase-related, similar to fatty acid elongase 1 (FAE1) (Arabidopsis thaliana) GI:881615; similar to NtPRp27 (GI:5360263) (Nicotiana tabacum) similar to R 14 protein (GI:27764542) (Glycine max); contains Pfam profile PF04450: Plant Basic Secretory Protein; blastp match of 71% identity and 6.0e-20 P-value to GP|18674893|emb|CAD23312.1||A…
AT2G15128.1	213	17	0	1.97055	0.001	-10.9444	Down	1.16276e-05	5.73042e-05	other RNA
AT2G15292.1	1253	168	0	3.31037	0.001	-11.6928	Down	1.39674e-49	4.13624e-48	Unknown gene
AT2G15390.2	1805	100	16	1.36786	0.229476	-2.5755	Down	2.09652e-15	2.32917e-14	Predicted fucosyltransferase, based on similarity to FUT1, but not functionally redundant with FUT1.	FUCOSYLTRANSFERASE 4 (FUT4)	(atfut4);FUCOSYLTRANSFERASE 4 (FUT4)
AT2G15440.1	1218	10	68	0.202708	1.4453	2.83389	Up	1.33054e-12	1.25503e-11	Protein of unknown function (DUF579); CONTAINS InterPro DOMAIN/s: Protein of unknown function DUF579 (InterPro:IPR021148), Conserved hypothetical protein CHP01627 (InterPro:IPR006514); BEST Arabidopsis thaliana protein match is: Protein of unknown function (DUF579) (TAIR:AT5G67210.1); Has 253 Blast hits to 252 proteins in 20 species: Archae - 0; Bacteria - 5; Metazoa - 0; Fungi - 0; Plants - 241;…
AT2G15555.1	1073	0	1496	0.001	36.0933	15.1394	Up	0	0	other RNA
AT2G15790.1	1513	179	47	2.92101	0.804182	-1.86087	Down	3.45962e-18	4.39704e-17	SQN encodes the Arabidopsis homolog of cyclophilin 40 (CyP40). It is specifically required for the vegetative but not the reproductive maturation of the shoot. Belongs to one of the 36 carboxylate clamp (CC)-tetratricopeptide repeat (TPR) proteins (Prasad 2010, Pubmed ID: 20856808) with potential to interact with Hsp90/Hsp70 as co-chaperones.	SQUINT (SQN)	SQUINT (SQN);CYCLOPHILIN 40 (CYP40)
AT2G15810.1	3955	14	0	0.0873977	0.001	-6.44952	Down	8.6712e-05	0.000378203	transposable element gene; Mutator-like transposase family, has a 1.5e-12 P-value blast match to GB:AAA21566 mudrA of transposon="MuDR" (MuDr-element) (Zea mays)
AT2G15890.1	1486	205	72	3.40607	1.25432	-1.4412	Down	8.92442e-15	9.5881e-14	maternal effect embryo arrest 14 (MEE14); FUNCTIONS IN: molecular_function unknown; INVOLVED IN: defense response to fungus, embryo development ending in seed dormancy; LOCATED IN: chloroplast; EXPRESSED IN: 22 plant structures; EXPRESSED DURING: 13 growth stages; Has 87 Blast hits to 87 proteins in 44 species: Archae - 0; Bacteria - 0; Metazoa - 0; Fungi - 0; Plants - 85; Viruses - 0; Other Euka…	MATERNAL EFFECT EMBRYO ARREST 14 (MEE14)	MATERNAL EFFECT EMBRYO ARREST 14 (MEE14)
AT2G16365.2	1758	145	67	2.03642	0.986623	-1.04546	Down	4.12202e-07	2.43166e-06	F-box family protein; BEST Arabidopsis thaliana protein match is: unknown protein (TAIR:AT4G34550.1); Has 35333 Blast hits to 34131 proteins in 2444 species: Archae - 798; Bacteria - 22429; Metazoa - 974; Fungi - 991; Plants - 531; Viruses - 0; Other Eukaryotes - 9610 (source: NCBI BLink).
AT2G16490.1	865	0	191	0.001	5.71627	12.4809	Up	3.19516e-60	1.15151e-58	XH domain-containing protein; CONTAINS InterPro DOMAIN/s: Domain of unknown function XH (InterPro:IPR005379); BEST Arabidopsis thaliana protein match is: XH/XS domain-containing protein (TAIR:AT1G15910.1); Has 169 Blast hits to 163 proteins in 15 species: Archae - 0; Bacteria - 0; Metazoa - 0; Fungi - 0; Plants - 169; Viruses - 0; Other Eukaryotes - 0 (source: NCBI BLink).
AT2G16750.1	2428	517	186	5.25727	1.98317	-1.40651	Down	9.57e-34	2.02462e-32	Protein kinase protein with adenine nucleotide alpha hydrolases-like domain; FUNCTIONS IN: protein serine/threonine kinase activity, protein kinase activity, kinase activity, ATP binding; INVOLVED IN: protein amino acid phosphorylation; LOCATED IN: endomembrane system; EXPRESSED IN: 18 plant structures; EXPRESSED DURING: 11 growth stages; CONTAINS InterPro DOMAIN/s: Protein kinase, catalytic doma…
AT2G16850.1	1160	124	328	2.63926	7.32	1.47171	Up	1.13615e-24	1.83575e-23	plasma membrane intrinsic protein 2;8 (PIP2;8); FUNCTIONS IN: water channel activity; INVOLVED IN: transport, transmembrane transport; LOCATED IN: membrane; EXPRESSED IN: root, flower, cultured cell, leaf; CONTAINS InterPro DOMAIN/s: Major intrinsic protein, conserved site (InterPro:IPR022357), Aquaporin (InterPro:IPR012269), Major intrinsic protein (InterPro:IPR000425); BEST Arabidopsis thaliana…	PLASMA MEMBRANE INTRINSIC PROTEIN 2;8 (PIP2;8)	PLASMA MEMBRANE INTRINSIC PROTEIN 3B (PIP3B);PLASMA MEMBRANE INTRINSIC PROTEIN 2;8 (PIP2;8)
AT2G16870.1	3330	237	79	1.75721	0.614155	-1.51661	Down	4.63826e-18	5.86438e-17	Disease resistance protein (TIR-NBS-LRR class) family; FUNCTIONS IN: transmembrane receptor activity, nucleoside-triphosphatase activity, nucleotide binding, ATP binding; INVOLVED IN: signal transduction, apoptosis, defense response, innate immune response; LOCATED IN: intrinsic to membrane; CONTAINS InterPro DOMAIN/s: ATPase, AAA+ type, core (InterPro:IPR003593), NB-ARC (InterPro:IPR002182), Tol…
AT2G16890.2	1645	91	238	1.36582	3.74547	1.45538	Up	4.8068e-18	6.07174e-17	UDP-Glycosyltransferase superfamily protein; FUNCTIONS IN: transferase activity, transferring hexosyl groups, UDP-glycosyltransferase activity, transferase activity, transferring glycosyl groups; INVOLVED IN: metabolic process; LOCATED IN: endomembrane system; EXPRESSED IN: 17 plant structures; EXPRESSED DURING: 7 growth stages; CONTAINS InterPro DOMAIN/s: UDP-glucuronosyl/UDP-glucosyltransferase…
AT2G16910.1	1893	19	2	0.247811	0.0273511	-3.17957	Down	0.000185228	0.000765323	Encodes a basic helix-loop helix transcription factor involved in tapetal cell development. Loss of function mutations are male sterile. AMS binds to a region termed the E box of target gene promoters.	ABORTED MICROSPORES (AMS)	ABORTED MICROSPORES (AMS)
AT2G17040.1	981	248	50	6.24167	1.31946	-2.24199	Down	6.59906e-31	1.29849e-29	Member of the NAC transcription factor family and more specifically, the ONAC022 subfamily. Involved in leaf and inflorescence stem morphogenesis.	NAC DOMAIN CONTAINING PROTEIN 36 (NAC036)	NAC DOMAIN CONTAINING PROTEIN 36 (NAC036);NAC DOMAIN CONTAINING PROTEIN 36 (anac036)
AT2G17300.1	633	384	827	14.9777	33.8218	1.17514	Up	1.18391e-42	3.09775e-41	unknown protein; FUNCTIONS IN: molecular_function unknown; INVOLVED IN: biological_process unknown; LOCATED IN: chloroplast; EXPRESSED IN: 20 plant structures; EXPRESSED DURING: 13 growth stages; BEST Arabidopsis thaliana protein match is: unknown protein (TAIR:AT4G35320.1); Has 42 Blast hits to 42 proteins in 10 species: Archae - 0; Bacteria - 0; Metazoa - 0; Fungi - 0; Plants - 42; Viruses - 0;…
AT2G17470.1	1684	12	44	0.175937	0.676403	1.94282	Up	5.82434e-06	2.9877e-05	Encodess ALMT6, a member of the aluminum-activated malate transporter family.	ALUMINIUM ACTIVATED MALATE TRANSPORTER 6 (ALMT6)	ALUMINIUM ACTIVATED MALATE TRANSPORTER 6 (ALMT6); (AtALMT6)
AT2G17630.1	1481	126	251	2.10055	4.38747	1.06262	Up	3.7654e-12	3.4144e-11	Pyridoxal phosphate (PLP)-dependent transferases superfamily protein; FUNCTIONS IN: pyridoxal phosphate binding, transaminase activity, catalytic activity, O-phospho-L-serine:2-oxoglutarate aminotransferase activity; INVOLVED IN: response to cadmium ion; LOCATED IN: chloroplast; EXPRESSED IN: 23 plant structures; EXPRESSED DURING: 13 growth stages; CONTAINS InterPro DOMAIN/s: Pyridoxal phosphate-…
AT2G17695.1	887	181	66	5.03818	1.92626	-1.3871	Down	1.48204e-12	1.39203e-11	FUNCTIONS IN: molecular_function unknown; INVOLVED IN: biological_process unknown; LOCATED IN: chloroplast; CONTAINS InterPro DOMAIN/s: Domain of unknown function DUF1990 (InterPro:IPR018960); Has 259 Blast hits to 259 proteins in 120 species: Archae - 0; Bacteria - 197; Metazoa - 0; Fungi - 0; Plants - 57; Viruses - 0; Other Eukaryotes - 5 (source: NCBI BLink).
AT2G17695.2	776	4	34	0.127267	1.13426	3.15582	Up	1.58278e-07	9.7299e-07	FUNCTIONS IN: molecular_function unknown; INVOLVED IN: biological_process unknown; LOCATED IN: chloroplast; CONTAINS InterPro DOMAIN/s: Domain of unknown function DUF1990 (InterPro:IPR018960); Has 30201 Blast hits to 17322 proteins in 780 species: Archae - 12; Bacteria - 1396; Metazoa - 17338; Fungi - 3422; Plants - 5037; Viruses - 0; Other Eukaryotes - 2996 (source: NCBI BLink).
AT2G17705.1	810	332	156	10.1198	4.9858	-1.02128	Down	5.07708e-14	5.25208e-13	unknown protein; FUNCTIONS IN: molecular_function unknown; INVOLVED IN: biological_process unknown; LOCATED IN: plasma membrane; EXPRESSED IN: cultured cell; BEST Arabidopsis thaliana protein match is: unknown protein (TAIR:AT4G08330.1); Has 135 Blast hits to 135 proteins in 32 species: Archae - 5; Bacteria - 29; Metazoa - 0; Fungi - 0; Plants - 91; Viruses - 0; Other Eukaryotes - 10 (source: NCB…
AT2G17740.1	966	24	2	0.613412	0.0535979	-3.51661	Down	9.70098e-06	4.8344e-05	Cysteine/Histidine-rich C1 domain family protein; CONTAINS InterPro DOMAIN/s: DC1 (InterPro:IPR004146), C1-like (InterPro:IPR011424); BEST Arabidopsis thaliana protein match is: Cysteine/Histidine-rich C1 domain family protein (TAIR:AT2G44370.1); Has 1973 Blast hits to 753 proteins in 27 species: Archae - 0; Bacteria - 0; Metazoa - 2; Fungi - 2; Plants - 1961; Viruses - 0; Other Eukaryotes - 8 (s…
AT2G17840.1	1731	247	92	3.52305	1.3759	-1.35645	Down	4.18962e-16	4.81455e-15	Identified as drought-inducible gene by differential hybridization. Upregulated by high light, drought, cold and salt stress determined by microarray analysis.	EARLY-RESPONSIVE TO DEHYDRATION 7 (ERD7)	EARLY-RESPONSIVE TO DEHYDRATION 7 (ERD7)
AT2G17880.1	970	68	156	1.73083	4.1634	1.26629	Up	3.07568e-10	2.41547e-09	Chaperone DnaJ-domain superfamily protein; FUNCTIONS IN: heat shock protein binding; INVOLVED IN: protein folding; LOCATED IN: chloroplast; EXPRESSED IN: 18 plant structures; EXPRESSED DURING: 11 growth stages; CONTAINS InterPro DOMAIN/s: Molecular chaperone, heat shock protein, Hsp40, DnaJ (InterPro:IPR015609), Heat shock protein DnaJ, N-terminal (InterPro:IPR001623); BEST Arabidopsis thaliana p…
AT2G17900.1	1543	48	99	0.768057	1.66098	1.11275	Up	6.2128e-06	3.1645e-05	Homology Subgroup S-ET - Protein containing an interrupted SET domain.	SET DOMAIN GROUP 37 (SDG37)	SET DOMAIN GROUP 37 (SDG37);ASH1-RELATED 1 (ASHR1)
AT2G18120.1	776	18	67	0.572703	2.23516	1.96452	Up	1.55675e-08	1.05444e-07	A member of SHI gene family. Arabidopsis thaliana has ten members that encode proteins with a RING finger-like zinc finger motif. Despite being highly divergent in sequence, many of the SHI-related genes are partially redundant in function and synergistically promote gynoecium, stamen and leaf development in Arabidopsis.	SHI-RELATED SEQUENCE 4 (SRS4)	SHI-RELATED SEQUENCE 4 (SRS4)
AT2G18150.1	1249	163	0	3.22213	0.001	-11.6538	Down	3.97588e-48	1.15313e-46	Peroxidase superfamily protein; FUNCTIONS IN: peroxidase activity, heme binding; INVOLVED IN: response to oxidative stress, oxidation reduction, response to nematode; LOCATED IN: cell wall; CONTAINS InterPro DOMAIN/s: Haem peroxidase (InterPro:IPR010255), Plant peroxidase (InterPro:IPR000823), Peroxidases heam-ligand binding site (InterPro:IPR019793), Haem peroxidase, plant/fungal/bacterial (Inte…
AT2G18193.1	1697	51	1	0.742005	0.015255	-5.60407	Down	3.958e-14	4.12153e-13	P-loop containing nucleoside triphosphate hydrolases superfamily protein; FUNCTIONS IN: nucleoside-triphosphatase activity, ATPase activity, nucleotide binding, ATP binding; LOCATED IN: endomembrane system; EXPRESSED IN: callus; CONTAINS InterPro DOMAIN/s: ATPase, AAA-type, core (InterPro:IPR003959), ATPase, AAA+ type, core (InterPro:IPR003593), ATPase, AAA-type, conserved site (InterPro:IPR00396…
AT2G18210.1	918	81	5	2.17852	0.141001	-3.94957	Down	3.0802e-18	3.9204e-17	unknown protein; BEST Arabidopsis thaliana protein match is: unknown protein (TAIR:AT4G36500.1); Has 50 Blast hits to 50 proteins in 7 species: Archae - 0; Bacteria - 0; Metazoa - 0; Fungi - 0; Plants - 50; Viruses - 0; Other Eukaryotes - 0 (source: NCBI BLink).
AT2G18280.1	1900	173	50	2.24808	0.681258	-1.72242	Down	5.35126e-16	6.12315e-15	Member of TLP family	TUBBY LIKE PROTEIN 2 (TLP2)	TUBBY LIKE PROTEIN 2 (AtTLP2);TUBBY LIKE PROTEIN 2 (TLP2)
AT2G18280.2	1955	47	2	0.593567	0.0264837	-4.48623	Down	6.6591e-12	5.91402e-11	Member of TLP family	TUBBY LIKE PROTEIN 2 (TLP2)	TUBBY LIKE PROTEIN 2 (TLP2);TUBBY LIKE PROTEIN 2 (AtTLP2)
AT2G18290.1	1028	859	404	20.6309	10.1738	-1.01995	Down	9.37778e-34	1.98552e-32	Encodes APC10 (anaphase promoting complex 10). Overexpression of APC10 likely mimics auxin and ethylene sensitive phenotypes. Plays an essential role in cell proliferation during leaf development.	ANAPHASE PROMOTING COMPLEX 10 (APC10)	EMBRYO DEFECTIVE 2783 (EMB2783);ANAPHASE PROMOTING COMPLEX 10 (APC10)
AT2G18370.1	696	13	0	0.461161	0.001	-8.84913	Down	0.000169411	0.000707406	Predicted to encode a PR (pathogenesis-related) protein. Belongs to the lipid transfer protein (PR-14) family with the following members: At2g38540/LTP1, At2g38530/LTP2, At5g59320/LTP3, At5g59310/LTP4, At3g51600/LTP5, At3g08770/LTP6, At2g15050/LTP7, At2g18370/LTP8, At2g15325/LTP9, At5g01870/LTP10, At4g33355/LTP11, At3g51590/LTP12, At5g44265/LTP13, At5g62065/LTP14, At4g08530/LTP15.
AT2G18570.1	1689	42	84	0.613957	1.28749	1.06836	Up	5.7001e-05	0.000256265	UDP-Glycosyltransferase superfamily protein; FUNCTIONS IN: transferase activity, transferring glycosyl groups; INVOLVED IN: metabolic process; LOCATED IN: cellular_component unknown; CONTAINS InterPro DOMAIN/s: UDP-glucuronosyl/UDP-glucosyltransferase (InterPro:IPR002213); BEST Arabidopsis thaliana protein match is: UDP-Glycosyltransferase superfamily protein (TAIR:AT2G18560.1); Has 35333 Blast h…
AT2G18650.1	1272	50	11	0.970513	0.223873	-2.11607	Down	7.12286e-07	4.10059e-06	maternal effect embryo arrest 16 (MEE16); FUNCTIONS IN: zinc ion binding; INVOLVED IN: embryo development ending in seed dormancy; LOCATED IN: chloroplast; CONTAINS InterPro DOMAIN/s: Zinc finger, RING-type (InterPro:IPR001841), Zinc finger, C3HC4 RING-type (InterPro:IPR018957); BEST Arabidopsis thaliana protein match is: RING/U-box superfamily protein (TAIR:AT4G30400.1); Has 9180 Blast hits to 9…	MATERNAL EFFECT EMBRYO ARREST 16 (MEE16)	MATERNAL EFFECT EMBRYO ARREST 16 (MEE16)
AT2G18660.1	779	70	0	2.2186	0.001	-11.1154	Down	4.46404e-21	6.35638e-20	Encodes PNP-A (Plant Natriuretic Peptide A). PNPs are a class of systemically mobile molecules distantly related to expansins; their biological role has remained elusive. PNP-A contains a signal peptide domain and is secreted into the extracellular space. Co-expression analyses using microarray data suggest that PNP-A may function as a component of plant defence response and SAR in particular, an…	PLANT NATRIURETIC PEPTIDE A (PNP-A)	(AtPNP-A);PLANT NATRIURETIC PEPTIDE A (PNP-A);EXPANSIN-LIKE B3 PRECURSOR (EXLB3)
AT2G18670.1	2072	224	74	2.66917	0.924564	-1.52955	Down	2.39752e-17	2.92616e-16	RING/U-box superfamily protein; FUNCTIONS IN: zinc ion binding; EXPRESSED IN: 21 plant structures; EXPRESSED DURING: 14 growth stages; CONTAINS InterPro DOMAIN/s: Zinc finger, RING-type (InterPro:IPR001841), Zinc finger, C3HC4 RING-type (InterPro:IPR018957); BEST Arabidopsis thaliana protein match is: RING/U-box superfamily protein (TAIR:AT4G30370.1); Has 8378 Blast hits to 8356 proteins in 272 s…
AT2G18690.1	1408	1380	0	24.1989	0.001	-14.5627	Down	0	0	unknown protein; FUNCTIONS IN: molecular_function unknown; INVOLVED IN: biological_process unknown; LOCATED IN: membrane; EXPRESSED IN: 17 plant structures; EXPRESSED DURING: 9 growth stages; CONTAINS InterPro DOMAIN/s: Protein of unknown function DUF975 (InterPro:IPR010380); BEST Arabidopsis thaliana protein match is: unknown protein (TAIR:AT2G18680.1); Has 213 Blast hits to 211 proteins in 20 s…
AT2G19130.1	2594	400	168	3.80722	1.67662	-1.18318	Down	1.26214e-20	1.76706e-19	S-locus lectin protein kinase family protein; FUNCTIONS IN: protein serine/threonine kinase activity, sugar binding, protein kinase activity, ATP binding; INVOLVED IN: protein amino acid phosphorylation, recognition of pollen; LOCATED IN: endomembrane system; EXPRESSED IN: 19 plant structures; EXPRESSED DURING: 13 growth stages; CONTAINS InterPro DOMAIN/s: Curculin-like (mannose-binding) lectin (…
AT2G19190.1	2700	76	6	0.694973	0.0575285	-3.59461	Down	4.45362e-16	5.11354e-15	Receptor-like protein kinase. Involved in early defense signaling.	FLG22-INDUCED RECEPTOR-LIKE KINASE 1 (FRK1)	FLG22-INDUCED RECEPTOR-LIKE KINASE 1 (FRK1)
AT2G19800.1	1318	13	0	0.243527	0.001	-7.92794	Down	0.000169411	0.000706524	Encodes a myo-inositol oxygenase family gene.	MYO-INOSITOL OXYGENASE 2 (MIOX2)	MYO-INOSITOL OXYGENASE 2 (MIOX2)
AT2G19910.1	2979	3	59	0.0248639	0.512716	4.36604	Up	2.29852e-15	2.54512e-14	RNA-dependent RNA polymerase family protein; CONTAINS InterPro DOMAIN/s: RNA-dependent RNA polymerase, eukaryotic-type (InterPro:IPR007855); BEST Arabidopsis thaliana protein match is: RNA-dependent RNA polymerase family protein (TAIR:AT2G19920.1); Has 35333 Blast hits to 34131 proteins in 2444 species: Archae - 798; Bacteria - 22429; Metazoa - 974; Fungi - 991; Plants - 531; Viruses - 0; Other E…
AT2G19930.1	3127	17	46	0.134227	0.380825	1.50445	Up	0.000107047	0.00045992	RNA-dependent RNA polymerase family protein; FUNCTIONS IN: RNA-directed RNA polymerase activity; INVOLVED IN: posttranscriptional gene silencing; LOCATED IN: cellular_component unknown; EXPRESSED IN: 14 plant structures; EXPRESSED DURING: 6 growth stages; CONTAINS InterPro DOMAIN/s: RNA-dependent RNA polymerase, eukaryotic-type (InterPro:IPR007855); BEST Arabidopsis thaliana protein match is: RNA…
AT2G20142.1	1032	216	4	5.16764	0.10034	-5.68653	Down	8.54694e-57	2.93018e-55	Toll-Interleukin-Resistance (TIR) domain family protein; FUNCTIONS IN: transmembrane receptor activity; INVOLVED IN: signal transduction, innate immune response; LOCATED IN: intrinsic to membrane; EXPRESSED IN: 13 plant structures; EXPRESSED DURING: 9 growth stages; CONTAINS InterPro DOMAIN/s: Toll-Interleukin receptor (InterPro:IPR000157); BEST Arabidopsis thaliana protein match is: Disease resi…
AT2G20280.1	1259	337	650	6.6088	13.3654	1.01605	Up	4.17342e-27	7.30376e-26	Zinc finger C-x8-C-x5-C-x3-H type family protein; FUNCTIONS IN: zinc ion binding, nucleic acid binding; INVOLVED IN: biological_process unknown; LOCATED IN: cellular_component unknown; EXPRESSED IN: 22 plant structures; EXPRESSED DURING: 13 growth stages; CONTAINS InterPro DOMAIN/s: Zinc finger, CCCH-type (InterPro:IPR000571); Has 6263 Blast hits to 4194 proteins in 354 species: Archae - 14; Bact…
AT2G20620.1	861	0	24	0.001	0.721611	9.49508	Up	3.27358e-08	2.15879e-07	Protein of unknown function (DUF626); CONTAINS InterPro DOMAIN/s: Protein of unknown function DUF626, Arabidopsis thaliana (InterPro:IPR006462); BEST Arabidopsis thaliana protein match is: Protein of unknown function (DUF626) (TAIR:AT4G29550.1); Has 165 Blast hits to 165 proteins in 2 species: Archae - 0; Bacteria - 0; Metazoa - 0; Fungi - 0; Plants - 165; Viruses - 0; Other Eukaryotes - 0 (sourc…
AT2G21045.1	731	0	50	0.001	1.77071	10.7901	Up	2.61562e-16	3.03446e-15	Rhodanese/Cell cycle control phosphatase superfamily protein; CONTAINS InterPro DOMAIN/s: Rhodanese-like (InterPro:IPR001763); BEST Arabidopsis thaliana protein match is: sulfurtransferase 18 (TAIR:AT5G66170.3); Has 3150 Blast hits to 3144 proteins in 1047 species: Archae - 52; Bacteria - 2382; Metazoa - 28; Fungi - 31; Plants - 181; Viruses - 0; Other Eukaryotes - 476 (source: NCBI BLink).
AT2G21080.1	1529	377	18	6.08769	0.304762	-4.32014	Down	3.5703e-85	1.82201e-83	unknown protein; FUNCTIONS IN: molecular_function unknown; INVOLVED IN: biological_process unknown; LOCATED IN: vacuole; EXPRESSED IN: 15 plant structures; EXPRESSED DURING: 9 growth stages; CONTAINS InterPro DOMAIN/s: Protein of unknown function DUF3537 (InterPro:IPR021924); BEST Arabidopsis thaliana protein match is: Protein of unknown function (DUF3537) (TAIR:AT3G20300.1); Has 141 Blast hits t…
AT2G21140.1	1265	635	1493	12.3937	30.5537	1.30174	Up	1.80845e-88	9.51966e-87	Proline-rich protein expressed in expanding leaves, stems, flowers, and siliques.	PROLINE-RICH PROTEIN 2 (PRP2)	PROLINE-RICH PROTEIN 2 (ATPRP2);PROLINE-RICH PROTEIN 2 (PRP2)
AT2G21185.1	612	0	15	0.001	0.634505	9.30949	Up	2.07962e-05	9.93943e-05	unknown protein; Has 9 Blast hits to 9 proteins in 4 species: Archae - 0; Bacteria - 0; Metazoa - 0; Fungi - 0; Plants - 9; Viruses - 0; Other Eukaryotes - 0 (source: NCBI BLink).
AT2G21650.1	614	1176	467	47.2887	19.6899	-1.26404	Down	1.4168e-63	5.37399e-62	RSM1 is a member of a small sub-family of single MYB transcription factors. Analysis of overexpressin lines indicate its involvement during early morphogenesis.	MATERNAL EFFECT EMBRYO ARREST 3 (MEE3)	RADIALIS-LIKE SANT/MYB 1 (RSM1);ARABIDOPSIS RAD-LIKE 2 (ATRL2);MATERNAL EFFECT EMBRYO ARREST 3 (MEE3)
AT2G21860.1	1656	712	269	10.6154	4.20521	-1.33592	Down	1.61435e-42	4.21988e-41	violaxanthin de-epoxidase-related; BEST Arabidopsis thaliana protein match is: non-photochemical quenching 1 (TAIR:AT1G08550.2); Has 151 Blast hits to 151 proteins in 39 species: Archae - 0; Bacteria - 0; Metazoa - 0; Fungi - 0; Plants - 126; Viruses - 0; Other Eukaryotes - 25 (source: NCBI BLink).
AT2G21900.1	609	15	0	0.608124	0.001	-9.24822	Down	4.43828e-05	0.000202291	member of WRKY Transcription Factor; Group II-c	WRKY DNA-BINDING PROTEIN 59 (WRKY59)	WRKY DNA-BINDING PROTEIN 59 (WRKY59); (AtWRKY59)
AT2G21910.1	1533	25	0	0.402639	0.001	-8.65334	Down	5.4775e-08	3.52694e-07	member of CYP96A	CYTOCHROME P450, FAMILY 96, SUBFAMILY A, POLYPEPTIDE 5 (CYP96A5)	CYTOCHROME P450, FAMILY 96, SUBFAMILY A, POLYPEPTIDE 5 (CYP96A5)
AT2G22200.1	1296	139	329	2.64806	6.57183	1.31136	Up	5.16248e-21	7.33528e-20	encodes a member of the DREB subfamily A-6 of ERF/AP2 transcription factor family. The protein contains one AP2 domain. There are 8 members in this subfamily including RAP2.4.
AT2G22330.1	1883	1964	915	25.7519	12.5796	-1.0336	Down	1.4876e-76	6.79997e-75	Encodes a cytochrome P450. Involved in tryptophan metabolism. Converts Trp to indole-3-acetaldoxime (IAOx), a precursor to IAA and indole glucosinolates.	CYTOCHROME P450, FAMILY 79, SUBFAMILY B, POLYPEPTIDE 3 (CYP79B3)	CYTOCHROME P450, FAMILY 79, SUBFAMILY B, POLYPEPTIDE 3 (CYP79B3)
AT2G22410.1	2215	25	60	0.278666	0.70125	1.33139	Up	5.27548e-05	0.000238176	SLOW GROWTH 1 (SLO1); CONTAINS InterPro DOMAIN/s: Pentatricopeptide repeat (InterPro:IPR002885); BEST Arabidopsis thaliana protein match is: Tetratricopeptide repeat (TPR)-like superfamily protein (TAIR:AT2G29760.1); Has 42589 Blast hits to 14346 proteins in 282 species: Archae - 0; Bacteria - 11; Metazoa - 210; Fungi - 265; Plants - 41374; Viruses - 0; Other Eukaryotes - 729 (source: NCBI BLink).	SLOW GROWTH 1 (SLO1)	SLOW GROWTH 1 (SLO1)
AT2G22420.1	1163	28	193	0.594424	4.29608	2.85346	Up	1.74844e-33	3.68731e-32	Peroxidase superfamily protein; FUNCTIONS IN: peroxidase activity, heme binding; INVOLVED IN: oxidation reduction, response to oxidative stress; LOCATED IN: endomembrane system; EXPRESSED IN: 21 plant structures; EXPRESSED DURING: 12 growth stages; CONTAINS InterPro DOMAIN/s: Haem peroxidase (InterPro:IPR010255), Plant peroxidase (InterPro:IPR000823), Peroxidases heam-ligand binding site (InterPr…
AT2G22470.1	683	159	30	5.74771	1.13709	-2.33764	Down	2.52278e-21	3.62308e-20	Encodes arabinogalactan-protein (AGP2).	ARABINOGALACTAN PROTEIN 2 (AGP2)	(ATAGP2);ARABINOGALACTAN PROTEIN 2 (AGP2)
AT2G22510.1	733	24	0	0.808399	0.001	-9.65892	Down	1.07015e-07	6.69714e-07	hydroxyproline-rich glycoprotein family protein; FUNCTIONS IN: molecular_function unknown; INVOLVED IN: biological_process unknown; LOCATED IN: endomembrane system; EXPRESSED IN: shoot apex, hypocotyl, root, leaf; BEST Arabidopsis thaliana protein match is: hydroxyproline-rich glycoprotein family protein (TAIR:AT4G38080.1); Has 4670 Blast hits to 2256 proteins in 333 species: Archae - 29; Bacteri…
AT2G22650.1	1418	84	198	1.46259	3.6148	1.30539	Up	3.71634e-13	3.63758e-12	FAD-dependent oxidoreductase family protein; FUNCTIONS IN: oxidoreductase activity; EXPRESSED IN: 20 plant structures; EXPRESSED DURING: 12 growth stages; CONTAINS InterPro DOMAIN/s: FAD dependent oxidoreductase (InterPro:IPR006076); Has 35333 Blast hits to 34131 proteins in 2444 species: Archae - 798; Bacteria - 22429; Metazoa - 974; Fungi - 991; Plants - 531; Viruses - 0; Other Eukaryotes - 961…
AT2G22730.1	1694	41	93	0.59757	1.42123	1.24996	Up	1.55922e-06	8.57218e-06	Major facilitator superfamily protein; FUNCTIONS IN: carbohydrate transmembrane transporter activity, sugar:hydrogen symporter activity; INVOLVED IN: transmembrane transport; LOCATED IN: membrane; CONTAINS InterPro DOMAIN/s: Major facilitator superfamily (InterPro:IPR020846), Major facilitator superfamily MFS-1 (InterPro:IPR011701), Major facilitator superfamily, general substrate transporter (In…
AT2G22770.1	1370	34	5	0.612741	0.094481	-2.69718	Down	2.80308e-06	1.49317e-05	regulates the development of ER bodies. also involves in response to the endophytic fungus Piriformospora indica.	(NAI1)	(NAI1)
AT2G22800.1	1170	75	24	1.58268	0.531032	-1.5755	Down	6.15906e-07	3.57266e-06	Encodes homeobox protein HAT9.	(HAT9)	(HAT9)
AT2G22840.1	1838	28	66	0.376124	0.929595	1.30539	Up	2.93042e-05	0.000136901	Growth regulating factor encoding transcription activator. One of the nine members of a GRF gene family, containing nuclear targeting domain. Mutants result in smaller leaves indicating the role of the gene in leaf development. Expressed in root, shoot and flower	GROWTH-REGULATING FACTOR 1 (GRF1)	GROWTH-REGULATING FACTOR 1 (AtGRF1);GROWTH-REGULATING FACTOR 1 (GRF1)
AT2G23000.1	1508	867	1802	14.195	30.9349	1.12385	Up	1.0982e-84	5.55141e-83	serine carboxypeptidase-like 10 (scpl10); FUNCTIONS IN: serine-type carboxypeptidase activity; INVOLVED IN: proteolysis; LOCATED IN: endomembrane system; CONTAINS InterPro DOMAIN/s: Peptidase S10, serine carboxypeptidase (InterPro:IPR001563); BEST Arabidopsis thaliana protein match is: serine carboxypeptidase-like 9 (TAIR:AT2G23010.1); Has 3984 Blast hits to 3884 proteins in 449 species: Archae -…	SERINE CARBOXYPEPTIDASE-LIKE 10 (scpl10)	SERINE CARBOXYPEPTIDASE-LIKE 10 (scpl10)
AT2G23290.1	1134	53	12	1.15393	0.273945	-2.0746	Down	4.55666e-07	2.67507e-06	Member of the R2R3 factor gene family.	MYB DOMAIN PROTEIN 70 (MYB70)	MYB DOMAIN PROTEIN 70 (MYB70);MYB DOMAIN PROTEIN 70 (AtMYB70)
AT2G23330.1	4494	77	8	0.423035	0.0460842	-3.19843	Down	7.8502e-15	8.46119e-14	transposable element gene; copia-like retrotransposon family, has a 3.9e-195 P-value blast match to GB:AAA57005 Hopscotch polyprotein (Ty1_Copia-element) (Zea mays)
AT2G23540.1	1359	30	2	0.54503	0.0380983	-3.83854	Down	2.58484e-07	1.55503e-06	GDSL-like Lipase/Acylhydrolase superfamily protein; FUNCTIONS IN: hydrolase activity, acting on ester bonds, carboxylesterase activity; INVOLVED IN: lipid metabolic process; LOCATED IN: endomembrane system; EXPRESSED IN: embryo, hypocotyl, root, flower; EXPRESSED DURING: 4 anthesis, C globular stage; CONTAINS InterPro DOMAIN/s: Lipase, GDSL (InterPro:IPR001087); BEST Arabidopsis thaliana protein …
AT2G23810.1	1285	1775	719	34.1046	14.4851	-1.2354	Down	9.54806e-92	5.22136e-90	Member of TETRASPANIN family	TETRASPANIN8 (TET8)	TETRASPANIN8 (TET8)
AT2G23820.2	1069	107	51	2.47129	1.23506	-1.00069	Down	2.77748e-05	0.000130303	Metal-dependent phosphohydrolase; FUNCTIONS IN: catalytic activity; INVOLVED IN: biological_process unknown; CONTAINS InterPro DOMAIN/s: Metal-dependent phosphohydrolase, HD subdomain (InterPro:IPR006674), Metal-dependent phosphohydrolase, HD domain (InterPro:IPR003607); BEST Arabidopsis thaliana protein match is: Metal-dependent phosphohydrolase (TAIR:AT1G26160.1); Has 35333 Blast hits to 34131 …
AT2G24120.1	3540	69	136	0.481243	0.99456	1.04729	Up	4.4995e-07	2.6421e-06	SCABRA 3 (SCA3); FUNCTIONS IN: DNA-directed RNA polymerase activity, protein binding, DNA binding; INVOLVED IN: transcription; LOCATED IN: mitochondrion; EXPRESSED IN: 21 plant structures; EXPRESSED DURING: 13 growth stages; CONTAINS InterPro DOMAIN/s: DNA-directed RNA polymerase, bacteriophage type (InterPro:IPR002092); BEST Arabidopsis thaliana protein match is: male gametophyte defective 3 (TA…	SCABRA 3 (SCA3)	SCABRA 3 (SCA3);PIGMENT DEFECTIVE 319 (PDE319)
AT2G24160.1	2605	473	113	4.48303	1.12296	-1.99716	Down	7.20034e-50	2.14415e-48	pseudogene, leucine rich repeat protein family, contains leucine rich-repeat domains Pfam:PF00560, INTERPRO:IPR001611; contains some similarity to Cf-4 (Lycopersicon hirsutum) gi|2808683|emb|CAA05268; blastp match of 37% identity and 8.4e-98 P-value to GP|2808683|emb|CAA05268.1||AJ002235 Cf-4 {Lycopersicon hirsutum}
AT2G24240.1	1681	107	29	1.57157	0.446607	-1.81513	Down	4.23488e-11	3.55445e-10	BTB/POZ domain with WD40/YVTN repeat-like protein; FUNCTIONS IN: voltage-gated potassium channel activity; INVOLVED IN: potassium ion transport; LOCATED IN: voltage-gated potassium channel complex, membrane; EXPRESSED IN: 17 plant structures; EXPRESSED DURING: 11 growth stages; CONTAINS InterPro DOMAIN/s: WD40 repeat-like-containing domain (InterPro:IPR011046), BTB/POZ fold (InterPro:IPR011333), …
AT2G24260.1	1410	76	286	1.3308	5.251	1.9803	Up	3.47006e-32	7.09968e-31	Encodes a basic helix-loop-helix (bHLH) protein that regulates root hair development. One of the three Arabidopsis homologs of the Lotus japonicus ROOTHAIRLESS1 (LjRHL1) gene: At2g24260 (AtLRL1), At4g30980 (AtLRL2), and At5g58010 (AtLRL3).	LJRHL1-LIKE 1 (LRL1)	LJRHL1-LIKE 1 (LRL1)
AT2G24270.1	2106	791	1677	9.27335	20.6144	1.15249	Up	3.995e-82	1.9566e-80	Encodes a protein with non-phosphorylating NADP-dependent glyceraldehyde-3-phosphate dehydrogenase activity. The activity of the enzyme was determined from leaf extracts; the enzyme has not been purified to confirm activity.	ALDEHYDE DEHYDROGENASE 11A3 (ALDH11A3)	ALDEHYDE DEHYDROGENASE 11A3 (ALDH11A3)
AT2G24270.3	2007	32	0	0.39366	0.001	-8.62081	Down	5.04124e-10	3.89393e-09	Encodes a protein with non-phosphorylating NADP-dependent glyceraldehyde-3-phosphate dehydrogenase activity. The activity of the enzyme was determined from leaf extracts; the enzyme has not been purified to confirm activity.	ALDEHYDE DEHYDROGENASE 11A3 (ALDH11A3)	ALDEHYDE DEHYDROGENASE 11A3 (ALDH11A3)
AT2G24310.1	1153	6	27	0.128481	0.606219	2.23828	Up	0.000113539	0.00048625	unknown protein; BEST Arabidopsis thaliana protein match is: unknown protein (TAIR:AT5G47170.1); Has 9168 Blast hits to 2316 proteins in 376 species: Archae - 2; Bacteria - 1905; Metazoa - 1700; Fungi - 1409; Plants - 76; Viruses - 48; Other Eukaryotes - 4028 (source: NCBI BLink).
AT2G24692.1	371	2	36	0.133099	2.51202	4.23828	Up	1.22351e-09	9.16724e-09	unknown protein; BEST Arabidopsis thaliana protein match is: unknown protein (TAIR:AT3G50780.1); Has 46 Blast hits to 46 proteins in 10 species: Archae - 0; Bacteria - 0; Metazoa - 0; Fungi - 0; Plants - 46; Viruses - 0; Other Eukaryotes - 0 (source: NCBI BLink).
AT2G24750.1	6985	306	0	1.08162	0.001	-10.079	Down	1.01383e-89	5.40058e-88	pseudogene, similar to Avr9/Cf-9 rapidly elicited protein 141, similar to GB:AAB61068; blastp match of 43% identity and 5.0e-152 P-value to GP|30013669|gb|AAP03877.1||AY220478 Avr9/Cf-9 rapidly elicited protein 141 {Nicotiana tabacum}
AT2G24755.2	1784	28	0	0.387509	0.001	-8.59809	Down	7.345e-09	5.13497e-08	Potential natural antisense gene, locus overlaps with AT2G24750 and AT2G24760
AT2G24760.1	2495	96	0	0.94999	0.001	-9.89177	Down	1.22259e-28	2.25315e-27	transposable element gene; non-LTR retrotransposon family (LINE), has a 4.9e-16 P-value blast match to GB:NP_038605 L1 repeat, Tf subfamily, member 30 (LINE-element) (Mus musculus)
AT2G24765.1	882	132	59	3.69508	1.73172	-1.0934	Down	5.48136e-07	3.19967e-06	GTPase required for Golgi targeting of GRIP domain proteins. AtARL1 binds directly to the GRIP domain of AtGRIP in a GTP-dependent manner	ADP-RIBOSYLATION FACTOR 3 (ARF3)	ARF-LIKE 1 (ATARL1);ARF-LIKE 1 (ARL1);ADP-RIBOSYLATION FACTOR 3 (ARF3)
AT2G24850.1	1642	466	0	7.00698	0.001	-12.7746	Down	2.93646e-136	2.37232e-134	Encodes a tyrosine aminotransferase that is responsive to treatment with jasmonic acid.	TYROSINE AMINOTRANSFERASE 3 (TAT3)	TYROSINE AMINOTRANSFERASE (TAT);TYROSINE AMINOTRANSFERASE 3 (TAT3)
AT2G25000.1	1209	280	127	5.71808	2.7194	-1.07224	Down	6.29092e-13	6.07751e-12	Pathogen-induced transcription factor. Forms protein complexes with itself and with WRKY40. Coexpression with WRKY18 or WRKY40 made plants more susceptible to both P. syringae and B. cinerea. WRKY18, WRKY40, and WRKY60 have partially redundant roles in response to the hemibiotrophic bacterial pathogen Pseudomonas syringae and the necrotrophic fungal pathogen Botrytis cinerea, with WRKY18 playing …	WRKY DNA-BINDING PROTEIN 60 (WRKY60)	(ATWRKY60);WRKY DNA-BINDING PROTEIN 60 (WRKY60)
AT2G25050.2	3906	81	165	0.512001	1.09357	1.09483	Up	8.12048e-09	5.65347e-08	Actin-binding FH2 (Formin Homology) protein; FUNCTIONS IN: actin binding; INVOLVED IN: cellular component organization, actin cytoskeleton organization; CONTAINS InterPro DOMAIN/s: Actin-binding FH2/DRF autoregulatory (InterPro:IPR003104), C2 calcium/lipid-binding domain, CaLB (InterPro:IPR008973), Actin-binding FH2 (InterPro:IPR015425), Tensin phosphatase, C2 domain (InterPro:IPR014020); BEST Ar…
AT2G25150.1	1633	17	0	0.257028	0.001	-8.00578	Down	1.16276e-05	5.72725e-05	HXXXD-type acyl-transferase family protein; FUNCTIONS IN: transferase activity, transferring acyl groups other than amino-acyl groups, transferase activity; INVOLVED IN: biological_process unknown; LOCATED IN: cellular_component unknown; EXPRESSED IN: 9 plant structures; EXPRESSED DURING: petal differentiation and expansion stage, E expanded cotyledon stage, D bilateral stage; CONTAINS InterPro D…
AT2G25200.1	1172	217	98	4.57141	2.16468	-1.07849	Down	2.01818e-10	1.60811e-09	Plant protein of unknown function (DUF868); CONTAINS InterPro DOMAIN/s: Protein of unknown function DUF868, plant (InterPro:IPR008586); BEST Arabidopsis thaliana protein match is: Plant protein of unknown function (DUF868) (TAIR:AT5G11000.1); Has 283 Blast hits to 283 proteins in 16 species: Archae - 0; Bacteria - 0; Metazoa - 0; Fungi - 0; Plants - 283; Viruses - 0; Other Eukaryotes - 0 (source:…
AT2G25440.1	2016	20	0	0.244939	0.001	-7.93628	Down	1.55919e-06	8.5773e-06	receptor like protein 20 (RLP20); FUNCTIONS IN: kinase activity; INVOLVED IN: signal transduction; LOCATED IN: endomembrane system; EXPRESSED IN: 6 plant structures; EXPRESSED DURING: LP.06 six leaves visible, LP.04 four leaves visible, 4 anthesis, petal differentiation and expansion stage, LP.08 eight leaves visible; CONTAINS InterPro DOMAIN/s: Leucine-rich repeat (InterPro:IPR001611); BEST Arab…	RECEPTOR LIKE PROTEIN 20 (RLP20)	RECEPTOR LIKE PROTEIN 20 (RLP20);RECEPTOR LIKE PROTEIN 20 (AtRLP20)
AT2G25510.1	571	35940	14279	1554.03	647.376	-1.26334	Down	0	0	unknown protein; Has 2 Blast hits to 2 proteins in 1 species: Archae - 0; Bacteria - 0; Metazoa - 0; Fungi - 0; Plants - 2; Viruses - 0; Other Eukaryotes - 0 (source: NCBI BLink).
AT2G25510.2	452	65	23	3.55053	1.3173	-1.43045	Down	1.57377e-05	7.62669e-05	unknown protein; FUNCTIONS IN: molecular_function unknown; INVOLVED IN: biological_process unknown; LOCATED IN: endomembrane system; EXPRESSED IN: 22 plant structures; EXPRESSED DURING: 13 growth stages; BEST Arabidopsis thaliana protein match is: unknown protein (TAIR:AT5G42530.1).
AT2G25570.3	1315	0	18	0.001	0.354358	8.46906	Up	2.41916e-06	1.30189e-05	binding; FUNCTIONS IN: binding; INVOLVED IN: biological_process unknown; EXPRESSED IN: 22 plant structures; EXPRESSED DURING: 13 growth stages; CONTAINS InterPro DOMAIN/s: Tetratricopeptide-like helical (InterPro:IPR011990), Sel1-like (InterPro:IPR006597); Has 30201 Blast hits to 17322 proteins in 780 species: Archae - 12; Bacteria - 1396; Metazoa - 17338; Fungi - 3422; Plants - 5037; Viruses - 0…
AT2G25620.1	1657	136	278	2.02644	4.34328	1.09983	Up	5.54316e-14	5.71212e-13	Encodes DBP1, a member of the DBP factors (DNA-binding protein phosphatases) featuring sequence-specific DNA-binding and protein phosphatase activity. DBP1 is involved in plant-potyvirus interactions. Loss-of-function of DBP1 renders resistance to potyviruses.	DNA-BINDING PROTEIN PHOSPHATASE 1 (DBP1)	DNA-BINDING PROTEIN PHOSPHATASE 1 (AtDBP1);DNA-BINDING PROTEIN PHOSPHATASE 1 (DBP1)
AT2G25735.1	700	544	244	19.1875	9.02375	-1.08837	Down	3.04494e-24	4.83807e-23	unknown protein; Has 31 Blast hits to 31 proteins in 9 species: Archae - 0; Bacteria - 0; Metazoa - 0; Fungi - 0; Plants - 31; Viruses - 0; Other Eukaryotes - 0 (source: NCBI BLink).
AT2G25964.1	649	105	746	3.9945	29.757	2.89714	Up	8.5994e-127	6.42337e-125	unknown protein; FUNCTIONS IN: molecular_function unknown; INVOLVED IN: biological_process unknown; LOCATED IN: cellular_component unknown; Has 30201 Blast hits to 17322 proteins in 780 species: Archae - 12; Bacteria - 1396; Metazoa - 17338; Fungi - 3422; Plants - 5037; Viruses - 0; Other Eukaryotes - 2996 (source: NCBI BLink).
AT2G26000.2	1746	6	30	0.0848448	0.444808	2.39028	Up	2.23658e-05	0.000106421	Encodes a RING domain containing protein BRIZ2. BRIZ1 (At2g42160) and BRIZ2 (At2g26000) proteins form a heteromeric E3 ligase complex required for seed germination and post-germination growth.	BRAP2 RING ZNF UBP DOMAIN-CONTAINING PROTEIN 2 (BRIZ2)	BRAP2 RING ZNF UBP DOMAIN-CONTAINING PROTEIN 2 (BRIZ2)
AT2G26010.1	495	247	0	12.32	0.001	-13.5887	Down	1.46861e-72	6.42752e-71	Predicted to encode a PR (pathogenesis-related) protein. Belongs to the plant defensin (PDF) family with the following members: At1g75830/PDF1.1, At5g44420/PDF1.2a, At2g26020/PDF1.2b, At5g44430/PDF1.2c, At2g26010/PDF1.3, At1g19610/PDF1.4, At1g55010/PDF1.5, At2g02120/PDF2.1, At2g02100/PDF2.2, At2g02130/PDF2.3, At1g61070/PDF2.4, At5g63660/PDF2.5, At2g02140/PDF2.6, At5g38330/PDF3.1 and At4g30070/PDF…	PLANT DEFENSIN 1.3 (PDF1.3)	PLANT DEFENSIN 1.3 (PDF1.3)
AT2G26020.1	274	55	6	4.95599	0.566886	-3.12804	Down	9.6023e-11	7.85966e-10	Predicted to encode a PR (pathogenesis-related) protein. Belongs to the plant defensin (PDF) family with the following members: At1g75830/PDF1.1, At5g44420/PDF1.2a, At2g26020/PDF1.2b, At5g44430/PDF1.2c, At2g26010/PDF1.3, At1g19610/PDF1.4, At1g55010/PDF1.5, At2g02120/PDF2.1, At2g02100/PDF2.2, At2g02130/PDF2.3, At1g61070/PDF2.4, At5g63660/PDF2.5, At2g02140/PDF2.6, At5g38330/PDF3.1 and At4g30070/PDF…	PLANT DEFENSIN 1.2B (PDF1.2b)	PLANT DEFENSIN 1.2B (PDF1.2b)
AT2G26170.1	1701	56	14	0.812834	0.213068	-1.93164	Down	7.34352e-07	4.22308e-06	Encodes a protein with similarity to thromboxane-A synthase, member of the CYP711A cytochrome P450 family. MAX1 is a specific repressor of vegetative axillary buds generated by the axillary meristem. Expressed in vascular traces in the rosette stem and axillary buds throughout plant development. Mutants have increased axillary branches. Along with MAX3,4 thought to mediate control of shoot branch…	CYTOCHROME P450, FAMILY 711, SUBFAMILY A, POLYPEPTIDE 1 (CYP711A1)	CYTOCHROME P450, FAMILY 711, SUBFAMILY A, POLYPEPTIDE 1 (CYP711A1);MORE AXILLARY BRANCHES 1 (MAX1)
AT2G26355.1	828	92	7	2.74332	0.218858	-3.64785	Down	2.04092e-19	2.72472e-18	Potential natural antisense gene, locus overlaps with AT2G26360
AT2G26400.1	879	15	0	0.421328	0.001	-8.7188	Down	4.43828e-05	0.00020236	Encodes a protein predicted to belong to the acireductone dioxygenase (ARD/ARD?)family.	ACIREDUCTONE DIOXYGENASE 3 (ARD3)	ACIREDUCTONE DIOXYGENASE 3 (ARD3);ACIREDUCTONE DIOXYGENASE (ARD);ACIREDUCTONE DIOXYGENASE 3 (ATARD3)
AT2G26440.1	1754	447	59	6.29211	0.870798	-2.85313	Down	4.0866e-71	1.74012e-69	Plant invertase/pectin methylesterase inhibitor superfamily; FUNCTIONS IN: enzyme inhibitor activity, pectinesterase activity; INVOLVED IN: cell wall modification; LOCATED IN: endomembrane system, cell wall, plant-type cell wall; EXPRESSED IN: 20 plant structures; EXPRESSED DURING: 13 growth stages; CONTAINS InterPro DOMAIN/s: Pectinesterase, active site (InterPro:IPR018040), Pectin lyase fold/vi…
AT2G26560.1	1465	727	20	12.2522	0.353417	-5.11553	Down	2.07466e-179	2.24609e-177	Encodes a lipid acyl hydrolase with wide substrate specificity that accumulates upon infection by fungal and bacterial pathogens. Protein is localized in the cytoplasm in healthy leaves, and in membranes in infected cells. Plays a role in cell death and differentially affects the accumulation of oxylipins. Contributes to resistance to virus.	PHOSPHOLIPASE A 2A (PLA2A)	(PLAII ALPHA);PATATIN-LIKE PROTEIN 2 (PLP2);PHOSPHOLIPASE A 2A (PLP2);PHOSPHOLIPASE A 2A (PLA IIA);PHOSPHOLIPASE A 2A (PLA2A)
AT2G26600.1	1750	52	6	0.733641	0.0887582	-3.04712	Down	5.28312e-10	4.06784e-09	Glycosyl hydrolase superfamily protein; FUNCTIONS IN: cation binding, hydrolase activity, hydrolyzing O-glycosyl compounds, catalytic activity; INVOLVED IN: carbohydrate metabolic process; LOCATED IN: anchored to membrane; EXPRESSED IN: 22 plant structures; EXPRESSED DURING: 13 growth stages; CONTAINS InterPro DOMAIN/s: Glycoside hydrolase, catalytic core (InterPro:IPR017853), Glycoside hydrolase…
AT2G26650.1	2852	139	28	1.20333	0.254158	-2.24323	Down	5.61278e-18	7.06645e-17	Encodes AKT1, a member of the Shaker family inward rectifying potassium channel predominantly expressed in predominantly in root hairs and root endodermis. This family includes five groups based on phylogenetic analysis (FEBS Letters (2007) 581: 2357): I (inward rectifying channel): AKT1 (AT2G26650), AKT5 (AT4G32500) and SPIK (also known as AKT6, AT2G25600); II (inward rectifying channel): KAT1 (…	K+ TRANSPORTER 1 (KT1)	K+ TRANSPORTER 1 (KT1); (ATAKT1);K+ TRANSPORTER 1 (AKT1)
AT2G26740.1	1171	988	22	20.8314	0.486364	-5.42058	Down	5.61678e-250	8.78353e-248	Encodes a soluble epoxide hydrolase whose expression is induced by auxin and water stress.	SOLUBLE EPOXIDE HYDROLASE (SEH)	SOLUBLE EPOXIDE HYDROLASE (ATSEH);SOLUBLE EPOXIDE HYDROLASE (SEH)
AT2G26940.1	861	0	83	0.001	2.49557	11.2852	Up	1.38053e-26	2.37406e-25	C2H2-type zinc finger family protein; FUNCTIONS IN: sequence-specific DNA binding transcription factor activity, zinc ion binding, nucleic acid binding; INVOLVED IN: regulation of transcription; LOCATED IN: intracellular; EXPRESSED IN: leaf whorl, sepal, flower, leaf; EXPRESSED DURING: LP.04 four leaves visible, petal differentiation and expansion stage; CONTAINS InterPro DOMAIN/s: Zinc finger, C…
AT2G27010.1	1565	0	74	0.001	1.22409	10.2575	Up	8.77016e-24	1.37068e-22	member of CYP705A	CYTOCHROME P450, FAMILY 705, SUBFAMILY A, POLYPEPTIDE 9 (CYP705A9)	CYTOCHROME P450, FAMILY 705, SUBFAMILY A, POLYPEPTIDE 9 (CYP705A9)
AT2G27110.2	3245	3	28	0.0228257	0.223377	3.29075	Up	1.36177e-06	7.555e-06	FAR1-related sequence 3 (FRS3); FUNCTIONS IN: zinc ion binding; INVOLVED IN: response to red or far red light; LOCATED IN: cellular_component unknown; EXPRESSED IN: 22 plant structures; EXPRESSED DURING: 13 growth stages; CONTAINS InterPro DOMAIN/s: Zinc finger, PMZ-type (InterPro:IPR006564), Zinc finger, SWIM-type (InterPro:IPR007527), Transcription factor, FAR1-related (InterPro:IPR004330), MUL…	FAR1-RELATED SEQUENCE 3 (FRS3)	FAR1-RELATED SEQUENCE 3 (FRS3)
AT2G27130.1	765	133	30	4.29248	1.01521	-2.08004	Down	7.75254e-16	8.78807e-15	Bifunctional inhibitor/lipid-transfer protein/seed storage 2S albumin superfamily protein; FUNCTIONS IN: lipid binding; INVOLVED IN: lipid transport; LOCATED IN: anchored to plasma membrane, anchored to membrane; EXPRESSED IN: 22 plant structures; EXPRESSED DURING: 13 growth stages; CONTAINS InterPro DOMAIN/s: Bifunctional inhibitor/plant lipid transfer protein/seed storage (InterPro:IPR016140), …
AT2G27420.1	1309	126	402	2.37656	7.95027	1.74213	Up	1.06474e-37	2.47585e-36	Cysteine proteinases superfamily protein; FUNCTIONS IN: cysteine-type peptidase activity, cysteine-type endopeptidase activity; INVOLVED IN: proteolysis; LOCATED IN: endomembrane system; EXPRESSED IN: 15 plant structures; EXPRESSED DURING: 10 growth stages; CONTAINS InterPro DOMAIN/s: Peptidase C1A, papain (InterPro:IPR013128), Proteinase inhibitor I29, cathepsin propeptide (InterPro:IPR013201), …
AT2G27660.1	2314	143	10	1.52578	0.111875	-3.76959	Down	3.31488e-30	6.41412e-29	Cysteine/Histidine-rich C1 domain family protein; FUNCTIONS IN: zinc ion binding; LOCATED IN: chloroplast; EXPRESSED IN: 12 plant structures; EXPRESSED DURING: 9 growth stages; CONTAINS InterPro DOMAIN/s: DC1 (InterPro:IPR004146), Zinc finger, ZZ-type (InterPro:IPR000433), C1-like (InterPro:IPR011424); BEST Arabidopsis thaliana protein match is: Cysteine/Histidine-rich C1 domain family protein (T…
AT2G27690.1	1910	28	4	0.361945	0.0542153	-2.739	Down	1.97119e-05	9.44144e-05	Encodes a CYP94C1. Has highest omega-hydroxylase activity with 9,10-epoxystearic acid, while also metabolized lauric acid (C12:0) and C18 unsaturated fatty acids. Gene expression is induced in response to wounding and jasmonic acid treatment.	CYTOCHROME P450, FAMILY 94, SUBFAMILY C, POLYPEPTIDE 1 (CYP94C1)	CYTOCHROME P450, FAMILY 94, SUBFAMILY C, POLYPEPTIDE 1 (CYP94C1)
AT2G27710.2	752	20	0	0.656645	0.001	-9.35897	Down	1.55919e-06	8.58613e-06	60S acidic ribosomal protein family; FUNCTIONS IN: structural constituent of ribosome; INVOLVED IN: translational elongation, response to cold; LOCATED IN: in 8 components; EXPRESSED IN: 24 plant structures; EXPRESSED DURING: 14 growth stages; CONTAINS InterPro DOMAIN/s: Ribosomal protein 60S (InterPro:IPR001813); BEST Arabidopsis thaliana protein match is: 60S acidic ribosomal protein family (TA…
AT2G27760.1	1622	35	75	0.532765	1.19703	1.16789	Up	4.42078e-05	0.000201631	Encodes tRNA isopentenyltransferase, similar to yeast MOD5.	TRNAISOPENTENYLTRANSFERASE 2 (IPT2)	TRNAISOPENTENYLTRANSFERASE 2 (ATIPT2);TRNAISOPENTENYLTRANSFERASE 2 (IPT2); (IPPT)
AT2G28120.1	2052	326	147	3.92246	1.85454	-1.0807	Down	5.5356e-15	6.02718e-14	Major facilitator superfamily protein; INVOLVED IN: N-terminal protein myristoylation, transmembrane transport; LOCATED IN: plasma membrane; EXPRESSED IN: 11 plant structures; EXPRESSED DURING: 6 growth stages; CONTAINS InterPro DOMAIN/s: Nodulin-like (InterPro:IPR010658), Major facilitator superfamily MFS-1 (InterPro:IPR011701), Major facilitator superfamily, general substrate transporter (Inter…
AT2G28140.1	955	43	127	1.11169	3.44267	1.63077	Up	6.59796e-12	5.86556e-11	Protein of unknown function (DUF1635); CONTAINS InterPro DOMAIN/s: Protein of unknown function DUF1635 (InterPro:IPR012862); BEST Arabidopsis thaliana protein match is: Protein of unknown function (DUF1635) (TAIR:AT5G22930.1); Has 35333 Blast hits to 34131 proteins in 2444 species: Archae - 798; Bacteria - 22429; Metazoa - 974; Fungi - 991; Plants - 531; Viruses - 0; Other Eukaryotes - 9610 (sour…
AT2G28620.1	3129	55	130	0.433986	1.07556	1.30936	Up	3.74396e-09	2.69858e-08	P-loop containing nucleoside triphosphate hydrolases superfamily protein; FUNCTIONS IN: microtubule motor activity, ATP binding; INVOLVED IN: microtubule-based movement; LOCATED IN: chloroplast; EXPRESSED IN: 18 plant structures; EXPRESSED DURING: 9 growth stages; CONTAINS InterPro DOMAIN/s: Kinesin, motor region, conserved site (InterPro:IPR019821), Kinesin, motor domain (InterPro:IPR001752); BE…
AT2G28630.1	1927	1428	2838	18.2964	38.1264	1.05923	Up	2.5656e-120	1.81499e-118	Encodes KCS12, a member of the 3-ketoacyl-CoA synthase family involved in the biosynthesis of VLCFA (very long chain fatty acids).	3-KETOACYL-COA SYNTHASE 12 (KCS12)	3-KETOACYL-COA SYNTHASE 12 (KCS12)
AT2G28800.2	1404	14	124	0.246195	2.28639	3.2152	Up	1.30281e-24	2.10249e-23	member of Chloroplast membrane protein ALBINO3 family. Similar to pea PPF1 and may play a role in plant senescence.	ALBINO 3 (ALB3)	(ABL3);ALBINO 3 (ALB3)
AT2G28830.1	3218	105	303	0.805604	2.43754	1.59728	Up	1.21569e-25	2.03434e-24	Encodes a U-box E3 ubiquitin ligase involved in ubiquitination of pattern recognition receptor FLS2.	PLANT U-BOX 12 (PUB12)	(AtPUB12);PLANT U-BOX 12 (PUB12)
AT2G28840.1	1844	240	110	3.21343	1.54428	-1.05718	Down	4.6363e-11	3.88042e-10	XB3 ortholog 1 in Arabidopsis thaliana (XBAT31); FUNCTIONS IN: zinc ion binding; EXPRESSED IN: 24 plant structures; EXPRESSED DURING: 15 growth stages; CONTAINS InterPro DOMAIN/s: Zinc finger, RING-type (InterPro:IPR001841), Ankyrin repeat-containing domain (InterPro:IPR020683), Ankyrin repeat (InterPro:IPR002110); BEST Arabidopsis thaliana protein match is: XB3 ortholog 3 in Arabidopsis thaliana…	XB3 ORTHOLOG 1 IN ARABIDOPSIS THALIANA (XBAT31)	XB3 ORTHOLOG 1 IN ARABIDOPSIS THALIANA (XBAT31)
AT2G29100.1	2823	26	2	0.227395	0.0183406	-3.63208	Down	2.92296e-06	1.55301e-05	member of Putative ligand-gated ion channel subunit family	GLUTAMATE RECEPTOR 2.9 (GLR2.9)	GLUTAMATE RECEPTOR 2.9 (GLR2.9);GLUTAMATE RECEPTOR 2.9 (ATGLR2.9);GLUTAMATE RECEPTOR 2.9 (GLR2.9)
AT2G29110.1	2844	168	2	1.45847	0.0182052	-6.32396	Down	4.89786e-46	1.36431e-44	member of Putative ligand-gated ion channel subunit family	GLUTAMATE RECEPTOR 2.8 (GLR2.8)	GLUTAMATE RECEPTOR 2.8 (GLR2.8);GLUTAMATE RECEPTOR 2.8 (ATGLR2.8); (GLR2.8)
AT2G29460.1	906	122	2	3.32468	0.0571475	-5.86238	Down	6.28922e-33	1.30778e-31	Encodes glutathione transferase belonging to the tau class of GSTs. Naming convention according to Wagner et al. (2002).	GLUTATHIONE S-TRANSFERASE TAU 4 (GSTU4)	GLUTATHIONE S-TRANSFERASE TAU 4 (GSTU4);GLUTATHIONE S-TRANSFERASE TAU 4 (ATGSTU4);GLUTATHIONE S-TRANSFERASE 22 (GST22)
AT2G29490.1	1003	47	11	1.15695	0.283914	-2.0268	Down	2.9728e-06	1.57729e-05	Encodes glutathione transferase belonging to the tau class of GSTs. Naming convention according to Wagner et al. (2002).	GLUTATHIONE S-TRANSFERASE TAU 1 (GSTU1)	GLUTATHIONE S-TRANSFERASE TAU 1 (GSTU1);GLUTATHIONE S-TRANSFERASE TAU 1 (ATGSTU1);GLUTATHIONE S-TRANSFERASE 19 (GST19)
AT2G29720.1	1527	209	92	3.37929	1.55971	-1.11544	Down	1.42252e-10	1.14715e-09	Encodes CTF2B.	(CTF2B)	(CTF2B)
AT2G29740.1	1658	60	10	0.89348	0.156139	-2.51661	Down	1.53772e-09	1.14509e-08	UDP-glucosyl transferase 71C2 (UGT71C2); FUNCTIONS IN: quercetin 3-O-glucosyltransferase activity, quercetin 3'-O-glucosyltransferase activity, UDP-glycosyltransferase activity, quercetin 7-O-glucosyltransferase activity, transferase activity, transferring glycosyl groups; INVOLVED IN: metabolic process; LOCATED IN: cellular_component unknown; EXPRESSED IN: hypocotyl, root; CONTAINS InterPro DOMA…	UDP-GLUCOSYL TRANSFERASE 71C2 (UGT71C2)	UDP-GLUCOSYL TRANSFERASE 71C2 (UGT71C2)
AT2G29990.1	1749	304	121	4.29143	1.79098	-1.26071	Down	1.46318e-17	1.80226e-16	alternative NAD(P)H dehydrogenase 2 (NDA2); FUNCTIONS IN: NADH dehydrogenase activity, oxidoreductase activity, FAD binding; INVOLVED IN: oxidation reduction; LOCATED IN: intrinsic to mitochondrial inner membrane; EXPRESSED IN: 24 plant structures; EXPRESSED DURING: 13 growth stages; CONTAINS InterPro DOMAIN/s: FAD-dependent pyridine nucleotide-disulphide oxidoreductase (InterPro:IPR013027), Pyri…	ALTERNATIVE NAD(P)H DEHYDROGENASE 2 (NDA2)	ALTERNATIVE NAD(P)H DEHYDROGENASE 2 (NDA2)
AT2G30140.1	1563	69	219	1.08995	3.62727	1.73462	Up	3.91498e-21	5.58349e-20	Encodes a putative glycosyltransferase. Regulates flowering time via FLOWERING LOCUS C.	UDP-GLUCOSYL TRANSFERASE 87A2 (UGT87A2)	UDP-GLUCOSYL TRANSFERASE 87A2 (UGT87A2)
AT2G30210.1	2049	143	0	1.72311	0.001	-10.7508	Down	2.61036e-42	6.79024e-41	putative laccase, a member of laccase family of genes (17 members in Arabidopsis).	LACCASE 3 (LAC3)	LACCASE 3 (LAC3)
AT2G30250.1	1608	732	154	11.2394	2.4793	-2.18056	Down	3.99158e-85	2.03312e-83	member of WRKY Transcription Factor; Group I. Located in nucleus. Involved in response to various abiotic stresses - especially salt stress.	WRKY DNA-BINDING PROTEIN 25 (WRKY25)	WRKY DNA-BINDING PROTEIN 25 (WRKY25); (AtWRKY25)
AT2G30740.1	1498	214	612	3.52712	10.5763	1.58428	Up	1.49263e-49	4.41532e-48	Protein kinase superfamily protein; FUNCTIONS IN: protein tyrosine kinase activity, protein kinase activity, kinase activity, ATP binding; INVOLVED IN: protein amino acid phosphorylation; LOCATED IN: plasma membrane; EXPRESSED IN: 22 plant structures; EXPRESSED DURING: 13 growth stages; CONTAINS InterPro DOMAIN/s: Protein kinase, ATP binding site (InterPro:IPR017441), Protein kinase, catalytic do…
AT2G30750.1	1686	229	0	3.35348	0.001	-11.7114	Down	2.52608e-67	1.02194e-65	putative cytochrome P450	CYTOCHROME P450, FAMILY 71, SUBFAMILY A, POLYPEPTIDE 12 (CYP71A12)	CYTOCHROME P450, FAMILY 71, SUBFAMILY A, POLYPEPTIDE 12 (CYP71A12)
AT2G30945.1	642	40	0	1.53831	0.001	-10.5871	Down	2.37482e-12	2.18681e-11
AT2G31020.1	2422	62	24	0.632027	0.256527	-1.30088	Down	8.78726e-05	0.00038233	OSBP(oxysterol binding protein)-related protein 1A (ORP1A); FUNCTIONS IN: oxysterol binding; INVOLVED IN: steroid metabolic process; CONTAINS InterPro DOMAIN/s: Pleckstrin homology-type (InterPro:IPR011993), Oxysterol-binding protein (InterPro:IPR000648), Pleckstrin homology (InterPro:IPR001849); BEST Arabidopsis thaliana protein match is: OSBP(oxysterol binding protein)-related protein 1C (TAIR:…	OSBP(OXYSTEROL BINDING PROTEIN)-RELATED PROTEIN 1A (ORP1A)	OSBP(OXYSTEROL BINDING PROTEIN)-RELATED PROTEIN 1A (ORP1A)
AT2G31141.2	673	7558	1898	277.275	73.009	-1.92517	Down	0	0	unknown protein.
AT2G31150.1	2049	306	703	3.68721	8.88196	1.26835	Up	5.66104e-41	1.42143e-39	ATP binding;ATPases, coupled to transmembrane movement of ions, phosphorylative mechanism; FUNCTIONS IN: ATPase activity, coupled to transmembrane movement of ions, phosphorylative mechanism, ATP binding; INVOLVED IN: ATP biosynthetic process; LOCATED IN: membrane; CONTAINS InterPro DOMAIN/s: ATPase, P-type, K/Mg/Cd/Cu/Zn/Na/Ca/Na/H-transporter (InterPro:IPR001757); BEST Arabidopsis thaliana prot…
AT2G31160.1	935	82	186	2.16531	5.14987	1.24996	Up	9.98914e-12	8.76952e-11	LIGHT SENSITIVE HYPOCOTYLS 3 (LSH3); CONTAINS InterPro DOMAIN/s: Protein of unknown function DUF640 (InterPro:IPR006936); BEST Arabidopsis thaliana protein match is: Protein of unknown function (DUF640) (TAIR:AT1G07090.1); Has 309 Blast hits to 309 proteins in 18 species: Archae - 0; Bacteria - 0; Metazoa - 12; Fungi - 0; Plants - 297; Viruses - 0; Other Eukaryotes - 0 (source: NCBI BLink).	LIGHT SENSITIVE HYPOCOTYLS 3 (LSH3)	LIGHT SENSITIVE HYPOCOTYLS 3 (LSH3);ORGAN BOUNDARY 1 (OBO1)
AT2G31230.1	883	227	108	6.34722	3.16635	-1.00331	Down	8.68364e-10	6.58189e-09	encodes a member of the ERF (ethylene response factor) subfamily B-3 of ERF/AP2 transcription factor family. The protein contains one AP2 domain. There are 18 members in this subfamily including ATERF-1, ATERF-2, AND ATERF-5.	ETHYLENE-RESPONSIVE ELEMENT BINDING FACTOR 15 (ERF15)	ETHYLENE-RESPONSIVE ELEMENT BINDING FACTOR 15 (ATERF15);ETHYLENE-RESPONSIVE ELEMENT BINDING FACTOR 15 (ERF15)
AT2G31450.1	1369	36	116	0.649258	2.19356	1.75641	Up	4.69188e-12	4.22017e-11	ATNTH1; CONTAINS InterPro DOMAIN/s: Helix-hairpin-helix motif (InterPro:IPR000445), Helix-hairpin-helix DNA-binding motif, class 1 (InterPro:IPR003583), Endonuclease III, iron-sulphur binding site (InterPro:IPR004035), DNA glycosylase (InterPro:IPR011257), Endonuclease III-like, iron-sulphur cluster loop motif (InterPro:IPR003651), Endonuclease III, conserved site-2 (InterPro:IPR004036), HhH-GPD …	(ATNTH1)	(ATNTH1)
AT2G31751.1	1850	30	138	0.400376	1.93109	2.26999	Up	4.04378e-19	5.34262e-18	Potential natural antisense gene, locus overlaps with AT2G31750
AT2G31865.1	1827	38	2	0.513527	0.0283391	-4.17957	Down	1.86653e-09	1.37463e-08	poly(ADP-ribose) glycohydrolase 2 (PARG2); FUNCTIONS IN: poly(ADP-ribose) glycohydrolase activity; INVOLVED IN: defense response to fungus; LOCATED IN: cellular_component unknown; CONTAINS InterPro DOMAIN/s: Poly(ADP-ribose) glycohydrolase (InterPro:IPR007724); BEST Arabidopsis thaliana protein match is: Poly (ADP-ribose) glycohydrolase (PARG) (TAIR:AT2G31870.2); Has 350 Blast hits to 327 protein…	POLY(ADP-RIBOSE) GLYCOHYDROLASE 2 (PARG2)	POLY(ADP-RIBOSE) GLYCOHYDROLASE 2 (PARG2)
AT2G31880.1	2084	4767	1257	56.4762	15.6147	-1.85474	Down	0	0	Encodes a putative leucine rich repeat transmembrane protein that is expressed in response to Pseudomonas syringae. Expression of SRRLK may be required for silencing via lsiRNAs. Regulates cell death and innate immunity.	SUPPRESSOR OF BIR1 1 (SOBIR1)	EVERSHED (EVR);SUPPRESSOR OF BIR1 1 (SOBIR1)
AT2G31900.1	4671	168	325	0.88801	1.80123	1.02033	Up	2.06004e-14	2.17565e-13	Encodes an novel myosin isoform.	MYOSIN-LIKE PROTEIN XIF (XIF)	MYOSIN-LIKE PROTEIN XIF (XIF);MYOSIN 5 (ATMYO5);MYOSIN XI F (ATXIF)
AT2G32100.1	934	345	731	9.11991	20.2612	1.15163	Up	9.52256e-37	2.16533e-35	ovate family protein 16 (OFP16); CONTAINS InterPro DOMAIN/s: Protein of unknown function DUF623 (InterPro:IPR006458); BEST Arabidopsis thaliana protein match is: ovate family protein 12 (TAIR:AT1G05420.1); Has 251 Blast hits to 251 proteins in 22 species: Archae - 0; Bacteria - 16; Metazoa - 0; Fungi - 0; Plants - 235; Viruses - 0; Other Eukaryotes - 0 (source: NCBI BLink).	OVATE FAMILY PROTEIN 16 (OFP16)	RABIDOPSIS THALIANA OVATE FAMILY PROTEIN 16 (ATOFP16);OVATE FAMILY PROTEIN 16 (OFP16)
AT2G32140.1	1291	101	11	1.93158	0.220578	-3.13042	Down	1.05314e-18	1.37108e-17	transmembrane receptors; FUNCTIONS IN: transmembrane receptor activity; INVOLVED IN: signal transduction, defense response, innate immune response; LOCATED IN: intrinsic to membrane, chloroplast; EXPRESSED IN: 13 plant structures; EXPRESSED DURING: 8 growth stages; CONTAINS InterPro DOMAIN/s: Protein of unknown function DUF641, plant (InterPro:IPR006943), Toll-Interleukin receptor (InterPro:IPR00…
AT2G32160.3	1553	93	4	1.47853	0.0666782	-4.4708	Down	1.95554e-22	2.92631e-21	S-adenosyl-L-methionine-dependent methyltransferases superfamily protein; FUNCTIONS IN: molecular_function unknown; INVOLVED IN: biological_process unknown; LOCATED IN: cellular_component unknown; EXPRESSED IN: 19 plant structures; EXPRESSED DURING: 13 growth stages; CONTAINS InterPro DOMAIN/s: N2227-like (InterPro:IPR012901); BEST Arabidopsis thaliana protein match is: S-adenosyl-L-methionine-de…
AT2G32200.1	486	37	3	1.87968	0.159801	-3.55614	Down	2.38278e-08	1.59215e-07	unknown protein; BEST Arabidopsis thaliana protein match is: unknown protein (TAIR:AT2G32210.1); Has 131 Blast hits to 131 proteins in 14 species: Archae - 0; Bacteria - 0; Metazoa - 0; Fungi - 1; Plants - 130; Viruses - 0; Other Eukaryotes - 0 (source: NCBI BLink).
AT2G32210.1	583	215	21	9.10517	0.932494	-3.28752	Down	5.56448e-40	1.3765e-38	unknown protein; BEST Arabidopsis thaliana protein match is: unknown protein (TAIR:AT2G32190.1); Has 214 Blast hits to 214 proteins in 21 species: Archae - 0; Bacteria - 0; Metazoa - 1; Fungi - 10; Plants - 203; Viruses - 0; Other Eukaryotes - 0 (source: NCBI BLink).
AT2G32650.1	636	42	84	1.63046	3.41914	1.06836	Up	5.7001e-05	0.000256222	RmlC-like cupins superfamily protein; CONTAINS InterPro DOMAIN/s: Cupin, RmlC-type (InterPro:IPR011051), Protein of unknown function DUF861, cupin-3 (InterPro:IPR008579), RmlC-like jelly roll fold (InterPro:IPR014710); BEST Arabidopsis thaliana protein match is: plastid transcriptionally active 18 (TAIR:AT2G32180.1); Has 271 Blast hits to 271 proteins in 67 species: Archae - 0; Bacteria - 110; Me…
AT2G32680.1	2846	1032	45	8.95289	0.409329	-4.45102	Down	6.76352e-235	9.62039e-233	receptor like protein 23 (RLP23); FUNCTIONS IN: kinase activity; INVOLVED IN: signal transduction, defense response; LOCATED IN: endomembrane system; EXPRESSED IN: 17 plant structures; EXPRESSED DURING: 9 growth stages; CONTAINS InterPro DOMAIN/s: Leucine-rich repeat (InterPro:IPR001611); BEST Arabidopsis thaliana protein match is: receptor like protein 24 (TAIR:AT2G33020.1); Has 122044 Blast hit…	RECEPTOR LIKE PROTEIN 23 (RLP23)	RECEPTOR LIKE PROTEIN 23 (RLP23);RECEPTOR LIKE PROTEIN 23 (AtRLP23)
AT2G32830.1	1740	3	45	0.0425687	0.669512	3.97525	Up	2.4788e-11	2.12318e-10	Encodes Pht1;5, a member of the Pht1 family of phosphate transporters which include: Pht1;1/At5g43350, Pht1;2/At5g43370, Pht1;3/At5g43360, Pht1;4/At2g38940, Pht1;5/At2g32830, Pht1;6/At5g43340, Pht1;7/At3g54700, Pht1;8/At1g20860, Pht1;9/At1g76430 (Plant Journal 2002, 31:341).	PHOSPHATE TRANSPORTER 1;5 (PHT1;5)	PHOSPHATE TRANSPORTER 5 (PHT5);PHOSPHATE TRANSPORTER 1;5 (PHT1;5)
AT2G32850.1	2465	19	2	0.190307	0.0210043	-3.17957	Down	0.000185228	0.000765205	Protein kinase superfamily protein; FUNCTIONS IN: protein serine/threonine kinase activity, protein kinase activity, ATP binding; INVOLVED IN: protein amino acid phosphorylation; LOCATED IN: cellular_component unknown; EXPRESSED IN: 22 plant structures; EXPRESSED DURING: 13 growth stages; CONTAINS InterPro DOMAIN/s: Protein kinase, catalytic domain (InterPro:IPR000719), Serine/threonine-protein k…
AT2G32940.1	2997	43	160	0.354242	1.38206	1.96402	Up	1.73181e-18	2.23075e-17	Encodes a nuclear localized 879-amino-acid protein that contains conserved PAZ and PIWI domains that is important for the accumulation of specific heterochromatin-related siRNAs, and for DNA methylation and transcriptional gene silencing.	ARGONAUTE 6 (AGO6)	ARGONAUTE 6 (AGO6)
AT2G32960.1	1239	273	652	5.44013	13.623	1.32433	Up	1.18553e-40	2.96282e-39	Encodes an atypical dual-speci&#64257;city phosphatase.	PLANT AND FUNGI ATYPICAL DUAL-SPECI&#64257;CITY PHOSPHATASE 2 (PFA-DSP2)	PLANT AND FUNGI ATYPICAL DUAL-SPECI&#64257;CITY PHOSPHATASE 2 (PFA-DSP2); (AtPFA-DSP2)
AT2G33000.1	1800	0	22	0.001	0.316407	8.30564	Up	1.37374e-07	8.49955e-07	ubiquitin-associated (UBA)/TS-N domain-containing protein-related; CONTAINS InterPro DOMAIN/s: UBA-like (InterPro:IPR009060); BEST Arabidopsis thaliana protein match is: Ubiquitin-associated (UBA) protein (TAIR:AT2G33010.1); Has 21 Blast hits to 10 proteins in 3 species: Archae - 0; Bacteria - 0; Metazoa - 1; Fungi - 0; Plants - 20; Viruses - 0; Other Eukaryotes - 0 (source: NCBI BLink).
AT2G33051.1	2072	9	34	0.107244	0.4248	1.98589	Up	5.57978e-05	0.000251193	Potential natural antisense gene, locus overlaps with AT2G33050
AT2G33220.1	783	896	360	28.253	11.9024	-1.24715	Down	7.08996e-48	2.04082e-46	GRIM-19 protein; FUNCTIONS IN: molecular_function unknown; INVOLVED IN: photorespiration; LOCATED IN: mitochondrion, mitochondrial membrane, mitochondrial respiratory chain complex I, respiratory chain complex I; EXPRESSED IN: 25 plant structures; EXPRESSED DURING: 15 growth stages; CONTAINS InterPro DOMAIN/s: GRIM-19 (InterPro:IPR009346); BEST Arabidopsis thaliana protein match is: GRIM-19 prote…
AT2G33240.1	5313	18	64	0.0836471	0.311843	1.89843	Up	6.64752e-08	4.24961e-07	member of Myosin-like proteins	MYOSIN XI D (XID)	MYOSIN XI D (ATXID);MYOSIN XI D (XID)
AT2G33380.1	961	54	208	1.38736	5.60319	2.01391	Up	2.49446e-24	3.98235e-23	Encodes a calcium binding protein whose mRNA is induced upon treatment with NaCl, ABA and in response to dessication. mRNA expression under drought conditions is apparent particularly in leaves and flowers. Isoform of caleosin with a role as a peroxygenase involved in oxylipin metabolism during biotic and abiotic stress.	RESPONSIVE TO DESSICATION 20 (RD20)	ARABIDOPSIS THALIANA CALEOSIN 3 (AtCLO3);RESPONSIVE TO DESSICATION 20 (RD20);CALEOSIN 3 (CLO-3);CALEOSIN 3 (CLO3)
AT2G33470.1	1121	49	8	1.07922	0.184748	-2.54635	Down	4.21432e-08	2.75e-07	glycolipid transfer protein 1 (GLTP1); FUNCTIONS IN: glycolipid transporter activity, glycolipid binding; INVOLVED IN: glycolipid transport; LOCATED IN: plasma membrane; EXPRESSED IN: 25 plant structures; EXPRESSED DURING: 15 growth stages; CONTAINS InterPro DOMAIN/s: Glycolipid transfer protein, GLTP (InterPro:IPR014830); BEST Arabidopsis thaliana protein match is: Glycolipid transfer protein (G…	GLYCOLIPID TRANSFER PROTEIN 1 (GLTP1)	GLYCOLIPID TRANSFER PROTEIN 1 (GLTP1);ARABIDOPSIS GLYCOLIPID TRANSFER PROTEIN 1 (ATGLTP1)
AT2G33470.2	1104	88	2	1.96803	0.0468982	-5.39108	Down	2.59226e-23	3.99077e-22	glycolipid transfer protein 1 (GLTP1); FUNCTIONS IN: glycolipid transporter activity, glycolipid binding; INVOLVED IN: glycolipid transport; LOCATED IN: plasma membrane; EXPRESSED IN: 25 plant structures; EXPRESSED DURING: 15 growth stages; CONTAINS InterPro DOMAIN/s: Glycolipid transfer protein, GLTP (InterPro:IPR014830); BEST Arabidopsis thaliana protein match is: Glycolipid transfer protein (G…	GLYCOLIPID TRANSFER PROTEIN 1 (GLTP1)	GLYCOLIPID TRANSFER PROTEIN 1 (GLTP1)
AT2G33580.1	2239	490	153	5.40332	1.76902	-1.6109	Down	8.28266e-39	1.97933e-37	Encodes a LysM-containing receptor-like kinase. Induction of chitin-responsive genes by chitin treatment is not blocked in the mutant.	LYSM-CONTAINING RECEPTOR-LIKE KINASE 5 (LYK5)	LYSM-CONTAINING RECEPTOR-LIKE KINASE 5 (LYK5)
AT2G33830.2	676	135	57	4.93066	2.18285	-1.17557	Down	7.9279e-08	5.01894e-07	Dormancy/auxin associated family protein; CONTAINS InterPro DOMAIN/s: Dormancyauxin associated (InterPro:IPR008406); BEST Arabidopsis thaliana protein match is: dormancy-associated protein-like 1 (TAIR:AT1G28330.1); Has 165 Blast hits to 165 proteins in 47 species: Archae - 0; Bacteria - 0; Metazoa - 0; Fungi - 0; Plants - 165; Viruses - 0; Other Eukaryotes - 0 (source: NCBI BLink).
AT2G33850.1	988	106	11	2.64891	0.288225	-3.20013	Down	6.05462e-20	8.24792e-19	unknown protein; FUNCTIONS IN: molecular_function unknown; INVOLVED IN: biological_process unknown; LOCATED IN: endomembrane system; EXPRESSED IN: 17 plant structures; EXPRESSED DURING: 9 growth stages; BEST Arabidopsis thaliana protein match is: unknown protein (TAIR:AT1G28400.1); Has 3053 Blast hits to 2119 proteins in 133 species: Archae - 6; Bacteria - 52; Metazoa - 135; Fungi - 96; Plants - …
AT2G34080.1	1369	66	27	1.19031	0.51057	-1.22115	Down	0.000116333	0.00049734	Cysteine proteinases superfamily protein; FUNCTIONS IN: cysteine-type peptidase activity, cysteine-type endopeptidase activity; INVOLVED IN: proteolysis; LOCATED IN: endomembrane system; CONTAINS InterPro DOMAIN/s: Peptidase C1A, papain (InterPro:IPR013128), Proteinase inhibitor I29, cathepsin propeptide (InterPro:IPR013201), Peptidase C1A, papain C-terminal (InterPro:IPR000668), Peptidase, cyste…
AT2G34140.1	1008	39	10	0.955262	0.256823	-1.89512	Down	4.85834e-05	0.000220198	Dof-type zinc finger DNA-binding family protein; FUNCTIONS IN: DNA binding, sequence-specific DNA binding transcription factor activity; INVOLVED IN: regulation of transcription; LOCATED IN: cellular_component unknown; EXPRESSED IN: hypocotyl, root, flower, stamen; EXPRESSED DURING: 4 anthesis, petal differentiation and expansion stage; CONTAINS InterPro DOMAIN/s: Zinc finger, Dof-type (InterPro:…
AT2G34170.1	1870	18	50	0.237656	0.692187	1.54229	Up	3.85014e-05	0.000177267	Protein of unknown function (DUF688); CONTAINS InterPro DOMAIN/s: Protein of unknown function DUF688 (InterPro:IPR007789); BEST Arabidopsis thaliana protein match is: Protein of unknown function (DUF688) (TAIR:AT1G29240.1); Has 217 Blast hits to 194 proteins in 53 species: Archae - 0; Bacteria - 11; Metazoa - 92; Fungi - 12; Plants - 78; Viruses - 2; Other Eukaryotes - 22 (source: NCBI BLink).
[truncated: 1,578 more rows]

## Sheet: t = 1 h
Table S6. Differenially expressed nuclear genes.
[truncated: 2,621 more rows]

## Sheet: t = 8 h
Table S6. Differenially expressed nuclear genes.
[truncated: 2,467 more rows]
