# Supplementary material for: Impacts of high ATP supply from chloroplasts and mitochondria on the leaf metabolism of Arabidopsis thaliana
Source: Front Plant Sci. 2015 Oct 28;6:922. doi: 10.3389/fpls.2015.00922 (PMC4623399; doi:10.3389/fpls.2015.00922)
Supplement: Supplementary file 7 [file Table_10.XLSX]

## Sheet: total
Supplementary Table S10a. Proteomics data of nuclear-encoded proteins
TAIR ID	N	Unused	Peptides(95%)	Average (t = 0)	SE(t = 0)	Average (t = 8)	SE (t = 8)	114:113	118:113	114:117	118:117	116:115	121:115	116:119	121:119	TAIR Gene Name
At1g01050	2172	2.09	2	1.09883	0.0736523	0.902064	0.0950592	1.1272	1.28233	0.928966	1.05682	0.870964	1.14815	0.685488	0.903649	PYROPHOSPHORYLASE 1 (PPa1)
At1g01090	126	39.27	24	0.977413	0.0107139	0.981769	0.00369156	0.963829	0.954993	1	0.990832	0.981748	0.972747	0.990832	0.981748	PYRUVATE DEHYDROGENASE E1 ALPHA (PDH-E1 ALPHA)
At1g01100	1722	4	6	1.26117	0.145329	0.57575	0.127964	1.44544	1.57036	0.981748	1.04713	0.887156	0.405509	0.679204	0.331131	60S acidic ribosomal protein family
At1g01300	2612	1.57	2	1.13134	0.055924	1.15381	0.0165183	1.10662	1.27057	1	1.14815	1.11686	1.1695	1.13763	1.19124	Eukaryotic aspartyl protease family protein
At1g01320	226	28.28	20	1.50283	0.184133	1.44633	0.0292799	1.27057	1.1272	1.92309	1.69044	1.51356	1.41906	1.47231	1.38038	Tetratricopeptide repeat (TPR)-like superfamily protein
At1g01610	1089	7.77	6	0.990546	0.168889	0.772609	0.0732228	1.27057	1.2942	0.672977	0.724436	0.597035	0.758578	0.77983	0.954993	GLYCEROL-3-PHOSPHATE ACYLTRANSFERASE 4 (GPAT4)
At1g01790	153	35.9	22	1.67139	0.0933226	0.934479	0.068393	1.88799	1.69044	1.67494	1.43219	0.912011	1.09648	0.765597	0.963829	K+ EFFLUX ANTIPORTER 1 (KEA1)
At1g01800	726	11.87	7	0.863025	0.112457	0.896867	0.0961255	0.816582	1.15878	0.613762	0.862979	0.946237	0.666807	1.1272	0.847227	NAD(P)-binding Rossmann-fold superfamily protein
At1g01960	1104	7.63	4	1.34932	0.0179347	1.11091	0.0937001	1.31826	1.38038	1.31826	1.38038	0.912011	1	1.21339	1.31826	embryo sac development arrest 10 (EDA10)
At1g02080	1494	4.72	3	0.892328	0.0741707	0.863601	0.0189271	1.0666	0.816582	0.954993	0.731139	0.83946	0.903649	0.824138	0.887156	transcription regulators
At1g02130	2391	2	3	0.9386	0.0778708	0.991675	0.0235703	0.7586	0.9462	0.912	1.1376	0.9727	1.0471	0.9376	1.0093	RAS 5 (RA-5)
At1g02150	788	10.97	7	0.967125	0.142697	0.87545	0.255756	0.809096	0.666807	1.30617	1.08643	1.30617	0.440555	1.33045	0.42462	Tetratricopeptide repeat (TPR)-like superfamily protein
At1g02280	624	13.84	9	1.42606	0.271182	0.634409	0.0455197	0.879023	1.10662	1.6293	2.0893	0.691831	0.731139	0.544503	0.570164	TOC33
At1g02500	1056	8.03	27	1.01792	0.134115	0.951141	0.222968	1.22462	1.27057	0.744732	0.831764	0.751623	1.55597	0.515229	0.981748	S-ADENOSYLMETHIONINE SYNTHETASE 1 (SAM1)
At1g02560	1836	3.52	4	0.811242	0.0340628	0.428252	0.0855439	0.772681	0.887156	0.737904	0.847227	0.461318	0.246604	0.648634	0.356451	NUCLEAR ENCODED CLP PROTEASE 5 (CLPP5)
At1g02780	912	9.31	8	2.78655	0.716782	1.8233	0.139892	3.56451	4.40555	1.40605	1.77011	1.7378	1.49968	2.1677	1.88799	embryo defective 2386 (emb2386)
At1g02840	1395	5.54	3	1.06644	0.0922996	0.853314	0.0351742	1.24738	1.20226	0.928966	0.887156	0.928966	0.809096	0.895365	0.77983	SERINE/ARGININE-RICH PROTEIN SPLICING FACTOR 34 (SR34)
At1g02880	2235	2.04	2					No quantified peptide with 99% confidence				No quantified peptide with 99% confidence				THIAMIN PYROPHOSPHOKINASE1 (TPK1)
At1g02890	2253	2.03	3	1.32964	0.124411	0.910162	0.101315	1.05682	1.21339	1.41906	1.6293	0.679204	0.862979	0.928966	1.1695	AAA-type ATPase family protein
At1g02910	1021	8.2	4	1.25397	0.14958	2.03248	0.137336	1.40605	1.59956	0.972747	1.03753	1.72187	1.88799	2.208	2.31206	LOW PSII ACCUMULATION1 (LPA1)
At1g03090	1972	2.7	3	0.783497	0.0964581	1.08894	0.0427224	0.887156	0.586138	1	0.660693	1.05682	0.990832	1.19124	1.11686	MCCA is the biotinylated subunit of the dimer MCCase, which is involved in leucine degradation. Both subunits are nuclear coded and the active enzyme is located in the mitochondrion.
At1g03130	1717	4	53	1.09239	0.0893683	0.992934	0.0372863	1.30617	1.15878	1.00925	0.895365	1.04713	1.0666	0.92045	0.937562	PSAD-2
At1g03160	1352	5.81	4	0.757235	0.0532491	0.83708	0.149753	0.654636	0.679204	0.824138	0.870964	0.903649	1.22462	0.534564	0.685488	FZO-LIKE (FZL)
At1g03220	2646	1.4	3	0.972883	0.0391706	0.953936	0.0269378	0.887156	0.928966	1.01859	1.05682	0.912011	0.903649	1.00925	0.990832	Eukaryotic aspartyl protease family protein
At1g03230	1305	6.03	4	0.88248	0.0290788	0.762617	0.168216	0.954993	0.862979	0.895365	0.816582	0.413047	0.586138	0.870964	1.18032	Eukaryotic aspartyl protease family protein
At1g03475	244	26.93	21	1.9997	0.110845	1.50164	0.112346	2.03236	1.77011	2.29087	1.90546	1.47231	1.25893	1.80302	1.47231	LESION INITIATION 2 (LIN2)
At1g03600	741	11.63	8	0.877508	0.0705404	1.05815	0.0658718	0.787046	1.02802	0.731139	0.963829	1.19124	1.14815	0.972747	0.92045	PSB27
At1g03630	337	21.5	24	0.959719	0.126239	1.61005	0.339705	0.963829	1.2942	0.685488	0.895365	1.44544	2.53513	0.903649	1.55597	PROTOCHLOROPHYLLIDE OXIDOREDUCTASE C (POR C)
At1g03680	894	9.64	8	0.908201	0.0876668	2.5924	0.98069	0.698232	0.895365	0.912011	1.1272	3.34195	5.01187	0.77983	1.23595	THIOREDOXIN M-TYPE 1 (THM1)
At1g03860	1853	3.41	2	1.27403	0.15827	0.804313	0.0582514	1.38038	0.928966	1.65959	1.1272	0.758578	0.946237	0.672977	0.83946	PROHIBITIN 2 (PHB2)
At1g03870	2056	2.36	4	1.00014	0.040268	1.70368	0.464747	1.08643	0.954993	1.04713	0.912011	2.37684	2.63027	0.887156	0.92045	FASCICLIN-LIKE ARABINOOGALACTAN 9 (FLA9)
At1g04040	1375	5.66	3	1.4206	0.150363	4.05317	1.31501	1.72187	1.6293	1.22462	1.10662	5.54626	6.98232	1.55597	2.12814	HAD superfamily, subfamily IIIB acid phosphatase
At1g04080	2037	2.43	3	1.24788	0.0995411	1.03804	0.301357	1.39316	1.07647	1.44544	1.07647	0.654636	1.80302	0.469894	1.22462	PRP39
At1g04170	553	15.23	9	1.31694	0.0646936	0.929407	0.0975182	1.36773	1.18032	1.47231	1.24738	0.704693	0.928966	0.903649	1.18032	EUKARYOTIC TRANSLATION INITIATION FACTOR 2 GAMMA SUBUNIT (EIF2 GAMMA)
At1g04270	1283	6.1	11	0.994473	0.223471	1.01338	0.0761569	0.737904	1.5417	0.539511	1.15878	0.954993	1.18032	0.831764	1.08643	CYTOSOLIC RIBOSOMAL PROTEIN S15 (RPS15)
At1g04410	118	41.05	37	0.735985	0.0801281	1.2334	0.119336	0.654636	0.92045	0.559758	0.809096	1.51356	1.08643	1.34276	0.990832	CYTOSOLIC-NAD-DEPENDENT MALATE DEHYDROGENASE 1 (c-NAD-MDH1)
At1g04420	923	9.13	6	0.858531	0.12409	0.76097	0.0626034	1.15878	0.717794	0.954993	0.60256	0.711214	0.625173	0.92045	0.787046	NAD(P)-linked oxidoreductase superfamily protein
At1g04430	3761	0.06	7	0.938833	0.428308	1.53222	0.897179	0.981748	0.20893	2.12814	0.436516	4.16869	0.990832	0.816582	0.152757	S-adenosyl-L-methionine-dependent methyltransferases superfamily protein
At1g04480	686	0	11	1.56965	0.102863	2.37039	0.711918	1.35519	1.44544	1.67494	1.80302	3.34195	3.83707	1.0666	1.23595	Ribosomal protein L14p/L23e family protein
At1g04480	686	12.52	11	1.56965	0.102863	2.37039	0.711918	1.35519	1.44544	1.67494	1.80302	3.34195	3.83707	1.0666	1.23595	Ribosomal protein L14p/L23e family protein
At1g04510	2622	1.53	2	1.01997	0.0306782	0.971288	0.0441175	1.09648	1.01859	1.01859	0.946237	0.903649	1.05682	0.887156	1.03753	MOS4-ASSOCIATED COMPLEX 3A (MAC3A)
At1g04530	1170	6.91	5	1.58934	0.261563	2.29812	0.474075	2.29087	1.6293	1.38038	1.05682	2.93765	3.28095	1.43219	1.5417	TETRATRICOPEPTIDE REPEAT 4 (TPR4)
At1g04690	1792	3.77	3	0.950279	0.0629424	0.959638	0.0545713	1.10662	0.903649	0.981748	0.809096	0.831764	0.937562	0.972747	1.09648	potassium channel beta subunit 1 (KAB1)
At1g04710	1721	4	6	0.84043	0.0950939	0.919848	0.0471595	1.01859	0.685488	0.990832	0.666807	0.963829	1.02802	0.816582	0.870964	PEROXISOMAL 3-KETOACYL-COA THIOLASE 4 (PKT4)
At1g04820	124	40.12	44	1.12998	0.063245	1.1146	0.315903	1.1272	0.972747	1.28233	1.13763	1.90546	0.751623	1.31826	0.483059	TUBULIN ALPHA-4 CHAIN (TUA4)
At1g04850	1616	4.13	2	0.975805	0.0230571	0.951058	0.0169605	0.928966	0.946237	1	1.02802	0.990832	0.937562	0.963829	0.912011	ubiquitin-associated (UBA)/TS-N domain-containing protein
At1g04920	1851	3.41	4	1.04667	0.113646	1.30389	0.197826	1.21339	0.831764	1.27057	0.870964	0.887156	1.09648	1.44544	1.78649	SUCROSE PHOSPHATE SYNTHASE 3F (SPS3F)
At1g05010	602	14.24	9	0.781081	0.084544	0.540999	0.0231533	0.990832	0.717794	0.824138	0.591562	0.496592	0.505825	0.57544	0.586138	ETHYLENE-FORMING ENZYME (EFE)
At1g05140	1967	2.72	2	1.01133	0.0374212	0.947472	0.119238	0.972747	0.928966	1.09648	1.04713	1.1695	0.751623	1.13763	0.731139	Peptidase M50 family protein
At1g05190	285	24.28	13	1.0208	0.0970803	1.56071	0.456288	0.870964	1.22462	0.83946	1.14815	2.65461	1.95884	0.937562	0.691831	embryo defective 2394 (emb2394)
At1g05560	1338	5.93	3	1.00356	0.099913	0.48501	0.123294	0.847227	0.816582	1.20226	1.14815	0.267917	0.275423	0.711214	0.685488	UDP-GLUCOSYLTRANSFERASE 75B1 (UGT75B1)
At1g06000	921	9.14	5	0.472993	0.0406442	0.425164	0.0693042	0.376704	0.465586	0.474242	0.57544	0.597035	0.353183	0.469894	0.280543	A flavonol-7-O-rhamnosyltransferase involved in the formation of rhamnosylated flavonols
At1g06190	972	8.54	5	1.72641	0.153003	1.44304	0.170404	2.05116	1.92309	1.48594	1.44544	1.13763	1.72187	1.15878	1.75388	RHO-N 1 (RHON1)
At1g06220	1651	4.06	2	0.986332	0.0058639	0.940105	0.0982152	1	0.981748	0.990832	0.972747	0.831764	0.731139	1.1695	1.02802	MATERNAL EFFECT EMBRYO ARREST 5 (MEE5)
At1g06290	1262	6.18	3	1.01468	0.234484	0.564308	0.0158007	1.52757	1.2942	0.666807	0.570164	0.524807	0.554626	0.580764	0.597035	ACYL-COA OXIDASE 3 (ACX3)
At1g06410	1468	4.92	6	2.21664	0.789001	1.51211	0.34618	3.66438	3.49945	0.831764	0.870964	2.39883	1.18032	1.67494	0.794328	TREHALOSE-PHOSPHATASE/SYNTHASE 7 (TPS7)
At1g06430	1226	6.4	47	1.69929	0.317309	1.49164	0.0752672	2.53513	1.55597	1.70608	1	1.36773	1.35519	1.6293	1.61436	FTSH PROTEASE 8 (ftsh8)
At1g06460	1426	5.25	3	1.0121	0.0188281	0.97605	0.0262178	1.05682	0.990832	1.02802	0.972747	0.912011	0.963829	0.990832	1.03753	ALPHA-CRYSTALLIN DOMAIN 32.1 (ACD32.1)
At1g06530	1229	6.38	3	1.02935	0.0302039	1.04017	0.0131626	0.981748	1.08643	0.972747	1.07647	1.00925	1.05682	1.02802	1.0666	PEROXISOMAL AND MITOCHONDRIAL DIVISION FACTOR 2 (PMD2)
At1g06550	1622	4.12	2	1.02081	0.068433	0.941273	0.0708208	0.887156	0.92045	1.11686	1.15878	0.801678	0.83946	1.03753	1.08643	ATP-dependent caseinolytic (Clp) protease/crotonase family protein
At1g06680	59	54.59	93	0.94216	0.220892	0.878256	0.164058	0.570164	0.549541	1.34276	1.30617	0.57544	0.625173	1.07647	1.23595	PSBP-1
At1g06690	1563	4.3	3	0.647387	0.0875916	0.682678	0.140075	0.57544	0.452898	0.862979	0.698232	0.724436	1.04713	0.383707	0.57544	NAD(P)-linked oxidoreductase superfamily protein
At1g06700	2154	2.11	2	1.15187	0.170769	0.876081	0.121053	1.07647	0.772681	1.59956	1.15878	0.772681	0.613762	1.18032	0.937562	Protein kinase superfamily protein
At1g06760	2609	1.59	2	0.946199	0.0900716	0.814985	0.182928	0.77983	0.801678	1.08643	1.11686	0.436516	0.831764	0.685488	1.30617	winged-helix DNA-binding transcription factor family protein
At1g06950	116	41.32	22	0.735003	0.05165	1.04113	0.131104	0.608135	0.711214	0.765597	0.855067	1.33045	0.862979	1.19124	0.77983	TIC110
At1g07110	408	19.07	10	1.02991	0.15818	1.08922	0.153736	1.40605	0.862979	1.15878	0.691831	0.912011	0.772681	1.45881	1.21339	FRUCTOSE-2,6-BISPHOSPHATASE (F2KP)
At1g07140	1271	6.14	3	0.968866	0.0425923	1.00155	0.0321594	1.04713	1.03753	0.903649	0.887156	1.02802	1.07647	0.928966	0.972747	a putative Ran-binding protein (siRanBP).
At1g07320	294	23.64	19	1.69481	0.115448	1.29061	0.129986	1.40605	1.80302	1.6293	1.94089	1.21339	1.59956	0.981748	1.36773	RIBOSOMAL PROTEIN L4 (RPL4)
At1g07370	1505	4.64	3	0.809623	0.0847799	0.7544	0.0812651	0.630957	0.912011	0.704693	0.990832	0.57544	0.685488	0.801678	0.954993	PROLIFERATING CELLULAR NUCLEAR ANTIGEN 1 (PCNA1)
At1g07440	1491	4.75	3	1.15886	0.16773	0.892183	0.145729	0.895365	1.49968	0.847227	1.39316	0.580764	0.937562	0.77983	1.27057	NAD(P)-binding Rossmann-fold superfamily protein
At1g07660	1042	0	3	1.25084	0.10052	2.56262	0.697774	1.1695	1.49968	1.02802	1.30617	4.40555	2.67917	2.0893	1.07647	Histone superfamily protein
At1g07660	1042	8.11	4	1.25084	0.10052	2.56262	0.697774	1.1695	1.49968	1.02802	1.30617	4.40555	2.67917	2.0893	1.07647	Histone superfamily protein
At1g07670	1447	5.09	5	0.849645	0.0368603	1.02692	0.0639141	0.83946	0.758578	0.937562	0.862979	1.0666	0.879023	1.18032	0.981748	endomembrane-type CA-ATPase 4 (ECA4)
At1g07700	1900	3.15	2	0.522733	0.165652	1.47096	0.277172	0.203236	0.679204	0.296483	0.912011	1.69044	2.12814	0.862979	1.20226	Thioredoxin superfamily protein
At1g07770	830	10.35	7	1.17438	0.0895731	1.73413	0.179442	1.07647	1.38038	0.981748	1.25893	2.0893	1.99526	1.45881	1.39316	RIBOSOMAL PROTEIN S15A (RPS15A)
At1g07790	2996	0.4	13	1.24646	0.0632943	1.03909	0.0965061	1.23595	1.40605	1.09648	1.24738	1.0666	1.28233	0.816582	0.990832	Histone 2B (H2B) protein
At1g07810	1447	0.01	4	0.849645	0.0368603	1.02692	0.0639141	0.83946	0.758578	0.937562	0.862979	1.0666	0.879023	1.18032	0.981748	ER-TYPE CA2+-ATPASE 1 (ECA1)
At1g07820	1042	0	3	1.25084	0.10052	2.56262	0.697774	1.1695	1.49968	1.02802	1.30617	4.40555	2.67917	2.0893	1.07647	Histone superfamily protein
At1g07890	186	31.34	25	0.836222	0.067902	1.15248	0.241382	0.758578	0.990832	0.691831	0.903649	1.58489	1.55597	0.737904	0.731139	ASCORBATE PEROXIDASE 1 (APX1)
At1g07910	3005	0.38	2	0.868516	0.0299997	0.888755	0.0580135	0.83946	0.937562	0.801678	0.895365	0.83946	1.02802	0.758578	0.928966	RNALIGASE (RNL)
At1g07920	35	62.44	80	1.6871	0.363432	2.38105	0.43048	1.69044	2.65461	0.903649	1.49968	2.60615	3.43558	1.39316	2.0893	GTP binding Elongation factor Tu family protein
At1g07930	35	62.44	80	1.6871	0.363432	2.38105	0.43048	1.69044	2.65461	0.903649	1.49968	2.60615	3.43558	1.39316	2.0893	GTP binding Elongation factor Tu family protein
At1g07940	35	62.44	80	1.6871	0.363432	2.38105	0.43048	1.69044	2.65461	0.903649	1.49968	2.60615	3.43558	1.39316	2.0893	GTP binding Elongation factor Tu family protein
At1g07990	2196	2.06	3	1.77667	0.597061	1.455	0.358807	3.43558	1.31826	1.72187	0.630957	0.77983	0.92045	1.87068	2.24905	SIT4 phosphatase-associated family protein
At1g08110	775	11.16	6	1.08876	0.180192	0.938761	0.227222	0.704693	0.946237	1.14815	1.55597	1.51356	0.672977	1.07647	0.49204	lactoylglutathione lyase family protein / glyoxalase I family protein
At1g08200	2699	1.19	10	0.984625	0.0200853	0.904895	0.0274124	1.02802	0.954993	1.00925	0.946237	0.937562	0.963829	0.847227	0.870964	UDP-D-APIOSE/UDP-D-XYLOSE SYNTHASE 2 (AXS2)
At1g08360	3193	0.2	4	0.942139	0.0125243	1.08841	0.0931039	0.972747	0.946237	0.937562	0.912011	1.30617	1.1695	0.990832	0.887156	Ribosomal protein L1p/L10e family
At1g08450	1764	3.91	3	0.928216	0.0293501	1.03632	0.0495606	1	0.946237	0.903649	0.862979	1.11686	1.1272	0.946237	0.954993	CALRETICULIN 3 (CRT3)
At1g08520	60	54.5	28	0.867285	0.0137217	0.804655	0.0245651	0.870964	0.83946	0.903649	0.855067	0.794328	0.862979	0.744732	0.816582	ALBINA 1 (ALB1)
At1g08550	636	13.55	7	1.17473	0.111109	0.97008	0.0510503	0.912011	1.11686	1.22462	1.44544	1.07647	1.03753	0.895365	0.870964	NON-PHOTOCHEMICAL QUENCHING 1 (NPQ1)
At1g08720	2534	0	2													ENHANCED DISEASE RESISTANCE 1 (EDR1)
At1g08830	2255	2.03	2	0.962099	0.0416313	0.980145	0.0879058	0.963829	1.0666	0.862979	0.954993	1.08643	1.1695	0.801678	0.862979	COPPER/ZINC SUPEROXIDE DISMUTASE 1 (CSD1)
At1g08880	2393	2	8	3.37	0.762156	3.70975	2.06829	5.29663	3.7325	2.72898	1.72187	9.72747	2.75423	2.01372	0.343558	GAMMA HISTONE VARIANT H2AX (GAMMA-H2AX)
At1g08980	1708	4.01	2	1.10606	0.0382355	0.964794	0.146903	1.19124	1.05682	1.14815	1.02802	1.2942	0.758578	1.1272	0.679204	AMIDASE 1 (AMI1)
At1g09070	1685	4.03	2	0.837243	0.0302694	0.858842	0.0464553	0.912011	0.824138	0.847227	0.765597	0.765597	0.794328	0.92045	0.954993	SOYBEAN GENE REGULATED BY COLD-2 (SRC2)
At1g09130	847	10.17	5	0.906679	0.0238716	1.02777	0.0380294	0.903649	0.963829	0.847227	0.912011	0.946237	1.07647	0.981748	1.10662	ATP-dependent caseinolytic (Clp) protease/crotonase family protein
At1g09200	1049	8.06	5	0.982395	0.167548	1.11422	0.143108	0.831764	1.40605	0.625173	1.0666	1.47231	1.1695	1.02802	0.787046	Histone superfamily protein
At1g09210	1417	5.28	14	1.40924	0.109721	1.40419	0.0358962	1.18032	1.27057	1.5417	1.64437	1.33045	1.35519	1.45881	1.47231	CALRETICULIN 1B (CRT1b)
At1g09270	2532	1.88	3	0.95084	0.0540709	1.02378	0.0182574	0.824138	0.963829	0.928966	1.08643	1.00925	0.981748	1.0666	1.03753	IMPORTIN ALPHA ISOFORM 4 (IMPA-4)
At1g09310	521	15.94	9	0.8841	0.0423424	1.44732	0.154595	0.972747	0.937562	0.831764	0.794328	1.69044	1.7378	1.15878	1.20226	Protein of unknown function, DUF538
At1g09340	78	47.1	39	0.552075	0.0373173	0.838847	0.184831	0.483059	0.613762	0.49204	0.619441	1.34276	0.787046	0.772681	0.452898	CHLOROPLAST RNA BINDING (CRB)
At1g09430	2010	2.52	3	0.853977	0.0223594	0.955357	0.0152367	0.809096	0.879023	0.824138	0.903649	0.981748	0.981748	0.928966	0.928966	ATP-CITRATE LYASE A-3 (ACLA-3)
At1g09590	394	19.55	10	2.27929	0.596865	2.93888	0.44062	2.75423	3.7325	1.11686	1.51356	3.63078	3.76704	2.10863	2.24905	Translation protein SH3-like family protein
At1g09620	102	42.78	27	0.885592	0.0383666	1.00967	0.0905545	0.83946	0.801678	0.954993	0.946237	0.824138	1.0666	0.912011	1.23595	aminoacyl-tRNA ligases
At1g09630	3271	0.16	3													RAB GTPASE 11C (RAB11c)
At1g09640	880	9.9	18	1.04995	0.0732231	1.05166	0.0907485	0.879023	1.05682	1.02802	1.23595	1.28233	1.02802	1.05682	0.83946	Translation elongation factor EF1B, gamma chain
At1g09690	394	19.55	10	2.27929	0.596865	2.93888	0.44062	2.75423	3.7325	1.11686	1.51356	3.63078	3.76704	2.10863	2.24905	Translation protein SH3-like family protein
At1g09750	485	16.56	14	1.00097	0.12358	0.862514	0.0934883	0.717794	0.879023	1.14815	1.25893	0.698232	1	0.704693	1.04713	Eukaryotic aspartyl protease family protein
At1g09780	112	41.58	27	1.26771	0.139367	0.74398	0.167217	1	1.5417	1.05682	1.47231	0.787046	0.416869	1.19124	0.580764	Phosphoglycerate mutase, 2,3-bisphosphoglycerate-independent
At1g09830	1454	5.03	4	0.609266	0.0876484	0.811973	0.0510583	0.501187	0.809096	0.428549	0.698232	0.794328	0.946237	0.698232	0.809096	PURINE BIOSYNTHESIS 2 (PUR2)
At1g09870	1840	3.49	2	1.02977	0.077976	1.024	0.0219408	0.946237	0.862979	1.21339	1.09648	1.0666	1.05682	0.990832	0.981748	histidine acid phosphatase family protein
At1g10200	1618	4.13	2	0.991589	0.0223694	0.942418	0.0551679	0.937562	0.990832	0.990832	1.04713	0.83946	0.855067	1.02802	1.04713	WLIM1 (WLIM1)
At1g10290	164	34.54	22	1.08585	0.150294	1.0323	0.143841	1.39316	0.83946	1.2942	0.816582	1.36773	0.847227	1.1695	0.744732	DYNAMIN-LIKE PROTEIN 6 (ADL6)
At1g10370	1748	4	2	0.950857	0.0126402	0.93528	0.0627156	0.92045	0.946237	0.954993	0.981748	1	1.07647	0.801678	0.862979	EARLY-RESPONSIVE TO DEHYDRATION 9 (ERD9)
At1g10490	1871	3.31	2	0.0766976	0.0159895	0.105435	0.0162901	0.0564937	0.0432514	0.110662	0.0963829	0.148594	0.111686	0.0862979	0.0751623	Putative ATPase (DUF699) (TAIR:AT3G57940.1)
At1g10510	777	11.09	5	0.646448	0.0930935	0.65643	0.0458348	0.870964	0.524807	0.724436	0.465586	0.570164	0.586138	0.717794	0.751623	embryo defective 2004 (emb2004)
At1g10580	1709	4.01	2	0.729451	0.063514	1.55927	0.532003	0.83946	0.619441	0.83946	0.619441	2.88403	0.847227	1.94089	0.564937	Transducin/WD40 repeat-like superfamily protein
At1g10670	664	13.02	8	1.01184	0.0891454	0.973295	0.141885	0.83946	0.879023	1.13763	1.19124	1.27057	0.765597	1.15878	0.698232	ATP-CITRATE LYASE A-1 (ACLA-1)
At1g10760	63	53.47	31	2.50622	0.353965	1.58165	0.109575	2.18776	1.75388	3.40408	2.67917	1.34276	1.48594	1.64437	1.85353	STARCH EXCESS 1 (SEX1)
At1g10840	1225	6.41	3	0.643645	0.059793	0.723752	0.149033	0.534564	0.717794	0.549541	0.772681	0.544503	0.42462	1.08643	0.83946	TRANSLATION INITIATION FACTOR 3 SUBUNIT H1 (TIF3H1)
At1g11430	1309	6.02	5	1.1127	0.198448	1.3573	0.174992	0.912011	0.691831	1.59956	1.24738	1.24738	1.8197	0.981748	1.38038	MULTIPLE ORGANELLAR RNA EDITING FACTOR 9 (MORF9)
At1g11650	893	9.69	11	1.73399	0.234625	1.83683	0.340996	2.26986	1.67494	1.85353	1.13763	1.55597	1.0666	2.65461	2.07014	RBP45B, Encodes an RNA binding protein with three RNA recognition motifs.
At1g11660	2819	0.79	2	1.15849	0.141737	0.980413	0.0594722	0.990832	0.862979	1.48594	1.2942	0.954993	0.83946	1.1272	1	heat shock protein 70 (Hsp 70) family protein
At1g11720	1076	7.88	4	0.839941	0.163967	1.35563	0.303283	0.501187	0.92045	0.679204	1.25893	0.744732	0.954993	1.69044	2.03236	STARCH SYNTHASE 3 (SS3)
At1g11750	872	10	7	1.01092	0.177602	0.445752	0.0597997	1.19124	0.660693	1.41906	0.772681	0.505825	0.316228	0.580764	0.380189	CLP PROTEASE PROTEOLYTIC SUBUNIT 6 (CLPP6)
At1g11840	340	21.43	13	0.667441	0.0167288	1.01305	0.140667	0.625173	0.679204	0.660693	0.704693	1.01859	0.698232	1.38038	0.954993	GLYOXALASE I HOMOLOG (GLX1)
At1g11860	70	49.54	71	1.24569	0.101783	1.50276	0.174514	1.03753	1.39316	1.10662	1.44544	1.94089	1.39316	1.57036	1.10662	Glycine cleavage T-protein family
At1g11870	511	16.14	11	1.48966	0.0843449	1.61974	0.0422655	1.40605	1.30617	1.69044	1.55597	1.67494	1.70608	1.52757	1.57036	SERYL-TRNA SYNTHETASE (SRS)
At1g11890	1726	4	2	0.884447	0.0448375	1.0266	0.108531	0.990832	0.83946	0.92045	0.787046	1.23595	1.19124	0.855067	0.824138	SECRETION 22 (SEC22)
At1g11910	321	22.46	20	0.911962	0.197293	0.995089	0.135103	0.544503	0.597035	1.24738	1.25893	1.05682	0.717794	1.34276	0.862979	ASPARTIC PROTEINASE A1 (APA1)
At1g11930	1980	2.66	2	0.984937	0.0457778	0.880907	0.0332806	0.954993	0.879023	1.09648	1.00925	0.801678	0.870964	0.887156	0.963829	Predicted pyridoxal phosphate-dependent enzyme, YBL036C type
At1g12000	1216	6.47	7	1.18358	0.0506539	0.999359	0.0332212	1.08643	1.10662	1.25893	1.28233	1.05682	0.946237	1.05682	0.937562	Phosphofructokinase family protein
At1g12050	1460	4.98	4	1.00333	0.0471932	0.966325	0.0401225	0.946237	0.903649	1.10662	1.05682	0.954993	0.870964	1.0666	0.972747	fumarylacetoacetase, putative
At1g12240	369	20.5	12	1.11513	0.0792749	1.72029	0.0521442	0.928966	1.15878	1.0666	1.30617	1.67494	1.83654	1.59956	1.77011	ATFRUCT4
At1g12250	692	12.39	6	2.55388	0.109582	2.17593	0.395107	2.31206	2.65461	2.44343	2.80543	1.39316	1.61436	2.70396	2.99226	Pentapeptide repeat-containing protein
At1g12270	619	13.9	8	1.08654	0.00913502	0.989906	0.0299625	1.09648	1.10662	1.0666	1.07647	0.981748	0.92045	1.0666	0.990832	HOP1 (Hop1)
At1g12410	1538	4.42	3	1.08118	0.0401399	0.892546	0.0277592	1.1272	1.1695	1	1.02802	0.954993	0.92045	0.862979	0.831764	CLP PROTEASE PROTEOLYTIC SUBUNIT 2 (CLP2)
At1g12770	2409	2	2	0.955519	0.0183183	0.750655	0.0352998	0.946237	0.912011	1	0.963829	0.751623	0.666807	0.83946	0.744732	EMBRYO DEFECTIVE 1586 (EMB1586)
At1g12780	1682	4.03	2	0.947739	0.0607094	1.04584	0.0867656	1.03753	0.831764	1.0666	0.855067	1.03753	0.847227	1.27057	1.02802	UDP-D-GLUCOSE/UDP-D-GALACTOSE 4-EPIMERASE 1 (UGE1)
At1g12800	316	22.72	11	0.92291	0.0735485	1.08488	0.130012	0.946237	0.751623	1.10662	0.887156	1.41906	1.11686	1.00925	0.794328	Nucleic acid-binding, OB-fold-like protein
At1g12840	535	15.66	13	0.55024	0.0692725	1.54283	0.19238	0.465586	0.704693	0.405509	0.625173	1.1272	1.70608	1.34276	1.99526	DE-ETIOLATED 3 (DET3)
At1g12900	1249	6.23	86	1.30211	0.211846	1.7994	0.212957	1.30617	1.85353	0.824138	1.22462	1.7378	2.35505	1.31826	1.78649	glyceraldehyde 3-phosphate dehydrogenase A subunit 2 (GAPA-2)
At1g12920	959	8.67	4	0.875095	0.0352888	0.886412	0.0819198	0.963829	0.887156	0.855067	0.794328	1.01859	1.03753	0.737904	0.751623	EUKARYOTIC RELEASE FACTOR 1-2 (ERF1-2)
At1g13020	1497	4.69	3	0.875756	0.196587	1.00965	0.0976855	0.772681	0.461318	1.40605	0.862979	0.787046	0.937562	1.0666	1.24738	EUKARYOTIC INITIATION FACTOR 4B2 (EIF4B2)
At1g13060	1921	2.96	2	1.0001	0.245995	1.86101	0.0631449	0.824138	1.67494	0.510505	0.990832	1.99526	1.94089	1.77011	1.7378	20S PROTEASOME BETA SUBUNIT E1 (PBE1)
At1g13090	1615	4.13	2	0.614105	0.064588	0.813403	0.0663293	0.591562	0.465586	0.77983	0.619441	0.981748	0.83946	0.765597	0.666807	CYTOCHROME P450, FAMILY 71, SUBFAMILY B, POLYPEPTIDE 28 (CYP71B28)
At1g13110	1615	0.01	2	0.614105	0.064588	0.813403	0.0663293	0.591562	0.465586	0.77983	0.619441	0.981748	0.83946	0.765597	0.666807	CYTOCHROME P450, FAMILY 71 SUBFAMILY B, POLYPEPTIDE 7 (CYP71B7)
At1g13270	1157	7.01	3	0.722065	0.0602469	0.959995	0.131696	0.636796	0.60256	0.847227	0.801678	0.912011	1.30617	0.666807	0.954993	METHIONINE AMINOPEPTIDASE 1B (MAP1C)
At1g13280	1694	4.02	3	0.966386	0.0405771	1.02329	0.0400467	1.05682	1.00925	0.92045	0.879023	1.07647	0.946237	1.10662	0.963829	ALLENE OXIDE CYCLASE 4 (AOC4)
At1g13320	1583	4.23	3	1.34769	0.466634	0.816569	0.188845	1	0.465586	2.65461	1.27057	0.440555	0.60256	0.928966	1.2942	PROTEIN PHOSPHATASE 2A SUBUNIT A3 (PP2AA3)
At1g13440	3151	0.23	62	1.02591	0.323294	0.241475	0.0806432	1.95884	0.824138	0.855067	0.465586	0.104713	0.398107	0.1	0.363078	glyceraldehyde-3-phosphate dehydrogenase C2 (GAPC2)
At1g13900	134	38.12	26	21.6915	3.16052	25.4886	0.590606	16.1436	16.293	27.0396	27.2898	24.2103	25.5859	25.1189	27.0396	PURPLE ACID PHOSPHATASE 2 (PAP2)
At1g13930	544	15.46	13	0.349748	0.0401768	0.176274	0.0458559	0.275423	0.409261	0.285759	0.428549	0.242103	0.0903649	0.267917	0.104713	Involved in response to salt stress. Knockout mutants are hypersensitive to salt stress.
At1g14000	1765	3.9	2	1.17642	0.27036	0.837017	0.336047	0.816582	0.613762	1.69044	1.58489	0.847227	0.224905	1.77011	0.505825	VH1-INTERACTING KINASE (VIK)
At1g14030	1190	6.74	4	0.358322	0.159499	0.463016	0.132246	0.654636	0.0801678	0.613762	0.0847227	0.363078	0.83946	0.224905	0.42462	LYSINE METHYLTRANSFERASE (LSMT)-LIKE (LSMT-L)
At1g14150	2904	0.58	2	0.96343	0.173818	0.732922	0.0762464	1.10662	0.608135	1.38038	0.758578	0.559758	0.744732	0.698232	0.928966	PQL1
At1g14320	599	14.28	10	1.58421	0.0558308	2.64218	0.228928	1.64437	1.70608	1.45881	1.52757	3.19154	2.77971	2.48886	2.10863	SUPPRESSOR OF ACAULIS 52 (SAC52)
At1g14340	1760	3.94	2	0.922051	0.031389	0.883838	0.0211374	0.912011	0.847227	1	0.928966	0.92045	0.847227	0.92045	0.847227	RNA-binding (RRM/RBD/RNP motifs) family protein
At1g14410	1639	4.08	3	0.993248	0.103328	0.925927	0.0454764	1.00925	0.758578	1.25893	0.946237	0.847227	0.847227	1.00925	1	WHIRLY 1 (WHY1)
At1g14610	239	27.41	17	1.00962	0.0156512	1.03541	0.0136486	1.01859	0.972747	1.04713	1	1.0666	1.03753	1.03753	1	TWIN 2 (TWN2)
At1g14670	1856	3.39	2	0.856844	0.0318503	0.951461	0.0575234	0.912011	0.801678	0.912011	0.801678	0.879023	1.07647	0.831764	1.01859	Endomembrane protein 70 protein family
At1g14710	2613	1.57	2	1.80397	0.303836	1.07294	0.0526971	1.33045	1.23595	2.42103	2.22844	0.981748	0.981748	1.15878	1.1695	hydroxyproline-rich glycoprotein family protein
At1g14810	295	23.57	13	0.852079	0.174024	1.03756	0.057757	0.465586	0.765597	0.870964	1.30617	0.963829	1.09648	0.92045	1.1695	aspartate semialdehyde dehydrogenase, which produces the branch point intermediate for lysine and threonine/methionine biosynthesis
At1g14830	698	12.28	7	0.808606	0.0873606	1.18026	0.200522	0.946237	0.648634	0.972747	0.666807	1.05682	0.744732	1.70608	1.21339	DYNAMIN-LIKE 1C (DL1C)
At1g14850	2107	2.2	2	0.946406	0.0909531	1.0605	0.065671	1.04713	0.758578	1.14815	0.831764	1.22462	1.04713	1.0666	0.903649	NUCLEOPORIN 155 (NUP155)
At1g14910	1438	5.17	3	0.99094	0.0555256	0.891606	0.0710325	1.01859	0.862979	1.1272	0.954993	1	0.758578	1.02802	0.77983	ENTH/ANTH/VHS superfamily protein
At1g14980	964	8.61	4	0.908767	0.0748497	0.962681	0.0460646	0.77983	1.01859	0.77983	1.05682	0.92045	1.07647	0.862979	0.990832	CHAPERONIN 10 (CPN10)
At1g15130	1024	8.18	7	1.02669	0.0482805	0.914377	0.0520735	1.01859	1.14815	0.912011	1.02802	0.855067	0.801678	1.02802	0.972747	Endosomal targeting BRO1-like domain-containing protein
At1g15140	311	22.86	14	0.971373	0.0879049	0.916096	0.123721	1.09648	1.14815	0.809096	0.831764	1.21339	1.01859	0.765597	0.666807	FAD/NAD(P)-binding oxidoreductase
At1g15250	1822	3.62	2	1.55839	0.206107	1.2967	0.0855813	1.75388	2.03236	1.11686	1.33045	1.51356	1.27057	1.30617	1.09648	Zinc-binding ribosomal protein family protein
At1g15290	1103	7.64	9	2.0515	0.162713	0.907686	0.0930321	2.10863	1.69044	2.46604	1.94089	0.731139	0.765597	1.03753	1.09648	Tetratricopeptide repeat (TPR)-like superfamily protein
At1g15340	1461	4.98	3	0.92936	0.0156248	1.13414	0.0363057	0.963829	0.946237	0.912011	0.895365	1.04713	1.1272	1.13763	1.22462	METHYL-CPG-BINDING DOMAIN 10 (MBD10)
At1g15500	3520	0.09	5	0.772066	0.233085	1.3323	0.347901	1.24738	0.394457	1.09648	0.349945	0.758578	1.99526	0.704693	1.87068	ATNTT2
At1g15690	192	30.83	18	0.558693	0.0691386	1.12029	0.117855	0.469894	0.711214	0.416869	0.636796	1.33045	1.31826	0.92045	0.912011	ARABIDOPSIS THALIANA V-PPASE 3 (ATAVP3)
At1g15710	1742	4	2	0.651322	0.0671265	0.7018	0.369283	0.539511	0.544503	0.816582	0.704693	0.765597	0.11272	1.72187	0.207014	prephenate dehydrogenase family protein
At1g15730	1391	5.57	7	0.931033	0.169019	2.12331	0.116457	1.08643	0.60256	1.33045	0.704693	2.33346	2.29087	2.03236	1.83654	Cobalamin biosynthesis CobW-like protein
At1g15750	758	11.39	7	2.05622	0.141325	1.03186	0.0952404	1.85353	1.78649	2.37684	2.208	0.862979	0.870964	1.19124	1.20226	TOPLESS (TPL)
At1g15820	259	25.75	27	0.485176	0.0697869	0.577798	0.139771	0.356451	0.591562	0.37325	0.619441	0.946237	0.440555	0.625173	0.299226	LHCB6
At1g15930	2102	2.22	6	1.02461	0.0299408	1.1941	0.00936338	0.972747	1.07647	0.972747	1.07647	1.19124	1.21339	1.1695	1.20226	Ribosomal protein L7Ae/L30e/S12e/Gadd45 family protein
At1g15980	1108	7.62	4	0.731171	0.109102	1.48861	0.370045	0.515229	0.57544	0.879023	0.954993	2.14783	2.10863	0.903649	0.794328	NDF1
At1g16030	3011	0.37	21	1.21685	0.0973318	1.61875	0.0687335	1	1.3183	1.1169	1.4322	1.4997	1.7378	1.4997	1.7378	heat shock protein 70B (Hsp70b)
At1g16080	491	16.46	11	0.655656	0.0867148	0.60145	0.0257466	0.559758	0.855067	0.469894	0.737904	0.564937	0.648634	0.549541	0.642688	unknown protein
At1g16210	1560	4.31	2	0.845159	0.221097	0.902028	0.0390319	0.432514	0.737904	0.737904	1.47231	0.903649	1	0.809096	0.895365	unknown protein
At1g16350	907	9.37	5	0.970827	0.0143195	1.01633	0.0405208	0.946237	0.946237	0.990832	1	0.92045	1	1.02802	1.11686	Aldolase-type TIM barrel family protein
At1g16460	2229	2.04	3	1.81107	0.185624	1.087	0.0472982	2.18776	1.52757	2.07014	1.45881	1.04713	1.20226	0.981748	1.11686	RHODANESE HOMOLOGUE 2 (RDH2)
At1g16470	725	11.9	8	0.784404	0.0783531	1.22533	0.086314	0.879023	0.636796	0.954993	0.666807	1.28233	1.02802	1.43219	1.15878	PROTEASOME SUBUNIT PAB1 (PAB1)
At1g16720	236	27.55	16	0.70433	0.0366366	0.975541	0.0576586	0.625173	0.660693	0.751623	0.77983	0.847227	0.972747	0.954993	1.1272	HIGH CHLOROPHYLL FLUORESCENCE PHENOTYPE 173 (HCF173)
At1g16880	505	16.22	13	0.814701	0.142723	1.36224	0.260043	0.580764	1.0666	0.554626	1.05682	1.64437	1.94089	0.816582	1.04713	ACT DOMAIN REPEATS 11 (ACR11)
At1g16890	2061	2.36	3	0.699138	0.0701371	0.895886	0.126039	0.711214	0.879023	0.539511	0.666807	0.698232	0.660693	1.14815	1.07647	UBIQUITIN-CONJUGATING ENZYME 36 (UBC36)
At1g16920	3271	0	3													RAB GTPASE HOMOLOG A1B (RABA1b)
At1g17100	735	11.73	8	1.23274	0.0814344	1.48441	0.0432273	1.05682	1.33045	1.13763	1.40605	1.45881	1.58489	1.38038	1.51356	SOUL heme-binding family protein
At1g17220	190	30.98	17	1.11468	0.0170162	1.21649	0.117464	1.07647	1.10662	1.11686	1.15878	1.15878	1.51356	0.946237	1.24738	FU-GAERI1 (FUG1)
At1g17290	342	21.34	11	0.788296	0.0909058	0.830094	0.0473155	0.691831	1.00925	0.597035	0.855067	0.744732	0.912011	0.751623	0.912011	ALANINE AMINOTRANSFERAS (AlaAT1)
At1g17470	1341	5.92	3	1.03566	0.0605567	0.965754	0.0517912	0.895365	1.02802	1.02802	1.19124	0.937562	1.09648	0.847227	0.981748	DEVELOPMENTALLY REGULATED G-PROTEIN 1 (DRG1)
At1g17580	2534	0	3													MYOSIN 1 (MYA1)
At1g17650	1080	7.86	5	0.848361	0.0418818	0.827566	0.173846	0.954993	0.855067	0.831764	0.751623	1.15878	0.544503	1.09648	0.510505	GLYOXYLATE REDUCTASE 2 (GLYR2)
At1g17720	2799	0.86	2	1.28528	0.165523	1.00327	0.131095	1.65959	1.45881	1.07647	0.946237	0.77983	1.23595	0.772681	1.22462	type 2A protein serine/threonine phosphatase 55 kDa B
At1g17880	464	17.29	15	1.03049	0.314082	1.55179	0.312321	0.448745	0.887156	0.862979	1.92309	1.36773	2.35505	0.855067	1.6293	basic transcription factor 3 (BTF3)
At1g18060	833	10.33	5	1.14355	0.238029	0.666913	0.0586925	1.72187	0.855067	1.33045	0.666807	0.597035	0.544503	0.801678	0.724436	unknown protein
At1g18070	1366	5.71	6	0.850781	0.0558238	0.778902	0.0372707	0.744732	0.928966	0.765597	0.963829	0.870964	0.744732	0.801678	0.698232	Translation elongation factor EF1A/initiation factor IF2gamma family protein
At1g18080	209	29.81	27	1.33424	0.107233	1.28616	0.103982	1.08643	1.38038	1.27057	1.59956	1.10662	1.10662	1.48594	1.44544	RECEPTOR FOR ACTIVATED C KINASE 1 A (RACK1A_AT)
At1g18170	997	8.37	5	1.04264	0.0149268	0.915206	0.0257943	1.02802	1.00925	1.07647	1.05682	0.879023	0.862979	0.963829	0.954993	FKBP-like peptidyl-prolyl cis-trans isomerase family protein
At1g18210	1905	3.11	2	0.456374	0.112964	0.491529	0.285746	0.461318	0.765597	0.235505	0.363078	0.120226	1.30617	0.0698232	0.469894	Calcium-binding EF-hand family protein
At1g18270	1493	4.72	4	0.44046	0.147398	0.671925	0.277751	0.648634	0.164437	0.737904	0.210863	1.44544	0.401791	0.672977	0.167494	ketose-bisphosphate aldolase class-II family protein
At1g18500	217	29.05	17	1.18076	0.0497623	1.19929	0.103785	1.24738	1.28233	1.07647	1.11686	1.05682	1.41906	0.990832	1.33045	METHYLTHIOALKYLMALATE SYNTHASE-LIKE 4 (MAML-4)
At1g18540	1421	5.26	20	0.483934	0.0669483	0.615405	0.164359	0.363078	0.496592	0.409261	0.666807	0.990832	0.787046	0.387258	0.296483	Ribosomal protein L6 family protein
At1g19110	1535	4.44	3	1.01681	0.044325	1.02177	0.0612583	1.02802	1.1272	0.912011	1	1.1695	0.981748	1.05682	0.879023	inter-alpha-trypsin inhibitor heavy chain-related
At1g19150	1286	6.09	3	1.14809	0.133238	0.78836	0.124404	0.879023	1.33045	0.963829	1.41906	0.954993	1.04713	0.559758	0.591562	LHCA6
At1g19570	608	14.12	8	1.07716	0.196572	1.12082	0.196824	0.672977	0.855067	1.22462	1.55597	1.59956	1.27057	0.895365	0.717794	DEHYDROASCORBATE REDUCTASE (DHAR1)
At1g19740	1532	4.45	3	0.960917	0.0311788	1.05403	0.038107	0.946237	1.03753	0.887156	0.972747	1.03753	0.963829	1.14815	1.0666	ATP-dependent protease La (LON) domain protein
At1g19870	1804	3.69	2	1.08085	0.368628	0.688613	0.158996	0.401791	0.946237	0.847227	2.12814	0.457088	1.04713	0.387258	0.862979	IQ-domain 32 (iqd32)
At1g19920	1109	7.6	11	0.65449	0.14557	0.883505	0.0159501	0.376704	0.801678	0.448745	0.990832	0.855067	0.870964	0.879023	0.928966	APS2, A chloroplast form of ATP sulfurylase.
At1g20010	431	18.3	60	1.32947	0.0675095	1.26561	0.186181	1.1695	1.31826	1.33045	1.49968	1.07647	1.72187	0.870964	1.39316	TUBULIN BETA-5 CHAIN (TUB5)
At1g20020	39	60.07	59	1.55714	0.234326	1.50045	0.177092	1.07647	1.85353	1.24738	2.05116	1.67494	1.1272	1.90546	1.2942	FERREDOXIN-NADP(+)-OXIDOREDUCTASE 2 (FNR2)
At1g20190	1747	4	2	0.763348	0.0254199	1.14604	0.128171	0.77983	0.824138	0.704693	0.744732	1.07647	1.47231	0.855067	1.18032	EXPANSIN 11 (EXPA11)
At1g20200	1197	6.66	3	1.17681	0.169952	0.950947	0.0756896	1.61436	1.0666	1.22462	0.801678	1.11686	1.03753	0.855067	0.794328	EMBRYO DEFECTIVE 2719 (EMB2719)
At1g20220	1268	6.15	5	1.2899	0.0376933	1.04559	0.102592	1.22462	1.35519	1.22462	1.35519	0.83946	0.903649	1.18032	1.25893	Alba DNA/RNA-binding protein
At1g20260	98	43.4	34	0.894643	0.0668712	1.19256	0.142715	0.937562	0.744732	1.05682	0.83946	1.49968	1.36773	0.990832	0.912011	V-ATPASE B SUBUNIT 3 (VAB3)
At1g20330	2000	2.55	3	0.897399	0.0921937	0.934896	0.0797752	1.04713	1.0666	0.731139	0.744732	0.862979	0.758578	1.1272	0.990832	STEROL METHYLTRANSFERASE 2 (SMT2)
At1g20340	493	16.42	37	1.57287	0.359824	1.28816	0.165996	2.48886	1.75388	1.22462	0.824138	1.40605	0.928966	1.69044	1.1272	DNA-DAMAGE-REPAIR/TOLERATION PROTEIN 112 (DRT112)
At1g20440	841	10.21	6	2.34071	0.323321	2.10252	0.178409	2.01372	1.67494	3.16228	2.51189	2.37684	2.44343	1.77011	1.8197	COLD-REGULATED 47 (COR47)
At1g20450	858	10.04	6	1.07759	0.0886451	1.34661	0.150683	0.937562	1.24738	0.912011	1.21339	1.49968	1.03753	1.69044	1.15878	EARLY RESPONSIVE TO DEHYDRATION 10 (ERD10)
At1g20510	1664	4.04	2	0.809077	0.0546181	0.924486	0.231807	0.903649	0.903649	0.717794	0.711214	1.13763	0.474242	1.47231	0.613762	OPC-8:0 CoA ligase1 (OPCL1)
At1g20580	1666	0	2	1.26956	0.107059	2.2582	0.510391	1.27057	1.5417	1.01859	1.24738	1.2942	1.48594	2.91072	3.34195	Small nuclear ribonucleoprotein family protein
At1g20620	45	59.3	42	1.05166	0.0913299	1.61439	0.350576	0.855067	0.972747	1.09648	1.28233	2.29087	2.14783	1.02802	0.990832	CATALASE 3 (CAT3)
At1g20630	1369	5.7	16	0.55136	0.0542036	0.709404	0.12826	0.625173	0.436516	0.660693	0.483059	0.539511	1.00925	0.457088	0.831764	CATALASE 1 (CAT1)
At1g20950	326	22.04	13	1.19663	0.150384	0.507091	0.00581911	1.28233	0.937562	1.58489	0.981748	0.519996	0.510505	0.505825	0.49204	Phosphofructokinase family protein
At1g20960	534	15.67	13	0.975645	0.151918	0.6944	0.0211991	1.19124	0.717794	1.28233	0.711214	0.685488	0.642688	0.744732	0.704693	embryo defective 1507 (emb1507)
At1g21065	1515	4.58	4	1.86016	0.300758	1.37516	0.221717	1.45881	1.25893	2.53513	2.18776	1.1272	0.912011	1.90546	1.55597	unknown protein
At1g21130	1732	4	2	1.54314	0.286606	1.85495	0.151877	2.1677	1.11686	1.88799	1	1.78649	1.51356	2.24905	1.87068	O-methyltransferase family protein
At1g21350	1743	4	2	1.14869	0.0921881	1.0733	0.0691706	0.937562	1.09648	1.18032	1.38038	1.21339	0.972747	1.1695	0.937562	Thioredoxin superfamily protein
At1g21500	1328	6	3	1.65603	0.259823	0.873769	0.242645	1.09648	1.72187	1.47231	2.33346	1.5417	0.737904	0.831764	0.383707	unknown protein
At1g21600	2161	2.1	2	1.06292	0.0294886	0.89546	0.00752852	1.1272	1.02802	1.09648	1	0.879023	0.887156	0.903649	0.912011	PLASTID TRANSCRIPTIONALLY ACTIVE 6 (PTAC6)
At1g21670	1165	6.93	7	0.793828	0.16189	0.696155	0.0346606	0.483059	0.554626	1	1.13763	0.717794	0.758578	0.597035	0.711214	CONTAINS InterPro DOMAIN/s: WD40-like Beta Propeller (InterPro:IPR011659), Six-bladed beta-propeller, TolB-like (InterPro:IPR011042)
At1g21680	315	22.72	13	0.944188	0.00893347	0.962251	0.0201992	0.946237	0.963829	0.92045	0.946237	0.912011	0.972747	0.954993	1.00925	DPP6 N-terminal domain-like protein
At1g21720	1744	4	2	0.858042	0.0412257	1.06864	0.0816284	0.92045	0.77983	0.937562	0.794328	1.25893	1.13763	0.990832	0.887156	PROTEASOME BETA SUBUNIT C1 (PBC1)
At1g21750	240	27.31	16	0.880025	0.0424235	0.846968	0.0308297	0.855067	0.990832	0.787046	0.887156	0.92045	0.862979	0.831764	0.772681	PDI-LIKE 1-1 (PDIL1-1)
At1g22270	1821	3.62	2	0.934096	0.0228858	0.824418	0.0123992	0.903649	0.887156	0.981748	0.963829	0.855067	0.824138	0.824138	0.794328	SMO2 (Small Organ 2). Modulates progression of cell division during organ growth.
At1g22300	1117	7.47	8	0.97132	0.0228657	1.03881	0.0297331	0.92045	0.946237	1	1.01859	1.0666	1.10662	0.972747	1.00925	GENERAL REGULATORY FACTOR 10 (GRF10)
At1g22410	890	9.76	10	1.00947	0.0120023	1.10155	0.00292877	0.981748	1	1.01859	1.03753	1.10662	1.10662	1.09648	1.09648	Class-II DAHP synthetase family protein
At1g22430	1589	4.21	3	2.3099	0.61826	0.836219	0.104117	3.69828	1.43219	2.99226	1.11686	0.679204	1.04713	0.636796	0.981748	GroES-like zinc-binding dehydrogenase family protein
At1g22450	1307	6.03	3	0.744541	0.0760325	1.06118	0.256887	0.60256	0.855067	0.625173	0.895365	1.67494	1.28233	0.737904	0.549541	CYTOCHROME C OXIDASE 6B (COX6B)
At1g22530	373	20.42	17	0.387882	0.0199456	0.398844	0.049371	0.440555	0.383707	0.383707	0.343558	0.366438	0.529663	0.293765	0.405509	PATELLIN 2 (PATL2)
At1g22710	1713	4.01	3	1.0999	0.0255377	0.946048	0.0353406	1.15878	1.08643	1.11686	1.03753	0.972747	1.02802	0.862979	0.92045	SUCROSE-PROTON SYMPORTER 2 (SUC2)
At1g22780	711	12.1	16	1.31286	0.218813	1.74769	0.600775	1.41906	1.87068	0.855067	1.10662	3.43558	1.36773	1.58489	0.60256	POINTED FIRST LEAVES (PFL)
At1g22840	1347	5.85	4	0.820864	0.066459	0.512172	0.129879	0.824138	0.666807	0.990832	0.801678	0.559758	0.260615	0.855067	0.37325	CYTOCHROME C-1 (CYTC-1)
At1g22920	2009	2.53	2	1.19081	0.0427573	0.911002	0.0257254	1.27057	1.11686	1.25893	1.11686	0.946237	0.963829	0.862979	0.870964	COP9 SIGNALOSOME 5A (CSN5A)
At1g22940	1453	5.04	5	1.04535	0.0209391	1.06791	0.0305661	1.00925	1.00925	1.07647	1.08643	1.03753	1	1.13763	1.09648	THIAMINE REQUIRING 1 (TH1)
At1g23170	1966	2.72	5	1.00814	0.0284683	1.00159	0.0641588	0.963829	0.954993	1.0666	1.04713	1.1272	1.09648	0.903649	0.879023	Protein of unknown function DUF2359, transmembrane
At1g23190	592	14.47	30	1.21986	0.186303	1.30317	0.151643	0.809096	1.24738	1.11686	1.70608	0.990832	1.10662	1.48594	1.6293	PHOSPHOGLUCOMUTASE 3 (PGM3)
At1g23290	1592	4.21	2	1.15204	0.157486	1.02513	0.124928	1.33045	1.49968	0.831764	0.946237	1.31826	1.13763	0.879023	0.765597	a ribosomal protein L27A, a constituent of the large subunit of the ribosomal complex. Regulated by TCP20.
At1g23310	22	71.06	69	0.762798	0.0809737	0.922295	0.120617	0.660693	0.946237	0.597035	0.847227	0.862979	1.24738	0.666807	0.912011	GLUTAMATE:GLYOXYLATE AMINOTRANSFERASE (GGT1)
At1g23410	591	14.49	9	5.29225	1.03716	1.78485	0.257836	6.91831	7.24436	3.66438	3.34195	2.46604	1.70608	1.75388	1.21339	Ribosomal protein S27a / Ubiquitin family protein
At1g23490	600	0.01	9	1.17492	0.112314	1.01395	0.0403054	0.912011	1.13763	1.19124	1.45881	1.11686	1.03753	0.963829	0.937562	A member of ARF GTPase family. A thaliana has 21 members of this family, known to be essential for vesicle coating and uncoating and functions in GTP-binding. Gene encoding ADP-ribosylation factor and similar to other ARFs and ARF-like proteins. The gene is shown to play a role in cell division, cell expansion and cellulose production using antisense construct.
At1g23490	600	14.28	10	1.17492	0.112314	1.01395	0.0403054	0.912011	1.13763	1.19124	1.45881	1.11686	1.03753	0.963829	0.937562	ADP-RIBOSYLATION FACTOR 1 (ARF1)
At1g23740	235	27.6	19	0.368847	0.0317428	0.707908	0.0953921	0.310456	0.409261	0.319154	0.436516	0.816582	0.92045	0.529663	0.564937	ALKENAL/ONE OXIDOREDUCTASE (AOR)
At1g23820	516	16.07	11	0.991756	0.202593	1.30362	0.0753917	0.570164	1.03753	0.831764	1.52757	1.49968	1.31826	1.25893	1.13763	SPERMIDINE SYNTHASE 1 (SPDS1)
At1g23900	1166	6.93	5	0.922599	0.200545	0.946879	0.0998475	1.20226	0.549541	1.33045	0.608135	1.03753	0.737904	1.18032	0.831764	GAMMA-ADAPTIN 1 (GAMMA-ADAPTIN 1)
At1g24020	617	13.97	11	6.98816	1.02887	6.46446	0.881114	7.7983	9.46237	4.83059	5.86138	7.44732	8.3946	4.57088	5.44503	MLP-like protein 423 (MLP423)
At1g24100	1547	4.37	2	0.95363	0.114283	1.02964	0.052229	0.698232	0.887156	0.981748	1.24738	1.15878	1.01859	1.03753	0.903649	UDP-GLUCOSYL TRANSFERASE 74B1 (UGT74B1)
At1g24180	556	15.18	9	1.41441	0.312743	1.21894	0.197951	0.772681	1.24738	1.36773	2.26986	1.49968	1.61436	0.824138	0.937562	IAA-CONJUGATE-RESISTANT 4 (IAR4)
At1g24280	1543	4.39	6	5.30966	1.84804	2.57951	1.39831	7.72681	2.31206	9.2045	1.99526	6.66807	1.87068	1.40605	0.37325	GLUCOSE-6-PHOSPHATE DEHYDROGENASE 3 (G6PD3)
At1g24360	603	14.21	8	1.34639	0.190415	0.728619	0.082911	0.937562	1.45881	1.1695	1.8197	0.625173	0.92045	0.559758	0.809096	NAD(P)-binding Rossmann-fold superfamily protein
At1g24510	1123	7.42	4	1.13371	0.0314524	1.03347	0.0221499	1.0666	1.09648	1.1695	1.20226	0.981748	1.04713	1.01859	1.08643	TCP-1/cpn60 chaperonin family protein
At1g25490	2527	1.89	3	1.32141	0.0899841	1.26031	0.152288	1.13763	1.20226	1.43219	1.51356	1.20226	0.92045	1.65959	1.25893	ROOTS CURL IN NPA (RCN1)
At1g26110	1517	4.55	2	1.12008	0.296464	1.10782	0.052733	1.47231	0.564937	1.77011	0.672977	1.1695	1.01859	1.22462	1.01859	DECAPPING 5 (DCP5)
At1g26230	1889	3.21	5	7.51995	2.21166	19.986	4.66599	12.3595	10.1859	3.7325	3.80189	11.8032	12.0226	27.5423	28.5759	CHAPERONIN-60BETA4 (CPN60BETA4)
At1g26550	1745	4	2	1.34526	0.250439	0.872931	0.22671	2.01372	1.31826	1.24738	0.801678	0.539511	1.38038	0.444631	1.1272	FKBP-like peptidyl-prolyl cis-trans isomerase family protein
At1g26630	547	15.39	10	0.833261	0.16755	1.64538	0.269852	0.963829	1.23595	0.47863	0.654636	1.44544	2.31206	1.03753	1.78649	FUMONISIN B1-RESISTANT12 (FBR12)
At1g26850	528	15.8	10	0.978274	0.140083	0.779945	0.0821065	0.816582	1.31826	0.691831	1.08643	0.751623	1	0.60256	0.765597	S-adenosyl-L-methionine-dependent methyltransferases superfamily protein
At1g26880	2396	2	3	2.14052	0.49257	1.07796	0.160211	1.28233	1.2942	2.93765	3.04789	0.963829	1.48594	0.724436	1.13763	Ribosomal protein L34e superfamily protein
At1g27090	991	8.4	5	1.12531	0.0795032	1.68079	0.39634	1.22462	1.2942	0.963829	1.01859	1.8197	2.70396	0.831764	1.36773	glycine-rich protein
At1g27310	2440	2	2	1.05738	0.0618802	1.0418	0.0544841	1.21339	1.0666	1.03753	0.912011	0.92045	1.08643	0.990832	1.1695	NUCLEAR TRANSPORT FACTOR 2A (NTF2A)
At1g27390	2032	2.46	2	1.11649	0.171014	0.735885	0.179622	0.809096	1.40605	0.831764	1.41906	0.380189	0.816582	0.544503	1.20226	TOM20-2
At1g27400	665	12.96	7	2.03981	0.203097	2.37917	0.752963	1.75388	2.42103	1.6293	2.35505	4.36516	2.65461	1.58489	0.912011	Ribosomal protein L22p/L17e family protein
At1g27450	1857	3.38	5	0.401865	0.198205	0.638559	0.113386	0.972747	0.212814	0.346737	0.0751623	0.903649	0.744732	0.496592	0.409261	ADENINE PHOSPHORIBOSYL TRANSFERASE 1 (APT1)
At1g27480	1862	3.35	3	1.14193	0.0572437	1.15523	0.0739301	1.10662	1.00925	1.28233	1.1695	1.15878	0.981748	1.34276	1.13763	alpha/beta-Hydrolases superfamily protein
At1g27950	1661	4.05	3	1.19164	0.139589	1.37656	0.129325	1.36773	1.48594	0.903649	1.00925	1.27057	1.69044	1.08643	1.45881	GLYCOSYLPHOSPHATIDYLINOSITOL-ANCHORED LIPID PROTEIN TRANSFER 1 (LTPG1)
At1g27970	1256	6.21	5	1.30087	0.144699	0.935075	0.332206	1.18032	0.972747	1.64437	1.40605	0.331131	1.27057	0.432514	1.70608	NUCLEAR TRANSPORT FACTOR 2B (NTF2B)
At1g28580	2462	2	2	1.19864	0.120579	0.737488	0.0983796	1.43219	1.00925	1.38038	0.972747	0.816582	0.529663	0.972747	0.630957	GDSL-like Lipase/Acylhydrolase superfamily protein
At1g28600	1746	4	2	0.969221	0.265156	0.454524	0.12121	0.444631	1.40605	0.580764	1.44544	0.260615	0.704693	0.233346	0.619441	GDSL-like Lipase/Acylhydrolase superfamily protein
At1g28640	2349	2.01	2	1.00718	0.305727	0.472535	0.0567194	1.58489	0.496592	1.48594	0.461318	0.474242	0.343558	0.619441	0.452898	GDSL-like Lipase/Acylhydrolase superfamily protein
At1g28650	2349	0	2	1.00718	0.305727	0.472535	0.0567194	1.58489	0.496592	1.48594	0.461318	0.474242	0.343558	0.619441	0.452898	GDSL-like Lipase/Acylhydrolase superfamily protein
At1g28670	2349	0	2	1.00718	0.305727	0.472535	0.0567194	1.58489	0.496592	1.48594	0.461318	0.474242	0.343558	0.619441	0.452898	Arabidopsis thaliana lipase
At1g29150	1922	2.95	3	1.06891	0.0582106	0.984102	0.0392733	0.928966	1.07647	1.05682	1.21339	1.04713	0.912011	1.05682	0.92045	NON-ATPASE SUBUNIT 9 (ATS9)
At1g29250	1785	3.8	3	1.06085	0.212637	0.952067	0.0304772	1.33045	1.51356	0.654636	0.744732	1.02802	0.954993	0.946237	0.879023	Alba DNA/RNA-binding protein
At1g29310	2816	0.79	2	1.09423	0.128584	1.09026	0.0311505	1.39316	1.21339	0.946237	0.824138	1.1695	1.07647	1.09648	1.01859	SecY protein transport family protein
At1g29470	423	18.54	14	0.483345	0.0340698	0.481394	0.0295647	0.420727	0.534564	0.428549	0.549541	0.549541	0.465586	0.501187	0.409261	S-adenosyl-L-methionine-dependent methyltransferases superfamily protein
At1g29660	541	15.49	13	1.15511	0.115571	1.22813	0.109621	1.35519	0.963829	1.35519	0.946237	0.972747	1.27057	1.1695	1.49968	GDSL-like Lipase/Acylhydrolase superfamily protein
At1g29670	194	30.82	26	0.951451	0.0687318	0.950775	0.207068	1.1272	0.92045	0.963829	0.794328	0.887156	0.515229	1.51356	0.887156	GDSL-like Lipase/Acylhydrolase superfamily protein
At1g29700	1424	5.25	4	1.37346	0.47915	0.863779	0.108424	0.903649	2.67917	0.465586	1.44544	1	1.09648	0.666807	0.691831	Metallo-hydrolase/oxidoreductase superfamily protein
At1g29880	104	42.72	22	0.910652	0.0211294	1.18416	0.106924	0.946237	0.862979	0.946237	0.887156	1.22462	1.44544	0.928966	1.13763	glycyl-tRNA synthetase / glycine--tRNA ligase
At1g29900	37	61.42	33	1.00169	0.0936786	1.05753	0.11812	0.787046	1.03753	0.946237	1.23595	1.2942	1.22462	0.887156	0.824138	CARBAMOYL PHOSPHATE SYNTHETASE B (CARB)
At1g29910	16	78.05	193	0.554146	0.0170158	0.733744	0.1373	0.57544	0.586138	0.544503	0.510505	0.685488	1.10662	0.444631	0.698232	LHCB1.2
At1g29920	16	0	193	0.554146	0.0170158	0.733744	0.1373	0.57544	0.586138	0.544503	0.510505	0.685488	1.10662	0.444631	0.698232	LHCB1.1
At1g29930	16	0	191	0.554146	0.0170158	0.733744	0.1373	0.57544	0.586138	0.544503	0.510505	0.685488	1.10662	0.444631	0.698232	LHCB1.3
At1g30120	1689	4.03	4	1.29539	0.154523	1.30722	0.117803	0.937562	1.24738	1.30617	1.69044	1.05682	1.43219	1.1695	1.57036	PYRUVATE DEHYDROGENASE E1 BETA (PDH-E1 BETA)
At1g30230	891	9.72	7	1.09482	0.0985669	1.25334	0.0704817	1.24738	1.28233	0.912011	0.937562	1.39316	1.35519	1.14815	1.11686	EUKARYOTIC ELONGATION FACTOR 1B BETA 1 (EEF-1BB1)
At1g30360	580	14.71	10	0.750369	0.0331868	0.940827	0.0582604	0.731139	0.831764	0.672977	0.765597	0.946237	1.08643	0.801678	0.928966	early-responsive to dehydration 4 (ERD4)
At1g30380	1984	2.64	2	1.28143	0.156308	0.644354	0.0573994	1.69044	1.24738	1.25893	0.928966	0.515229	0.642688	0.625173	0.794328	PSAK
At1g30400	835	10.3	7	1.07171	0.0117475	0.902294	0.0409837	1.08643	1.04713	1.09648	1.05682	0.963829	0.824138	0.981748	0.83946	ATP-BINDING CASSETTE C1 (ABCC1)
At1g30470	2196	0.01	2	1.77667	0.597061	1.455	0.358807	3.43558	1.31826	1.72187	0.630957	0.77983	0.92045	1.87068	2.24905	SIT4 phosphatase-associated family protein
At1g30530	896	9.57	6	0.782731	0.126733	0.754905	0.296402	0.539511	0.597035	0.937562	1.05682	0.765597	1.57036	0.187068	0.496592	UDP-GLUCOSYL TRANSFERASE 78D1 (UGT78D1)
At1g30580	458	17.43	10	0.617366	0.0662728	1.35611	0.097428	0.691831	0.765597	0.49204	0.519996	1.61436	1.36773	1.2942	1.14815	GTP binding
At1g30690	385	19.94	11	0.732545	0.0260918	1.12142	0.0952063	0.737904	0.666807	0.794328	0.731139	0.912011	1.01859	1.22462	1.33045	Sec14p-like phosphatidylinositol transfer family protein
At1g31070	1990	2.62	2	1.00074	0.0596631	1.01471	0.183825	0.937562	0.870964	1.13763	1.05682	0.660693	1.24738	0.744732	1.40605	N-ACETYLGLUCOSAMINE-1-PHOSPHATE URIDYLYLTRANSFERASE 1 (GlcNAc1pUT1)
At1g31180	327	22.03	14	0.595352	0.124892	1.0883	0.33858	0.648634	0.346737	0.92045	0.465586	1.77011	1.57036	0.529663	0.483059	ISOPROPYLMALATE DEHYDROGENASE 3 (IMD3)
At1g31190	654	13.13	6	1.02377	0.236453	1.51705	0.0596393	0.501187	1.03753	0.912011	1.64437	1.40605	1.43219	1.57036	1.65959	MYO-INOSITOL MONOPHOSPHATASE LIKE 1 (IMPL1)
At1g31220	1670	4.04	2	1.01358	0.054018	0.816332	0.0297146	0.912011	1.09648	0.928966	1.11686	0.744732	0.831764	0.801678	0.887156	N10-formyltetrahydrofolate-dependent phosphoribosylglycinamide formyltransferase that catalyzes the conversion of phosphoribosyl glycineamide to phosphoribosyl N-formylglycineamide
At1g31230	451	17.61	16	2.35921	0.239281	1.29023	0.041267	1.92309	1.97697	2.67917	2.85759	1.36773	1.22462	1.35519	1.21339	ASPARTATE KINASE-HOMOSERINE DEHYDROGENASE I (AK-HSDH I)
At1g31330	416	18.75	26	0.570152	0.0496857	0.668328	0.198202	0.496592	0.672977	0.474242	0.636796	1.21339	0.672977	0.501187	0.285759	PSAF
At1g31340	2386	2	8	0.866992	0.0827626	1.15357	0.209301	0.737904	1.02802	0.711214	0.990832	1.31826	0.724436	1.65959	0.912011	RELATED TO UBIQUITIN 1 (RUB1)
At1g31360	2685	1.22	2	0.596177	0.091286	0.924209	0.0943972	0.398107	0.625173	0.529663	0.831764	0.887156	0.711214	1.1695	0.928966	RECQ HELICASE L2 (RECQL2)
At1g31690	1075	7.89	5	1.39577	0.143311	1.31796	0.230667	1.33045	1.07647	1.77011	1.40605	0.954993	0.887156	1.77011	1.65959	Copper amine oxidase family protein
At1g31730	730	11.8	6	0.992181	0.202339	0.982436	0.0212474	0.580764	0.737904	1.19124	1.45881	1.02802	1.00925	0.946237	0.946237	Adaptin family protein
At1g31800	1184	6.81	5	0.946317	0.00711646	0.982831	0.0266319	0.946237	0.928966	0.963829	0.946237	1.01859	1.03753	0.928966	0.946237	CYTOCHROME P450, FAMILY 97, SUBFAMILY A, POLYPEPTIDE 3 (CYP97A3)
At1g32060	125	39.58	58	0.753952	0.0173029	0.98022	0.184438	0.787046	0.731139	0.77983	0.717794	1.48594	0.862979	0.963829	0.608135	phosphoribulokinase (PRK)
At1g32200	949	8.79	8	0.797447	0.0406863	1.33095	0.0560631	0.737904	0.717794	0.879023	0.855067	1.28233	1.20226	1.45881	1.38038	ATS1, a chloroplast glycerol-3-phosphate acyltransferase.Involved in the biosynthesis of chloroplast phosphatidylglycerol.
At1g32220	685	12.52	7	1.23298	0.0468715	0.934262	0.111375	1.11686	1.20226	1.28233	1.33045	1.05682	1.18032	0.698232	0.801678	NAD(P)-binding Rossmann-fold superfamily protein
At1g32440	3121	0.25	3	1.04317	0.149362	0.983153	0.193742	0.946237	0.717794	1.43219	1.07647	1.48594	1.05682	0.809096	0.580764	PLASTIDIAL PYRUVATE KINASE 3 (PKp3)
At1g32470	1554	4.32	18	0.942058	0.097912	0.99426	0.22754	0.963829	1.19124	0.717794	0.895365	1.15878	1.55597	0.544503	0.717794	Single hybrid motif superfamily protein
At1g32490	3072	0.3	3	1.1203	0.0254035	0.730314	0.0204122	1.07647	1.1695	1.07647	1.15878	0.765597	0.698232	0.765597	0.691831	ENHANCED SILENCING PHENOTYPE 3 (ESP3)
At1g32500	584	14.6	8	1.05792	0.0961025	1.34924	0.157776	1.00925	0.831764	1.2942	1.09648	1.08643	1.0666	1.64437	1.59956	ATP-BINDING CASSETTE I7 (ABCI7)
At1g32900	92	44.04	26	1.22277	0.0886473	2.05808	0.169136	1.03753	1.15878	1.23595	1.45881	1.70608	2.29087	1.83654	2.39883	UDP-Glycosyltransferase superfamily protein
At1g32990	401	19.27	15	0.909191	0.0978201	1.73212	0.229376	0.758578	1.10662	0.724436	1.04713	2.26986	1.94089	1.45881	1.25893	mutant has Decreased effective quantum yield of photosystem II
At1g33040	1638	4.08	6	0.884663	0.0305413	1.07033	0.0301664	0.937562	0.831764	0.937562	0.831764	1.02802	1.1272	1.00925	1.11686	nascent polypeptide-associated complex subunit alpha-like protein 5 (NACA5)
At1g33120	472	16.94	9	1.6221	0.0177806	1.09727	0.065812	1.59956	1.65959	1.58489	1.64437	1.14815	1.25893	0.972747	1.00925	Ribosomal protein L6 family
At1g33140	472	16.94	9	1.6221	0.0177806	1.09727	0.065812	1.59956	1.65959	1.58489	1.64437	1.14815	1.25893	0.972747	1.00925	Ribosomal protein L6 family
At1g33590	238	27.49	22	0.534216	0.0745175	0.816619	0.0843373	0.724436	0.474242	0.564937	0.37325	1.01859	0.879023	0.737904	0.630957	Leucine-rich repeat (LRR) family protein
At1g33600	1448	5.09	3	0.559935	0.0232406	0.739316	0.0392669	0.554626	0.501187	0.613762	0.570164	0.724436	0.648634	0.83946	0.744732	Leucine-rich repeat (LRR) family protein
At1g33680	2443	2	2					No quantified peptide with 99% confidence				No quantified peptide with 99% confidence				KH domain-containing protein
At1g33811	2134	2.13	2	1.62821	0.186812	0.96551	0.295956	2.05116	1.40605	1.8197	1.23595	1.13763	0.405509	1.72187	0.597035	GDSL-like Lipase/Acylhydrolase superfamily protein
At1g34000	1091	7.77	5	1.03166	0.0296642	0.41646	0.0615786	0.972747	1.0666	0.990832	1.09648	0.57544	0.398107	0.416869	0.275423	ONE-HELIX PROTEIN 2 (OHP2)
At1g34030	711	12.1	16	1.31286	0.218813	1.74769	0.600775	1.41906	1.87068	0.855067	1.10662	3.43558	1.36773	1.58489	0.60256	POINTED FIRST LEAVES (PFL)
At1g34430	679	12.68	13	0.370353	0.0184501	0.346034	0.0651124	0.409261	0.337287	0.394457	0.340408	0.251189	0.487529	0.2208	0.42462	embryo defective 3003 (EMB3003)
At1g35160	3894	0.05	8	1.06328	0.0675741	1.03331	0.0450103	0.946237	1.18032	0.946237	1.18032	1.01859	1.14815	0.928966	1.03753	GF14 PROTEIN PHI CHAIN (GF14 PHI)
At1g35420	998	8.37	5	0.959696	0.0137393	1.02335	0.00608395	0.946237	0.990832	0.928966	0.972747	1.02802	1.00925	1.03753	1.01859	alpha/beta-Hydrolases superfamily protein
At1g35620	1756	3.98	2	0.790199	0.0598447	0.98588	0.156754	0.928966	0.717794	0.847227	0.666807	1.35519	0.794328	1.1272	0.666807	PDI-LIKE 5-2 (PDIL5-2)
At1g35680	666	12.96	7	2.0269	0.0724907	1.48547	0.0793744	2.01372	1.85353	2.208	2.03236	1.64437	1.59956	1.35519	1.34276	CHLOROPLAST RIBOSOMAL PROTEIN L21 (RPL21C)
At1g35720	1928	2.93	3	1.21799	0.328593	2.85661	0.8678	2.10863	1.27057	0.912011	0.580764	1.83654	1.15878	5.05825	3.37287	ANNEXIN 1 (ANNAT1)
At1g36160	208	29.89	21	0.926201	0.0783905	1.08261	0.0665268	0.765597	1.01859	0.824138	1.09648	1.21339	0.981748	1.18032	0.954993	ACETYL-COA CARBOXYLASE 1 (ACC1)
At1g36240	1304	6.03	8	1.17322	0.146528	1.72002	0.19531	0.972747	1.48594	0.879023	1.35519	2.12814	1.97697	1.43219	1.34276	Ribosomal protein L7Ae/L30e/S12e/Gadd45 family protein
At1g36310	1425	5.25	4	0.716733	0.104752	0.835105	0.143493	0.862979	0.515229	0.928966	0.559758	0.972747	1.1695	0.549541	0.648634	S-adenosyl-L-methionine-dependent methyltransferases superfamily protein
At1g36390	1842	3.47	2	0.891454	0.109718	0.813841	0.212367	0.698232	1.07647	0.704693	1.08643	0.963829	1.34276	0.409261	0.539511	Co-chaperone GrpE family protein
At1g36730	1665	4.04	3	1.81486	0.380182	0.863225	0.0363522	1.35519	1.04713	2.72898	2.12814	0.794328	0.862979	0.831764	0.963829	Translation initiation factor IF2/IF5
At1g37130	152	35.92	20	0.618879	0.0306819	0.578752	0.0789834	0.580764	0.654636	0.554626	0.685488	0.428549	0.698232	0.457088	0.731139	NITRATE REDUCTASE 2 (NIA2)
At1g41830	2140	2.12	8	1.19347	0.0630786	1.01979	0.101904	1.18032	1.35519	1.04713	1.19124	1.02802	0.787046	1.28233	0.981748	SKU5-similar 6 (SKS6)
At1g41880	1239	6.32	3	1.27154	0.028685	1.31724	0.0420246	1.34276	1.27057	1.27057	1.20226	1.36773	1.22462	1.40605	1.27057	Ribosomal protein L35Ae family protein
At1g42550	497	16.38	12	1.05237	0.0170158	1.03788	0.0156097	1.02802	1.01859	1.08643	1.07647	1.03753	1.07647	1	1.03753	PLASTID MOVEMENT IMPAIRED1 (PMI1)
At1g42960	1988	2.63	3	0.994907	0.172841	1.4077	0.407132	0.660693	1.1272	0.772681	1.41906	0.77983	2.29087	0.654636	1.90546	expressed protein localized to the inner membrane of the chloroplast.
At1g42970	79	46.63	77	1.634	0.362334	1.98447	0.29312	1.67494	2.60615	0.887156	1.36773	2.55859	2.42103	1.47231	1.48594	GLYCERALDEHYDE-3-PHOSPHATE DEHYDROGENASE B SUBUNIT (GAPB)
At1g43170	127	39.08	29	1.80652	0.199453	1.87189	0.182965	1.72187	2.33346	1.36773	1.80302	2.05116	1.48594	2.29087	1.65959	RIBOSOMAL PROTEIN 1 (RP1)
At1g43560	1186	6.78	3	0.725589	0.141814	0.497376	0.109592	0.452898	0.862979	0.529663	1.05682	0.296483	0.636796	0.325087	0.731139	thioredoxin Y2 (ty2)
At1g43670	184	31.5	24	0.603528	0.0196797	0.83623	0.170838	0.580764	0.559758	0.636796	0.636796	0.937562	1.27057	0.505825	0.630957	FRUCTOSE-1,6-BISPHOSPHATASE (FBP)
At1g43890	2407	2	3	1.2529	0.269369	0.864608	0.030638	0.870964	0.731139	1.85353	1.55597	0.928966	0.824138	0.903649	0.801678	RAB GTPASE HOMOLOG B18 (RAB18)
At1g44446	1367	5.71	3	1.06315	0.276969	1.40888	0.0933403	1.77011	1.21339	0.758578	0.510505	1.61436	1.51356	1.2942	1.21339	CHLOROPHYLL A OXYGENASE (CAO)
At1g44575	319	22.57	16	0.617529	0.0393376	0.471314	0.160392	0.549541	0.679204	0.549541	0.691831	0.895365	0.283139	0.534564	0.172187	NONPHOTOCHEMICAL QUENCHING 4 (NPQ4)
At1g44920	1511	4.6	3	0.666532	0.217327	0.568594	0.264713	0.244343	0.343558	0.981748	1.09648	0.12942	1.14815	0.109648	0.887156	LOCATED IN: chloroplast
At1g45000	2002	2.54	2	0.665948	0.0949376	1.51518	0.239759	0.564937	0.895365	0.465586	0.737904	0.981748	1.47231	1.45881	2.14783	AAA-type ATPase family protein
At1g47128	402	19.25	12	1.53756	0.0549898	1.57168	0.0717215	1.67494	1.52757	1.5417	1.40605	1.40605	1.6293	1.51356	1.7378	ESPONSIVE TO DEHYDRATION 21A (RD21A)
At1g47200	1587	4.22	2	1.02066	0.206507	1.15356	0.00925761	1.04713	0.586138	1.57036	0.879023	1.18032	1.13763	1.14815	1.14815	WPP DOMAIN PROTEIN 2 (WPP2)
At1g47250	1036	8.12	4	1.00435	0.0775572	0.956958	0.0354093	0.981748	1.20226	0.824138	1.00925	0.879023	0.92045	0.990832	1.03753	20S PROTEASOME ALPHA SUBUNIT F2 (PAF2)
At1g47260	1437	5.17	3	1.04109	0.110591	0.935237	0.147826	0.824138	1.20226	0.879023	1.25893	0.672977	1.19124	0.685488	1.19124	GAMMA CARBONIC ANHYDRASE 2 (GAMMA CA2)
At1g47420	1749	4	2	0.402659	0.0521631	0.356236	0.10589	0.539511	0.398107	0.387258	0.285759	0.239883	0.630957	0.148594	0.405509	SUCCINATE DEHYDROGENASE 5 (SDH5)
At1g47710	1194	6.7	4	1.13334	0.185367	1.21115	0.0210376	1.09648	0.731139	1.6293	1.07647	1.24738	1.1695	1.24738	1.18032	Serine protease inhibitor (SERPIN) family protein
At1g48030	89	44.53	43	1.99622	0.282266	3.15005	0.187039	1.35519	1.90546	1.99526	2.72898	3.59749	3.04789	3.25087	2.70396	MITOCHONDRIAL LIPOAMIDE DEHYDROGENASE 1 (mtLPD1)
At1g48160	1751	4	2	0.956607	0.220243	0.938911	0.206251	0.515229	1.08643	0.711214	1.51356	1.49968	0.862979	0.887156	0.505825	signal recognition particle 19 kDa protein, putative / SRP19, putative
At1g48350	969	8.55	5	0.932977	0.0341751	1.13009	0.0150312	0.855067	0.946237	0.912011	1.01859	1.1695	1.13763	1.10662	1.10662	Ribosomal L18p/L5e family protein
At1g48410	1544	4.39	2	1.09173	0.0145129	0.999359	0.0332212	1.08643	1.05682	1.1272	1.09648	0.937562	1.05682	0.946237	1.05682	ARGONAUTE 1 (AGO1)
At1g48420	1308	6.02	4	0.876033	0.0247569	0.909678	0.0605088	0.879023	0.937562	0.816582	0.870964	0.772681	0.862979	0.946237	1.05682	D-CYSTEINE DESULFHYDRASE (D-CDES)
At1g48480	1029	8.17	4	0.955487	0.150139	0.741751	0.0326618	1.33045	0.801678	1.04713	0.642688	0.724436	0.824138	0.666807	0.751623	RECEPTOR-LIKE KINASE 1 (RKL1)
At1g48520	278	24.73	16	0.869063	0.0971654	1.10692	0.0457484	0.685488	0.946237	0.737904	1.10662	1.19124	1.18032	1.01859	1.03753	GLU-ADT SUBUNIT B (GATB)
At1g48600	443	17.83	10	1.02465	0.030435	1.00475	0.00963179	1.0666	0.963829	1.08643	0.981748	1.00925	0.981748	1.02802	1	PHOSPHOETHANOLAMINE N-METHYLTRANSFERASE (PMEAMT)
At1g48610	1714	4.01	2	1.02473	0.0759531	0.930642	0.0322241	1.18032	1.1272	0.92045	0.870964	0.870964	0.981748	0.879023	0.990832	AT hook motif-containing protein
At1g48620	1845	3.45	2	0.964006	0.0927695	1.19443	0.105869	0.765597	1.04713	0.862979	1.18032	0.972747	1.30617	1.0666	1.43219	HIGH MOBILITY GROUP A5 (HON5)
At1g48630	804	10.73	20	1.18186	0.336268	1.14337	0.0798332	1.30617	0.534564	2.07014	0.816582	1.31826	1.03753	1.23595	0.981748	RECEPTOR FOR ACTIVATED C KINASE 1B (RACK1B_AT)
At1g48830	1180	6.84	5	1.10188	0.0632435	1.51139	0.242477	0.963829	1.13763	1.04713	1.25893	2.01372	1.83654	1.14815	1.04713	Ribosomal protein S7e family protein
At1g48850	490	16.51	9	1.12683	0.114628	1.45516	0.216235	0.870964	1.22462	1.01859	1.39316	1.7378	1.90546	1.01859	1.15878	embryo defective 1144 (EMB1144)
At1g48860	2551	1.77	8	0.927976	0.0266001	0.976405	0.10504	0.895365	0.870964	0.981748	0.963829	0.758578	0.847227	1.08643	1.21339	RNA 3'-terminal phosphate cyclase/enolpyruvate transferase, alpha/beta
At1g48920	488	16.52	10	1.88359	0.127174	1.27195	0.144134	2.14783	2.05116	1.70608	1.6293	1.1695	0.946237	1.6293	1.34276	NUCLEOLIN LIKE 1 (NUC-L1)
At1g49240	820	10.49	32	0.987009	0.103762	1.05269	0.196708	1.23595	0.903649	1.05682	0.751623	0.809096	0.660693	1.52757	1.21339	ACTIN 8 (ACT8)
At1g49300	1645	4.07	5	0.788938	0.158601	0.645217	0.0730848	0.448745	0.831764	0.672977	1.20226	0.816582	0.60256	0.691831	0.469894	RAB GTPASE HOMOLOG G3E (RABG3E)
At1g49340	1944	2.86	4	0.638892	0.067775	0.525354	0.043217	0.717794	0.787046	0.501187	0.549541	0.608135	0.457088	0.591562	0.444631	ATPI4K ALPHA, a phosphatidylinositol 4-kinase that is expressed in inflorescences and shoots.
At1g49600	1290	6.07	5	0.663437	0.145993	0.988983	0.103599	1.02802	0.570164	0.724436	0.331131	1.11686	1.21339	0.816582	0.809096	RNA-binding protein 47A (RBP47A)
At1g49630	1663	4.04	20	0.5788	0.0612403	1.16962	0.144542	0.6138	0.7244	0.4325	0.5445	1.3428	1.4859	0.9036	0.9462	PRESEQUENCE PROTEASE 2 (PREP2)
At1g49670	1641	4.08	2	0.474626	0.15488	0.38382	0.111558	0.809096	0.224905	0.666807	0.197697	0.183654	0.549541	0.199526	0.60256	molecular function has not been defined. Was shown involved in oxidative stress tolerance.
At1g49750	459	17.41	12	0.254536	0.00863651	0.488062	0.0130627	0.272898	0.242103	0.265461	0.237684	0.496592	0.452898	0.515229	0.487529	Leucine-rich repeat (LRR) family protein
At1g49760	361	20.8	19	2.12729	0.112471	1.3994	0.10661	1.99526	1.88799	2.37684	2.24905	1.48594	1.6293	1.1272	1.35519	POLY(A) BINDING PROTEIN 8 (PAB8)
At1g49970	1619	4.13	2	0.649618	0.0546793	0.645176	0.0319155	0.636796	0.787046	0.519996	0.654636	0.704693	0.660693	0.660693	0.554626	CLP PROTEASE PROTEOLYTIC SUBUNIT 1 (CLPR1)
At1g50010	124	40.12	44	1.12998	0.063245	1.1146	0.315903	1.1272	0.972747	1.28233	1.13763	1.90546	0.751623	1.31826	0.483059	TUBULIN ALPHA-4 CHAIN (TUA4)
At1g50200	176	32.61	17	1.05124	0.0344415	1.01418	0.013482	1.01859	1.1272	0.972747	1.08643	0.981748	1.00925	1.01859	1.04713	Alanyl-tRNA synthetase (ALATS)
At1g50250	33	62.94	51	0.879664	0.0625295	1.20026	0.0530842	0.809096	1.01859	0.744732	0.946237	1.1695	1.33045	1.07647	1.22462	FTSH PROTEASE 1 (FTSH1)
At1g50320	1407	5.41	3	0.545908	0.118231	0.747872	0.222475	0.452898	0.83946	0.283139	0.608135	0.92045	0.328095	1.2942	0.448745	THIOREDOXIN X (THX)
At1g50450	1235	6.34	4	0.670324	0.173282	0.602044	0.151391	0.369828	1.00925	0.37325	0.928966	0.405509	0.981748	0.316228	0.704693	Saccharopine dehydrogenase
At1g50480	425	18.46	10	0.710729	0.0233946	1.03531	0.10013	0.660693	0.685488	0.731139	0.765597	0.990832	1.2942	0.809096	1.04713	10-formyltetrahydrofolate synthetase (THFS) mRNA, complete
At1g51060	1010	8.26	11	1.69124	0.643144	1.15927	0.220186	1.48594	3.49945	0.461318	1.31826	1.7378	1.05682	1.1695	0.672977	HISTONE H2A 10 (HTA10)
At1g51110	387	19.79	9	1.0144	0.01809	0.986541	0.0131146	1	1.05682	0.972747	1.02802	1.01859	0.981748	0.990832	0.954993	Plastid-lipid associated protein PAP / fibrillin family protein
At1g51172	3524	0.09	2	2.24749	0.649626	2.3386	0.961969	1.23595	1.04713	3.63078	3.0761	1.77011	0.642688	5.10505	1.83654	LOCATED IN: cellular_component unknown
At1g51350	2919	0.54	2													ARM repeat superfamily protein
At1g51380	2982	0.42	2													DEA(D/H)-box RNA helicase family protein
At1g51570	1415	5.31	3	0.855593	0.0173209	1.04622	0.0522007	0.83946	0.895365	0.816582	0.870964	1.1695	1.08643	1	0.928966	Calcium-dependent lipid-binding (CaLB domain) plant phosphoribosyltransferase family protein
At1g51680	1017	8.22	5	0.85309	0.057473	1.00562	0.193699	0.731139	0.77983	0.937562	0.963829	1.05682	1.51356	0.597035	0.855067	4-COUMARATE:COA LIGASE 1 (4CL1)
At1g51710	1182	6.84	4	1.15405	0.0214713	1.01866	0.0566998	1.11686	1.11686	1.19124	1.19124	0.92045	0.92045	1.11686	1.11686	UBIQUITIN-SPECIFIC PROTEASE 6 (UBP6)
At1g51805	2636	0.01	2													Leucine-rich repeat protein kinase family protein
At1g51980	110	42.18	32	1.33462	0.130694	1.00492	0.0418178	1.15878	1.0666	1.59956	1.51356	1.10662	0.990832	1.01859	0.903649	Insulinase (Peptidase family M16) protein
At1g52230	470	17.07	20	0.6581	0.0292433	0.459675	0.0124628	0.6427	0.5861	0.7244	0.6792	0.4529	0.4966	0.4446	0.4446	PSAH2
At1g52280	1645	0	5	0.788938	0.158601	0.645217	0.0730848	0.448745	0.831764	0.672977	1.20226	0.816582	0.60256	0.691831	0.469894	RAB GTPase homolog G3D (RABG3d)
At1g52300	1822	0	2	1.55839	0.206107	1.2967	0.0855813	1.75388	2.03236	1.11686	1.33045	1.51356	1.27057	1.30617	1.09648	Zinc-binding ribosomal protein family protein
At1g52360	1531	4.45	6	0.923066	0.11	0.958647	0.0887833	0.972747	1.20226	0.685488	0.831764	0.816582	1.1272	0.794328	1.09648	Coatomer, beta' subunit
At1g52400	1471	4.9	4	1.05224	0.013988	0.968535	0.0128734	1.05682	1.01859	1.08643	1.04713	0.946237	0.946237	0.990832	0.990832	BETA GLUCOSIDASE 18 (BGLU18)
At1g52510	233	27.7	18	0.965449	0.0624126	0.839735	0.0350452	0.870964	1.09648	0.847227	1.04713	0.895365	0.903649	0.765597	0.794328	alpha/beta-Hydrolases superfamily protein
At1g52670	1259	6.2	5	0.842826	0.101756	1.99642	0.221087	0.685488	1.01859	0.648634	1.01859	2.29087	2.44343	1.51356	1.7378	Single hybrid motif superfamily protein
At1g52730	2542	1.83	2	1.23184	0.131609	0.950415	0.0514086	1.39316	0.963829	1.51356	1.05682	0.847227	0.879023	1.01859	1.05682	Transducin/WD40 repeat-like superfamily protein
At1g52740	2361	0	2													HISTONE H2A PROTEIN 9 (HTA9)
At1g52760	1335	5.95	3	0.976258	0.047845	0.926706	0.0621406	0.981748	1.09648	0.862979	0.963829	1.0666	0.855067	0.990832	0.794328	LYSOPHOSPHOLIPASE 2 (LysoPL2)
At1g53240	54	55.72	63	1.11951	0.108397	1.65144	0.245427	1.09648	1.40605	0.879023	1.09648	1.99526	2.14783	1.18032	1.28233	MITOCHONDRIAL MALATE DEHYDROGENASE 1 (mMDH1)
At1g53280	1608	4.15	3	1.01679	0.0816037	1.2565	0.148975	1.20226	1.09648	0.928966	0.83946	1.25893	1.64437	0.92045	1.20226	DJ-1 HOMOLOG B (DJ1B)
At1g53310	1164	6.94	23	0.950167	0.12075	0.451822	0.0739478	1.1695	1.14815	0.758578	0.724436	0.539511	0.310456	0.613762	0.343558	PHOSPHOENOLPYRUVATE CARBOXYLASE 1 (PPC1)
At1g53440	2703	1.18	3													Leucine-rich repeat transmembrane protein kinase
At1g53500	2871	0.66	11	0.971401	0.0239737	1.03545	0.0430591	0.981748	1.02802	0.912011	0.963829	1.0666	0.937562	1.13763	1	MUCILAGE-MODIFIED 4 (MUM4)
At1g53520	1691	4.03	2	0.926855	0.0515232	1.02882	0.0235284	1.04713	0.972747	0.870964	0.816582	1.03753	1.08643	0.972747	1.01859	FATTY-ACID-BINDING PROTEIN 3 (FAP3)
At1g53670	1441	5.15	3	1.24839	0.207404	0.730696	0.0869595	1.35519	0.801678	1.77011	1.0666	0.895365	0.855067	0.529663	0.642688	methionine sulfoxide reductase B 1 (MSRB1)
At1g53750	1359	5.76	5	0.573703	0.0758861	0.886309	0.11312	0.717794	0.440555	0.691831	0.444631	0.981748	0.666807	1.15878	0.737904	REGULATORY PARTICLE TRIPLE-A 1A (RPT1A)
At1g53840	1613	4.14	4	0.920528	0.00692251	1.50501	0.137478	0.937562	0.903649	0.92045	0.92045	1.20226	1.35519	1.65959	1.80302	PECTIN METHYLESTERASE 1 (PME1)
At1g53850	3228	0.18	8	1.09078	0.14628	0.456656	0.21506	1.47231	1.01859	1.10662	0.765597	0.207014	1.05682	0.0928966	0.469894	20S PROTEASOME ALPHA SUBUNIT E1 (PAE1)
At1g54010	3384	0.13	2	0.769371	0.0948772	0.746232	0.086219	0.613762	0.597035	0.946237	0.92045	0.591562	0.60256	0.887156	0.903649	GDSL-like Lipase/Acylhydrolase superfamily protein
At1g54040	56	54.87	46	1.51369	0.0113832	1.57043	0.00835067	1.51356	1.48594	1.5417	1.51356	1.58489	1.55597	1.58489	1.55597	EPITHIOSPECIFIER PROTEIN (ESP)
At1g54100	1423	5.26	4	1.01321	0.0856973	1.16762	0.131326	0.887156	0.847227	1.19124	1.1272	0.870964	1.08643	1.21339	1.49968	ALDEHYDE DEHYDROGENASE 7B4 (ALDH7B4)
At1g54220	1636	4.08	8	0.764204	0.0535866	1.1322	0.0424973	0.895365	0.724436	0.794328	0.642688	1.02802	1.13763	1.1272	1.23595	Dihydrolipoamide acetyltransferase, long form protein
At1g54270	312	22.79	13	0.999144	0.0928211	0.86357	0.0698443	0.787046	0.954993	1.01859	1.23595	0.724436	0.765597	0.954993	1.00925	EIF4A-2 (EIF4A-2)
At1g54290	2747	1.01	2	0.901524	0.0497677	0.836569	0.0613113	0.912011	1.02802	0.787046	0.879023	0.887156	0.981748	0.704693	0.772681	Translation initiation factor SUI1 family protein
At1g54450	2232	2.04	2	0.557443	0.0581157	0.974371	0.260439	0.448745	0.648634	0.465586	0.666807	0.608135	1.59956	0.487529	1.20226	Calcium-binding EF-hand family protein
At1g54520	1292	6.06	4	1.12496	0.108484	1.21674	0.11782	1.33045	0.946237	1.2942	0.928966	1.39316	0.990832	1.44544	1.03753	LOCATED IN: chloroplast
At1g54690	2393	0	8	3.37	0.762156	3.70975	2.06829	5.29663	3.7325	2.72898	1.72187	9.72747	2.75423	2.01372	0.343558	HISTONE H2A 3 (HTA3)
At1g54780	453	17.55	10	0.686111	0.0622215	0.719551	0.0842648	0.544503	0.642688	0.717794	0.83946	0.895365	0.831764	0.586138	0.564937	THYLAKOID LUMEN PROTEIN 18.3 (TLP18.3)
At1g55130	1741	4	3	0.881497	0.0617844	0.772202	0.0258623	0.963829	1.00925	0.758578	0.794328	0.809096	0.824138	0.724436	0.731139	TRANSMEMBRANE NINE 6 (TMN6)
At1g55210	1993	2.6	2	1.46235	0.26264	0.967284	0.139303	1.80302	2.01372	0.946237	1.08643	0.887156	1.33045	0.660693	0.990832	Disease resistance-responsive (dirigent-like protein) family protein
At1g55250	3681	0.07	2													HISTONE MONO-UBIQUITINATION 2 (HUB2)
At1g55480	214	29.37	17	0.847756	0.0757327	0.927785	0.132924	0.847227	1.03753	0.666807	0.83946	1.25893	1.00925	0.794328	0.648634	PROTEIN CONTAINING PDZ DOMAIN, A K-BOX DOMAIN, AND A TPR REGION (ZKT)
At1g55490	20	75.7	59	0.873701	0.0206445	1.89224	0.0731707	0.847227	0.92045	0.831764	0.895365	1.80302	2.05116	1.7378	1.97697	CHAPERONIN 60 BETA (CPN60B)
At1g55670	1355	5.8	4	1.19336	0.0773373	0.443481	0.0962554	1.02802	1.09648	1.30617	1.34276	0.334195	0.691831	0.255859	0.49204	PSAG
At1g56050	825	10.45	8	0.877928	0.0415436	0.940746	0.0446993	0.887156	0.77983	0.981748	0.862979	1.04713	0.903649	0.972747	0.83946	GTP-binding protein-related
At1g56070	10	92.87	91	0.980899	0.0911756	1.76717	0.325408	0.887156	1.20226	0.787046	1.04713	2.12814	2.48886	1.09648	1.35519	LOW EXPRESSION OF OSMOTICALLY RESPONSIVE GENES 1 (LOS1)
At1g56110	853	10.08	7	0.921362	0.0235528	1.3946	0.0852922	0.963829	0.903649	0.954993	0.862979	1.25893	1.23595	1.55597	1.52757	HOMOLOG OF NUCLEOLAR PROTEIN NOP56 (NOP56)
At1g56190	689	12.44	90	0.640943	0.081691	1.43045	0.25005	0.483059	0.751623	0.519996	0.809096	1.6293	2.03236	0.912011	1.14815	Phosphoglycerate kinase family protein
At1g56330	1635	4.09	3	0.849818	0.152458	0.721336	0.0696575	0.529663	0.704693	0.928966	1.23595	0.685488	0.559758	0.895365	0.744732	SECRETION-ASSOCIATED RAS 1B (SAR1B)
At1g56340	216	29.18	17	1.16067	0.0598367	1.73602	0.0844593	1.02802	1.13763	1.15878	1.31826	1.92309	1.8197	1.65959	1.5417	CALRETICULIN 1A (CRT1a)
At1g56450	1734	4	3	1.12961	0.0426768	0.903994	0.0144176	1.11686	1.02802	1.23595	1.13763	0.879023	0.879023	0.928966	0.928966	20S PROTEASOME BETA SUBUNIT G1 (PBG1)
At1g56500	129	38.56	22	0.534432	0.105376	0.528116	0.0699203	0.325087	0.666807	0.387258	0.758578	0.416869	0.660693	0.398107	0.636796	haloacid dehalogenase-like hydrolase family protein
At1g56580	2765	0.95	3	0.952032	0.120549	1.10686	0.0131603	0.787046	1.21339	0.711214	1.09648	1.07647	1.11686	1.09648	1.13763	SMALLER WITH VARIABLE BRANCHES (SVB)
At1g57660	394	0	9	2.27929	0.596865	2.93888	0.44062	2.75423	3.7325	1.11686	1.51356	3.63078	3.76704	2.10863	2.24905	Translation protein SH3-like family protein
At1g57720	142	37.11	23	1.2457	0.141122	1.53502	0.264545	0.946237	1.35519	1.09648	1.58489	2.22844	1.28233	1.6293	1	Translation elongation factor EF1B, gamma chain
At1g57770	1412	5.34	4	1.21639	0.151527	1.18109	0.287646	1.21339	0.879023	1.61436	1.15878	1.90546	1.34276	0.895365	0.580764	FAD/NAD(P)-binding oxidoreductase family protein
At1g57860	394	0	9	2.27929	0.596865	2.93888	0.44062	2.75423	3.7325	1.11686	1.51356	3.63078	3.76704	2.10863	2.24905	Translation protein SH3-like family protein
At1g58080	631	13.64	11	0.963849	0.00362416	1.00998	0.0221352	0.972747	0.963829	0.963829	0.954993	0.981748	1.05682	0.963829	1.03753	ATP PHOSPHORIBOSYL TRANSFERASE 1 (ATP-PRT1)
At1g58270	1871	0.01	2	0.0766976	0.0159895	0.105435	0.0162901	0.0564937	0.0432514	0.110662	0.0963829	0.148594	0.111686	0.0862979	0.0751623	ZW9 mRNA, complete cds
At1g58290	1507	4.63	2	0.819715	0.0613391	0.97349	0.0219612	0.963829	0.758578	0.870964	0.685488	0.92045	0.972747	0.972747	1.02802	ARABIDOPSIS THALIANA HEMA 1 (AtHEMA1)
At1g58380	1600	4.18	22	0.507438	0.0542143	0.551962	0.0427237	0.648634	0.515229	0.47863	0.387258	0.648634	0.597035	0.496592	0.465586	XW6
At1g58684	1600	0	22	0.507438	0.0542143	0.551962	0.0427237	0.648634	0.515229	0.47863	0.387258	0.648634	0.597035	0.496592	0.465586	Ribosomal protein S5 family protein
At1g58983	1600	0	22	0.507438	0.0542143	0.551962	0.0427237	0.648634	0.515229	0.47863	0.387258	0.648634	0.597035	0.496592	0.465586	Ribosomal protein S5 family protein
At1g59359	1600	0	22	0.507438	0.0542143	0.551962	0.0427237	0.648634	0.515229	0.47863	0.387258	0.648634	0.597035	0.496592	0.465586	Ribosomal protein S5 family protein
At1g59610	2828	0.76	22	0.621524	0.0513789	1.13293	0.154613	0.570164	0.510505	0.744732	0.660693	1.19124	0.794328	1.52757	1.01859	DYNAMIN-LIKE 3 (DL3)
At1g59840	1737	4	2	1.10037	0.0684697	1.10368	0.112637	1.03753	1.25893	0.946237	1.15878	1.36773	1.20226	0.981748	0.862979	cofactor assembly of complex C (CCB4)
At1g59870	113	41.46	25	0.29348	0.0223006	0.287512	0.0182939	0.283139	0.356451	0.251189	0.283139	0.319154	0.253513	0.319154	0.258226	PENETRATION 3 (PEN3)
At1g59900	1171	6.9	10	0.839201	0.0643641	0.95646	0.0482573	0.946237	0.954993	0.724436	0.731139	0.855067	1.01859	0.895365	1.05682	PYRUVATE DEHYDROGENASE COMPLEX E1 ALPHA SUBUNIT (E1 ALPHA)
At1g60000	1530	4.46	2	1.28815	0.122751	1.56442	0.270165	1.40605	1.57036	1.02802	1.14815	1.09648	1.09648	2.03236	2.03236	RNA-binding (RRM/RBD/RNP motifs) family protein
At1g60070	2326	2.01	2	0.983123	0.136328	0.88676	0.0312455	1.03753	1.33045	0.685488	0.879023	0.862979	0.816582	0.963829	0.903649	Adaptor protein complex AP-1, gamma subunit
At1g60420	1901	3.14	2	1.56089	0.426682	0.542802	0.122486	0.711214	1.24738	1.55597	2.72898	0.322107	0.343558	0.711214	0.794328	Reduce transmission through pollen.
At1g60550	1962	2.76	2	0.784369	0.0221664	1.10342	0.0568711	0.77983	0.731139	0.83946	0.787046	1.23595	1.14815	1.05682	0.972747	enoyl-CoA hydratase/isomerase D (ECHID)
At1g60710	1079	7.86	5	0.549073	0.0347698	0.625423	0.0650827	0.597035	0.619441	0.47863	0.501187	0.519996	0.731139	0.505825	0.744732	ATB2
At1g60780	1591	4.21	2	1.1124	0.0784416	0.972892	0.0768439	1.2942	1.18032	1.03753	0.937562	0.794328	0.954993	0.972747	1.1695	HAPLESS 13 (HAP13)
At1g60940	1855	0	3	0.716145	0.153298	0.740769	0.14567	1.1272	0.608135	0.731139	0.398107	0.474242	0.505825	0.954993	1.02802	SNF1-RELATED PROTEIN KINASE 2.10 (SNRK2.10)
At1g60990	1688	4.03	2	1.06261	0.0254128	1.12933	0.0400184	1.01859	1.10662	1.01859	1.10662	1.07647	1.04713	1.21339	1.18032	Glycine cleavage T-protein family
At1g61520	356	20.97	43	0.424962	0.0193896	0.379249	0.0744053	0.428549	0.474242	0.380189	0.416869	0.580764	0.369828	0.343558	0.222844	LHCA3
At1g61580	2124	2.15	12	0.983789	0.0365691	0.998011	0.123099	0.92045	1.04713	0.92045	1.04713	1.1695	0.758578	1.24738	0.816582	R-protein L3 B (RPL3B)
At1g61790	1066	8	4	1.0383	0.0619021	0.991201	0.0417735	1.18032	0.972747	1.09648	0.903649	0.937562	1.07647	0.903649	1.04713	Oligosaccharyltransferase complex/magnesium transporter family protein
At1g62020	1343	5.89	16	0.976814	0.0840725	1.05695	0.0833932	1.19124	1	0.928966	0.787046	1.04713	0.862979	1.27057	1.04713	Coatomer, alpha subunit
At1g62180	555	15.18	10	0.605617	0.103853	0.487702	0.0340183	0.383707	0.625173	0.534564	0.879023	0.564937	0.432514	0.524807	0.428549	5'ADENYLYLPHOSPHOSULFATE REDUCTASE 2 (APR2)
At1g62380	990	8.4	6	0.5863	0.00794734	0.764308	0.0450591	0.60256	0.597035	0.57544	0.570164	0.862979	0.816582	0.704693	0.672977	ACC OXIDASE 2 (ACO2)
At1g62390	282	24.51	14	1.15396	0.207118	2.11261	0.111727	1.31826	0.698232	1.64437	0.954993	1.90546	1.94089	2.24905	2.35505	PHOX2 (Phox2)
At1g62480	1565	4.3	2	0.184051	0.0123004	0.447586	0.173703	0.210863	0.197697	0.157036	0.170608	0.131826	0.698232	0.165959	0.794328	Vacuolar calcium-binding protein-related
At1g62560	2017	2.49	2	1.35191	0.635274	0.69276	0.175133	1.1272	0.316228	3.19154	0.772681	0.349945	0.654636	0.586138	1.18032	FLAVIN-MONOOXYGENASE GLUCOSINOLATE S-OXYGENASE 3 (FMO GS-OX3)
At1g62640	781	11.04	9	0.988603	0.00570989	1.01409	0.0111159	0.990832	0.972747	1	0.990832	1.03753	1	1.02802	0.990832	3-KETOACYL-ACYL CARRIER PROTEIN SYNTHASE III (KAS III)
At1g62740	1676	4.03	4	1.02568	0.216101	1.24803	0.209156	0.648634	0.654636	1.38038	1.41906	1.27057	0.801678	1.80302	1.11686	HOP2 (Hop2)
At1g62750	24	68.58	67	1.04724	0.0585586	1.39703	0.0978235	0.954993	1.13763	0.937562	1.15878	1.47231	1.6293	1.18032	1.30617	SNOWY COTYLEDON 1 (SCO1)
At1g62780	530	15.73	9	1.35131	0.260744	1.274	0.224093	1.09648	0.809096	2.01372	1.48594	1.80302	1.45881	1.04713	0.787046	LOCATED IN: chloroplast, chloroplast stroma
At1g63000	1488	4.77	12	1.78751	0.189079	0.978442	0.122107	1.47231	1.47231	2.22844	1.97697	0.704693	1.10662	0.855067	1.24738	nucleotide-rhamnose synthase/epimerase-reductase (NRS/ER)
At1g63500	3762	0.06	3													Protein kinase protein with tetratricopeptide repeat domain
At1g63610	1837	3.51	2	1.24034	0.199554	0.735479	0.054289	1.61436	1.55597	0.912011	0.879023	0.847227	0.809096	0.654636	0.630957	LOCATED IN: chloroplast
At1g63660	940	8.87	4	0.988291	0.13333	0.968158	0.0370241	1.07647	1.31826	0.711214	0.847227	1.05682	0.92045	1	0.895365	GMP synthase (glutamine-hydrolyzing), putative / glutamine amidotransferase, putative
At1g63680	1574	4.28	3	1.15885	0.111235	1.10013	0.0517462	1.43219	1.0666	1.22462	0.912011	1.03753	0.990832	1.21339	1.15878	AtMurE, a homolog of the bacterial MurE that catalyze the ATP-dependent formation of UDP-N-acetylmuramic acid-tripeptide in bacterial peptidoglycan biosynthesis. Localized to plastids. AtMurE is involved in chloroplast biogenesis.
At1g63770	42	59.92	34	1.36846	0.111442	1.31342	0.178553	1.13763	1.27057	1.40605	1.65959	1.51356	1.70608	0.937562	1.09648	Peptidase M1 family protein
At1g63940	146	36.27	21	1.74071	0.112392	1.4623	0.0995785	1.49968	1.61436	1.85353	1.99526	1.58489	1.25893	1.67494	1.33045	monodehydroascorbate reductase 6 (MDAR6)
At1g63970	1110	7.6	8	0.97316	0.0163612	0.929065	0.00781106	0.937562	0.954993	0.990832	1.00925	0.912011	0.937562	0.92045	0.946237	ISOPRENOID F (ISPF)
At1g64090	1416	5.31	4	1.11865	0.143908	0.809269	0.253022	0.801678	1.10662	1.0666	1.49968	0.711214	0.30761	1.51356	0.704693	Reticulan like protein B3 (RTNLB3)
At1g64190	2100	2.24	6	0.971401	0.121273	0.927976	0.0266001	0.77983	0.744732	1.20226	1.15878	0.895365	0.981748	0.870964	0.963829	6-phosphogluconate dehydrogenase family protein
At1g64230	2531	1.89	2	1.21192	0.120412	1.22917	0.0376081	1.51356	1.25893	1.13763	0.937562	1.1695	1.15878	1.2942	1.2942	ubiquitin-conjugating enzyme 28 (UBC28)
At1g64330	2101	2.23	2	0.914197	0.0364835	0.777738	0.0278152	0.972747	0.981748	0.847227	0.855067	0.77983	0.711214	0.847227	0.772681	myosin heavy chain-related
At1g64500	1867	3.33	3	1.02382	0.0190484	1.1591	0.0157116	1.05682	1.05682	0.990832	0.990832	1.1272	1.18032	1.13763	1.19124	A member of a protein family found in plants and animals that contain conserved C-terminal glutaredoxin-like and putative zinc-binding cysteine-rich domains. It is involved in light stimulated actin bundling and chloroplast movement.
At1g64510	707	12.13	8	1.00962	0.0156512	1.46377	0.0903524	1.01859	0.972747	1.04713	1	1.69044	1.40605	1.49968	1.25893	Translation elongation factor EF1B/ribosomal protein S6 family protein
At1g64550	1696	4.02	2	0.775766	0.117744	1.05001	0.245255	0.809096	0.534564	1.08643	0.672977	0.559758	0.801678	1.14815	1.69044	ATP-BINDING CASSETTE F3 (ABCF3)
At1g64740	2092	2.26	22	1.01866	0.0977782	0.945369	0.157852	0.937562	0.801678	1.25893	1.07647	1.08643	0.625173	1.31826	0.751623	ALPHA-1 TUBULIN (TUA1)
At1g64770	522	15.9	8	0.714432	0.0735105	1.21724	0.10993	0.794328	0.879023	0.564937	0.619441	1.04713	1.00925	1.43219	1.38038	NDF2
At1g64790	304	23.11	14	1.00087	0.024084	0.985603	0.0322911	1.03753	0.954993	1.04713	0.963829	0.912011	1.01859	0.954993	1.05682	ILITYHIA (ILA)
At1g64980	1750	4	2	0.939631	0.0360173	0.722336	0.0372298	0.855067	0.954993	0.92045	1.02802	0.636796	0.751623	0.691831	0.809096	CADMIUM 2+ INDUCED (CDI)
At1g65010	1124	7.41	5	0.677851	0.204139	1.60347	0.319023	1.23595	0.534564	0.672977	0.267917	2.35505	1.88799	1.22462	0.946237	Putative role in flower development. Comparison of SALK_061426C to Columbia wild type in normal lighting and under low light of 33 micromoles per meter-squared per second resulted in a trend toward earlier bolting in the mutant under low light (P=0.055) (Ann Stapleton and Patrick Pridgen, 2009, personal communication).
At1g65230	1569	4.29	3	0.917047	0.0224775	1.065	0.0483739	0.92045	0.972747	0.862979	0.912011	0.972747	1.13763	0.990832	1.15878	Uncharacterized conserved protein (DUF2358)
At1g65260	570	14.89	7	0.969916	0.090788	1.20461	0.286206	0.758578	0.963829	0.954993	1.20226	1.90546	0.862979	1.41906	0.630957	PLASTID TRANSCRIPTIONALLY ACTIVE 4 (PTAC4)
At1g65270	1599	4.19	3	0.986959	0.0211472	0.925846	0.0266211	0.946237	1.01859	0.954993	1.02802	0.862979	0.937562	0.912011	0.990832	LOCATED IN: endoplasmic reticulum, plasma membrane
At1g65440	1946	2.85	3	0.93182	0.0665107	0.816385	0.0629244	0.990832	1.08643	0.787046	0.862979	0.685488	0.887156	0.737904	0.954993	GLOBAL TRANSCRIPTION FACTOR GROUP B1 (GTB1)
At1g65590	1631	4.1	2	1.01533	0.0503436	0.912204	0.0722837	1.11686	0.937562	1.08643	0.92045	0.92045	0.744732	1.09648	0.887156	BETA-HEXOSAMINIDASE 3 (HEXO3)
At1g65960	350	21.09	16	0.327025	0.0272883	0.615857	0.0659833	0.313329	0.394457	0.263027	0.337287	0.597035	0.787046	0.465586	0.613762	GLUTAMATE DECARBOXYLASE 2 (GAD2)
At1g65980	1572	4.28	5	0.309954	0.0327928	0.593848	0.187818	0.253513	0.346737	0.255859	0.383707	0.946237	0.887156	0.319154	0.222844	THIOREDOXIN-DEPENDENT PEROXIDASE 1 (TPX1)
At1g66200	265	25.48	21	1.34768	0.431156	2.17082	0.565925	0.501187	1.64437	0.824138	2.42103	3.0761	3.22107	1.25893	1.1272	GLUTAMINE SYNTHASE CLONE F11 (GSR2)
At1g66240	1605	4.16	6	0.975805	0.0230571	0.916813	0.0190372	0.946237	0.928966	1.02802	1	0.92045	0.963829	0.870964	0.912011	homolog of anti-oxidant 1 (ATX1)
At1g66260	2468	2	2	1.16273	0.0847561	1.07934	0.24894	1.35519	1.0666	1.24738	0.981748	1.36773	0.60256	1.6293	0.717794	RNA-binding (RRM/RBD/RNP motifs) family protein
At1g66410	1413	5.34	3	0.953429	0.020014	0.973841	0.0266505	1	0.963829	0.946237	0.903649	0.954993	1.03753	0.912011	0.990832	CALMODULIN 4 (CAM4)
At1g66430	655	13.12	7	1.16971	0.227185	2.45039	0.199937	0.772681	0.77983	1.55597	1.57036	2.55859	2.96483	2.07014	2.208	pfkB-like carbohydrate kinase family protein
At1g66580	2158	2.1	9	1.12605	0.0334487	2.02496	0.501327	1.22462	1.09648	1.10662	1.07647	3.37287	1.72187	2.03236	0.972747	senescence associated gene 24 (SAG24)
At1g66670	1009	8.27	5	0.673223	0.0700113	0.901722	0.0365779	0.554626	0.801678	0.549541	0.787046	0.990832	0.879023	0.92045	0.816582	CLP PROTEASE PROTEOLYTIC SUBUNIT 3 (CLPP3)
At1g66970	161	34.9	26	0.604239	0.063205	0.416859	0.103976	0.685488	0.483059	0.737904	0.510505	0.534564	0.218776	0.648634	0.265461	SHV3-LIKE 2 (SVL2)
At1g66980	2387	2	12	1.04193	0.126703	1.03862	0.181574	1.2942	0.847227	1.22462	0.801678	1.19124	1.47231	0.666807	0.824138	SUPPRESSOR OF NPR1-1 CONSTITUTIVE 4 (SNC4)
At1g67090	51	56.7	132	0.746061	0.11594	0.671748	0.0471042	0.496592	0.77983	0.660693	1.04713	0.586138	0.597035	0.731139	0.772681	RIBULOSE BISPHOSPHATE CARBOXYLASE SMALL CHAIN 1A (RBCS1A)
At1g67230	1274	6.12	5	1.28371	0.442918	1.32742	0.156669	0.465586	0.654636	1.65959	2.35505	1.34276	1.7378	0.981748	1.24738	LITTLE NUCLEI1 (LINC1)
At1g67280	765	11.28	14	0.865613	0.0701853	0.818489	0.101588	0.717794	0.77983	0.946237	1.01859	1.0666	0.895365	0.698232	0.613762	Glyoxalase/Bleomycin resistance protein/Dioxygenase superfamily protein
At1g67680	536	15.64	7	1.30753	0.217018	1.28535	0.14981	0.816582	1.22462	1.31826	1.87068	1.49968	1.58489	1	1.05682	SRP72 RNA-binding domain
At1g67690	596	14.36	11	0.89546	0.0500715	1.3329	0.222855	0.972747	0.990832	0.801678	0.816582	1.57036	1.83654	0.887156	1.03753	Zincin-like metalloproteases family protein
At1g68010	62	53.71	36	0.430059	0.0313723	0.964295	0.123915	0.405509	0.501187	0.356451	0.457088	0.990832	1.27057	0.666807	0.928966	HYDROXYPYRUVATE REDUCTASE (HPR)
At1g68020	2023	2.48	5	1.62996	0.0270036	0.855762	0.326335	1.70608	1.58489	1.6293	1.59956	1.13763	0.277971	1.64437	0.363078	TREHALOSE -6-PHOSPHATASE SYNTHASE S6 (TPS6)
At1g68530	2282	2.02	2	0.803289	0.0531599	0.966505	0.0676774	0.895365	0.895365	0.711214	0.711214	1.01859	1.1272	0.816582	0.903649	3-KETOACYL-COA SYNTHASE 6 (KCS6)
At1g68560	99	43.2	26	1.5172	0.219129	1.91486	0.0807331	1.00925	1.41906	1.57036	2.07014	1.75388	1.94089	1.83654	2.12814	ALPHA-XYLOSIDASE 1 (XYL1)
At1g68590	1099	7.68	7	1.73457	0.215799	3.21121	0.674265	1.25893	1.55597	1.85353	2.26986	5.05825	3.25087	2.63027	1.90546	Ribosomal protein PSRP-3/Ycf65
At1g68830	1000	8.36	4	0.905785	0.106066	0.844183	0.0395453	0.679204	0.794328	0.990832	1.15878	0.816582	0.751623	0.937562	0.870964	STT7 HOMOLOG STN7 (STN7)
At1g69200	1161	6.97	4	1.01924	0.132918	1.06821	0.107187	1.33045	0.870964	1.13763	0.737904	0.870964	0.895365	1.23595	1.27057	FRUCTOKINASE-LIKE 2 (FLN2)
At1g69410	2106	2.2	3	1.1321	0.0874222	1.08077	0.117609	1.13763	0.928966	1.35519	1.10662	1.38038	1.11686	1.00925	0.816582	EUKARYOTIC ELONGATION FACTOR 5A-3 (ELF5A-3)
At1g69620	1324	6	3	1.34569	0.0733873	1.77185	0.128163	1.48594	1.22462	1.45881	1.21339	1.70608	1.47231	2.0893	1.8197	RIBOSOMAL PROTEIN L34 (RPL34)
At1g69740	569	14.9	8	0.669977	0.0381343	0.885444	0.0780843	0.642688	0.772681	0.591562	0.672977	0.698232	0.912011	0.855067	1.07647	a putative 5-aminolevulinate dehydratase involved in chlorophyll biosynthesis.
At1g69790	2971	0.43	2													Protein kinase superfamily protein
At1g69830	157	35.29	25	2.31874	0.101519	2.02537	0.167812	2.44343	2.53513	2.10863	2.18776	2.208	2.39883	1.67494	1.8197	ALPHA-AMYLASE-LIKE 3 (AMY3) in plastid
At1g69840	2746	1.01	3	1.00701	0.0401493	1.09741	0.026091	0.990832	1.10662	0.912011	1.01859	1.03753	1.07647	1.11686	1.15878	SPFH/Band 7/PHB domain-containing membrane-associated protein family
At1g70290	2772	0.92	3	1.18993	0.220197	0.513507	0.0320292	0.824138	0.794328	1.59956	1.5417	0.448745	0.469894	0.554626	0.580764	TREHALOSE-6-PHOSPHATASE SYNTHASE S8 (TPS8)
At1g70310	1178	6.85	10	1.03973	0.0390435	1.10567	0.0551667	0.963829	1.09648	0.981748	1.11686	1.14815	1.23595	0.981748	1.05682	SPERMIDINE SYNTHASE 2 (SPDS2)
At1g70320	440	17.9	12	1.99283	0.375614	1.02297	0.10494	2.67917	2.60615	1.31826	1.36773	1.11686	1.27057	0.809096	0.895365	UBIQUITIN-PROTEIN LIGASE 2 (UPL2)
At1g70410	510	16.16	16	1.0781	0.108179	1.5492	0.149058	0.903649	1.28233	0.879023	1.24738	1.75388	1.85353	1.25893	1.33045	BETA CARBONIC ANHYDRASE 4 (BCA4)
At1g70490	600	0.01	9	1.17492	0.112314	1.01395	0.0403054	0.912011	1.13763	1.19124	1.45881	1.11686	1.03753	0.963829	0.937562	A member of ARF GTPase family. A thaliana has 21 members of this family, known to be essential for vesicle coating and uncoating and functions in GTP-binding. Gene encoding ADP-ribosylation factor and similar to other ARFs and ARF-like proteins. The gene is shown to play a role in cell division, cell expansion and cellulose production using antisense construct.
At1g70600	1592	0	2	1.15204	0.157486	1.02513	0.124928	1.33045	1.49968	0.831764	0.946237	1.31826	1.13763	0.879023	0.765597	Ribosomal protein L18e/L15 superfamily protein
At1g70610	1869	3.32	2	0.994032	0.0246938	1.18046	0.047299	1.05682	1	0.981748	0.937562	1.20226	1.0666	1.2942	1.15878	ATP-BINDING CASSETTE B26 (ABCB26)
At1g70730	48	57.56	35	1.80714	0.340626	1.5277	0.104504	1.33045	1.14815	2.58226	2.1677	1.6293	1.77011	1.31826	1.39316	PHOSPHOGLUCOMUTASE 2 (PGM2)
At1g70770	273	25.09	14	1.15414	0.121403	1.2706	0.00477759	1.20226	1.45881	0.879023	1.07647	1.27057	1.28233	1.25893	1.27057	Protein of unknown function DUF2359, transmembrane
At1g70820	885	9.86	6	0.738249	0.0655686	0.630533	0.0635683	0.613762	0.83946	0.636796	0.862979	0.496592	0.698232	0.554626	0.772681	phosphoglucomutase, putative / glucose phosphomutase, putative
At1g70980	3895	0.05	2													SYNC3
At1g71220	703	12.19	8	0.77227	0.0501789	0.825619	0.0430964	0.679204	0.855067	0.691831	0.862979	0.912011	0.758578	0.887156	0.744732	EMS-MUTAGENIZED BRI1 SUPPRESSOR 1 (EBS1)
At1g71695	465	17.25	12	1.13026	0.0479952	0.918418	0.00724443	1.04713	1.21339	1.04713	1.21339	0.937562	0.92045	0.912011	0.903649	Peroxidase superfamily protein
At1g71920	2286	2.02	2					Only one quantified peptide with 99% confidence				Only one quantified peptide with 99% confidence				HISTIDINOL PHOSPHATE AMINOTRANSFERASE 1 (HPA1)
At1g72150	90	44.47	27	0.500762	0.0248626	0.767405	0.0670246	0.483059	0.554626	0.440555	0.524807	0.809096	0.928966	0.613762	0.717794	PATELLIN 1 (PATL1)
At1g72160	1022	8.2	4	0.914956	0.0227294	0.883077	0.0596912	0.862979	0.903649	0.92045	0.972747	0.990832	0.981748	0.787046	0.772681	Sec14p-like phosphatidylinositol transfer family protein
At1g72370	269	25.21	29	2.0384	0.0428304	1.1494	0.1047	2.12814	2.0893	1.94089	1.99526	1.34276	1.31826	0.963829	0.972747	40S RIBOSOMAL PROTEIN SA (P40)
At1g72550	532	15.7	8	1.02876	0.0225468	1.00225	0.0387559	0.981748	1.05682	1	1.07647	0.92045	1.04713	0.954993	1.08643	tRNA synthetase beta subunit family protein
At1g72610	469	17.1	13	0.860007	0.0238591	1.08379	0.0412283	0.831764	0.912011	0.809096	0.887156	1.11686	1.18032	0.990832	1.04713	GERMIN-LIKE PROTEIN 1 (GER1)
At1g72660	1341	0	3	1.03566	0.0605567	0.965754	0.0517912	0.895365	1.02802	1.02802	1.19124	0.937562	1.09648	0.847227	0.981748	P-loop containing nucleoside triphosphate hydrolases superfamily protein
At1g72970	1865	3.33	2	1.01956	0.0257058	0.841716	0.0946469	1.04713	1.07647	0.963829	0.990832	1.08643	0.772681	0.870964	0.636796	HOTHEAD (HTH)
At1g73060	1201	6.62	4	0.538242	0.0584887	0.391821	0.0347826	0.47863	0.660693	0.405509	0.608135	0.319154	0.413047	0.356451	0.47863	Low PSII Accumulation 3 (LPA3)
At1g73110	2520	1.93	10	1.25733	0.232245	0.809928	0.158612	1.65959	0.855067	1.65959	0.855067	0.559758	0.515229	1.1272	1.03753	P-loop containing nucleoside triphosphate hydrolases superfamily protein
At1g73230	2066	2.32	14	0.867054	0.151185	1.45832	0.724192	1.24738	0.954993	0.711214	0.554626	1.11686	3.56451	0.272898	0.879023	Nascent polypeptide-associated complex NAC
At1g73600	641	13.43	7	0.99762	0.187109	0.560379	0.0741406	0.981748	0.597035	1.49968	0.912011	0.751623	0.519996	0.57544	0.394457	S-adenosyl-L-methionine-dependent methyltransferases superfamily protein
At1g73990	2071	2.3	3	1.72067	0.368708	0.653508	0.0525337	2.55859	1.22462	2.10863	0.990832	0.544503	0.586138	0.717794	0.765597	SIGNAL PEPTIDE PEPTIDASE (SPPA)
At1g74030	1496	4.69	4	0.851544	0.0151858	0.788894	0.131285	0.816582	0.83946	0.862979	0.887156	0.794328	0.505825	1.13763	0.717794	ENOLASE 1 (ENO1)
At1g74040	1435	5.19	17	1.80692	0.501144	0.517459	0.0343671	0.831764	1.18032	2.1677	3.04789	0.597035	0.549541	0.47863	0.444631	2-ISOPROPYLMALATE SYNTHASE 1 (IMS1)
At1g74050	250	26.42	19	1.22348	0.0770991	1.49754	0.314637	1.33045	1.38038	1.07647	1.10662	1.83654	2.208	0.879023	1.0666	Ribosomal protein L6 family protein
At1g74060	250	0	19	1.22348	0.0770991	1.49754	0.314637	1.33045	1.38038	1.07647	1.10662	1.83654	2.208	0.879023	1.0666	Ribosomal protein L6 family protein
At1g74070	818	10.56	5	1.00061	0.151367	0.752979	0.176478	0.685488	0.824138	1.13763	1.35519	0.390841	0.724436	0.660693	1.23595	Cyclophilin-like peptidyl-prolyl cis-trans isomerase family protein
At1g74090	1345	5.87	4	1.05496	0.0201105	0.892885	0.166075	1.02802	1.10662	1.01859	1.0666	0.613762	0.597035	1.19124	1.1695	DESULFO-GLUCOSINOLATE SULFOTRANSFERASE 18 (SOT18)
At1g74100	1706	4.01	2	0.838537	0.161775	1.27544	0.118122	0.597035	1.18032	0.529663	1.04713	1.05682	1.08643	1.45881	1.49968	SULFOTRANSFERASE 16 (SOT16)
At1g74230	2193	2.07	2	1.02658	0.0251797	1.03022	0.0389217	1.08643	1	1.04713	0.972747	0.937562	1.01859	1.03753	1.1272	GLYCINE-RICH RNA-BINDING PROTEIN 5 (GR-RBP5)
At1g74260	444	17.81	11	1.07882	0.110269	1.12646	0.0850564	1.33045	0.972747	1.18032	0.831764	1.13763	1.34276	0.928966	1.09648	PURINE BIOSYNTHESIS 4 (PUR4)
At1g74270	3087	0	2													Ribosomal protein L35Ae family protein
At1g74310	3679	0.07	4													HEAT SHOCK PROTEIN 101 (HSP101)
At1g74470	206	30.24	18	0.715842	0.129209	1.47851	0.239997	0.474242	0.855067	0.524807	1.00925	1.44544	2.12814	0.972747	1.36773	A multifunctional protein with geranylgeranyl reductase activity shown to catalyze the reduction of prenylated geranylgeranyl-chlorophyll a to phytyl-chlorophyll a (chlorophyll a) and free geranylgeranyl pyrophosphate to phytyl pyrophosphate.
At1g74560	1119	7.44	5	0.947255	0.149883	0.803765	0.126111	0.625173	1.00925	0.824138	1.33045	1.1272	0.698232	0.855067	0.534564	NAP1-RELATED PROTEIN 1 (NRP1)
At1g74640	1306	6.03	3	0.237523	0.0424667	0.345026	0.0611493	0.267917	0.145881	0.340408	0.195884	0.255859	0.231206	0.405509	0.487529	alpha/beta-Hydrolases superfamily protein
At1g74790	1893	3.18	2	1.09337	0.093472	0.910837	0.0428323	1.04713	0.879023	1.33045	1.11686	0.912011	0.809096	1.01859	0.903649	catalytics
At1g74850	1393	5.55	5	0.725171	0.116382	0.575005	0.102299	0.954993	0.544503	0.895365	0.505825	0.387258	0.765597	0.409261	0.737904	PLASTID TRANSCRIPTIONALLY ACTIVE 2 (PTAC2)
At1g74880	1816	3.64	2	0.776439	0.0319703	0.802416	0.11741	0.831764	0.831764	0.717794	0.724436	1.02802	0.981748	0.613762	0.586138	NADH DEHYDROGENASE-LIKE COMPLEX ) (NdhO)
At1g74910	691	12.39	9	1.12634	0.186857	1.1244	0.0957442	0.870964	0.751623	1.52757	1.35519	1.0666	1.33045	0.887156	1.21339	ADP-glucose pyrophosphorylase family protein
At1g74920	676	12.72	7	0.807668	0.139434	1.02534	0.078808	0.625173	0.524807	1.11686	0.963829	1.02802	0.83946	1.22462	1.00925	ALDEHYDE DEHYDROGENASE 10A8 (ALDH10A8)
At1g74960	1071	7.95	4	1.02491	0.0332552	1.14555	0.153807	1.10662	1.00925	1.03753	0.946237	1.31826	1.48594	0.831764	0.946237	FATTY ACID BIOSYNTHESIS 1 (FAB1)
At1g74970	418	18.72	15	4.16416	0.381533	1.95864	0.449597	4.96592	4.65586	3.63078	3.40408	3.19154	1.90546	1.69044	1.04713	RIBOSOMAL PROTEIN S9 (RPS9)
At1g75270	2165	2.1	2	0.382	0.0576162	0.809884	0.139314	0.416869	0.258226	0.524807	0.328095	0.515229	0.862979	0.691831	1.1695	dehydroascorbate reductase 2 (DHAR2)
At1g75280	834	10.3	7	1.00492	0.176507	0.878537	0.0820633	0.831764	1.45881	0.642688	1.08643	0.698232	0.954993	0.794328	1.0666	isoflavone reductase. Involved in response to oxidative stress.
At1g75330	1242	6.3	5	1.18554	0.184042	1.13352	0.242563	0.794328	1.00925	1.2942	1.64437	1.72187	0.862979	1.31826	0.630957	ornithine carbamoyltransferase (OTC)
At1g75350	669	12.88	10	1.36659	0.0428255	1.89178	0.408135	1.28233	1.41906	1.30617	1.45881	2.72898	2.44343	1.31826	1.07647	embryo defective 2184 (emb2184)
At1g75460	1532	0.01	2	0.960917	0.0311788	1.05403	0.038107	0.946237	1.03753	0.887156	0.972747	1.03753	0.963829	1.14815	1.0666	ATP-dependent protease La (LON) domain protein
At1g75680	1650	4.06	3	0.844536	0.237581	1.14658	0.168931	0.398107	0.937562	0.570164	1.47231	1.27057	1.55597	0.787046	0.972747	glycosyl hydrolase 9B7 (GH9B7)
At1g75950	2079	2.29	2	0.938439	0.301491	0.750985	0.148561	0.363078	0.636796	1	1.75388	0.660693	1.14815	0.436516	0.758578	S PHASE KINASE-ASSOCIATED PROTEIN 1 (SKP1)
At1g76010	2195	2.06	2	0.863008	0.0584931	1.27125	0.0238923	0.737904	0.928966	0.794328	0.990832	1.31826	1.30617	1.23595	1.22462	Alba DNA/RNA-binding protein
At1g76030	98	0	34	0.894643	0.0668712	1.19256	0.142715	0.937562	0.744732	1.05682	0.83946	1.49968	1.36773	0.990832	0.912011	V-ATPASE B SUBUNIT 1 (VAB1)
At1g76080	625	13.82	9	1.0925	0.0278109	0.749423	0.172669	1.03753	1.11686	1.05682	1.15878	0.731139	1.21339	0.380189	0.672977	CHLOROPLASTIC DROUGHT-INDUCED STRESS PROTEIN OF 32 KD (CDSP32)
At1g76100	1320	6	5	1.08177	0.139965	1.52622	0.211036	0.903649	0.794328	1.39316	1.23595	1.64437	1.0666	2.05116	1.34276	PETE1)
At1g76140	1188	6.75	4	0.967226	0.178758	1.24462	0.0496224	1.27057	0.679204	1.28233	0.636796	1.36773	1.22462	1.25893	1.1272	Prolyl oligopeptidase family protein
At1g76160	383	19.96	12	0.960609	0.147303	1.32037	0.190873	0.831764	0.642688	1.33045	1.03753	1.33045	1.8197	0.895365	1.23595	SKU5 similar 5 (sks5)
At1g76180	1047	8.08	6	1.70738	0.0382699	2.98761	0.49076	1.61436	1.77011	1.67494	1.77011	3.80189	3.87258	2.12814	2.14783	EARLY RESPONSE TO DEHYDRATION 14 (ERD14)
At1g76300	1666	4.04	2	1.26956	0.107059	2.2582	0.510391	1.27057	1.5417	1.01859	1.24738	1.2942	1.48594	2.91072	3.34195	snRNP core protein SMD3 (SmD3)
At1g76400	1957	2.78	2	0.981854	0.0669752	1.09044	0.0332181	1.07647	0.855067	1.11686	0.879023	1.05682	1.1695	1.01859	1.11686	Ribophorin I
At1g76450	529	15.75	9	0.919876	0.199065	0.771298	0.158259	0.895365	0.501187	1.45881	0.824138	0.972747	0.461318	1.10662	0.544503	PsbP family protein
At1g76810	1917	3.01	2	0.995107	0.216006	1.32498	0.128176	1.55597	0.895365	1.01859	0.510505	1.34276	1.64437	1.01859	1.2942	eukaryotic translation initiation factor 2 (eIF-2) family protein
At1g77060	1700	4.02	2	2.27869	0.302235	0.596692	0.235566	2.67917	2.91072	1.72187	1.80302	0.172187	0.887156	0.2208	1.10662	Phosphoenolpyruvate carboxylase family protein
At1g77090	799	10.79	6	0.641701	0.135364	0.873677	0.0396887	0.37325	0.529663	0.654636	1.00925	0.816582	0.794328	0.946237	0.937562	Mog1/PsbP/DUF1795-like photosystem II reaction center PsbP family protein
At1g77490	299	23.21	14	0.69084	0.0317765	0.668626	0.153652	0.630957	0.731139	0.642688	0.758578	1.07647	0.597035	0.666807	0.334195	THYLAKOIDAL ASCORBATE PEROXIDASE (TAPX)
At1g77510	859	10.03	8	0.617349	0.107109	0.46355	0.0191227	0.515229	0.895365	0.398107	0.660693	0.510505	0.436516	0.47863	0.428549	PDI-LIKE 1-2 (PDIL1-2)
At1g77590	645	13.36	7	1.29023	0.196294	1.59114	0.239539	0.92045	1.61436	0.981748	1.64437	1.51356	1.0666	2.22844	1.55597	LONG CHAIN ACYL-COA SYNTHETASE 9 (LACS9)
At1g77940	1304	0	6	1.17322	0.146528	1.72002	0.19531	0.972747	1.48594	0.879023	1.35519	2.12814	1.97697	1.43219	1.34276	Ribosomal protein L7Ae/L30e/S12e/Gadd45 family protein
At1g78060	1371	5.68	5	1.65761	0.24978	1.76491	0.113565	1.58489	1.1272	2.33346	1.58489	1.88799	2.01372	1.51356	1.64437	Glycosyl hydrolase family protein
At1g78150	1610	4.15	2	0.995468	0.0779653	1.09312	0.0699554	1.15878	0.887156	1.09648	0.83946	1.07647	1.27057	0.928966	1.09648	EXPRESSED IN: 23 plant structures
At1g78240	1859	3.38	3	1.76035	0.591545	1.71531	0.298049	1	0.642688	3.25087	2.14783	1.24738	1.1695	2.35505	2.0893	TUMOROUS SHOOT DEVELOPMENT 2 (TSD2)
At1g78300	2025	2.47	10	0.812977	0.00891139	1.22084	0.0778068	0.794328	0.824138	0.801678	0.831764	1.05682	1.1272	1.30617	1.39316	GENERAL REGULATORY FACTOR 2 (GRF2)
At1g78370	630	13.65	10	1.13563	0.0495049	1.39853	0.168533	1.11686	1.25893	1.01859	1.14815	1.69044	1.69044	1.10662	1.10662	GLUTATHIONE S-TRANSFERASE TAU 20 (GSTU20)
At1g78570	182	31.96	17	0.537747	0.135227	1.67482	0.279522	0.630957	0.258226	0.870964	0.390841	2.18776	2.12814	1.22462	1.15878	RHAMNOSE BIOSYNTHESIS 1 (RHM1)
At1g78630	1028	8.18	6	2.22699	0.307004	1.8054	0.0529118	2.83139	1.7378	2.67917	1.65959	1.85353	1.65959	1.90546	1.80302	embryo defective 1473 (emb1473)
At1g78680	1053	8.04	4	0.527927	0.0258887	0.882679	0.0309187	0.534564	0.591562	0.465586	0.519996	0.862979	0.954993	0.809096	0.903649	GAMMA-GLUTAMYL HYDROLASE 2 (GGH2)
At1g78820	1112	7.59	16	2.18142	0.485952	2.19511	0.451279	3.19154	2.83139	1.43219	1.27057	1.27057	1.61436	2.70396	3.19154	D-mannose binding lectin protein with Apple-like carbohydrate-binding domain
At1g78830	308	22.95	15	0.591737	0.0407694	0.906499	0.0739312	0.648634	0.672977	0.505825	0.539511	0.794328	0.765597	1.05682	1.00925	Curculin-like (mannose-binding) lectin family protein
At1g78850	658	13.06	9	0.207723	0.0315906	0.559415	0.0478597	0.20893	0.293765	0.144544	0.183654	0.679204	0.586138	0.515229	0.457088	Lectin (probable mannose binding) domain PF01453
At1g78870	2061	0	3	0.699138	0.0701371	0.895886	0.126039	0.711214	0.879023	0.539511	0.666807	0.698232	0.660693	1.14815	1.07647	UBIQUITIN-CONJUGATING ENZYME 35 (UBC35)
At1g78900	31	63.72	47	0.933809	0.0411188	1.49022	0.176543	0.912011	0.83946	1.03753	0.946237	1.64437	1.90546	1.11686	1.2942	VACUOLAR ATP SYNTHASE SUBUNIT A (VHA-A)
At1g78915	1995	2.56	3	1.05613	0.0541463	1.06373	0.0380437	1	0.937562	1.18032	1.10662	1.05682	0.972747	1.15878	1.0666	Tetratricopeptide repeat (TPR)-like superfamily protein
At1g79040	722	11.98	23	0.474806	0.0630915	1.69193	0.431604	0.428549	0.636796	0.337287	0.496592	1.48594	2.85759	0.77983	1.64437	PSBR
At1g79210	725	0	8	0.784404	0.0783531	1.22533	0.086314	0.879023	0.636796	0.954993	0.666807	1.28233	1.02802	1.43219	1.15878	N-terminal nucleophile aminohydrolases (Ntn hydrolases) superfamily protein
At1g79230	628	13.73	10	1.48216	0.161663	1.03647	0.200925	1.21339	1.19124	1.77011	1.75388	0.831764	1.55597	0.630957	1.1272	MERCAPTOPYRUVATE SULFURTRANSFERASE 1 (MST1)
At1g79280	1796	3.74	4	0.851196	0.0674783	0.565981	0.0198689	0.809096	1.02802	0.704693	0.862979	0.534564	0.608135	0.529663	0.591562	NUCLEAR PORE ANCHOR (NUA)
At1g79340	1193	6.7	4	0.656257	0.08445	0.807267	0.0989712	0.524807	0.816582	0.496592	0.787046	1	0.954993	0.654636	0.619441	METACASPASE 4 (MC4)
At1g79440	622	13.87	11	0.707004	0.0509762	0.643369	0.0171035	0.751623	0.591562	0.824138	0.660693	0.685488	0.648634	0.636796	0.60256	ALDEHYDE DEHYDROGENASE 5F1 (ALDH5F1)
At1g79470	3272	0.16	2													Aldolase-type TIM barrel family protein
At1g79500	2830	0.76	2	1.14466	0.106335	0.673227	0.0834216	1.39316	1.23595	1.03753	0.912011	0.862979	0.570164	0.758578	0.501187	A 3-deoxy-8-phosphooctulonate synthase (KDOP synthase) activity which is involved in the biosynthesis of KDO, a component of cell wall rhamnogalacturonan II.
At1g79550	281	24.57	36	0.838931	0.0633111	1.31812	0.0881854	0.717794	0.92045	0.744732	0.972747	1.36773	1.52757	1.10662	1.27057	PHOSPHOGLYCERATE KINASE (PGK)
At1g79560	1961	2.76	2	0.895688	0.0138851	0.869951	0.0416041	0.887156	0.928966	0.862979	0.903649	0.794328	0.937562	0.801678	0.946237	FTSH PROTEASE 12 (FTSH12)
At1g79690	996	8.37	5	1.04622	0.0522007	1.04154	0.033653	1	1.1695	0.928966	1.08643	1.02802	0.963829	1.1272	1.04713	nudix hydrolase homolog 3 (NUDT3)
At1g79750	1989	2.62	6	0.926493	0.0948862	0.867964	0.0240799	0.711214	0.879023	0.946237	1.1695	0.83946	0.92045	0.816582	0.895365	NADP-MALIC ENZYME 4 (NADP-ME4)
At1g79850	1364	5.72	4	1.53473	0.0856613	1.27975	0.0729054	1.45881	1.34276	1.7378	1.59956	1.24738	1.10662	1.45881	1.30617	RIBOSOMAL PROTEIN S17 (RPS17)
At1g79920	1908	3.08	29	1.37896	0.524155	4.56452	0.936109	2.85759	0.895365	1.31826	0.444631	5.39511	6.79204	2.72898	3.34195	Heat shock protein 70 (Hsp 70) family protein
At1g79930	49	57.06	39	1.24209	0.0986394	1.55915	0.199705	1.05682	1.40605	1.08643	1.41906	1.72187	2.03236	1.1272	1.35519	HEAT SHOCK PROTEIN 91 (HSP91)
At1g79940	1273	6.12	3	1.04804	0.025219	1.0329	0.00990162	1.09648	1.08643	1.00925	1	1.03753	1.05682	1.00925	1.02802	J domain protein localized in ER membrane. Mutants have defective pollen germination.
At1g79990	1531	0.01	5	0.923066	0.11	0.958647	0.0887833	0.972747	1.20226	0.685488	0.831764	0.816582	1.1272	0.794328	1.09648	structural molecules
At1g80020	2324	2.01	3	2.73447	0.971372	1.22895	0.149241	1.41906	0.77983	4.83059	3.90841	1.05682	1.59956	0.928966	1.33045	transposable_element_gene
At1g80030	1878	3.26	3	1.08146	0.0846878	1.02578	0.0412094	0.895365	1	1.14815	1.28233	1.08643	0.946237	1.10662	0.963829	Molecular chaperone Hsp40/DnaJ family protein
At1g80070	1115	7.54	10	1.05037	0.0476611	0.962221	0.0425564	1	0.946237	1.15878	1.09648	0.862979	0.981748	0.937562	1.0666	ABNORMAL SUSPENSOR 2 (SUS2)
At1g80300	953	8.76	6	1.11774	0.0255618	0.821002	0.0372106	1.05682	1.1272	1.10662	1.18032	0.831764	0.731139	0.912011	0.809096	NUCLEOTIDE TRANSPORTER 1 (NTT1)
At1g80380	218	29.02	16	0.535692	0.0356812	1.0472	0.0831983	0.591562	0.465586	0.60256	0.483059	0.946237	1.25893	0.887156	1.09648	A glycerate kinase which catalyzes the last step of photorespiration C2 cycle.
At1g80410	481	16.61	10	1.60524	0.174642	1.03398	0.0945032	1.70608	1.27057	2.05116	1.39316	0.855067	1.18032	0.887156	1.21339	EMBRYO DEFECTIVE 2753 (EMB2753)
At1g80460	1929	2.93	2	1.76786	0.188219	1.07649	0.0040477	2.18776	1.51356	1.97697	1.39316	1.0666	1.07647	1.07647	1.08643	NONHOST RESISTANCE TO P. S. PHASEOLICOLA 1 (NHO1)
At1g80480	436	18.13	11	1.4105	0.182275	1.00141	0.172269	1.61436	1	1.80302	1.22462	1.41906	0.794328	1.13763	0.654636	plastid transcriptionally active 17 (PTAC17)
At1g80490	758	0.02	6	2.05622	0.141325	1.03186	0.0952404	1.85353	1.78649	2.37684	2.208	0.862979	0.870964	1.19124	1.20226	TOPLESS-related 1 (TPR1)
At1g80560	1144	7.19	15	1.06378	0.233431	1.93595	0.236731	1.21339	0.580764	1.64437	0.816582	1.67494	1.43219	2.48886	2.14783	ISOPROPYLMALATE DEHYDROGENASE 2 (IMD2)
At1g80600	501	16.32	9	0.722165	0.0872356	0.698658	0.030752	0.519996	0.711214	0.711214	0.946237	0.744732	0.642688	0.758578	0.648634	HOPW1-1-INTERACTING 1 (WIN1)
At2g01140	986	8.43	17	0.845972	0.106871	0.778321	0.116993	0.608135	0.809096	0.83946	1.1272	1.05682	0.870964	0.660693	0.524807	Aldolase superfamily protein
At2g01250	167	33.41	24	1.50008	0.118157	1.02202	0.170276	1.40605	1.22462	1.77011	1.59956	1.15878	0.672977	1.43219	0.824138	Ribosomal protein L30/L7 family protein
At2g01320	2285	2.02	2	0.382449	0.06287	0.656238	0.124994	0.246604	0.383707	0.349945	0.549541	0.529663	0.398107	0.972747	0.724436	ABC-2 type transporter family protein
At2g01350	1673	4.04	2	1.27783	0.274984	1.15436	0.231052	0.809096	1.77011	0.794328	1.7378	0.831764	1.67494	0.704693	1.40605	QUINOLINATE PHOSHORIBOSYLTRANSFERASE (QPT)
At2g01470	2156	2.11	3	0.821857	0.0287088	0.682227	0.0652316	0.862979	0.879023	0.765597	0.77983	0.539511	0.630957	0.711214	0.847227	SEC12P-LIKE 2 PROTEIN (STL2P)
At2g01690	1525	4.48	3	1.15966	0.026161	0.914878	0.0216174	1.15878	1.22462	1.09648	1.15878	0.870964	0.887156	0.937562	0.963829	ARM repeat superfamily protein
At2g01720	1380	5.65	3	1.01953	0.180012	1.16307	0.281361	0.737904	1.34276	0.679204	1.31826	0.83946	0.591562	1.85353	1.36773	Ribophorin I
At2g01970	1856	0	2	0.856844	0.0318503	0.951461	0.0575234	0.912011	0.801678	0.912011	0.801678	0.879023	1.07647	0.831764	1.01859	Endomembrane protein 70 protein family
At2g02500	1473	4.9	3	1.50756	0.333728	1.24488	0.0861941	1.1272	0.831764	2.33346	1.7378	1.19124	1.04713	1.45881	1.28233	2-C-METHYL-D-ERYTHRITOL 4-PHOSPHATE CYTIDYLTRANSFERASE (MCT)
At2g02740	864	10.02	6	2.33672	0.702415	1.48746	0.465684	1.18032	1.0666	3.66438	3.43558	1.58489	0.539511	2.72898	1.09648	WHIRLY 3 (WHY3)
At2g02930	1833	3.53	4	0.319386	0.0791696	0.248592	0.0503233	0.172187	0.359749	0.2208	0.524807	0.16293	0.337287	0.159956	0.334195	GLUTATHIONE S-TRANSFERASE F3 (GSTF3)
At2g03440	1819	3.62	3	1.61706	0.231139	1.5382	0.00679481	1.18032	1.25893	1.95884	2.07014	1.52757	1.52757	1.55597	1.5417	NODULIN-RELATED PROTEIN 1 (NRP1)
At2g03510	1501	4.65	3	1.06773	0.0283848	1.1073	0.0224166	1.05682	1	1.13763	1.07647	1.05682	1.1272	1.08643	1.15878	SPFH/Band 7/PHB domain-containing membrane-associated protein family
At2g03680	909	9.36	5	1.25665	0.177015	1.18164	0.0864695	1.0666	0.879023	1.67494	1.40605	1.23595	0.990832	1.39316	1.10662	SPIRAL1 (SPR1)
At2g04030	29	65.57	49	1.44	0.162266	1.85732	0.36249	1.09648	1.58489	1.25893	1.8197	1.83654	2.83139	1.08643	1.67494	A chloroplast-targeted 90-kDa heat shock protein located in the stroma involved in red-light mediated deetiolation response. Mutants are resistant to chlorate, have elongated hypocotyls in light, and affect the expression of NR2, CAB, and RBCS but NOT NR1 and NiR.
At2g04039	1174	6.89	4	1.08172	0.0143778	0.96614	0.0385564	1.10662	1.05682	1.10662	1.05682	0.895365	0.903649	1.02802	1.03753	unknown protein
At2g04350	1571	4.28	4	1.31836	0.45144	1.09611	0.13356	1.72187	2.39883	0.49204	0.660693	1.28233	1.36773	0.847227	0.887156	long-chain acyl-CoA synthetase 8 (LACS8)
At2g04390	985	8.44	6	1.03347	0.0221438	2.97719	0.342195	1.0666	1.07647	0.990832	1	3.83707	2.88403	3.01995	2.1677	Ribosomal S17 family protein
At2g04400	2649	1.38	3	0.809405	0.012909	1.27233	0.0385431	0.787046	0.787046	0.831764	0.831764	1.31826	1.19124	1.35519	1.22462	Aldolase-type TIM barrel family protein
At2g04520	1660	4.05	2	1.77912	0.498876	1.58585	0.281299	2.96483	2.22844	1.10662	0.816582	2.18776	1.94089	1.14815	1.0666	Nucleic acid-binding, OB-fold-like protein
At2g04700	1861	3.37	3	0.836527	0.0831784	0.766198	0.0175223	0.758578	1.03753	0.654636	0.895365	0.809096	0.772681	0.758578	0.724436	ferredoxin thioredoxin reductase catalytic beta chain family protein
At2g04780	1350	5.83	3	2.01818	0.320718	1.4847	0.0465267	1.40605	1.5417	2.42103	2.70396	1.41906	1.58489	1.39316	1.5417	FASCICLIN-LIKE ARABINOOGALACTAN 7 (FLA7)
At2g05070	264	25.5	64	0.365991	0.033576	0.694941	0.105011	0.334195	0.448745	0.293765	0.387258	0.963829	0.737904	0.608135	0.469894	LHCB2.2
At2g05170	2026	2.47	2	1.08735	0.0258518	0.921338	0.0841677	1.02802	1.0666	1.10662	1.14815	1.13763	0.937562	0.879023	0.731139	VACUOLAR PROTEIN SORTING 11 (VPS11)
At2g05220	985	0	6	1.03347	0.0221438	2.97719	0.342195	1.0666	1.07647	0.990832	1	3.83707	2.88403	3.01995	2.1677	Ribosomal S17 family protein
At2g05710	123	40.12	26	0.692336	0.0154729	1.01462	0.0454677	0.737904	0.672977	0.672977	0.685488	0.912011	1.03753	0.981748	1.1272	ACONITASE 3 (ACO3)
At2g05830	1118	7.47	4	0.833053	0.268612	1.048	0.0478244	0.903649	0.328095	1.55597	0.544503	1.15878	1.08643	1.00925	0.937562	NagB/RpiA/CoA transferase-like superfamily protein
At2g05840	2635	1.44	5	1.36377	0.0884367	1.11484	0.209887	1.15878	1.31826	1.39316	1.58489	1.36773	0.704693	1.57036	0.816582	20S PROTEASOME SUBUNIT PAA2 (PAA2)
At2g05920	1250	6.23	6	0.838298	0.0206888	1.02034	0.0345244	0.847227	0.887156	0.787046	0.831764	1.01859	1.10662	0.937562	1.01859	Subtilase family protein
At2g05990	572	14.86	9	0.632794	0.0371839	0.508573	0.0555448	0.597035	0.549541	0.717794	0.666807	0.413047	0.440555	0.519996	0.660693	MOSAIC DEATH 1 (MOD1)
At2g06050	1594	4.21	2	0.729585	0.106343	0.473299	0.0583786	0.83946	0.519996	0.972747	0.586138	0.359749	0.554626	0.387258	0.591562	OXOPHYTODIENOATE-REDUCTASE 3 (OPR3)
At2g06850	790	10.97	7	1.4782	0.2508	1.19324	0.0770434	2.03236	1.75388	1.18032	0.946237	1.36773	1.10662	1.27057	1.02802	XYLOGLUCAN ENDOTRANSGLUCOSYLASE/HYDROLASE 4 (XTH4)
At2g07050	1556	4.32	2	0.517534	0.0927817	1.32125	0.620982	0.704693	0.37325	0.648634	0.343558	3.10456	0.672977	1.19124	0.316228	CYCLOARTENOL SYNTHASE 1 (CAS1)
At2g09990	863	10.02	10	1.31358	0.148299	1.07103	0.1356	1.13763	1	1.64437	1.47231	0.895365	0.787046	1.34276	1.25893	Ribosomal protein S5 domain 2-like superfamily protein
At2g10940	866	10.02	12	0.758784	0.13388	1.30692	0.148288	0.549541	1.03753	0.510505	0.937562	1.1695	1.69044	1	1.36773	Bifunctional inhibitor/lipid-transfer protein/seed storage 2S albumin superfamily protein
At2g13360	171	33.18	22	0.652959	0.0761057	0.413939	0.0674955	0.515229	0.534564	0.737904	0.824138	0.299226	0.510505	0.296483	0.549541	ALANINE:GLYOXYLATE AMINOTRANSFERASE (AGT)
At2g13560	1331	5.98	3	1.07841	0.0373406	0.91959	0.0278341	1.14815	1.13763	1.01859	1.00925	0.855067	0.912011	0.92045	0.990832	NAD-DEPENDENT MALIC ENZYME 1 (NAD-ME1)
At2g14120	2533	1.86	3	0.710358	0.121562	1.63023	0.159485	1.00925	0.580764	0.794328	0.457088	2.03236	1.69044	1.52757	1.27057	DYNAMIN RELATED PROTEIN (DRP3B)
At2g14170	1552	4.33	3	1.70267	0.271465	3.40435	1.31067	1.25893	1.21339	2.24905	2.0893	5.15229	6.13762	1.00925	1.31826	ALDEHYDE DEHYDROGENASE 6B2 (ALDH6B2)
At2g14720	748	11.55	7	0.976879	0.0519179	1.30355	0.0542082	0.855067	0.954993	0.990832	1.10662	1.34276	1.43219	1.18032	1.25893	VACUOLAR SORTING RECEPTOR 4 (VSR4)
At2g14740	748	0	7	0.976879	0.0519179	1.30355	0.0542082	0.855067	0.954993	0.990832	1.10662	1.34276	1.43219	1.18032	1.25893	VACULOLAR SORTING RECEPTOR 3 (VSR3)
At2g14835	1919	2.97	2	1.292	0.116008	0.722198	0.0728601	1.58489	1.33045	1.22462	1.02802	0.559758	0.666807	0.758578	0.903649	RING/U-box superfamily protein
At2g14880	2839	0.74	2	0.797702	0.0423953	0.835966	0.0928962	0.77983	0.903649	0.698232	0.809096	0.691831	1.01859	0.660693	0.972747	SWIB/MDM2 domain superfamily protein
At2g15620	50	56.87	43	1.19812	0.0735824	2.18948	0.531219	1.15878	1.36773	1.01859	1.24738	3.01995	3.19154	1.19124	1.35519	NITRITE REDUCTASE 1 (NIR1)
At2g16280	2282	0.01	2	0.803289	0.0531599	0.966505	0.0676774	0.895365	0.895365	0.711214	0.711214	1.01859	1.1272	0.816582	0.903649	3-KETOACYL-COA SYNTHASE 9 (KCS9)
At2g16390	3598	0.08	2													DEFECTIVE IN RNA-DIRECTED DNA METHYLATION 1 (DRD1)
At2g16430	2365	2.01	2	0.8482	0.0842811	0.614674	0.0747509	0.672977	0.744732	0.937562	1.03753	0.691831	0.787046	0.47863	0.501187	purple acid phosphatase 10 (PAP10)
At2g16600	1063	8	21	0.813232	0.143883	1.11834	0.0809082	1.11686	0.591562	1	0.544503	1.0666	1.24738	0.912011	1.24738	ROTAMASE CYP 3 (ROC3)
At2g16950	1629	4.1	2	0.792007	0.0596904	1.04171	0.126043	0.660693	0.731139	0.847227	0.928966	1.28233	1.23595	0.83946	0.809096	TRANSPORTIN 1 (TRN1)
At2g17130	2574	1.7	2	1.16124	0.043656	0.991146	0.0789597	1.27057	1.15878	1.15878	1.05682	1.00925	0.809096	1.19124	0.954993	ISOCITRATE DEHYDROGENASE SUBUNIT 2 (IDH2)
At2g17190	1317	6.01	3	0.959786	0.124983	0.86411	0.092797	0.855067	0.685488	1.27057	1.02802	1.09648	0.903649	0.801678	0.654636	ubiquitin family protein
At2g17340	1911	3.04	4	0.786241	0.477346	1.06618	0.263438	0.0855067	0.672977	0.218776	2.1677	1.33045	1.67494	0.554626	0.704693	Uncharacterised conserved protein (UCP030210)
At2g17360	175	32.71	25	1.41165	0.152128	2.04899	0.39453	1.52757	1.77011	1.0666	1.28233	2.80543	2.65461	1.39316	1.34276	Ribosomal protein S4 (RPS4A) family protein
At2g17420	1051	8.05	4	0.843916	0.0375956	0.989583	0.157369	0.809096	0.928966	0.758578	0.879023	1.40605	0.903649	1	0.648634	NADPH-DEPENDENT THIOREDOXIN REDUCTASE A (NTRA)
At2g17560	2081	2.29	2	1.21658	0.096566	1.40815	0.151277	1.43219	1.31826	1.10662	1.00925	1.51356	1.77011	1.0666	1.28233	HIGH MOBILITY GROUP B4 (HMGB4)
At2g17630	2745	1.01	4	0.950708	0.105633	1.22547	0.235101	0.711214	0.954993	0.912011	1.22462	0.731139	1.30617	1.02802	1.83654	Pyridoxal phosphate (PLP)-dependent transferases superfamily protein
At2g18020	351	21.08	17	1.87791	0.294874	1.89336	0.258508	1.35519	1.38038	2.42103	2.35505	1.64437	1.34276	2.53513	2.05116	embryo defective 2296 (EMB2296)
At2g18110	2536	1.85	5	1.46484	0.377022	1.26167	0.619621	0.772681	0.862979	1.99526	2.22844	2.96483	0.47863	1.38038	0.222844	Translation elongation factor EF1B/ribosomal protein S6 family protein
At2g18710	1394	5.55	4	0.995911	0.0973107	0.950355	0.0510704	1.24738	0.972747	0.990832	0.772681	1	0.83946	1.0666	0.895365	SECY HOMOLOG 1 (SCY1)
At2g18940	3763	0.06	2	0.811912	0.0226488	1.13773	0.0994668	0.862979	0.794328	0.831764	0.758578	0.937562	1	1.27057	1.34276	Tetratricopeptide repeat (TPR)-like superfamily protein
At2g18960	53	56.28	33	0.698388	0.0823935	1	0.103868	0.519996	0.744732	0.625173	0.903649	1	1.27057	0.765597	0.963829	H(+)-ATPASE 1 (HA1)
At2g19480	446	17.7	11	0.989612	0.060675	0.951451	0.0687318	1.11686	1.0666	0.912011	0.862979	1.1272	0.92045	0.963829	0.794328	NUCLEOSOME ASSEMBLY PROTEIN 1
At2g19520	1498	4.68	3	0.943059	0.027116	1.05349	0.0327648	0.879023	0.954993	0.928966	1.00925	1.08643	1.1272	0.981748	1.01859	FVE
At2g19730	1387	5.61	3	0.997372	0.0765702	0.945609	0.0608568	0.816582	0.990832	0.990832	1.19124	1.09648	0.92045	0.963829	0.801678	Ribosomal L28e protein family
At2g19740	1018	8.22	4	1.10251	0.149737	1.20304	0.0708205	0.824138	0.862979	1.35519	1.36773	1.10662	1.33045	1.05682	1.31826	Ribosomal protein L31e family protein
At2g19750	1716	4.01	4	1.17411	0.172548	0.734146	0.235814	0.77983	1.2942	1.03753	1.58489	1.2942	0.420727	0.946237	0.275423	Ribosomal protein S30 family protein
At2g19760	1346	5.85	8	0.87313	0.0494351	0.672507	0.0620278	0.758578	0.862979	0.870964	1	0.758578	0.534564	0.794328	0.60256	PROFILIN 1 (PRF1)
At2g19860	1465	4.94	6	0.934823	0.0704223	0.87283	0.0329755	0.787046	0.847227	1.01859	1.08643	0.794328	0.862979	0.879023	0.954993	HEXOKINASE 2 (HXK2)
At2g19870	2836	0.75	2	1.56981	0.220628	1.11274	0.0674208	1.08643	1.59956	1.44544	2.14783	1.1272	0.954993	1.28233	1.08643	tRNA/rRNA methyltransferase (SpoU) family protein
At2g19940	519	15.98	10	0.674008	0.0219077	0.9745	0.162222	0.737904	0.642688	0.666807	0.648634	0.711214	1.2942	0.679204	1.21339	oxidoreductases, acting on the aldehyde or oxo group of donors, NAD or NADP as acceptor
At2g20140	642	13.43	7	0.704169	0.0894034	0.916204	0.20257	0.534564	0.816582	0.570164	0.895365	0.758578	1.45881	0.501187	0.946237	REGULATORY PARTICLE AAA-ATPASE 2B (RPT2b)
At2g20260	366	20.56	20	1.01265	0.0837114	1.5701	0.21846	0.928966	1.21339	0.831764	1.07647	1.8197	2.05116	1.1272	1.28233	PSAE-2
At2g20270	1058	8.03	7	1.36363	0.155252	1.36881	0.153593	1.01859	1.20226	1.52757	1.70608	1.20226	1.03753	1.72187	1.51356	Thioredoxin superfamily protein
At2g20360	496	16.4	10	1.30792	0.0392334	0.765731	0.0431926	1.33045	1.22462	1.40605	1.27057	0.855067	0.685488	0.824138	0.698232	NAD(P)-binding Rossmann-fold superfamily protein
At2g20420	489	16.51	10	1.03069	0.0587684	1.13842	0.141929	1.13763	0.928966	1.1272	0.928966	1.43219	1.33045	0.912011	0.879023	ATP citrate lyase (ACL) family protein
At2g20450	3168	0.22	6	0.813675	0.125224	1.20305	0.138072	1.1169	0.7516	0.871	0.5152	1.2474	1.5704	0.9376	1.0568	Ribosomal protein L14
At2g20580	287	24.15	14	0.950736	0.00911394	0.986583	0.0141243	0.954993	0.928966	0.972747	0.946237	0.954993	1	0.972747	1.01859	26S PROTEASOME REGULATORY SUBUNIT S2 1A (RPN1A)
At2g20610	729	11.8	11	0.558279	0.0201703	0.9338	0.201905	0.60256	0.580764	0.534564	0.515229	1.47231	0.824138	0.937562	0.501187	SUPERROOT 1 (SUR1)
At2g20630	809	10.71	6	1.01863	0.00541653	0.971281	0.0581066	1.02802	1.00925	1.02802	1.00925	1.01859	0.83946	1.10662	0.92045	PP2C induced by AVRRPM1 (PIA1)
At2g20690	1466	4.93	4	0.778786	0.0197202	0.64695	0.0419833	0.744732	0.744732	0.809096	0.816582	0.737904	0.654636	0.660693	0.534564	A synthetic gene encoding the catalytic domain of the Arabidopsis thaliana gene At2g20690 was recombinant expressed in E. coli demonstrating the molecular function of riboflavin synthase.
At2g20890	616	13.99	10	0.561605	0.0705881	1.00364	0.294829	0.42462	0.642688	0.461318	0.717794	1.8197	0.831764	0.946237	0.416869	PHOTOSYSTEM II REACTION CENTER PSB29 PROTEIN (PSB29)
At2g20990	432	18.26	10	0.849726	0.0175357	0.658936	0.0429287	0.831764	0.809096	0.879023	0.879023	0.625173	0.711214	0.554626	0.744732	SYNAPTOTAGMIN A (SYTA)
At2g21160	1361	5.76	3	0.492411	0.0446268	1.0597	0.160643	0.608135	0.49204	0.47863	0.390841	1.19124	1.44544	0.731139	0.870964	Translocon-associated protein (TRAP), alpha subunit
At2g21170	396	19.5	32	0.677207	0.0508312	0.703608	0.127459	0.554626	0.691831	0.660693	0.801678	0.83946	0.990832	0.444631	0.539511	TRIOSEPHOSPHATE ISOMERASE (TIM)
At2g21280	783	11.03	9	0.982042	0.0861534	0.55153	0.0547935	1.19124	0.954993	1.00925	0.772681	0.642688	0.648634	0.474242	0.440555	A nuclear-encoded, plastid-targeted protein (AtSulA) whose overexpression causes severe yet stochastic plastid (shown in chloroplasts and leucoplasts) division defects. The protein does not appear to interact with either AtFtsZ proteins when studied in a yeast two-hybrid system.
At2g21330	681	12.63	46	0.700783	0.0701492	0.811388	0.121115	0.586138	0.847227	0.57544	0.794328	0.554626	0.751623	0.801678	1.13763	fructose-bisphosphate aldolase 1 (FBA1)
At2g21370	1130	7.34	4	0.882082	0.0423807	0.919871	0.0781564	0.801678	0.816582	0.946237	0.963829	0.737904	0.937562	0.887156	1.11686	XYLULOSE KINASE-1 (XK-1)
At2g21385	1887	3.22	2	0.852593	0.11864	1.03859	0.0488114	0.597035	0.92045	0.744732	1.14815	0.928966	0.990832	1.08643	1.14815	unknown protein.
At2g21390	207	29.99	18	1.55599	0.106344	0.823927	0.105786	1.8197	1.6293	1.43219	1.34276	0.824138	1.09648	0.580764	0.794328	Coatomer, alpha subunit
At2g21410	1977	2.67	9	1.23435	0.122461	1.03031	0.151178	1.10662	1.52757	0.972747	1.33045	0.990832	1.43219	0.698232	1	VACUOLAR PROTON ATPASE A2 (VHA-A2)
At2g21530	1370	5.7	6	1.09923	0.0866353	1.62697	0.419205	1.22462	1.27057	0.928966	0.972747	1.83654	2.70396	0.787046	1.18032	SMAD/FHA domain-containing protein
At2g21660	515	16.07	30	1.38545	0.239771	1.61025	0.223751	1.13763	0.895365	1.99526	1.51356	2.0893	1.2942	1.88799	1.1695	GLYCINE-RICH RNA-BINDING PROTEIN 7 (GRP7)
At2g21870	1031	8.16	5	0.923126	0.018474	1.01628	0.00448928	0.954993	0.954993	0.887156	0.895365	1.02802	1.01859	1.00925	1.00925	MALE GAMETOPHYTE DEFECTIVE 1 (MGP1)
At2g22170	1860	3.37	4	1.00616	0.0322089	1.03334	0.019996	1.00925	0.928966	1.08643	1	1.05682	0.990832	1.07647	1.00925	Lipase/lipooxygenase, PLAT/LH2 family protein
At2g22230	1941	2.87	5	1.01547	0.0325069	1.10446	0.0167729	1.00925	1.09648	0.937562	1.01859	1.1272	1.13763	1.0666	1.08643	Thioesterase superfamily protein
At2g22250	1786	3.79	3	1.20252	0.0142977	1.12896	0.0955729	1.1695	1.21339	1.19124	1.23595	1.36773	1.1695	1.0666	0.912011	ASPARTATE AMINOTRANSFERASE (AAT)
At2g22360	2007	2.53	6	0.898418	0.118135	1.3843	0.134304	0.990832	0.642688	1.18032	0.77983	1.28233	1.07647	1.70608	1.47231	DNAJ heat shock family protein
At2g22400	1879	3.26	3	2.01143	0.407472	0.896011	0.106791	2.67917	2.75423	1.30617	1.30617	0.83946	1.1695	0.654636	0.92045	S-adenosyl-L-methionine-dependent methyltransferases superfamily protein
At2g22450	1885	3.23	3	0.363053	0.0710226	0.688312	0.0679082	0.2208	0.343558	0.328095	0.559758	0.717794	0.510505	0.83946	0.685488	riboflavin biosynthesis protein, putative
At2g22780	1943	2.86	15	0.894184	0.0228586	0.921465	0.0249691	0.862979	0.937562	0.847227	0.928966	0.887156	0.870964	0.972747	0.954993	PEROXISOMAL NAD-MALATE DEHYDROGENASE 1 (PMDH1)
At2g22990	546	15.42	9	1.16694	0.0945847	1.26787	0.294257	1.00925	1.1695	1.05682	1.43219	2.03236	1.04713	1.35519	0.636796	SINAPOYLGLUCOSE 1 (SNG1)
At2g23030	1855	0	3	0.716145	0.153298	0.740769	0.14567	1.1272	0.608135	0.731139	0.398107	0.474242	0.505825	0.954993	1.02802	SNF1-RELATED PROTEIN KINASE 2.9 (SNRK2.9)
At2g23350	578	14.76	15	1.30747	0.0334228	0.979213	0.0844585	1.36773	1.22462	1.35519	1.28233	0.816582	1.08643	0.855067	1.15878	POLY(A) BINDING PROTEIN 4 (PAB4)
At2g23420	2632	1.46	2	1.16029	0.146021	0.772823	0.0743713	1.43219	0.92045	1.39316	0.895365	0.691831	0.946237	0.613762	0.83946	nicotinate phosphoribosyltransferase 2 (NAPRT2)
At2g23600	1227	6.39	3	0.577553	0.0432557	0.481041	0.0466571	0.496592	0.608135	0.519996	0.685488	0.580764	0.413047	0.539511	0.390841	ACETONE-CYANOHYDRIN LYASE (ACL)
At2g23670	1672	4.04	2	0.842044	0.0381141	1.04383	0.0324644	0.937562	0.847227	0.831764	0.751623	0.972747	1.00925	1.07647	1.11686	homolog of Synechocystis YCF37 (YCF37)
At2g24020	1006	8.3	6	0.80925	0.113016	0.594791	0.114405	0.619441	0.608135	0.990832	1.01859	0.83946	0.428549	0.737904	0.37325	Uncharacterised BCR, YbaB family COG0718
At2g24050	812	10.69	8	1.52737	0.381283	1.01995	0.050353	0.870964	0.862979	2.18776	2.18776	1	1.14815	0.903649	1.02802	EUKARYOTIC TRANSLATION INITIATION FACTOR ISOFORM 4G2 (eIFiso4G2)
At2g24060	1479	4.86	5	1.00367	0.0301723	1.3946	0.243822	1.00925	1.07647	0.928966	1	1.99526	1.55597	1.14815	0.879023	Translation initiation factor 3 protein
At2g24200	160	34.92	21	0.875332	0.069736	1.17654	0.0875911	0.765597	1.00925	0.744732	0.981748	1.39316	1.10662	1.22462	0.981748	Cytosol aminopeptidase family protein
At2g24270	119	40.95	34	1.10568	0.126544	1.78783	0.0404707	0.92045	1.38038	0.862979	1.25893	1.90546	1.75388	1.77011	1.72187	ALDEHYDE DEHYDROGENASE 11A3 (ALDH11A3)
At2g24280	1633	4.09	4	4.99369	0.96199	1.35477	0.494757	5.59758	2.14783	5.86138	6.36796	0.608135	0.416869	2.39883	1.99526	alpha/beta-Hydrolases superfamily protein
At2g24420	1378	5.66	4	0.899629	0.0363629	1.00112	0.0273972	0.937562	0.981748	0.824138	0.855067	0.981748	0.937562	1.0666	1.01859	DNA repair ATPase-related
At2g24580	2230	2.04	3					Only one quantified peptide with 99% confidence				Only one quantified peptide with 99% confidence				FAD-dependent oxidoreductase family protein
At2g24820	354	21.01	11	1.33587	0.100616	1.36828	0.0587502	1.09648	1.27057	1.40605	1.57036	1.24738	1.36773	1.33045	1.52757	TIC55-II
At2g24940	1221	6.43	4	0.471491	0.0127298	0.379257	0.055494	0.483059	0.501187	0.444631	0.457088	0.387258	0.524807	0.258226	0.346737	membrane-associated progesterone binding protein 2 (MAPR2)
At2g25060	1710	4.01	2	1.30996	0.170232	1.62743	0.184272	1.05682	0.981748	1.65959	1.5417	1.75388	2.07014	1.21339	1.47231	early nodulin-like protein 14 (ENODL14)
At2g25080	643	13.41	8	0.721802	0.0182244	0.525882	0.069932	0.679204	0.744732	0.704693	0.758578	0.630957	0.387258	0.660693	0.42462	GLUTATHIONE PEROXIDASE 1 (GPX1)
At2g25430	1014	8.24	5	1.42328	0.440004	1.23948	0.129294	1.22462	0.519996	2.63027	1.31826	1.1272	0.946237	1.5417	1.34276	epsin N-terminal homology (ENTH) domain-containing protein / clathrin assembly protein-related
At2g25450	937	8.93	8	0.901636	0.00622009	0.9251	0.0157487	0.887156	0.912011	0.895365	0.912011	0.92045	0.963829	0.887156	0.928966	Similar to ACC oxidase
At2g25970	1054	8.04	5	1.62256	0.390135	1.25935	0.20873	2.39883	2.18776	1	0.903649	1.36773	1.78649	0.816582	1.0666	KH domain-containing protein
At2g26080	220	28.89	72	1.17589	0.124933	1.0326	0.172392	1.0666	0.903649	1.48594	1.24738	1.30617	0.737904	1.35519	0.731139	glycine decarboxylase P-protein 2 (GLDP2)
At2g26250	583	14.61	8	0.727998	0.10917	0.883648	0.116134	0.534564	0.895365	0.544503	0.937562	0.963829	1.1695	0.642688	0.758578	3-KETOACYL-COA SYNTHASE 10 (KCS10)
At2g26340	1778	3.85	2	1.31753	0.293415	1.12412	0.0961489	0.887156	0.751623	1.94089	1.69044	1.31826	0.981748	1.25893	0.937562	unknown protein.
At2g26540	1373	5.68	5	0.937687	0.109423	0.918019	0.0331898	0.744732	1.1272	0.751623	1.1272	0.928966	1	0.83946	0.903649	UROPORPHYRINOGEN III SYNTHASE (UROS)
At2g26570	1576	4.27	3	1.34439	0.478441	0.79023	0.19491	2.44343	1.83654	0.672977	0.42462	1.14815	0.465586	1.10662	0.440555	WEAK CHLOROPLAST MOVEMENT UNDER BLUE LIGHT 1 (WEB1)
At2g26590	1640	4.08	4	0.705964	0.024465	0.701629	0.0398992	0.648634	0.717794	0.691831	0.765597	0.801678	0.685488	0.711214	0.608135	regulatory particle non-ATPase 13 (RPN13)
At2g26670	1524	4.49	3	1.05227	0.21629	0.781007	0.119149	0.630957	0.77983	1.21339	1.58489	1.08643	0.744732	0.787046	0.505825	REVERSAL OF THE DET PHENOTYPE 4 (TED4)
At2g26740	2591	1.66	2	0.777608	0.0403633	0.766441	0.0207684	0.711214	0.704693	0.855067	0.83946	0.724436	0.737904	0.794328	0.809096	SOLUBLE EPOXIDE HYDROLASE (SEH)
At2g26890	1936	2.9	4	0.910113	0.011013	0.851574	0.0896407	0.887156	0.928966	0.895365	0.928966	0.654636	0.895365	0.77983	1.07647	GRAVITROPISM DEFECTIVE 2 (GRV2)
At2g26930	1820	3.62	3	0.963129	0.148983	0.675904	0.121701	1.31826	1.09648	0.758578	0.679204	0.698232	0.42462	1	0.580764	4-(CYTIDINE 5'-PHOSPHO)-2-C-METHYL-D-ERITHRITOL KINASE (CDPMEK)
At2g27020	1097	7.7	5	0.611795	0.0886353	1.10367	0.183032	0.824138	0.691831	0.469894	0.461318	1.14815	1.58489	0.717794	0.963829	20S PROTEASOME ALPHA SUBUNIT G1 (PAG1)
At2g27030	1413	0	4	0.953429	0.020014	0.973841	0.0266505	1	0.963829	0.946237	0.903649	0.954993	1.03753	0.912011	0.990832	CALMODULIN 3 (CAM3)
At2g27040	1875	3.27	4	2.49379	0.383569	0.827567	0.338274	3.59749	1.90546	2.42103	2.05116	1.1695	1.61436	0.253513	0.272898	ARGONAUTE 4 (AGO4)
At2g27100	1358	5.77	3	1.02961	0.0330604	1.06928	0.0944292	1	0.954993	1.10662	1.05682	1.10662	0.855067	1.30617	1.00925	SERRATE (SE)
At2g27530	1169	6.92	4	0.806464	0.0507497	1.25108	0.147866	0.765597	0.928966	0.691831	0.83946	1.52757	1.48594	0.990832	1	PIGGYBACK1 (PGY1)
At2g27600	870	10	7	1.24846	0.389312	0.73962	0.129291	1.05682	2.31206	0.444631	1.18032	0.49204	0.570164	0.83946	1.05682	SUPPRESSOR OF K+ TRANSPORT GROWTH DEFECT1 (SKD1)
At2g27680	898	9.52	8	1.08714	0.0775611	0.769613	0.0157913	1.28233	1.01859	1.1272	0.92045	0.751623	0.737904	0.809096	0.77983	NAD(P)-linked oxidoreductase superfamily protein
At2g27710	720	12.01	10	0.856289	0.113919	0.637512	0.039354	0.717794	0.625173	1.1272	0.954993	0.731139	0.666807	0.60256	0.549541	60S acidic ribosomal protein family
At2g27720	1774	3.86	15	1.22763	0.107576	0.669654	0.0456281	1.39316	1.43219	1.0666	1.01859	0.591562	0.642688	0.642688	0.801678	60S acidic ribosomal protein family
At2g27860	477	16.73	11	0.854685	0.0301153	1.24697	0.151941	0.831764	0.928966	0.787046	0.870964	1.45881	1.55597	0.963829	1.00925	UDP-D-APIOSE/UDP-D-XYLOSE SYNTHASE 1 (AXS1)
At2g28000	115	41.36	29	0.763168	0.0645009	2.13618	0.456286	0.619441	0.77983	0.724436	0.928966	2.63027	3.16228	1.22462	1.52757	CHAPERONIN-60ALPHA (CPN60A)
At2g28190	1260	6.19	5	1.27346	0.148251	1.03277	0.121407	1.57036	1.48594	1.03753	1	1.34276	0.946237	1.07647	0.765597	COPPER/ZINC SUPEROXIDE DISMUTASE 2 (CSD2)
At2g28470	2619	1.54	3	1.01784	0.0515744	0.8966	0.0271759	1.09648	0.92045	1.11686	0.937562	0.887156	0.831764	0.963829	0.903649	BETA-GALACTOSIDASE 8 (BGAL8)
At2g28605	766	11.28	8	1.07077	0.237635	1.19751	0.051657	0.586138	0.937562	1.03753	1.72187	1.22462	1.28233	1.04713	1.23595	PsbP domain-OEC23 like protein localized in thylakoid (peripheral-lumenal side).
At2g28720	723	11.91	13	2.17626	0.473078	2.29994	0.48838	2.05116	3.46737	1.19124	1.99526	3.43558	2.77971	1.6293	1.35519	Histone superfamily protein
At2g28740	1042	0	3	1.25084	0.10052	2.56262	0.697774	1.1695	1.49968	1.02802	1.30617	4.40555	2.67917	2.0893	1.07647	Histone superfamily protein
At2g28800	1246	6.24	4	1.15561	0.0757467	1.14258	0.0882311	1.05682	1.31826	1	1.24738	1.11686	0.937562	1.36773	1.14815	ALBINO 3 (ALB3)
At2g28900	778	11.08	10	0.935799	0.0398159	1.70791	0.226431	0.870964	0.862979	1.00925	1	2.26986	1.85353	1.47231	1.23595	OUTER PLASTID ENVELOPE PROTEIN 16-1 (OEP16-1)
At2g29080	1353	5.8	3	1.17863	0.0704101	3.14205	1.34432	1.34276	1.1695	1.20226	1	0.855067	0.772681	5.44503	5.49541	FTSH PROTEASE 3 (ftsh3)
At2g29290	1302	6.03	5	0.776628	0.148513	0.417823	0.207344	0.465586	0.83946	0.642688	1.15878	0.0597035	0.580764	0.101859	0.928966	NAD(P)-binding Rossmann-fold superfamily protein
At2g29310	2567	0	2													NAD(P)-binding Rossmann-fold superfamily protein
At2g29360	1540	4.4	4	0.998909	0.214078	0.637895	0.115477	0.559758	0.963829	0.887156	1.58489	0.501187	0.92045	0.405509	0.724436	NAD(P)-binding Rossmann-fold superfamily protein
At2g29450	1101	7.66	4	1.25854	0.0965258	0.793461	0.0963233	1.09648	1.43219	1.08643	1.41906	0.751623	0.580764	1.04713	0.794328	GLUTATHIONE S-TRANSFERASE TAU 5 (GSTU5)
At2g29550	1818	3.62	56	0.769464	0.216268	0.814214	0.364257	1.0666	0.42462	1.21339	0.37325	0.387258	0.16293	1.80302	0.903649	TUBULIN BETA-7 CHAIN (TUB7)
At2g29560	2601	1.61	2	0.499626	0.222887	0.667626	0.221396	0.0937562	0.691831	0.175388	1.03753	0.239883	0.731139	0.440555	1.25893	CYTOSOLIC ENOLASE (ENOC)
At2g29570	1505	0	3	0.809623	0.0847799	0.7544	0.0812651	0.630957	0.912011	0.704693	0.990832	0.57544	0.685488	0.801678	0.954993	PROLIFERATING CELL NUCLEAR ANTIGEN 2 (PCNA2)
At2g29630	305	23.06	16	1.09149	0.0740891	1.54608	0.12426	0.972747	1.23595	0.954993	1.20226	1.85353	1.47231	1.59956	1.25893	THIAMINC (THIC)
At2g30050	3205	0.19	3	1.23091	0.0229012	1.08718	0.0486715	1.19124	1.19124	1.27057	1.27057	1.1272	0.981748	1.20226	1.03753	transducin family protein / WD-40 repeat family protein
At2g30110	101	42.84	27	0.828408	0.0160304	0.884864	0.0586062	0.862979	0.809096	0.847227	0.794328	0.77983	0.981748	0.787046	0.990832	UBIQUITIN-ACTIVATING ENZYME 1 (UBA1)
At2g30170	1217	6.47	4	0.996345	0.0249868	0.929173	0.0380375	1.05682	1.00925	0.981748	0.937562	0.83946	0.903649	0.954993	1.01859	PHOTOSYSTEM II CORE PHOSPHATASE (PBCP)
At2g30200	598	14.32	8	1.24041	0.0364422	1.05498	0.0738533	1.28233	1.15878	1.31826	1.20226	0.887156	1.13763	0.981748	1.21339	catalytics
At2g30260	1951	2.83	2	1.20153	0.0619891	1.21642	0.24232	1.05682	1.1695	1.22462	1.35519	1.85353	1.01859	1.28233	0.711214	U2 SMALL NUCLEAR RIBONUCLEOPROTEIN B (U2B'')
At2g30390	979	8.48	5	0.755997	0.0213647	0.714599	0.0838389	0.704693	0.751623	0.758578	0.809096	0.642688	0.92045	0.529663	0.765597	FERROCHELATASE 2 (FC2)
At2g30490	887	9.8	5	0.880011	0.0240827	0.918796	0.0397016	0.824138	0.862979	0.895365	0.937562	0.862979	0.83946	1	0.972747	CINNAMATE-4-HYDROXYLASE (C4H)
At2g30520	1398	5.5	3	0.717532	0.0622085	0.730513	0.0734849	0.580764	0.679204	0.731139	0.879023	0.794328	0.57544	0.903649	0.648634	ROOT PHOTOTROPISM 2 (RPT2)
At2g30620	888	9.8	5	1.56962	0.367594	1.5094	0.0792314	2.0893	2.31206	0.895365	0.981748	1.51356	1.31826	1.70608	1.49968	winged-helix DNA-binding transcription factor family protein
At2g30695	1086	7.81	4	1.57089	0.271582	1.52066	0.169295	1.2942	2.22844	0.990832	1.77011	1.20226	1.28233	1.67494	1.92309	CONTAINS InterPro DOMAIN/s: Trigger factor, ribosome-binding, bacterial (InterPro:IPR008881)
At2g30860	504	16.23	9	0.880179	0.172991	1.40115	0.374943	0.524807	0.816582	0.824138	1.35519	2.37684	1.52757	1.08643	0.613762	GLUTATHIONE S-TRANSFERASE PHI 9 (GSTF9)
At2g30870	1655	4.05	3	0.662138	0.115433	0.554172	0.116045	0.42462	0.724436	0.544503	0.954993	0.758578	0.359749	0.751623	0.346737	GLUTATHIONE S-TRANSFERASE PHI 10 (GSTF10)
At2g30930	981	8.48	4	1.26527	0.240466	1.28532	0.345304	0.954993	0.765597	1.77011	1.57036	2.07014	1.65959	0.666807	0.744732	LOCATED IN: chloroplast, plasma membrane, membrane
At2g30950	40	60.02	57	1.32441	0.194761	2.71225	0.408731	1.35519	1.83654	0.903649	1.20226	3.43558	3.40408	1.97697	2.03236	VARIEGATED 2 (VAR2)
At2g30970	286	24.27	13	0.881448	0.0377649	0.999598	0.116871	0.855067	0.972747	0.794328	0.903649	1.2942	0.879023	1.0666	0.758578	ASPARTATE AMINOTRANSFERASE 1 (ASP1)
At2g31570	1396	5.52	5	0.955794	0.0869005	1.07916	0.0606722	0.92045	1.18032	0.758578	0.963829	1.09648	1.22462	0.928966	1.0666	GLUTATHIONE PEROXIDASE 2 (GPX2)
At2g31610	2806	0.82	22	1.57314	0.0817204	1.60083	0.114892	1.48594	1.39316	1.75388	1.65959	1.87068	1.70608	1.45881	1.36773	Ribosomal protein S3 family protein
At2g31670	1106	7.63	6	0.730576	0.104344	1.29616	0.247714	0.946237	0.870964	0.57544	0.529663	0.831764	1.57036	0.928966	1.85353	Stress responsive alpha-beta barrel domain protein
At2g31790	2044	2.4	2	0.931115	0.0365305	1.08683	0.0457801	0.847227	0.903649	0.954993	1.01859	1.04713	1.19124	0.981748	1.1272	UDP-Glycosyltransferase superfamily protein
At2g31810	750	11.5	7	0.852278	0.102419	0.595043	0.0436284	0.685488	1	0.666807	1.05682	0.666807	0.672977	0.534564	0.505825	ACT domain-containing small subunit of acetolactate synthase protein
At2g32060	1116	7.51	5	1.2988	0.191031	1.30772	0.0962826	0.879023	1.11686	1.44544	1.75388	1.30617	1.55597	1.08643	1.28233	Ribosomal protein L7Ae/L30e/S12e/Gadd45 family protein
At2g32080	1642	4.08	2	1.00289	0.0196705	0.976258	0.047845	0.954993	1.01859	0.990832	1.04713	0.862979	0.981748	0.963829	1.09648	PURIN-RICH ALPHA 1 (PUR ALPHA-1)
At2g32240	248	26.68	13	1.03476	0.0788404	1.20615	0.0299632	1.15878	1.18032	0.870964	0.928966	1.21339	1.13763	1.28233	1.19124	CONTAINS InterPro DOMAIN/s: Prefoldin (InterPro:IPR009053)
At2g32450	2077	2.29	3	1.09832	0.0828899	1.31794	0.135332	1.0666	1.30617	0.903649	1.11686	1.41906	1.64437	1.02802	1.18032	Calcium-binding tetratricopeptide family protein
At2g32580	1934	2.91	2	1.03205	0.111397	0.846182	0.0614876	1.27057	1.1695	0.879023	0.809096	0.758578	0.972747	0.724436	0.928966	Protein of unknown function (DUF1068)
At2g32640	1975	2.68	2	0.69395	0.128126	0.7639	0.030472	0.4169	0.6607	0.6607	1.0375	0.6918	0.7516	0.7727	0.8395	Lycopene beta/epsilon cyclase protein
At2g32730	381	20.18	13	0.848326	0.0416424	0.91626	0.0621948	0.954993	0.83946	0.847227	0.751623	0.816582	0.801678	1.03753	1.00925	26S proteasome regulatory complex, non-ATPase subcomplex, Rpn2/Psmd1 subunit
At2g32920	1245	6.28	3	1.30588	0.431572	0.588261	0.212627	0.580764	2.18776	0.549541	1.90546	1.14815	0.349945	0.672977	0.18197	PDI-LIKE 2-3 (PDIL2-3)
At2g33040	650	13.18	8	1.00314	0.023703	0.977413	0.0107139	0.954993	1.02802	0.972747	1.05682	1	0.963829	0.990832	0.954993	gamma subunit of Mt ATP synthase (ATP3)
At2g33150	245	26.9	25	0.861055	0.00594013	1.02707	0.0645786	0.870964	0.870964	0.855067	0.847227	1.14815	1.1272	0.937562	0.895365	PEROXISOMAL 3-KETOACYL-COA THIOLASE 3 (PKT3)
At2g33210	1675	4.03	12	0.922806	0.0635373	0.914529	0.0159463	0.816582	0.809096	1.03753	1.02802	0.92045	0.879023	0.954993	0.903649	heat shock protein 60-2 (HSP60-2)
At2g33340	967	8.56	5	0.960402	0.102486	1.38469	0.03215	0.937562	1.22462	0.724436	0.954993	1.30617	1.40605	1.36773	1.45881	MOS4-ASSOCIATED COMPLEX 3B (MAC3B)
At2g33370	686	0	11	1.56965	0.102863	2.37039	0.711918	1.35519	1.44544	1.67494	1.80302	3.34195	3.83707	1.0666	1.23595	Ribosomal protein L14p/L23e family protein
At2g33380	2351	2.01	2	0.951942	0.0705579	0.814937	0.0562374	0.809096	1.04713	0.855067	1.09648	0.903649	0.92045	0.711214	0.724436	RESPONSIVE TO DESSICATION 20 (RD20)
At2g33410	1218	6.45	4	1.04864	0.0325048	1.03308	0.0147899	0.972747	1.0666	1.02802	1.1272	1	1.01859	1.04713	1.0666	RNA-binding (RRM/RBD/RNP motifs) family protein
At2g33430	865	10.02	5	1.01508	0.210222	0.632678	0.194591	0.724436	0.60256	1.48594	1.24738	0.772681	0.267917	1.11686	0.37325	differentiation and greening-like 1 (DAL1)
At2g33450	1205	6.57	5	1.24129	0.0953062	1.40412	0.101445	1.39316	1.41906	1.07647	1.07647	1.43219	1.65959	1.1695	1.35519	Ribosomal L28 family
At2g33530	1558	4.31	3	0.873391	0.138615	1.03088	0.196896	0.691831	0.586138	1.15878	1.05682	0.981748	1.57036	0.625173	0.946237	serine carboxypeptidase-like 46 (scpl46)
At2g33800	324	22.23	22	1.77559	0.0805682	1.70522	0.185893	1.59956	1.85353	1.69044	1.95884	1.80302	2.1677	1.2942	1.55597	Ribosomal protein S5 family protein
At2g33845	1753	4	2	1.26166	0.14691	0.804699	0.136882	1.05682	0.972747	1.58489	1.43219	0.544503	0.990832	0.597035	1.08643	Nucleic acid-binding, OB-fold-like protein
At2g34040	639	13.5	7	1.17148	0.140281	0.595897	0.105406	1.1272	0.831764	1.51356	1.21339	0.440555	0.394457	0.824138	0.724436	Apoptosis inhibitory protein 5 (API5)
At2g34160	1785	0.01	3	1.06085	0.212637	0.952067	0.0304772	1.33045	1.51356	0.654636	0.744732	1.02802	0.954993	0.946237	0.879023	Alba DNA/RNA-binding protein
At2g34250	2816	0	2	1.09423	0.128584	1.09026	0.0311505	1.39316	1.21339	0.946237	0.824138	1.1695	1.07647	1.09648	1.01859	SecY protein transport family protein
At2g34420	1294	6.05	125	0.610477	0.0697425	1.02523	0.0782537	0.487529	0.737904	0.49204	0.724436	0.963829	0.847227	1.21339	1.07647	LHCB1.5
At2g34430	1294	0	124	0.610477	0.0697425	1.02523	0.0782537	0.487529	0.737904	0.49204	0.724436	0.963829	0.847227	1.21339	1.07647	LHB1B1
At2g34460	1806	3.68	2	1.18159	0.168188	1.10954	0.234465	0.809096	1.27057	1.04713	1.59956	1.7378	1.13763	0.937562	0.625173	NAD(P)-binding Rossmann-fold superfamily protein
At2g34470	1311	6.02	3	0.916347	0.00878428	0.992556	0.0337892	0.895365	0.912011	0.92045	0.937562	1.07647	1	0.981748	0.912011	UREASE ACCESSORY PROTEIN G (UREG)
At2g34480	549	15.33	11	1.32806	0.0573863	3.18036	0.861822	1.24738	1.44544	1.21339	1.40605	5.44503	3.46737	2.37684	1.43219	Ribosomal protein L18ae/LX family protein
At2g34560	1979	2.66	4	0.99428	0.0477714	0.974997	0.0382521	0.903649	1.0666	0.92045	1.08643	0.946237	0.887156	1.0666	1	P-loop containing nucleoside triphosphate hydrolases superfamily protein
At2g34590	1689	0	4	1.29539	0.154523	1.30722	0.117803	0.937562	1.24738	1.30617	1.69044	1.05682	1.43219	1.1695	1.57036	Transketolase family protein
At2g34640	1895	3.18	2	2.72954	0.377633	1.62739	0.650653	1.92309	2.24905	3.34195	3.40408	1.45881	0.42462	3.46737	1.15878	PLASTID TRANSCRIPTIONALLY ACTIVE 12 (PTAC12)
At2g34930	2537	1.85	2	1.14091	0.0499515	1.19659	0.187025	1.24738	1.07647	1.20226	1.03753	1.10662	0.787046	1.69044	1.20226	disease resistance family protein / LRR family protein
At2g35010	1039	8.11	5	2.38691	0.408374	0.860968	0.074835	2.91072	3.25087	1.59956	1.78649	0.954993	0.704693	1.01859	0.765597	thioredoxin O1 (TO1)
At2g35020	1990	0	2	1.00074	0.0596631	1.01471	0.183825	0.937562	0.870964	1.13763	1.05682	0.660693	1.24738	0.744732	1.40605	N-ACETYLGLUCOSAMINE-1-PHOSPHATE URIDYLYLTRANSFERASE 2 (GlcNAc1pUT2)
At2g35040	362	20.77	11	0.826787	0.0936605	0.830927	0.0526969	0.711214	0.636796	1.04713	0.912011	0.816582	0.717794	0.972747	0.816582	AICARFT/IMPCHase bienzyme family protein
At2g35370	875	9.96	17	1.00804	0.14888	0.841903	0.168373	1.14815	1.35519	0.704693	0.824138	0.801678	1.30617	0.501187	0.758578	GLYCINE DECARBOXYLASE COMPLEX H (GDCH)
At2g35390	1846	3.45	2	0.779969	0.0749579	1.97462	0.757336	0.862979	0.946237	0.625173	0.685488	0.724436	2.12814	0.990832	4.05509	Phosphoribosyltransferase family protein
At2g35410	618	13.95	10	1.65217	0.246878	1.27003	0.0831719	1.22462	1.22462	2.07014	2.0893	1.39316	1.10662	1.43219	1.14815	RNA-binding (RRM/RBD/RNP motifs) family protein
At2g35490	653	13.14	10	1.14031	0.0995943	1.18057	0.0140367	0.912011	1.0666	1.20226	1.38038	1.21339	1.1695	1.19124	1.14815	Plastid-lipid associated protein PAP / fibrillin family protein
At2g35500	946	8.82	5	1.45435	0.465979	1.452	0.243041	2.72898	1.52757	0.963829	0.597035	1.34276	2.10863	0.937562	1.41906	SHIKIMATE KINASE-LIKE 2 (SKL2)
At2g35635	2386	0	8	0.866992	0.0827626	1.15357	0.209301	0.737904	1.02802	0.711214	0.990832	1.31826	0.724436	1.65959	0.912011	UBIQUITIN 7 (UBQ7)
At2g35660	1707	4.01	2	1.08689	0.0182732	0.922598	0.00406014	1.04713	1.10662	1.0666	1.1272	0.928966	0.928966	0.912011	0.92045	CTF2A a member of a novel gene family with homology to known proteins involved in hydroxylation and oxidation of an aromatic ring.
At2g35780	1277	6.12	4	1.0758	0.25393	0.790396	0.0282722	1.55597	0.666807	1.47231	0.608135	0.717794	0.787046	0.801678	0.855067	serine carboxypeptidase-like 26 (scpl26)
At2g35800	1877	3.26	2	0.9744	0.126245	0.812201	0.182281	0.870964	1.30617	0.711214	1.00925	0.564937	1.23595	0.457088	0.990832	S-ADENOSYL METHIONINE TRANSPORTER-LIKE (SAMTL)
At2g35840	486	16.54	10	0.849322	0.0666709	1.03832	0.0235609	0.698232	0.912011	0.787046	1	1.05682	1.09648	1	1	Sucrose-6F-phosphate phosphohydrolase family protein
At2g35860	1725	4	2	0.929877	0.0672913	1.13047	0.0799358	1.07647	0.83946	1.00925	0.794328	1.33045	1.15878	1.08643	0.946237	FASCICLIN-like arabinogalactan protein 16 precursor (FLA16)
At2g35920	1704	4.01	2	0.890858	0.140685	1.01955	0.115744	1.0666	0.613762	1.19124	0.691831	1.31826	1.03753	0.963829	0.758578	RNA helicase family protein
At2g36145	1883	3.24	3	1.02303	0.0972042	1.04675	0.0555755	1.04713	1.27057	0.801678	0.972747	0.946237	1.13763	0.954993	1.14815	LOCATED IN: chloroplast thylakoid membrane, chloroplast stroma, chloroplast
At2g36160	419	18.71	12	1.07972	0.0972904	1.31998	0.167901	0.862979	1	1.13763	1.31826	1.75388	1.22462	1.35519	0.946237	Ribosomal protein S11 family protein
At2g36200	3017	0.36	2	0.78316	0.0282889	0.819173	0.0739803	0.83946	0.824138	0.737904	0.731139	0.704693	0.679204	0.963829	0.928966	P-loop containing nucleoside triphosphate hydrolases superfamily protein
At2g36250	471	17.05	9	1.01651	0.0133995	1.03817	0.0612429	1.01859	0.981748	1.04713	1.01859	1.00925	1.19124	0.895365	1.05682	FTSZ2-1, Encodes one of two FtsZ proteins, tubulin-like proteins, in Arabidopsis. It is involved in chloroplast division.
At2g36390	355	21.01	11	0.92231	0.216543	1.14948	0.210027	0.981748	0.496592	1.49968	0.711214	0.862979	0.737904	1.6293	1.36773	STARCH BRANCHING ENZYME 2.1 (SBE2.1)
At2g36410	1684	4.03	2	0.991	0.0105383	0.871425	0.0163779	1.00925	1.00925	0.972747	0.972747	0.847227	0.903649	0.83946	0.895365	Family of unknown function (DUF662)
At2g36460	962	8.62	22	0.772423	0.051032	0.909593	0.0487531	0.672977	0.698232	0.83946	0.879023	0.887156	1.03753	0.801678	0.912011	Aldolase superfamily protein
At2g36530	94	43.78	51	0.72265	0.0625514	0.865541	0.0782424	0.57544	0.698232	0.737904	0.879023	0.887156	1.0666	0.691831	0.816582	LOW EXPRESSION OF OSMOTICALLY RESPONSIVE GENES 2 (LOS2)
At2g36580	3675	0.07	13	0.700956	0.105471	0.658544	0.0414414	0.469894	0.679204	0.672977	0.981748	0.625173	0.758578	0.564937	0.685488	Pyruvate kinase family protein
At2g36880	75	48.37	37	1.02804	0.00386552	1.01202	0.0172349	1.02802	1.01859	1.03753	1.02802	1.00925	1.05682	0.972747	1.00925	methionine adenosyltransferase 3 (MAT3)
At2g37040	1490	4.76	5	1.17035	0.114573	1.08194	0.105206	1.41906	1.30617	1.01859	0.937562	1.1695	1.33045	0.855067	0.972747	PHE AMMONIA LYASE 1 (pal1)
At2g37170	1719	4	9	0.953494	0.188113	1.18724	0.034137	0.731139	1.40605	0.570164	1.10662	1.20226	1.27057	1.10662	1.1695	PLASMA MEMBRANE INTRINSIC PROTEIN 2 (PIP2B)
At2g37190	849	10.16	10	1.09483	0.0893417	1.16087	0.108533	1	1.30617	0.903649	1.1695	1.41906	1.23595	1.07647	0.912011	Ribosomal protein L11 family protein
At2g37220	132	38.44	54	2.41538	0.508547	2.23197	0.224285	1.5417	1.52757	3.31131	3.28095	2.65461	2.58226	1.88799	1.80302	A chloroplast RNA binding protein. A substrate of the type III effector HopU1 (mono-ADP-ribosyltransferase). Protein is tyrosine-phosphorylated and its phosphorylation state is modulated in response to ABA in Arabidopsis thaliana seeds.
At2g37240	1802	3.69	3	1.25608	0.0496373	0.845302	0.0469898	1.13763	1.25893	1.24738	1.38038	0.744732	0.794328	0.887156	0.954993	Thioredoxin superfamily protein
At2g37270	375	20.37	19	1.91875	0.246602	1.48187	0.17123	1.70608	1.36773	2.51189	2.0893	1.57036	1.09648	1.90546	1.35519	RIBOSOMAL PROTEIN 5B (RPS5B)
At2g37500	662	13.04	8	0.760905	0.0169064	1.47215	0.420952	0.787046	0.772681	0.772681	0.711214	0.954993	2.53513	0.660693	1.7378	arginine biosynthesis protein ArgJ family
At2g37620	1644	4.07	26	1.15703	0.104894	1.4455	0.185969	1.2134	1.4191	0.929	1.0666	1.8535	1.6596	1.2023	1.0666	ACTIN 1 (ACT1)
At2g37660	212	29.4	21	0.710367	0.075393	1.34321	0.222272	0.534564	0.744732	0.666807	0.895365	1.5417	0.903649	1.87068	1.05682	NAD(P)-binding Rossmann-fold superfamily protein
At2g37690	1215	6.48	5	0.419293	0.0694577	0.542197	0.151065	0.288403	0.313329	0.564937	0.510505	0.285759	0.277971	0.765597	0.83946	phosphoribosylaminoimidazole carboxylase, putative / AIR carboxylase, putative
At2g38040	181	32.04	18	0.733557	0.0188212	1.14547	0.0902037	0.685488	0.751623	0.724436	0.772681	1.21339	1.36773	0.972747	1.02802	ACETYL CO-ENZYME A CARBOXYLASE CARBOXYLTRANSFERASE ALPHA SUBUNIT (CAC3)
At2g38140	1643	4.08	3	1.39629	0.053993	1.26369	0.0941096	1.33045	1.51356	1.28233	1.45881	1.40605	1.44544	1.08643	1.11686	PLASTID-SPECIFIC RIBOSOMAL PROTEIN 4 (PSRP4)
At2g38230	406	19.12	15	0.611579	0.0502703	0.867599	0.153801	0.534564	0.704693	0.515229	0.691831	0.83946	1.28233	0.539511	0.809096	PYRIDOXINE BIOSYNTHESIS 1.1 (PDX1.1)
At2g38270	621	13.88	7	0.737449	0.0383522	0.674586	0.0589884	0.737904	0.83946	0.654636	0.717794	0.564937	0.580764	0.765597	0.787046	CAX-INTERACTING PROTEIN 2 (CXIP2)
At2g38280	1848	3.44	2	1.18422	0.242215	1.18341	0.0936612	0.990832	1.80302	0.660693	1.28233	1.05682	1.36773	0.990832	1.31826	EMBRYONIC FACTOR1 (FAC1)
At2g38540	1794	3.75	3	4.8373	1.19692	1.82374	0.188124	3.01995	2.58226	7.37904	6.36796	1.92309	2.29087	1.40605	1.67494	LIPID TRANSFER PROTEIN 1 (LP1)
At2g38700	943	8.86	5	0.794451	0.0983833	0.612657	0.169298	0.679204	0.591562	1.02802	0.879023	1.04713	0.413047	0.704693	0.285759	MEVALONATE DIPHOSPHATE DECARBOXYLASE 1 (MVD1)
At2g38770	1551	4.34	5	1.30732	0.223474	0.627387	0.257398	0.816582	1.1695	1.35519	1.88799	0.60256	0.18197	1.35519	0.369828	EMBRYO DEFECTIVE 2765 (EMB2765)
At2g38810	2361	0	2													HISTONE H2A 8 (HTA8)
At2g38960	2208	2.05	2	0.956492	0.206636	1.0642	0.0061465	0.619441	1.35519	0.580764	1.27057	1.04713	1.0666	1.0666	1.07647	ENDOPLASMIC RETICULUM OXIDOREDUCTINS 2 (ERO2)
At2g39010	3004	0.38	8	0.958744	0.0489816	0.99862	0.0719555	0.92045	1.07647	0.847227	0.990832	1.07647	1.15878	0.847227	0.912011	plasma membrane intrinsic protein 2E (PIP2E)
At2g39070	1189	6.75	5	1.59567	0.0607009	1.57719	0.121579	1.7378	1.64437	1.5417	1.45881	1.30617	1.65959	1.47231	1.87068	Unknown protein
At2g39390	2825	0.77	8	1.76614	0.217205	2.22788	0.427273	1.38038	2.07014	1.40605	2.208	2.39883	3.34195	1.36773	1.80302	Ribosomal L29 family protein
At2g39460	855	10.06	5	1.5066	0.0589613	1.57439	0.138707	1.41906	1.6293	1.39316	1.58489	1.85353	1.77011	1.36773	1.30617	RIBOSOMAL PROTEIN L23AA (RPL23AA)
At2g39470	1363	5.74	4	0.883841	0.230144	0.976932	0.162825	0.452898	0.591562	1.01859	1.47231	0.912011	1.39316	0.60256	1	PPL2
At2g39730	5	118.13	296	0.959492	0.0076528	0.984019	0.00227101	0.946237	0.972747	0.946237	0.972747	0.981748	0.990832	0.981748	0.981748	RUBISCO ACTIVASE (RCA)
At2g39770	731	11.78	8	1.78614	0.434764	1.97893	0.0932571	0.981748	1.6293	1.51356	3.01995	1.80302	2.208	1.85353	2.05116	CYTOKINESIS DEFECTIVE 1 (CYT1)
At2g39780	2148	2.11	3	1.41473	0.188837	1.04308	0.137731	1.90546	1.33045	1.43219	0.990832	0.990832	0.737904	1.40605	1.03753	RIBONUCLEASE 2 (RNS2)
At2g39800	1903	3.13	10	0.41706	0.0763197	0.79298	0.108259	0.474242	0.580764	0.218776	0.394457	0.679204	1.05682	0.564937	0.870964	DELTA1-PYRROLINE-5-CARBOXYLATE SYNTHASE 1 (P5CS1)
At2g39960	1467	4.93	3	1.02114	0.0117181	1.07977	0.113592	1.04713	1.02802	1.01859	0.990832	1.27057	1.28233	0.879023	0.887156	Microsomal signal peptidase 25 kDa subunit (SPC25)
At2g39990	615	14	9	1.51715	0.531492	1.13422	0.163288	1.00925	0.539511	2.99226	1.52757	0.887156	0.831764	1.49968	1.31826	EUKARYOTIC TRANSLATION INITIATION FACTOR 2 (EIF2)
At2g40100	734	11.75	9	0.874163	0.0432114	0.674359	0.223132	0.772681	0.887156	0.855067	0.981748	1.15878	0.334195	0.946237	0.258226	LHCB4.3
At2g40250	2669	1.29	2													SGNH hydrolase-type esterase superfamily protein
At2g40290	1088	7.78	5	1.05262	0.165381	0.772657	0.0299995	0.711214	1.1695	0.870964	1.45881	0.824138	0.711214	0.824138	0.731139	eIF2alpha homolog that can be phosphorylated by GCN2 in vitro.
At2g40300	1724	4	3	1.07649	0.0040477	1.02426	0.0256868	1.07647	1.0666	1.08643	1.07647	1.03753	1.08643	0.963829	1.00925	FERRITIN 4 (FER4)
At2g40490	215	29.35	18	0.679847	0.0315965	0.87782	0.128869	0.625173	0.625173	0.737904	0.731139	1.14815	1.04713	0.679204	0.636796	HEME2
At2g40510	1325	6	3	1.35075	0.0401372	1.42358	0.0858154	1.25893	1.38038	1.31826	1.44544	1.61436	1.33045	1.51356	1.23595	Ribosomal protein S26e family protein
At2g40590	1325	0	2	1.35075	0.0401372	1.42358	0.0858154	1.25893	1.38038	1.31826	1.44544	1.61436	1.33045	1.51356	1.23595	Ribosomal protein S26e family protein
At2g40610	2447	0	2													EXPANSIN A8 (EXPA8)
At2g40840	52	56.47	34	1.27555	0.145056	1.26998	0.138961	1.58489	1.44544	1.11686	0.954993	1.35519	1.61436	0.972747	1.13763	DISPROPORTIONATING ENZYME 2 (DPE2), Encodes a cytosolic protein with transglucosidase and amylomaltase activity. It is an essential component of the pathway from starch to sucrose and cellular metabolism in leaves at night. The protein binds to heteroglycans and utilizes glucose, mannose and xylose as acceptors. Fucose and galactose can also act as acceptors but less efficiently than the previous…
At2g41110	1413	0	4	0.953429	0.020014	0.973841	0.0266505	1	0.963829	0.946237	0.903649	0.954993	1.03753	0.912011	0.990832	CALMODULIN 3 (CAM3)
At2g41140	1630	4.1	2	0.948044	0.0337992	1.30799	0.198932	1.02802	0.972747	0.92045	0.870964	0.954993	0.972747	1.6293	1.67494	CDPK-RELATED KINASE 1 (CRK1)
At2g41530	718	12.02	9	0.906815	0.0255578	0.99813	0.0168821	0.946237	0.954993	0.855067	0.870964	1.03753	1	1	0.954993	S-FORMYLGLUTATHIONE HYDROLASE (SFGH)
At2g41560	995	8.38	7	1.14688	0.0322641	1.0257	0.144864	1.14815	1.22462	1.0666	1.14815	0.895365	1.39316	0.717794	1.09648	AUTOINHIBITED CA(2+)-ATPASE, ISOFORM 4 (ACA4)
At2g41680	421	18.61	15	1.01116	0.0358311	0.950903	0.075412	1.08643	0.963829	1.05682	0.937562	0.816582	1.07647	0.824138	1.08643	NADPH-DEPENDENT THIOREDOXIN REDUCTASE C (NTRC)
At2g41740	484	16.59	16	1.1181	0.068894	0.985718	0.141273	1.25893	1.00925	1.21339	0.990832	0.711214	1.1695	0.77983	1.28233	VILLIN 2 (VLN2)
At2g41790	705	12.14	7	0.991883	0.0263685	0.925139	0.0164982	0.981748	0.928966	1.05682	1	0.887156	0.937562	0.912011	0.963829	Insulinase (Peptidase family M16) family protein
At2g41840	172	32.98	26	3.23151	0.0801517	2.94572	0.690992	3.01995	3.22107	3.28095	3.40408	4.48745	3.7325	1.88799	1.67494	Ribosomal protein S5 family protein
At2g42130	439	17.97	10	1.22858	0.160181	1.20638	0.168871	1.00925	1.55597	0.903649	1.44544	0.809096	1.08643	1.33045	1.59956	Plastid-lipid associated protein PAP / fibrillin family protein
At2g42210	1912	3.04	2	0.866611	0.0888438	0.879562	0.0517559	0.879023	1.09648	0.666807	0.824138	0.981748	0.954993	0.801678	0.77983	OEP16
At2g42220	1383	5.63	5	1.10922	0.287608	0.785913	0.463365	0.519996	1.11686	0.912011	1.88799	0.990832	0.0519996	2.01372	0.0870964	Rhodanese/Cell cycle control phosphatase superfamily protein
At2g42500	1740	4	2	0.964586	0.0220593	1.06617	0.0816433	1.01859	0.954993	0.972747	0.912011	1.01859	1.27057	0.879023	1.09648	PROTEIN PHOSPHATASE 2A-3 (PP2A-3)
At2g42520	1784	3.8	9	1.18423	0.0722211	0.982922	0.0473489	1.23595	1.01859	1.35519	1.1272	1.09648	0.954993	1.00925	0.870964	P-loop containing nucleoside triphosphate hydrolases superfamily protein
At2g42530	1094	7.74	5	0.875775	0.0530632	1.17204	0.261818	0.855067	1.00925	0.751623	0.887156	1.85353	1.28233	0.903649	0.648634	cold regulated 15b (COR15B)
At2g42540	3229	0.18	4	0.887796	0.0194574	0.875401	0.0156113	0.862979	0.928966	0.847227	0.912011	0.83946	0.887156	0.862979	0.912011	COLD-REGULATED 15A (COR15A)
At2g42590	1533	4.44	8	0.732416	0.0379501	0.953149	0.084055	0.711214	0.824138	0.642688	0.751623	0.751623	0.92045	0.981748	1.15878	GENERAL REGULATORY FACTOR 9 (GRF9)
At2g42600	25	68.47	38	0.60742	0.0602632	1.60211	0.360846	0.666807	0.744732	0.47863	0.539511	2.01372	2.39883	0.879023	1.11686	PHOSPHOENOLPYRUVATE CARBOXYLASE 2 (PPC2)
At2g42690	808	10.72	8	0.987049	0.0888102	0.990417	0.178748	1.1695	1.10662	0.862979	0.809096	1.10662	1.43219	0.613762	0.809096	alpha/beta-Hydrolases superfamily protein
At2g42740	828	10.4	8	1.14711	0.123473	3.74054	1.13283	1.02802	1.44544	0.879023	1.23595	5.7544	5.64937	1.83654	1.72187	RIBOSOMAL PROTEIN LARGE SUBUNIT 16A (RPL16A)
At2g42810	1068	7.97	5	0.934196	0.0571308	0.883506	0.109375	0.954993	0.801678	1.07647	0.903649	1.04713	0.679204	1.09648	0.711214	PROTEIN PHOSPHATASE 5.2 (PP5.2)
At2g43030	185	31.42	25	2.26297	0.190062	2.18966	0.05269	2.07014	2.67917	1.83654	2.46604	2.29087	2.26986	2.0893	2.10863	Ribosomal protein L3 family protein
At2g43090	798	10.81	7	1.41153	0.170273	0.903603	0.0865535	1.1272	1.10662	1.72187	1.69044	0.895365	0.704693	1.1272	0.887156	Aconitase/3-isopropylmalate dehydratase protein
At2g43100	2008	2.53	3	0.782872	0.0944377	1.10335	0.102669	0.954993	0.625173	0.937562	0.613762	1.31826	0.963829	1.23595	0.895365	isopropylmalate isomerase 2 (IPMI2)
At2g43160	1823	3.61	5	0.990781	0.0382981	1.05733	0.0615487	1.02802	1.07647	0.903649	0.954993	0.92045	1	1.10662	1.20226	ENTH/VHS family protein
At2g43240	1974	2.69	2	1.15336	0.109907	1.08565	0.0917731	1.40605	1.25893	1.02802	0.92045	1.14815	1.30617	0.879023	1.00925	Nucleotide-sugar transporter family protein
At2g43460	2190	2.07	3	1.32672	0.0691326	1.17641	0.0343767	1.19124	1.43219	1.22462	1.45881	1.23595	1.23595	1.11686	1.11686	Ribosomal L38e protein family
At2g43560	537	15.6	9	0.890749	0.10213	0.743361	0.0318215	0.679204	0.758578	1.01859	1.10662	0.794328	0.698232	0.801678	0.679204	FKBP-like peptidyl-prolyl cis-trans isomerase family protein
At2g43590	1935	2.91	2	0.436442	0.0163515	0.75444	0.103514	0.440555	0.394457	0.474242	0.436516	0.564937	0.586138	0.92045	0.946237	Chitinase family protein
At2g43710	683	12.59	6	0.901645	0.0359483	0.624696	0.204298	0.887156	0.816582	0.990832	0.912011	0.862979	0.248886	1.07647	0.310456	SUPPRESSOR OF SA INSENSITIVE 2 (SSI2)
At2g43750	130	38.5	28	0.626714	0.0778461	0.816281	0.155766	0.457088	0.564937	0.660693	0.824138	0.685488	1.22462	0.49204	0.862979	O-ACETYLSERINE (THIOL) LYASE B (OASB)
At2g43910	543	15.48	9	0.933377	0.176124	1.14871	0.198595	0.549541	0.794328	1.00925	1.38038	1.35519	0.744732	1.59956	0.895365	HARMLESS TO OZONE LAYER 1 (HOL1)
At2g44040	900	9.49	5	1.04771	0.0200856	0.959777	0.0155186	1.05682	1	1.09648	1.03753	0.928966	0.937562	0.981748	0.990832	Dihydrodipicolinate reductase, bacterial/plant
At2g44050	2796	0.86	2	0.848126	0.0225469	0.995109	0.036451	0.903649	0.855067	0.83946	0.794328	0.972747	0.912011	1.08643	1.00925	COI1 SUPPRESSOR1 (COS1)
At2g44060	301	23.19	14	0.754384	0.110973	0.842186	0.039143	0.57544	0.954993	0.549541	0.937562	0.862979	0.937562	0.751623	0.816582	Late embryogenesis abundant protein, group 2
At2g44100	428	18.41	12	0.837459	0.0459046	1.03816	0.083789	0.903649	0.751623	0.928966	0.765597	1.23595	1.10662	0.954993	0.855067	GUANOSINE NUCLEOTIDE DIPHOSPHATE DISSOCIATION INHIBITOR 1 (GDI1)
At2g44120	1516	4.56	26	1.69972	0.234773	0.799922	0.094059	1.5417	1.19124	2.31206	1.75388	1.03753	0.731139	0.83946	0.591562	Ribosomal protein L30/L7 family protein
At2g44160	637	13.54	19	0.816242	0.100398	1.10081	0.179787	0.879023	0.608135	1.0666	0.711214	1.02802	1.57036	0.698232	1.10662	METHYLENETETRAHYDROFOLATE REDUCTASE 2 (MTHFR2)
At2g44210	1649	4.07	2	0.989001	0.0171789	0.985085	0.0265963	0.963829	0.954993	1.01859	1.01859	0.928966	1.00925	0.954993	1.04713	Protein of Unknown Function (DUF239)
At2g44230	744	11.59	6	1.31868	0.117568	1.63066	0.11676	1.0666	1.38038	1.21339	1.61436	1.90546	1.72187	1.52757	1.36773	Plant protein of unknown function (DUF946)
At2g44350	1048	8.06	6	0.619377	0.0689827	0.697034	0.126009	0.469894	0.580764	0.625173	0.801678	0.870964	0.465586	0.954993	0.496592	CITRATE SYNTHASE 4 (CSY4) mitochrondrion targeted citrate synthase, the first enzyme of the tricarboxylic acid cycle, catalyzing the condensation of acetyl-CoA and oxaloacetate, finally yielding citrate and CoA.
At2g44490	2321	2.01	3	1.03873	0.117531	1.10613	0.0389751	0.847227	0.824138	1.25893	1.22462	1.20226	1.1272	1.07647	1.01859	PENETRATION 2 (PEN2)
At2g44610	1897	3.16	3	0.993271	0.0783047	0.962929	0.060873	0.972747	1.19124	0.809096	1	0.981748	1.11686	0.824138	0.928966	Rab6, a GTP-binding protein with similarity to yeast YPT6 . RAB6 can complement the yeast YTP mutant.
At2g44640	482	16.6	13	0.873989	0.0545451	0.638363	0.00653418	0.809096	0.765597	1.00925	0.912011	0.625173	0.654636	0.630957	0.642688	CONTAINS InterPro DOMAIN/s: Protein of unknown function DUF3769 (InterPro:IPR022244)
At2g44650	927	9.05	6	0.931232	0.0968767	0.499613	0.109274	0.946237	1.18032	0.711214	0.887156	0.316228	0.698232	0.30479	0.679204	CHLOROPLAST CHAPERONIN 10 (CHL-CPN10)
At2g44920	614	14.01	7	0.908685	0.14158	0.616892	0.0357625	0.672977	0.654636	1.1695	1.13763	0.534564	0.648634	0.586138	0.698232	Tetratricopeptide repeat (TPR)-like superfamily protein
At2g45130	2408	2	2					Only one quantified peptide with 99% confidence				Only one quantified peptide with 99% confidence				SPX DOMAIN GENE 3 (SPX3)
At2g45230	2322	2.01	2	1.09937	0.129105	1.086	0.0558174	0.8472	0.912	1.2706	1.3677	1.0568	0.956	1.2246	1.1066	transposable_element_gene
At2g45300	671	12.82	8	1.13767	0.184164	1.01867	0.0406867	1.6293	1.0666	1.1169	0.7379	1.0471	1.1169	0.929	0.9817	3-phosphoshikimate 1-carboxyvinyltransferase / 5-enolpyruvylshikimate-3-phosphate / EPSP synthase involved in chorismate biosynthesis
At2g45440	1788	3.78	2	0.845776	0.0826698	1.6778	0.171426	0.816582	0.654636	1.05682	0.855067	1.65959	2.12814	1.2942	1.6293	DIHYDRODIPICOLINATE SYNTHASE (DHDPS2)
At2g45470	180	32.26	25	0.690983	0.103111	0.981173	0.0631803	0.642688	0.465586	0.963829	0.691831	1.10662	0.912011	1.0666	0.83946	FASCICLIN-like arabinogalactan protein 8 (FLA8)
At2g45540	3146	0.24	3	0.448983	0.0588075	1.22384	0.589325	0.444631	0.60256	0.316228	0.432514	0.194089	2.05116	0.229087	2.42103	WD-40 repeat family protein / beige-related
At2g45710	1266	6.18	7	1.37089	0.00316384	1.68209	0.110972	1.36773	1.36773	1.36773	1.38038	1.95884	1.64437	1.70608	1.41906	Zinc-binding ribosomal protein family protein
At2g45740	2067	2.32	2	0.656651	0.322449	0.526045	0.107051	0.0895365	1.25893	0.108643	1.1695	0.405509	0.316228	0.801678	0.580764	PEROXIN 11D (PEX11D)
At2g45770	774	11.19	6	1.36296	0.254162	0.587605	0.180312	2.05116	1.28233	1.2942	0.824138	0.83946	0.280543	0.954993	0.275423	chloroplast SRP receptor homolog, alpha subunit CPFTSY. Required for LHCP integration into isolated thylakoids.
At2g45790	1172	6.9	5	1.87877	0.453623	1.18882	0.453422	0.990832	1.36773	2.10863	3.04789	2.42103	0.666807	1.2942	0.37325	PHOSPHOMANNOMUTASE (PMM)
At2g45820	832	10.33	8	1.50675	0.102656	1.3948	0.127825	1.27057	1.43219	1.57036	1.75388	1.70608	1.2942	1.47231	1.10662	Remorin family protein
At2g45960	1203	6.58	15	1.76297	0.157679	1.77279	0.253102	1.49968	1.48594	1.97697	2.0893	2.26986	1.35519	2.14783	1.31826	PLASMA MEMBRANE INTRINSIC PROTEIN 1B (PIP1B)
At2g46280	386	19.9	12	0.764768	0.0706798	0.765467	0.0289294	0.619441	0.816582	0.685488	0.937562	0.83946	0.758578	0.765597	0.698232	TGF-BETA RECEPTOR INTERACTING PROTEIN 1 (TRIP-1)
At2g46820	1303	6.03	5	0.506337	0.0500098	0.440498	0.0540123	0.432514	0.608135	0.409261	0.57544	0.356451	0.554626	0.340408	0.510505	PsaP
At2g47110	591	0	9	5.29225	1.03716	1.78485	0.257836	6.91831	7.24436	3.66438	3.34195	2.46604	1.70608	1.75388	1.21339	UBIQUITIN 6 (UBQ6)
At2g47170	600	0	9	1.17492	0.112314	1.01395	0.0403054	0.912011	1.13763	1.19124	1.45881	1.11686	1.03753	0.963829	0.937562	Gene encoding ADP-ribosylation factor and similar to other ARFs and ARF-like proteins. Members of this family are known to be essential for vesicle coating and uncoating and functions in GTP-binding. The gene is shown to play a role in cell division, cell expansion and cellulose production using antisense construct.
At2g47250	1433	5.22	5	0.618872	0.0187588	1.06266	0.134698	0.660693	0.636796	0.60256	0.57544	0.937562	1.40605	0.77983	1.1272	RNA helicase family protein
At2g47390	121	40.68	26	1.1381	0.100814	1.35855	0.0766303	1.30617	0.946237	1.31826	0.981748	1.44544	1.20226	1.52757	1.25893	Prolyl oligopeptidase family protein
At2g47450	803	10.74	6	0.683823	0.0260133	0.844672	0.0541827	0.744732	0.704693	0.660693	0.625173	0.751623	0.954993	0.751623	0.92045	CHAOS (CAO)
At2g47470	588	14.55	10	0.594796	0.0272897	0.618191	0.0948189	0.570164	0.660693	0.534564	0.613762	0.870964	0.559758	0.625173	0.416869	UNFERTILIZED EMBRYO SAC 5 (UNE5)
At2g47510	270	25.17	17	0.975539	0.0786428	0.974813	0.0530214	1.15878	1.04713	0.887156	0.809096	1	1.10662	0.855067	0.937562	FUMARASE 1 (FUM1)
At2g47610	3025	0.35	12	0.817694	0.109613	0.908939	0.210469	0.580764	0.751623	0.831764	1.10662	1.18032	0.524807	1.35519	0.57544	Ribosomal protein L7Ae/L30e/S12e/Gadd45 family protein
At2g47710	1955	2.8	3	1.00578	0.0279032	0.852308	0.097876	1.0666	1.03753	0.972747	0.946237	0.855067	0.630957	1.10662	0.816582	Adenine nucleotide alpha hydrolases-like superfamily protein
At2g47730	447	17.68	10	0.671939	0.0303094	0.811877	0.0387664	0.619441	0.619441	0.724436	0.724436	0.879023	0.879023	0.744732	0.744732	GLUTATHIONE S-TRANSFERASE PHI 8 (GSTF8)
At2g47910	1481	4.86	4	1.10195	0.380211	1.32226	0.323057	0.383707	0.704693	1.19124	2.12814	2.0893	1.61436	0.887156	0.698232	CHLORORESPIRATORY REDUCTION 6 (CRR6)
At2g47940	290	23.81	17	1.52343	0.0989084	1.22264	0.137516	1.27057	1.52757	1.5417	1.75388	0.912011	1.13763	1.27057	1.57036	DEGP PROTEASE 2 (DEGP2)
At3g01120	627	13.74	10	0.91783	0.199992	0.90275	0.107691	1.47231	0.887156	0.787046	0.524807	0.679204	0.758578	1.0666	1.10662	METHIONINE OVERACCUMULATION 1 (MTO1)
At3g01180	1598	4.19	4	1.29532	0.0311694	1.21237	0.175339	1.35519	1.34276	1.24738	1.23595	1.20226	0.824138	1.67494	1.14815	starch synthase 2 (SS2)
At3g01280	498	16.37	11	1.51438	0.196499	1.27074	0.170883	1.18032	1.1695	1.8197	1.88799	1.69044	1.13763	1.36773	0.887156	VOLTAGE DEPENDENT ANION CHANNEL 1 (VDAC1)
At3g01310	1349	5.83	4	1.57634	0.26086	1.92335	0.426552	1.22462	1.04713	2.12814	1.90546	3.0761	1.94089	1.6293	1.04713	Phosphoglycerate mutase-like family protein
At3g01340	1255	6.21	5	0.698742	0.0745179	1.31579	0.12789	0.698232	0.534564	0.895365	0.666807	1.1695	1.04713	1.61436	1.43219	Transducin/WD40 repeat-like superfamily protein
At3g01390	1702	4.02	2	0.61305	0.0293676	1.19627	0.468968	0.625173	0.685488	0.544503	0.597035	2.51189	1.19124	0.698232	0.383707	VACUOLAR MEMBRANE ATPASE 10 (VMA10)
At3g01480	211	29.4	24	0.546283	0.0448973	0.728341	0.0164317	0.452898	0.49204	0.591562	0.648634	0.731139	0.765597	0.685488	0.731139	CYCLOPHILIN 38 (CYP38)
At3g01500	21	71.54	133	0.799691	0.107409	1.42703	0.1172	0.758578	1.07647	0.554626	0.809096	1.72187	1.41906	1.41906	1.14815	CARBONIC ANHYDRASE 1 (CA1)
At3g01670	1727	4	3	1.14019	0.0440897	1.1592	0.0808769	1.08643	1.23595	1.04713	1.19124	1.36773	1.14815	1.14815	0.972747	SIEVE ELEMENT OCCLUSION A (SEOA)
At3g01780	1087	7.79	4	0.953228	0.0165575	0.971165	0.0432229	0.981748	0.92045	0.981748	0.928966	0.92045	0.879023	1.0666	1.01859	TPLATE, a cytokinesis protein targeted to the cell plate. Functions in vesicle-trafficking events required for site-specific cell wall modifications during pollen germination and for anchoring of the cell plate to the mother wall at the correct cortical position.
At3g01910	713	12.08	7	0.995543	0.00954348	0.94194	0.00559998	0.990832	0.972747	1.01859	1	0.928966	0.937562	0.946237	0.954993	SULFITE OXIDASE (SOX)
At3g02080	575	14.82	10	1.14957	0.130551	1.07179	0.118271	0.972747	1.43219	0.887156	1.30617	1.18032	0.809096	1.34276	0.954993	Ribosomal protein S19e family protein
At3g02090	143	36.86	26	0.694288	0.0509234	0.992413	0.232688	0.660693	0.816582	0.57544	0.724436	0.731139	1.57036	0.519996	1.14815	MPPBETA
At3g02110	3084	0.29	2	1.8479	1.35537	1.4074	0.913356	1.10662	0.0831764	5.86138	0.340408	0.109648	0.436516	0.990832	4.09261	serine carboxypeptidase-like 25 (scpl25)
At3g02200	1023	8.19	5	0.686414	0.0332634	0.716612	0.178764	0.679204	0.751623	0.597035	0.717794	0.349945	1.02802	0.469894	1.01859	Proteasome component (PCI) domain protein
At3g02230	2510	1.96	13	3.78959	1.21504	0.849865	0.234436	1.49968	2.1677	4.69894	6.79204	0.387258	0.92045	0.619441	1.47231	REVERSIBLY GLYCOSYLATED POLYPEPTIDE 1 (RGP1)
At3g02260	1527	4.48	9	0.892433	0.0265078	0.912011	0	0.83946	0.855067	0.928966	0.946237	0.912011	0.912011	0.912011	0.912011	ATTENUATED SHADE AVOIDANCE 1 (ASA1)
At3g02350	3521	0.09	2	1.2428	0.0753452	1.19342	0.102086	1.41906	1.30617	1.1695	1.07647	1.43219	1.28233	1.08643	0.972747	GALACTURONOSYLTRANSFERASE 9 (GAUT9)
At3g02360	1037	8.11	8	1.00752	0.0198751	1.01258	0.0259401	1.01859	0.963829	1.05682	0.990832	1.0666	1.04713	0.972747	0.963829	6-phosphogluconate dehydrogenase family protein
At3g02520	3032	0.34	12													GENERAL REGULATORY FACTOR 7 (GRF7)
At3g02530	1581	4.25	3	0.796763	0.0475114	1.03388	0.0941206	0.717794	0.711214	0.879023	0.879023	1.19124	0.862979	1.20226	0.879023	TCP-1/cpn60 chaperonin family protein
At3g02540	1269	6.14	6	1.07877	0.252091	0.94061	0.279771	0.642688	1.67494	0.679204	1.31826	0.887156	1.72187	0.401791	0.751623	RADIATION SENSITIVE23C (RAD23C)
At3g02560	717	12.02	9	1.00242	0.317902	0.565105	0.257165	0.413047	0.990832	0.717794	1.88799	1.27057	0.255859	0.613762	0.120226	Ribosomal protein S7e family protein
At3g02630	2880	0.62	4	0.800128	0.23631	0.646306	0.0395249	0.862979	1.43219	0.340408	0.564937	0.625173	0.744732	0.554626	0.660693	Plant stearoyl-acyl-carrier-protein desaturase family protein
At3g02660	914	9.28	6	0.63481	0.114104	1.7631	0.524303	0.383707	0.559758	0.666807	0.928966	3.10456	2.05116	1.15878	0.737904	EMBRYO DEFECTIVE 2768 (emb2768)
At3g02720	1384	5.62	3	0.944986	0.112529	0.986457	0.010813	1.1695	0.772681	1.10662	0.731139	0.972747	0.963829	1.00925	1	Class I glutamine amidotransferase-like superfamily protein
At3g02730	2039	2.42	2	1.16841	0.190444	0.549767	0.0881204	0.77983	0.946237	1.31826	1.6293	0.765597	0.465586	0.608135	0.359749	thioredoxin F-type 1 (TRXF1)
At3g02760	1351	5.82	4	0.960958	0.031576	0.987922	0.0328983	0.92045	0.895365	1.02802	1	1.00925	1.0666	0.912011	0.963829	Class II aaRS and biotin synthetases superfamily protein
At3g02830	1662	4.05	2	0.774583	0.0313409	0.840035	0.0679408	0.801678	0.704693	0.847227	0.744732	0.704693	0.744732	0.928966	0.981748	ZINC FINGER PROTEIN 1 (ZFN1)
At3g02870	1287	6.09	3	1.01892	0.0425235	0.980495	0.166592	1.08643	1.09648	0.928966	0.963829	0.636796	1.13763	0.77983	1.36773	L-galactose-1-phosphate phosphatase, involved in ascorbate biosynthesis.
At3g02880	814	10.6	5	1.29848	0.573306	1.24283	0.553205	0.787046	0.310456	2.93765	1.15878	0.322107	0.711214	1.10662	2.83139	Leucine-rich repeat protein kinase family protein
At3g03250	159	34.98	20	1.00106	0.0266125	1.4046	0.160231	0.990832	0.937562	1.0666	1.00925	1.04713	1.28233	1.48594	1.80302	UDP-GLUCOSE PYROPHOSPHORYLASE 1 (UGP1)
At3g03380	1947	2.85	3	1.07508	0.0505559	1.13313	0.0235289	1.0666	0.954993	1.20226	1.07647	1.13763	1.19124	1.07647	1.1272	DEGP PROTEASE 7 (DegP7)
At3g03630	1265	6.18	3	0.992708	0.165315	0.982602	0.0236444	0.731139	1.31826	0.685488	1.23595	1.01859	1.02802	0.937562	0.946237	CYSTEINE SYNTHASE 26 (CS26)
At3g03710	219	28.94	19	1.26432	0.0457899	1.16778	0.0950509	1.36773	1.22462	1.30617	1.15878	1.35519	1.30617	1.02802	0.981748	RESISTANT TO INHIBITION WITH FSM 10 (RIF10)
At3g03780	647	13.25	99	1.21637	0.0939293	1.30305	0.11416	0.981748	1.14815	1.38038	1.35519	1.58489	1.38038	1.18032	1.0666	METHIONINE SYNTHASE 2 (MS2)
At3g03960	836	10.3	6	1.04951	0.246447	0.876314	0.0275661	1.72187	0.903649	1.02802	0.544503	0.903649	0.928966	0.801678	0.870964	TCP-1/cpn60 chaperonin family protein
At3g03980	1991	2.61	2	1.00495	0.0575238	1.025	0.034133	1.07647	0.887156	1.1272	0.928966	1	0.946237	1.10662	1.04713	NAD(P)-binding Rossmann-fold superfamily protein
At3g04120	44	59.43	62	0.895813	0.147674	1.06546	0.0788699	0.731139	1.24738	0.586138	1.01859	1.27057	1.0666	1.03753	0.887156	GLYCERALDEHYDE-3-PHOSPHATE DEHYDROGENASE C SUBUNIT 1 (GAPC1)
At3g04130	2933	0.51	2													Tetratricopeptide repeat (TPR)-like superfamily protein
At3g04230	2319	0	10	2.4481	0.228213	2.0137	0.487481	2.884	2.1878	2.7797	1.9409	2.8314	2.884	1.1482	1.1912	Ribosomal protein S5 domain 2-like superfamily protein
At3g04260	1839	3.5	3	1.52073	0.21205	0.504934	0.115811	1.88799	1.14815	1.88799	1.15878	0.724436	0.296483	0.685488	0.313329	plastid transcriptionally active 3 (PTAC3)
At3g04290	2135	2.13	2	0.590798	0.211897	1.10026	0.500484	0.619441	0.190546	1.1695	0.383707	2.48886	0.559758	1.13763	0.214783	Li-tolerant lipase 1 (LTL1)
At3g04400	686	0	11	1.56965	0.102863	2.37039	0.711918	1.35519	1.44544	1.67494	1.80302	3.34195	3.83707	1.0666	1.23595	Ribosomal protein L14p/L23e family protein
At3g04480	2031	2.46	2	0.214355	0.122471	0.497099	0.104996	0.505825	0.0118032	0.328095	0.011695	0.529663	0.280543	0.772681	0.405509	endoribonucleases
At3g04500	2159	2.1	2	0.622175	0.0764033	1.6126	0.468621	0.809096	0.549541	0.672977	0.457088	1.94089	0.711214	2.77971	1.01859	RNA-binding (RRM/RBD/RNP motifs) family protein
At3g04550	475	16.76	13	0.964338	0.0860406	1.25154	0.214474	1.02802	0.772681	1.1695	0.887156	0.847227	1.45881	0.946237	1.75388	unknown protein
At3g04610	1322	6	3	8.66721	4.01715	1.22094	0.315685	2.42103	2.22844	19.0546	10.9648	1.18032	2.0893	0.586138	1.02802	flowering locus KH domain (FLK)
At3g04650	1455	5.02	4	1.39202	0.298282	1.58793	0.546604	1.58489	2.12814	0.758578	1.09648	0.580764	0.809096	2.05116	2.91072	FAD/NAD(P)-binding oxidoreductase family protein
At3g04760	1805	3.68	2	0.762099	0.0980222	0.757528	0.0186954	0.963829	0.613762	0.895365	0.57544	0.751623	0.711214	0.801678	0.765597	Pentatricopeptide repeat (PPR-like) superfamily protein
At3g04790	234	27.61	23	0.910095	0.0105113	1.18992	0.175647	0.903649	0.912011	0.887156	0.937562	1.15878	1.64437	0.787046	1.1695	Ribose 5-phosphate isomerase, type A protein
At3g04840	325	22.15	15	1.3489	0.138538	1.90093	0.255324	1.14815	1.07647	1.6293	1.5417	2.44343	2.22844	1.49968	1.43219	Ribosomal protein S3Ae
At3g04870	495	16.4	9	0.852278	0.0719498	0.676248	0.0278053	0.698232	0.879023	0.794328	1.03753	0.613762	0.648634	0.704693	0.737904	ZETA-CAROTENE DESATURASE (ZDS)
At3g04920	2251	2.03	7	0.895763	0.112383	0.669325	0.189969	0.954993	1.18032	0.660693	0.787046	1.15878	0.432514	0.772681	0.313329	Ribosomal protein S24e family protein
At3g04940	3359	0.13	6	1.05134	0.0987172	0.940604	0.0769581	1.03753	1.30617	0.824138	1.03753	0.787046	0.831764	1.04713	1.09648	CYSTEINE SYNTHASE D1 (CYSD1)
At3g05060	623	13.86	10	1.74363	0.298535	1.38528	0.0858675	2.07014	1.23595	2.42103	1.24738	1.18032	1.33045	1.44544	1.58489	SAR DNA-binding protein, putative, strong similarity to SAR DNA-binding protein-1 (Pisum sativum) GI:3132696
At3g05100	1965	2.73	2	0.84752	0.0673285	0.890287	0.127175	0.724436	0.954993	0.737904	0.972747	0.744732	0.625173	1.19124	1	S-adenosyl-L-methionine-dependent methyltransferases superfamily protein
At3g05180	1445	5.11	3	1.78937	0.507419	3.48794	0.49285	1.55597	0.765597	3.19154	1.64437	3.22107	2.33346	4.69894	3.69828	GDSL-like Lipase/Acylhydrolase superfamily protein
At3g05350	424	18.47	12	1.7272	0.0396387	1.18153	0.0554605	1.64437	1.67494	1.78649	1.80302	1.28233	1.10662	1.27057	1.0666	Metallopeptidase M24 family protein
At3g05420	837	10.26	5	1.39472	0.0381686	1.03567	0.0448147	1.41906	1.48594	1.30617	1.36773	1.03753	1.14815	0.928966	1.02802	ACYL-COA BINDING PROTEIN 4 (ACBP4)
At3g05530	768	11.26	6	2.15049	0.316355	1.2226	0.130433	1.51356	1.72187	2.53513	2.83139	1.19124	0.937562	1.57036	1.19124	REGULATORY PARTICLE TRIPLE-A ATPASE 5A (RPT5A)
At3g05560	1339	5.93	5	1.12908	0.114589	1.16875	0.285456	1.41906	1.05682	1.1695	0.870964	0.847227	0.597035	1.88799	1.34276	Ribosomal L22e protein family
At3g05590	2932	0.51	10	0.941113	0.0700864	1.19956	0.00692831	0.831764	1.07647	0.809096	1.04713	1.21339	1.20226	1.20226	1.18032	RIBOSOMAL PROTEIN L18 (RPL18)
At3g05900	131	38.46	19	1.52293	0.0493213	1.32414	0.102485	1.64437	1.55597	1.47231	1.41906	1.47231	1.52757	1.1272	1.1695	neurofilament protein-related
At3g05910	1232	6.36	4	0.545356	0.054972	1.15912	0.168813	0.685488	0.534564	0.544503	0.416869	1.04713	0.77983	1.58489	1.22462	Pectinacetylesterase family protein
At3g05970	1456	5.01	5	0.794978	0.129396	1.24008	0.301489	0.510505	0.744732	0.787046	1.13763	2.07014	1.11686	1.14815	0.625173	LONG-CHAIN ACYL-COA SYNTHETASE 6 (LACS6)
At3g06050	577	14.81	9	0.995886	0.09634	1.23735	0.113749	1.00925	1.23595	0.765597	0.972747	1.52757	1.27057	1.1695	0.981748	PEROXIREDOXIN IIF (PRXIIF)
At3g06350	634	13.57	9	1.45209	0.160836	1.20105	0.164062	1.43219	1.08643	1.87068	1.41906	1.39316	1.55597	0.855067	1	MATERNAL EFFECT EMBRYO ARREST 32 (MEE32)
At3g06400	1924	2.94	3	1.54331	0.45257	1.76639	0.901446	2.65461	0.963829	1.88799	0.666807	4.40555	1.19124	1.13763	0.331131	CHROMATIN-REMODELING PROTEIN 11 (CHR11)
At3g06430	2677	1.27	2	1.36242	0.841468	4.52012	0.721608	0.131826	0.534564	0.946237	3.83707	3.10456	5.39511	3.49945	6.08135	PENTATRICOPEPTIDE REPEAT 2 (PPR2)
At3g06510	1408	5.4	4	0.709854	0.147845	0.459579	0.119644	0.469894	1	0.440555	0.928966	0.251189	0.666807	0.253513	0.666807	SENSITIVE TO FREEZING 2 (SFR2)
At3g06580	815	10.58	5	1.03277	0.0027459	0.990853	0.00372571	1.02802	1.02802	1.03753	1.03753	1	0.990832	0.990832	0.981748	GALACTOSE KINASE 1 (GAL1)
At3g06610	2347	2.01	2	0.855485	0.0497988	0.58562	0.137238	0.972747	0.895365	0.809096	0.744732	0.691831	0.313329	0.92045	0.416869	DNA-binding enhancer protein-related
At3g06650	162	34.65	19	0.925049	0.130418	0.832477	0.121757	1.21339	0.731139	1.07647	0.679204	1.01859	0.613762	1.0666	0.630957	ATP-CITRATE LYASE B-1 (ACLB-1)
At3g06690	1262	6.18	3	1.01468	0.234484	0.564308	0.0158007	1.52757	1.2942	0.666807	0.570164	0.524807	0.554626	0.580764	0.597035	ACYL-COA OXIDASE 3 (ACX3)
At3g06720	876	9.94	13	0.99985	0.116729	1.01114	0.0534419	0.751623	1.08643	0.879023	1.28233	1.00925	0.887156	1.14815	1	IMPORTIN ALPHA ISOFORM 1 (IMPA-1)
At3g06860	840	10.21	9	1.49164	0.243373	1.25415	0.198661	2.0893	1.65959	1.23595	0.981748	1.77011	1.31826	1.09648	0.831764	MULTIFUNCTIONAL PROTEIN 2 (MFP2)
At3g06980	989	8.41	5	0.872501	0.112786	1.11144	0.252421	0.711214	1.14815	0.666807	0.963829	0.642688	0.724436	1.41906	1.65959	DEA(D/H)-box RNA helicase family protein
At3g07010	1918	2.97	2	0.844757	0.187155	1.78241	0.170601	0.666807	0.461318	1.33045	0.92045	1.39316	1.85353	1.67494	2.208	Pectin lyase-like superfamily protein
At3g07100	925	9.09	6	0.937324	0.181534	0.486207	0.123997	1.10662	1.36773	0.608135	0.666807	0.765597	0.322107	0.619441	0.237684	ENDOPLASMIC RETICULUM MORPHOLOGY 2 (ERMO2)
At3g07110	1392	5.57	8	1.02588	0.0705565	1.17708	0.0619438	0.937562	1.18032	0.879023	1.10662	1.08643	1.05682	1.30617	1.25893	Ribosomal protein L13 family protein
At3g07160	2758	0.98	3													GLUCAN SYNTHASE-LIKE 10 (GSL10)
At3g07170	1933	2.91	2	0.894135	0.0414444	0.899363	0.069608	0.83946	0.809096	0.981748	0.946237	0.794328	0.765597	1.03753	1	Sterile alpha motif (SAM) domain-containing protein
At3g07320	1340	5.93	4	1.57629	0.0997407	2.1647	0.0534239	1.36773	1.72187	1.44544	1.77011	2.03236	2.18776	2.14783	2.29087	O-Glycosyl hydrolases family 17 protein
At3g07390	1062	8.01	6	1.35046	0.29997	0.993601	0.194151	0.772681	0.912011	1.72187	1.99526	0.831764	0.586138	1.49968	1.05682	AUXIN-INDUCED IN ROOT CULTURES 12 (AIR12)
At3g07470	977	8.51	5	1.0835	0.252261	1.29484	0.237429	0.554626	1.00925	1	1.77011	1.39316	0.794328	1.90546	1.08643	Protein of unknown function, DUF538
At3g07480	1931	2.92	2	1.47145	0.159533	1.33619	0.102948	1.28233	1.13763	1.83654	1.6293	1.31826	1.09648	1.59956	1.33045	2Fe-2S ferredoxin-like superfamily protein
At3g07670	1791	3.77	2	0.904666	0.0558455	1.0437	0.0310132	0.77983	0.855067	0.946237	1.03753	1.0666	0.972747	1.11686	1.01859	Rubisco methyltransferase family protein
At3g07770	716	12.03	15	1.14908	0.356113	1.07318	0.0803935	0.469894	1.0666	0.912011	2.14783	0.963829	0.912011	1.24738	1.1695	HEAT SHOCK PROTEIN 89.1 (Hsp89.1)
At3g07810	1873	3.29	2	1.00378	0.0639267	0.821299	0.0393347	1.04713	0.862979	1.15878	0.946237	0.772681	0.737904	0.903649	0.870964	RNA-binding (RRM/RBD/RNP motifs) family protein
At3g08010	1843	3.47	4	0.771141	0.103828	1.03	0.105327	0.586138	0.937562	0.597035	0.963829	1.2942	1.07647	0.954993	0.794328	ATAB2 is involved in the biogenesis of Photosystem I and II. ATAB2 has A/U-rich RNA-binding activity and presumably functions as an activator of translation with targets at PS I and PS II.
At3g08030	479	16.64	11	0.984416	0.103808	1.57311	0.148254	1.24738	1.03753	0.887156	0.765597	1.55597	1.95884	1.23595	1.5417	Protein of unknown function, DUF642
At3g08510	706	12.13	8	1.28842	0.141933	0.86268	0.0311141	1.09648	1.58489	1	1.47231	0.816582	0.92045	0.801678	0.912011	PHOSPHOLIPASE C 2 (PLC2)
At3g08530	1825	3.6	46	0.567603	0.0493744	1.22923	0.381006	0.654636	0.505825	0.648634	0.461318	0.928966	2.29087	0.505825	1.19124	Clathrin, heavy chain
At3g08580	166	33.71	27	1.1655	0.0967734	0.766851	0.0584355	1.00925	1.36773	0.990832	1.2942	0.77983	0.92045	0.642688	0.724436	ADP/ATP CARRIER 1 (AAC1)
At3g08590	442	17.88	21	1.0938	0.0848418	1.42671	0.0323999	1.11686	1.30617	0.895365	1.05682	1.39316	1.49968	1.35519	1.45881	Phosphoglycerate mutase, 2,3-bisphosphoglycerate-independent
At3g08690	2531	0	2	1.21192	0.120412	1.22917	0.0376081	1.51356	1.25893	1.13763	0.937562	1.1695	1.15878	1.2942	1.2942	ubiquitin-conjugating enzyme 11 (UBC11)
At3g08740	601	14.25	8	1.28212	0.0486754	1.22108	0.103231	1.18032	1.23595	1.30617	1.40605	1.18032	1.47231	0.972747	1.25893	elongation factor P (EF-P) family protein
At3g08770	2751	1	2	1.38456	0.322041	0.829097	0.0617248	2.14783	1.67494	0.963829	0.751623	0.862979	0.981748	0.691831	0.77983	LIPID TRANSFER PROTEIN 6 (LTP6)
At3g08920	1566	4.29	2	1.70139	0.763237	1.43673	0.0899736	1.24738	0.390841	3.90841	1.25893	1.35519	1.35519	1.70608	1.33045	Rhodanese/Cell cycle control phosphatase superfamily protein
At3g08940	97	43.5	33	0.0868746	0.00576629	0.139063	0.0268401	0.077983	0.0972747	0.0758578	0.0963829	0.157036	0.205116	0.0824138	0.111686	LHCB4.2
At3g09200	317	22.7	19	1.24238	0.110624	1.28616	0.145006	1.08643	1.44544	1.01859	1.41906	1.61436	1.44544	1.05682	1.02802	Ribosomal protein L10 family protein
At3g09300	2518	1.94	2	1.26229	0.419632	0.875246	0.487089	0.461318	0.679204	1.65959	2.24905	1.08643	0.0954993	2.1677	0.151356	OSBP(oxysterol binding protein)-related protein 3B (ORP3B)
At3g09440	461	17.33	72	1.09643	0.104373	1.10568	0.102137	0.928966	0.903649	1.2942	1.25893	0.928966	1.2942	0.928966	1.27057	Heat shock protein 70 (Hsp 70) family protein
At3g09500	687	12.51	9	1.06864	0.124403	1.63444	0.172396	1.05682	1.39316	0.787046	1.03753	1.90546	1.95884	1.31826	1.35519	Ribosomal L29 family protein
At3g09580	913	9.28	5	0.780845	0.20167	0.685729	0.0987475	0.496592	1.23595	0.390841	1	0.564937	0.474242	0.887156	0.816582	FAD/NAD(P)-binding oxidoreductase family protein
At3g09630	1458	4.99	31	1.34638	0.0936429	1.44535	0.126242	1.23595	1.55597	1.14815	1.44544	1.33045	1.75388	1.1695	1.52757	Ribosomal protein L4/L1 family
At3g09810	1814	3.65	3	1.35469	0.187751	0.697203	0.0635071	1.0666	1	1.7378	1.61436	0.862979	0.672977	0.698232	0.554626	ISOCITRATE DEHYDROGENASE VI (IDH-VI)
At3g09820	197	30.75	29	0.673729	0.0493018	0.638151	0.151019	0.794328	0.630957	0.704693	0.564937	1.01859	0.465586	0.731139	0.337287	ADENOSINE KINASE 1 (ADK1)
At3g09840	27	67.64	47	0.94029	0.055467	1.57337	0.0835655	1.07647	0.972747	0.895365	0.816582	1.5417	1.78649	1.38038	1.58489	CELL DIVISION CYCLE 48 (CDC48)
At3g10050	2541	1.83	2	0.727748	0.0282665	0.740853	0.069075	0.666807	0.698232	0.751623	0.794328	0.636796	0.608135	0.879023	0.83946	L-O-METHYLTHREONINE RESISTANT 1 (OMR1)
At3g10060	589	14.53	7	1.08493	0.0663226	1.01061	0.132892	1.08643	0.937562	1.25893	1.05682	1.19124	1.28233	0.744732	0.824138	FKBP-like peptidyl-prolyl cis-trans isomerase family protein
At3g10090	2358	2.01	3	0.969315	0.0258828	0.929248	0.0736524	1.00925	1.01859	0.92045	0.928966	0.801678	1.05682	0.801678	1.05682	Nucleic acid-binding, OB-fold-like protein
At3g10270	2740	1.03	2	0.644211	0.10799	1.56874	0.296412	0.879023	0.496592	0.772681	0.428549	0.928966	1.40605	1.58489	2.35505	DNA GYRASE B1 (GYRB1)
At3g10350	1035	8.12	5	0.5158	0.125341	1.17339	0.301852	0.239883	0.465586	0.510505	0.847227	1.52757	1.83654	0.591562	0.737904	P-loop containing nucleoside triphosphate hydrolases superfamily protein
At3g10380	1601	4.18	2	0.966794	0.0436858	0.955519	0.0183183	1.03753	0.887156	1.04713	0.895365	0.912011	0.963829	0.946237	1	SUBUNIT OF EXOCYST COMPLEX 8 (SEC8)
At3g10410	1149	7.16	4	0.71322	0.107801	1.88496	0.182141	0.501187	0.831764	0.564937	0.954993	2.26986	2.0893	1.72187	1.45881	SERINE CARBOXYPEPTIDASE-LIKE 49 (SCPL49)
At3g10610	985	0	6	1.03347	0.0221438	2.97719	0.342195	1.0666	1.07647	0.990832	1	3.83707	2.88403	3.01995	2.1677	Ribosomal S17 family protein
At3g10670	594	14.38	8	1.10092	0.119357	1.06031	0.127564	1.1695	0.831764	1.39316	1.00925	1.01859	0.772681	1.39316	1.05682	NON-INTRINSIC ABC PROTEIN 7 (NAP7)
At3g10690	702	12.2	6	0.946781	0.111364	0.983453	0.0829361	0.787046	0.724436	1.15878	1.11686	1.05682	1.1695	0.787046	0.92045	DNA GYRASE A (GYRA)
At3g10740	1440	5.15	4	1.00625	0.0330641	1.04357	0.0294914	0.963829	1.07647	0.937562	1.04713	1.11686	1.04713	1.03753	0.972747	ALPHA-L-ARABINOFURANOSIDASE 1 (ASD1)
At3g10850	1403	5.47	3	1.04937	0.0703374	1.1132	0.082233	1.07647	0.887156	1.22462	1.00925	1.31826	1.07647	1.13763	0.92045	glyoxalase II cytoplasmic isozyme (Glx2-2) mRNA, complete
At3g10920	817	10.56	5	0.691683	0.0535143	0.860272	0.072452	0.654636	0.824138	0.570164	0.717794	0.903649	1.03753	0.698232	0.801678	MANGANESE SUPEROXIDE DISMUTASE 1 (MSD1)
At3g10950	1596	4.2	4	0.901422	0.160709	0.591334	0.0993038	0.559758	0.954993	0.772681	1.31826	0.666807	0.383707	0.831764	0.483059	Zinc-binding ribosomal protein family protein
At3g11130	14	82.2	49	0.768152	0.0697589	1.02369	0.114536	0.92045	0.685488	0.847227	0.619441	1.2942	1.1272	0.879023	0.794328	Clathrin, heavy chain
At3g11170	1251	6.22	6	1.37954	0.212066	1.17293	0.200794	1.64437	1.83654	1.00925	1.02802	1.13763	1.70608	0.731139	1.11686	FATTY ACID DESATURASE 7 (FAD7)
At3g11400	571	14.86	9	1.00053	0.0188097	1.00698	0.00581604	1	1.04713	0.954993	1	1.00925	0.990832	1.01859	1.00925	EUKARYOTIC TRANSLATION INITIATION FACTOR 3G1 (EIF3G1)
At3g11510	2385	2	12	1.83187	0.199807	1.89698	0.661887	2.1677	1.47231	2.18776	1.49968	1.43219	0.666807	3.76704	1.72187	Ribosomal protein S11 family protein
At3g11560	1844	3.46	3	0.868664	0.0314054	1.24812	0.0546891	0.946237	0.879023	0.855067	0.794328	1.34276	1.34276	1.14815	1.15878	LETM1-like protein
At3g11630	231	27.88	26	0.736865	0.0603091	0.904448	0.129423	0.758578	0.887156	0.597035	0.704693	0.954993	1.23595	0.625173	0.801678	2-Cys peroxiredoxin (2-Cys PrxA) that contains two catalytic Cys residues.
At3g11700	2400	2	2	1.03176	0.171385	1.05514	0.103562	1.21339	1.41906	0.685488	0.809096	1.31826	1.07647	1.00925	0.816582	FASCICLIN-like arabinogalactan protein 18 precursor (FLA18)
At3g11710	517	16	10	0.728288	0.10617	0.825759	0.168117	0.92045	0.903649	0.549541	0.539511	1.11686	1.11686	0.544503	0.524807	lysyl-tRNA synthetase 1 (ATKRS-1)
At3g11830	449	17.62	13	0.950743	0.0384289	1.00639	0.0860362	0.903649	1.03753	0.870964	0.990832	1.22462	1.02802	0.963829	0.809096	TCP-1/cpn60 chaperonin family protein
At3g11910	3060	0.31	4	0.884997	0.0593438	0.78992	0.0496162	0.758578	0.816582	0.946237	1.01859	0.912011	0.765597	0.809096	0.672977	ubiquitin-specific protease 13 (UBP13)
At3g11930	1326	6	3	0.380914	0.0136918	0.775007	0.114475	0.363078	0.356451	0.416869	0.387258	0.855067	1.05682	0.539511	0.648634	Adenine nucleotide alpha hydrolases-like superfamily protein
At3g11940	375	0	18	1.91875	0.246602	1.48187	0.17123	1.70608	1.36773	2.51189	2.0893	1.57036	1.09648	1.90546	1.35519	RIBOSOMAL PROTEIN 5A (RPS5A)
At3g12050	963	8.61	4	1.34389	0.0319432	0.959351	0.0370738	1.34276	1.43219	1.28233	1.31826	1.04713	0.981748	0.937562	0.870964	Aha1 domain-containing protein
At3g12080	1122	7.42	4	1.09234	0.187956	1.16111	0.0771128	1.58489	0.954993	1.13763	0.691831	1.1272	0.981748	1.35519	1.18032	embryo defective 2738 (emb2738)
At3g12110	2384	2	27	0.482275	0.116156	0.280837	0.0258742	0.346737	0.765597	0.246604	0.570164	0.255859	0.226986	0.346737	0.293765	ACTIN-11 (ACT11)
At3g12290	966	8.57	5	0.89528	0.192995	0.91373	0.268354	0.487529	0.928966	0.758578	1.40605	0.398107	0.57544	1.09648	1.58489	Amino acid dehydrogenase family protein
At3g12340	1634	4.09	3	1.00934	0.00759039	0.98629	0.00262234	1.02802	1.00925	1.00925	0.990832	0.990832	0.981748	0.990832	0.981748	FKBP-like peptidyl-prolyl cis-trans isomerase family protein
At3g12390	911	9.31	7	1.52401	0.119123	1.13301	0.0904891	1.27057	1.39316	1.6293	1.80302	1.1272	1.35519	0.912011	1.13763	Nascent polypeptide-associated complex (NAC), alpha subunit family protein
At3g12490	1272	6.14	3	1.86859	0.303872	1.32534	0.278356	2.70396	1.83654	1.67494	1.25893	2.05116	1.41906	1.08643	0.744732	CYSTATIN B (CYSB)
At3g12610	1486	4.8	2	1.17426	0.0401749	1.19744	0.0967481	1.15878	1.27057	1.07647	1.19124	1.18032	0.972747	1.44544	1.19124	DNA-DAMAGE REPAIR/TOLERATION 100 (DRT100)
At3g12670	1470	4.9	3	1.58747	0.413202	1.16111	0.271457	2.70396	1.23595	1.64437	0.765597	0.613762	1.30617	0.870964	1.85353	embryo defective 2742 (emb2742)
At3g12780	23	69.92	118	0.646537	0.147914	1.54998	0.458247	0.420727	0.963829	0.369828	0.831764	1.52757	2.80543	0.630957	1.23595	PHOSPHOGLYCERATE KINASE 1 (PGK1)
At3g12800	1830	3.56	2	1.07703	0.104492	0.747627	0.0379895	0.937562	1.2942	0.862979	1.21339	0.801678	0.824138	0.679204	0.685488	short-chain dehydrogenase-reductase B (SDRB)
At3g13120	1332	5.97	5	1.19453	0.0511786	1.60384	0.0921306	1.15878	1.31826	1.07647	1.22462	1.67494	1.8197	1.39316	1.52757	Ribosomal protein S10p/S20e family protein
At3g13180	2838	0.74	3													NOL1/NOP2/sun family protein / antitermination NusB domain-containing protein
At3g13235	1512	4.6	2	1.05302	0.0493641	0.979114	0.0350173	1.14815	1.1272	0.981748	0.954993	0.981748	1.0666	0.895365	0.972747	ubiquitin family protein
At3g13290	2320	2.01	4	1.0905	0.150431	1.02865	0.0422581	0.787	0.8954	1.2474	1.4322	1.068	1.1169	0.9204	1.0093	varicose-related (VCR)
At3g13300	764	11.31	7	1.31353	0.108286	1.12403	0.0585711	1.55597	1.43219	1.1695	1.09648	1.03753	1.23595	1.00925	1.21339	VARICOSE (VCS)
At3g13330	2549	1.78	2					Only one quantified peptide with 99% confidence				Only one quantified peptide with 99% confidence				PROTEASOME ACTIVATING PROTEIN 200 (PA200)
At3g13460	1480	4.86	3	1.24886	0.114635	1.0976	0.0515847	1.5417	1.22462	1.24738	0.981748	1.04713	0.981748	1.21339	1.14815	EVOLUTIONARILY CONSERVED C-TERMINAL REGION 2 (ECT2)
At3g13470	1084	7.81	54	1.06153	0.0400658	1.27376	0.0721205	1.10662	1.14815	0.972747	1.01859	1.20226	1.44544	1.11686	1.33045	CHAPERONIN-60BETA2 (CPN60BETA2)
At3g13490	559	15.12	10	1.70551	0.446809	0.937284	0.294454	0.879023	1.08643	2.05116	2.80543	1.7378	0.990832	0.636796	0.383707	OVULE ABORTION 5 (OVA5)
At3g13580	2096	2.25	16	0.892921	0.058528	0.855646	0.0768967	0.772681	0.963829	0.816582	1.01859	1.04713	0.887156	0.809096	0.679204	Ribosomal protein L30/L7 family protein
At3g13772	1741	0	2	0.881497	0.0617844	0.772202	0.0258623	0.963829	1.00925	0.758578	0.794328	0.809096	0.824138	0.724436	0.731139	TRANSMEMBRANE NINE 7 (TMN7)
At3g13860	2147	2.11	3	1.25454	0.290419	0.988196	0.143664	1.18032	2.03236	0.625173	1.18032	1.34276	0.831764	1.08643	0.691831	heat shock protein 60-3A (HSP60-3A)
At3g13870	329	21.92	14	0.785405	0.0822686	1.3447	0.191852	0.744732	0.60256	1	0.794328	1.78649	1.1272	1.52757	0.937562	ROOT HAIR DEFECTIVE 3 (RHD3)
At3g13920	2021	2.48	12	1.17466	0.0907147	1.20746	0.10394	1.35519	1.30617	1.02802	1.00925	1.44544	1.30617	1.09648	0.981748	EUKARYOTIC TRANSLATION INITIATION FACTOR 4A1 (EIF4A1)
At3g13930	280	24.71	14	1.3637	0.0701957	1.23554	0.1167	1.33045	1.20226	1.5417	1.38038	1.38038	1.48594	1.00925	1.0666	Dihydrolipoamide acetyltransferase, long form protein
At3g14010	1699	4.02	3	0.83962	0.00947102	1.01803	0.124244	0.83946	0.862979	0.816582	0.83946	0.744732	1.07647	0.92045	1.33045	CTC-INTERACTING DOMAIN 4 (CID4)
At3g14067	433	18.22	13	1.00585	0.0827751	1.39513	0.158167	0.816582	1.11686	0.92045	1.1695	1.59956	1.05682	1.72187	1.20226	Subtilase family protein
At3g14110	1382	5.63	3	0.783175	0.0910976	1.55147	0.571651	0.751623	1.01859	0.57544	0.787046	2.72898	2.33346	0.613762	0.529663	FLUORESCENT IN BLUE LIGHT (FLU)
At3g14210	85	45.72	35	0.054218	0.00601522	0.0404795	0.00237253	0.0436516	0.0630957	0.0440555	0.0660693	0.0359749	0.0432514	0.0369828	0.0457088	EPITHIOSPECIFIER MODIFIER 1 (ESM1)
At3g14290	661	13.04	8	1.31288	0.0763937	0.933412	0.110765	1.33045	1.1272	1.49968	1.2942	0.870964	0.691831	1.22462	0.946237	20S PROTEASOME ALPHA SUBUNIT E2 (PAE2)
At3g14310	452	17.6	10	1.02156	0.060026	1.40816	0.0895713	0.946237	1.14815	0.895365	1.09648	1.25893	1.24738	1.57036	1.55597	PECTIN METHYLESTERASE 3 (PME3)
At3g14390	3071	0.3	14	6.50506	1.42294	35.697	19.7	10.3753	5.86138	6.25173	3.53183	56.4937	80.9096	1.75388	3.63078	Pyridoxal-dependent decarboxylase family protein
At3g14415	886	9.83	41	0.82581	0.0445102	0.735314	0.206021	0.758578	0.870964	0.744732	0.928966	0.539511	1.28233	0.325087	0.794328	Aldolase-type TIM barrel family protein
At3g14420	72	49.06	39	1.49297	0.117617	0.848603	0.108228	1.22462	1.5417	1.41906	1.78649	0.801678	1.1272	0.60256	0.862979	Aldolase-type TIM barrel family protein
At3g14790	2086	2.27	10	0.701819	0.040912	0.98529	0.048207	0.772681	0.630957	0.772681	0.630957	1.08643	0.92045	1.04713	0.887156	rhamnose biosynthesis 3 (RHM3)
At3g14840	1578	4.26	2	0.840035	0.0679408	1.07042	0.0522531	0.928966	0.704693	0.981748	0.744732	1.19124	1.11686	1.01859	0.954993	Leucine-rich repeat transmembrane protein kinase
At3g14930	364	20.63	12	0.968329	0.00575686	0.955094	0.0080299	0.972747	0.981748	0.954993	0.963829	0.963829	0.972747	0.937562	0.946237	HEME1
At3g14990	1573	4.28	3	0.791069	0.054995	0.477895	0.0774268	0.870964	0.731139	0.895365	0.666807	0.37325	0.660693	0.328095	0.549541	DJ-1 HOMOLOG A (DJ1A)
At3g15000	1826	3.56	3	1.20597	0.027346	1.06503	0.0250717	1.25893	1.15878	1.24738	1.15878	1.09648	1.00925	1.11686	1.03753	RNA-EDITING FACTOR INTERACTING PROTEIN 1 (RIP1)
At3g15010	1733	4	2	0.22363	0.0723917	1.35235	0.475121	0.0862979	0.255859	0.139316	0.413047	0.474242	1.7378	0.685488	2.51189	RNA-binding (RRM/RBD/RNP motifs) family protein
At3g15020	2599	1.62	40	1.18829	0.122379	0.954682	0.0901393	1.22462	0.912011	1.49968	1.11686	1.04713	0.765597	1.15878	0.847227	Lactate/malate dehydrogenase family protein
At3g15060	3271	0	3													RAB GTPase homolog A1G (RABA1g)
At3g15190	1027	8.18	5	0.926418	0.0492704	2.463	0.312596	0.824138	0.887156	0.937562	1.05682	3.28095	2.31206	2.48886	1.77011	chloroplast 30S ribosomal protein S20, putative
At3g15356	2052	2.37	4	0.974292	0.11194	0.247115	0.0511721	0.92045	0.717794	1.25893	1	0.158489	0.334195	0.158489	0.337287	Legume lectin family protein
At3g15360	850	10.15	7	1.03055	0.0416977	1.12724	0.151901	1.0666	1.1272	0.937562	0.990832	1.25893	1.48594	0.809096	0.954993	THIOREDOXIN M-TYPE 4 (TRX-M4)
At3g15520	626	13.81	8	0.786783	0.12315	1.73921	0.272906	0.654636	1.05682	0.515229	0.92045	1.88799	2.42103	1.14815	1.49968	Cyclophilin-like peptidyl-prolyl cis-trans isomerase family protein
At3g15610	2542	0	2	1.23184	0.131609	0.950415	0.0514086	1.39316	0.963829	1.51356	1.05682	0.847227	0.879023	1.01859	1.05682	Transducin/WD40 repeat-like superfamily protein
At3g15640	1293	6.06	4	0.917707	0.0301548	0.790729	0.0314759	0.879023	0.981748	0.855067	0.954993	0.870964	0.794328	0.77983	0.717794	Rubredoxin-like superfamily protein
At3g15730	179	32.29	21	1.0018	0.187556	0.854294	0.11261	1.43219	1.19124	0.758578	0.625173	0.704693	1.09648	0.625173	0.990832	PHOSPHOLIPASE D ALPHA 1 (PLDALPHA1)
At3g15840	793	10.88	7	1.11724	0.191905	1.04342	0.224053	0.717794	0.879023	1.33045	1.5417	1.64437	0.912011	1.04713	0.570164	POST-ILLUMINATION CHLOROPHYLL FLUORESCENCE INCREASE (PIFI)
At3g15980	1531	0	3	0.923066	0.11	0.958647	0.0887833	0.972747	1.20226	0.685488	0.831764	0.816582	1.1272	0.794328	1.09648	Coatomer, beta' subunit
At3g16000	144	36.71	20	0.817572	0.112757	1.0726	0.140939	0.57544	0.887156	0.711214	1.09648	1.40605	1.19124	0.92045	0.772681	MAR BINDING FILAMENT-LIKE PROTEIN 1 (MFP1)
At3g16080	1822	0	2	1.55839	0.206107	1.2967	0.0855813	1.75388	2.03236	1.11686	1.33045	1.51356	1.27057	1.30617	1.09648	Zinc-binding ribosomal protein family protein
At3g16100	1645	0	5	0.788938	0.158601	0.645217	0.0730848	0.448745	0.831764	0.672977	1.20226	0.816582	0.60256	0.691831	0.469894	RAB GTPase homolog G3C (RABG3c)
At3g16110	1275	6.12	5	1.91036	0.32779	1.44243	0.0173165	1.38038	1.30617	2.46604	2.48886	1.44544	1.39316	1.47231	1.45881	PDI-LIKE 1-6 (PDIL1-6)
At3g16140	2146	2.11	19	0.692875	0.022207	0.44475	0.00650404	0.6607	0.6486	0.7311	0.7311	0.4325	0.4487	0.4613	0.4365	PSAH-1
At3g16240	1478	4.87	3	0.865895	0.119898	0.421807	0.116488	0.879023	0.60256	1.18032	0.801678	0.387258	0.188799	0.744732	0.366438	DELTA TONOPLAST INTEGRAL PROTEIN (DELTA-TIP)
At3g16250	1886	3.23	3	1.02207	0.0745025	0.993313	0.0562418	0.862979	0.937562	1.09648	1.19124	0.870964	1.03753	0.937562	1.1272	NDF4
At3g16270	3422	0.11	2	1.61491	0.0242882	1.48277	0.0601477	1.55597	1.61436	1.61436	1.67494	1.6293	1.44544	1.51356	1.34276	ENTH/VHS family protein
At3g16290	2024	2.48	2	0.904232	0.0883828	0.960331	0.0447965	0.717794	0.990832	0.801678	1.10662	0.887156	1.04713	0.879023	1.02802	embryo defective 2083 (EMB2083)
At3g16370	915	9.27	6	1.00115	0.259851	1.45257	0.126498	0.549541	0.559758	1.52757	1.36773	1.13763	1.5417	1.39316	1.7378	GDSL-like Lipase/Acylhydrolase superfamily protein
At3g16470	1730	4	2	0.738497	0.0884448	1.11666	0.122144	0.672977	0.963829	0.544503	0.772681	1.28233	0.879023	1.36773	0.937562	JASMONATE RESPONSIVE 1 (JR1)
At3g16480	3597	0.08	9	0.953278	0.0412497	1.03173	0.0504789	0.946237	0.855067	1.05682	0.954993	1.13763	1.09648	0.963829	0.928966	mitochondrial processing peptidase alpha subunit (MPPalpha)
At3g16520	792	10.9	8	0.921016	0.0186453	0.982289	0.0188315	0.937562	0.879023	0.963829	0.903649	0.937562	0.972747	0.990832	1.02802	UDP-glucosyl transferase 88A1 (UGT88A1)
At3g16530	1126	7.39	4	0.768879	0.0409768	0.66117	0.0144905	0.691831	0.831764	0.704693	0.847227	0.642688	0.630957	0.691831	0.679204	Lectin like protein whose expression is induced upon treatment with chitin oligomers.
At3g16640	413	18.85	14	1.25576	0.24193	0.746777	0.0839884	0.772681	0.954993	1.45881	1.83654	0.824138	0.591562	0.946237	0.625173	TRANSLATIONALLY CONTROLLED TUMOR PROTEIN (TCTP)
At3g16670	3061	0.31	3	1.25691	0.148763	1.00689	0.0681085	1	1	1.48594	1.5417	1	0.847227	1.18032	1	Pollen Ole e 1 allergen and extensin family protein
At3g16780	3204	0.19	5	0.936625	0.0276313	0.951058	0.0169605	0.963829	0.879023	1	0.903649	0.990832	0.963829	0.937562	0.912011	Ribosomal protein L19e family protein
At3g16850	1690	4.03	2	1.19181	0.095325	1.09851	0.103213	1.04713	1.38038	1.00925	1.33045	1	0.870964	1.34276	1.18032	Pectin lyase-like superfamily protein
At3g16910	917	9.19	7	1.77263	0.112302	0.819809	0.21283	2.05116	1.70608	1.8197	1.51356	1.38038	0.654636	0.870964	0.37325	ACYL-ACTIVATING ENZYME 7 (AAE7)
At3g16950	332	21.73	23	2.19523	0.54372	1.66307	0.282282	1.24738	1.31826	2.77971	3.43558	1.45881	2.39883	1.05682	1.7378	LIPOAMIDE DEHYDROGENASE 1 (LPD1)
At3g17020	1504	4.65	3	0.745514	0.0887613	0.847104	0.219194	0.625173	0.928966	0.564937	0.862979	0.487529	1.30617	0.457088	1.13763	Adenine nucleotide alpha hydrolases-like superfamily protein
At3g17170	1847	3.44	3	0.995458	0.00591816	1.14519	0.187473	1	1.00925	0.981748	0.990832	1.58489	0.912011	1.31826	0.765597	REGULATOR OF FATTY-ACID COMPOSITION 3 (RFC3)
At3g17240	992	8.39	25	1.00556	0.025218	0.964197	0.0153777	0.990832	1.0666	0.946237	1.01859	0.990832	0.990832	0.937562	0.937562	LIPOAMIDE DEHYDROGENASE 2 (mtLPD2)
At3g17390	441	17.88	42	1.12232	0.0636919	1.35567	0.0791361	0.972747	1.1695	1.07647	1.27057	1.20226	1.36773	1.28233	1.57036	METHIONINE OVER-ACCUMULATOR 3 (MTO3)
At3g17770	1866	3.33	2	1.0918	0.0624953	0.738316	0.0776519	1.00925	1.22462	0.963829	1.1695	0.559758	0.711214	0.744732	0.937562	Dihydroxyacetone kinase
At3g17810	1761	3.94	2	1.07973	0.0238605	0.953075	0.0659899	1.09648	1.02802	1.13763	1.05682	1.11686	0.981748	0.912011	0.801678	PYRIMIDINE 1 (PYD1)
At3g17840	2205	2.05	4	0.781039	0.0250957	0.61212	0.0665725	0.831764	0.816582	0.737904	0.737904	0.519996	0.47863	0.751623	0.698232	RECEPTOR-LIKE KINASE 902 (RLK902)
At3g17940	1712	4.01	3	2.20359	0.561979	2.14629	0.45229	3.19154	1.23595	3.16228	1.22462	1.30617	1.44544	2.72898	3.10456	Galactose mutarotase-like superfamily protein
At3g17970	1562	4.3	2	0.91237	0.23223	2.32127	0.676738	1.41906	1.19124	0.564937	0.474242	1.95884	0.990832	4.20727	2.12814	TOC64-III
At3g18000	2279	2.02	6	0.905935	0.0515114	1.27748	0.0768205	1.03753	0.912011	0.887156	0.787046	1.27057	1.47231	1.09648	1.27057	XIPOTL 1 (XPL1)
At3g18035	2015	2.51	2	1.05004	0.0735264	1.22564	0.111435	0.887156	0.981748	1.10662	1.22462	1.51356	1.18032	1.23595	0.972747	A linker histone like protein
At3g18060	651	13.16	10	1.11831	0.0548954	1.06371	0.0810905	1.11686	0.990832	1.25893	1.10662	0.946237	1.22462	0.903649	1.18032	transducin family protein / WD-40 repeat family protein
At3g18080	429	18.37	15	1.50871	0.112321	1.68295	0.0948829	1.25893	1.57036	1.41906	1.78649	1.67494	1.92309	1.45881	1.67494	B-S glucosidase 44 (BGLU44)
At3g18130	2167	2.09	20	1.10822	0.127057	1.12479	0.0456267	1.41906	1.19124	0.990832	0.831764	1.09648	1.23595	1.01859	1.14815	RECEPTOR FOR ACTIVATED C KINASE 1C (RACK1C_AT)
At3g18190	2132	2.14	3	0.998962	0.0736622	0.909602	0.105297	1.03753	0.831764	1.18032	0.946237	1.14815	1.01859	0.77983	0.691831	TCP-1/cpn60 chaperonin family protein
At3g18420	1236	6.33	3	1.0141	0.182132	1.04502	0.072115	0.636796	1.08643	0.847227	1.48594	1.15878	0.912011	1.18032	0.928966	Protein prenylyltransferase superfamily protein
At3g18490	889	9.77	9	0.996223	0.152324	1.35097	0.124422	1.07647	0.672977	1.38038	0.855067	1.61436	1.21339	1.49968	1.07647	ASPARTIC PROTEASE IN GUARD CELL 1 (ASPG1)
At3g18740	1304	0	6	1.17322	0.146528	1.72002	0.19531	0.972747	1.48594	0.879023	1.35519	2.12814	1.97697	1.43219	1.34276	RECEPTOR-LIKE KINASE 902 (RLK902)
At3g18780	820	0	32	0.987009	0.103762	1.05269	0.196708	1.23595	0.903649	1.05682	0.751623	0.809096	0.660693	1.52757	1.21339	ACTIN 2 (ACT2)
At3g18820	1645	0	5	0.788938	0.158601	0.645217	0.0730848	0.448745	0.831764	0.672977	1.20226	0.816582	0.60256	0.691831	0.469894	RAB GTPase homolog G3F (RAB7B)
At3g18860	1330	5.98	4	0.933304	0.00554864	1.01676	0.0439967	0.92045	0.937562	0.928966	0.946237	1.1272	1.01859	1.00925	0.912011	transducin family protein / WD-40 repeat family protein
At3g18890	174	32.82	18	1.00248	0.0965234	1.10876	0.0589129	1.22462	0.887156	1.09648	0.801678	1.24738	1.15878	1.04713	0.981748	NAD(P)-binding Rossmann-fold superfamily protein
At3g19100	2709	1.16	2													Protein kinase superfamily protein
At3g19170	15	79.81	52	1.04193	0.119384	1.69366	0.376221	1.31826	1.13763	0.946237	0.765597	2.31206	2.37684	1.00925	1.07647	PRESEQUENCE PROTEASE 1 (PREP1)
At3g19420	1970	2.71	2	0.982102	0.0152247	0.892886	0.03119	0.972747	0.946237	1.01859	0.990832	0.847227	0.954993	0.831764	0.937562	PTEN 2 (PEN2)
At3g19450	805	10.73	6	0.756517	0.0645619	0.645349	0.123644	0.879023	0.855067	0.666807	0.625173	0.928966	0.474242	0.772681	0.405509	CINNAMYL ALCOHOL DEHYDROGENASE 4 (CAD4)
At3g19480	857	10.04	9	0.843159	0.092279	0.772423	0.051032	1.0666	0.765597	0.903649	0.636796	0.879023	0.698232	0.83946	0.672977	D-3-phosphoglycerate dehydrogenase
At3g19710	1061	8.01	7	1.10982	0.276272	0.970867	0.324287	0.870964	0.580764	1.87068	1.11686	1.36773	0.383707	1.67494	0.457088	BRANCHED-CHAIN AMINOTRANSFERASE4 (BCAT4)
At3g19760	1219	6.44	4	1.00936	0.00848614	0.896466	0.025659	0.990832	1	1.01859	1.02802	0.83946	0.92045	0.870964	0.954993	EUKARYOTIC INITIATION FACTOR 4A-III (EIF4A-III)
At3g19820	769	11.25	6	0.885852	0.0869186	0.69651	0.180633	1.0666	1	0.765597	0.711214	1.01859	0.387258	1	0.380189	DWARF 1 (DWF1)
At3g20050	1484	4.84	3	0.961805	0.0545115	0.947369	0.0456363	1.09648	0.92045	0.990832	0.83946	0.83946	0.972747	0.92045	1.05682	T-COMPLEX PROTEIN 1 ALPHA SUBUNIT (TCP-1)
At3g20390	302	23.19	16	1.12727	0.138024	1.35349	0.0358791	0.847227	0.937562	1.31826	1.40605	1.44544	1.35519	1.34276	1.27057	endoribonuclease L-PSP family protein
At3g20630	1954	2.8	3	0.994887	0.0756336	0.958837	0.0813824	1.18032	0.937562	1.03753	0.824138	0.847227	1.1272	0.794328	1.0666	UBIQUITIN-SPECIFIC PROTEASE 14 (UBP14)
At3g20670	2552	1.77	12	1.36765	0.253988	0.824992	0.211862	1.08643	0.847227	1.99526	1.5417	0.57544	1.35519	0.405509	0.963829	HISTONE H2A 13 (HTA13)
At3g20680	1625	4.12	3	1.48347	0.307885	1.12914	0.217277	0.887156	1.01859	1.97697	2.05116	0.870964	1.65959	0.691831	1.2942	CONTAINS InterPro DOMAIN/s: Domain of unknown function DUF1995 (InterPro:IPR018962)
At3g20790	941	8.87	6	0.889242	0.060428	1.02427	0.093447	0.758578	0.946237	0.824138	1.02802	0.954993	0.816582	1.25893	1.0666	NAD(P)-binding Rossmann-fold superfamily protein
At3g20820	260	25.7	16	1.23644	0.0202165	1.3617	0.0769375	1.21339	1.27057	1.19124	1.27057	1.34276	1.55597	1.18032	1.36773	Leucine-rich repeat (LRR) family protein
At3g21110	1127	7.37	4	1.00479	0.118198	0.904014	0.0384624	1.03753	1.30617	0.737904	0.937562	0.92045	0.816582	1	0.879023	PURIN 7 (PUR7)
At3g21200	1083	7.82	7	1.11612	0.0718305	0.929538	0.0188178	1.2942	1.08643	1.13763	0.946237	0.946237	0.887156	0.972747	0.912011	proton gradient regulation 7 (PGR7)
At3g21750	1782	3.82	2	0.941848	0.0365824	1.03707	0.0365416	0.972747	1.02802	0.862979	0.903649	1.1272	1.05682	1.00925	0.954993	UDP-GLUCOSYL TRANSFERASE 71B1 (UGT71B1)
At3g22110	708	12.12	7	1.23776	0.124052	1.36955	0.185186	1.52757	1.34276	1.11686	0.963829	1.35519	1.87068	0.981748	1.27057	20S PROTEASOME ALPHA SUBUNIT C1 (PAC1)
At3g22200	476	16.73	11	1.02427	0.093447	1.02407	0.200168	0.954993	0.816582	1.25893	1.0666	1.51356	1.18032	0.765597	0.636796	Genetically redundant with POP3
At3g22230	1019	8.2	6	1.33234	0.16087	2.20017	0.501637	1.18032	1.72187	0.981748	1.44544	3.40408	2.63027	1.5417	1.22462	Ribosomal L27e protein family
At3g22330	2177	0.03	2													PUTATIVE MITOCHONDRIAL RNA HELICASE 2 (PMH2)
At3g22630	2637	1.43	4	0.705873	0.0716377	1.36006	0.0398431	0.887156	0.731139	0.660693	0.544503	1.38038	1.27057	1.45881	1.33045	20S PROTEASOME BETA SUBUNIT D1 (PBD1)
At3g22890	251	26.37	21	0.696384	0.0963415	0.755977	0.0907679	0.539511	0.870964	0.519996	0.855067	0.625173	0.954993	0.580764	0.862979	ATP SULFURYLASE 1 (APS1)
At3g22960	296	23.38	15	0.84604	0.0207515	1.13917	0.0839584	0.895365	0.824138	0.862979	0.801678	1.0666	1.33045	0.946237	1.21339	chloroplast pyruvate kinase alpha subunit. Important for seed oil biosynthesis. Ubiquitously expressed, with significantly increased expression in maturing seeds.
At3g23300	533	15.68	11	0.871532	0.0706009	0.825586	0.0536169	0.711214	0.903649	0.824138	1.04713	0.937562	0.751623	0.895365	0.717794	S-adenosyl-L-methionine-dependent methyltransferases superfamily protein
At3g23400	407	19.08	14	0.767807	0.0756102	1.42668	0.101833	0.60256	0.717794	0.787046	0.963829	1.30617	1.65959	1.21339	1.52757	FIBRILLIN 4 (FIB4)
At3g23490	956	8.69	5	0.824314	0.112657	0.91868	0.12828	0.698232	0.597035	1.10662	0.895365	0.737904	0.660693	1.1695	1.10662	CYANASE (CYN)
At3g23570	1932	2.91	2	0.688009	0.0994895	0.669187	0.0418941	0.474242	0.717794	0.613762	0.946237	0.772681	0.636796	0.691831	0.57544	alpha/beta-Hydrolases superfamily protein
At3g23600	1626	4.11	4	0.603085	0.0938407	0.943538	0.0951533	0.444631	0.765597	0.436516	0.765597	1.00925	1.1695	0.724436	0.870964	alpha/beta-Hydrolases superfamily protein
At3g23620	2627	1.51	2	0.935633	0.0643718	0.76838	0.0770765	1.04713	0.824138	1.04713	0.824138	0.691831	0.60256	0.954993	0.824138	Ribosomal RNA processing Brix domain protein
At3g23660	2876	0.64	3	1.22538	0.13807	0.904323	0.107242	0.912011	1.21339	1.19124	1.58489	0.744732	0.698232	1.1272	1.04713	Sec23/Sec24 protein transport family protein
At3g23700	368	20.5	17	1.00647	0.0763609	1.16832	0.166186	1.09648	1.1695	0.83946	0.92045	1.52757	1.36773	0.946237	0.831764	Nucleic acid-binding proteins superfamily
At3g23750	1683	4.03	2	1.08596	0.300162	1.76579	0.0681416	0.501187	0.758578	1.21339	1.87068	1.95884	1.75388	1.70608	1.64437	Leucine-rich repeat protein kinase family protein
At3g23810	928	9.03	32	0.684446	0.0310063	0.852692	0.0868543	0.731139	0.744732	0.630957	0.630957	1.0666	0.903649	0.77983	0.660693	S-adenosyl-l-homocysteine (SAH) hydrolase 2 (SAHH2)
At3g23820	1158	7	5	0.855898	0.103155	1.05229	0.0150649	0.625173	0.831764	0.83946	1.1272	1.03753	1.08643	1.01859	1.0666	UDP-D-GLUCURONATE 4-EPIMERASE 6 (GAE6)
At3g23920	1296	6.05	3	1.46465	0.159382	1.5	0.118861	1.87068	1.36773	1.51356	1.10662	1.80302	1.51356	1.45881	1.22462	BETA-AMYLASE 1 (BAM1)
At3g23940	199	30.68	18	1.23676	0.0256443	1.2149	0.129652	1.27057	1.28233	1.1695	1.22462	0.981748	1.41906	1	1.45881	dehydratase family
At3g23990	344	21.24	14	0.849313	0.0343646	0.918446	0.0368975	0.816582	0.772681	0.928966	0.879023	0.847227	0.862979	0.972747	0.990832	HEAT SHOCK PROTEIN 60 (HSP60)
At3g24170	474	16.92	9	1.03793	0.0721498	1.05588	0.0322717	1.10662	0.879023	1.20226	0.963829	0.972747	1.04713	1.07647	1.1272	GLUTATHIONE-DISULFIDE REDUCTASE (GR1)
At3g24430	338	21.5	13	0.914509	0.0155743	0.974089	0.0295246	0.912011	0.954993	0.879023	0.912011	0.963829	1.04713	0.903649	0.981748	HIGH-CHLOROPHYLL-FLUORESCENCE 101 (HCF101)
At3g24480	1971	2.7	11	0.965442	0.0623355	1.02543	0.0382148	1.02802	0.831764	1.10662	0.895365	1.08643	0.954993	1.09648	0.963829	Leucine-rich repeat (LRR) family protein
At3g24503	288	23.99	17	0.73507	0.0521852	0.670292	0.214779	0.608135	0.744732	0.724436	0.862979	1.27057	0.654636	0.483059	0.272898	ALDEHYDE DEHYDROGENASE 2C4 (ALDH2C4)
At3g24590	1959	2.77	6	1.07765	0.0292013	1.10944	0.0140392	1.13763	1.03753	1.11686	1.01859	1.1272	1.13763	1.07647	1.09648	PLASTIDIC TYPE I SIGNAL PEPTIDASE 1 (PLSP1)
At3g24830	531	15.71	12	1.04653	0.1328	1.20087	0.0574737	1.28233	1.27057	0.824138	0.809096	1.13763	1.07647	1.33045	1.25893	Ribosomal protein L13 family protein
At3g25110	2444	2	2	0.773425	0.0635077	0.8248	0.273689	0.6368	0.7047	0.8318	0.9204	1.4859	0.446	1.0568	0.3105	FATA ACYL-ACP THIOESTERASE (FaTA)
At3g25140	1285	6.09	3	0.993123	0.067373	1.07362	0.0387893	1.15878	1.02802	0.946237	0.83946	1.11686	0.990832	1.15878	1.02802	QUASIMODO 1 (QUA1)
At3g25220	1715	4.01	2	1.33645	0.2882	1.53581	0.0348773	1.08643	2.0893	0.737904	1.43219	1.49968	1.45881	1.61436	1.57036	FK506-BINDING PROTEIN 15 KD-1 (FKBP15-1)
At3g25230	611	14.03	7	1.10333	0.0362541	1.26208	0.0144829	1.05682	1.02802	1.18032	1.14815	1.22462	1.25893	1.27057	1.2942	ROTAMASE FKBP 1 (ROF1)
At3g25480	1298	6.04	5	1.53016	0.175925	1.30349	0.0537309	1.1695	1.30617	1.72187	1.92309	1.23595	1.41906	1.19124	1.36773	Rhodanese/Cell cycle control phosphatase superfamily protein
At3g25520	372	20.46	11	2.04346	0.280528	2.5101	0.769851	2.1677	2.75423	1.43219	1.8197	3.69828	3.98107	1.15878	1.20226	RIBOSOMAL PROTEIN L5 (ATL5)
At3g25530	1100	7.67	4	0.967205	0.0272598	0.989316	0.0224152	0.928966	1.01859	0.912011	1.00925	1.02802	0.954993	1.02802	0.946237	GLYOXYLATE REDUCTASE 1 (GLYR1)
At3g25660	746	11.58	8	0.900022	0.0528456	1.17876	0.0300896	0.83946	0.787046	1.01859	0.954993	1.15878	1.24738	1.10662	1.20226	Amidase family protein
At3g25690	831	10.34	8	1.02169	0.0225777	1.01668	0.0432571	0.972747	1.03753	1	1.07647	1.08643	1.09648	0.937562	0.946237	CHLOROPLAST UNUSUAL POSITIONING 1 (CHUP1)
At3g25770	682	12.61	8	0.190003	0.0282974	0.236901	0.0069885	0.138038	0.224905	0.145881	0.251189	0.246604	0.224905	0.251189	0.224905	ALLENE OXIDE CYCLASE 2 (AOC2)
At3g25800	1583	0	2	1.34769	0.466634	0.816569	0.188845	1	0.465586	2.65461	1.27057	0.440555	0.60256	0.928966	1.2942	PROTEIN PHOSPHATASE 2A SUBUNIT A2 (PP2AA2)
At3g25860	225	28.4	19	1.13339	0.141331	1.19966	0.115034	0.928966	1.41906	0.855067	1.33045	1.31826	1.45881	0.954993	1.0666	PLASTID E2 SUBUNIT OF PYRUVATE DECARBOXYLASE (PLE2)
At3g25920	333	21.71	17	1.8797	0.219807	1.83751	0.107229	1.48594	1.51356	2.29087	2.22844	2.01372	1.65959	2.03236	1.64437	RIBOSOMAL PROTEIN L15 (RPL15)
At3g26030	1658	4.05	2	1.04724	0.0585586	1.02623	0.072267	1.13763	0.937562	1.15878	0.954993	0.946237	0.870964	1.19124	1.09648	SERINE/THREONINE PROTEIN PHOSPHATASE 2A 55 KDA REGULATORY SUBUNIT B PRIME DELTA (ATB' DELTA)
At3g26060	382	20.06	18	0.811709	0.0201645	0.493464	0.141671	0.765597	0.801678	0.816582	0.862979	0.809096	0.283139	0.654636	0.226986	PEROXIREDOXIN Q (PRXQ)
At3g26070	1140	7.2	5	1.51535	0.0726223	0.691134	0.181294	1.34276	1.45881	1.58489	1.67494	0.316228	0.505825	0.794328	1.14815	Plastid-lipid associated protein PAP / fibrillin family protein
At3g26210	1615	0.01	2	0.614105	0.064588	0.813403	0.0663293	0.591562	0.465586	0.77983	0.619441	0.981748	0.83946	0.765597	0.666807	CYTOCHROME P450, FAMILY 71, SUBFAMILY B, POLYPEPTIDE 23 (CYP71B23)
At3g26450	1129	7.34	9	0.84638	0.0413511	1.06416	0.101855	0.903649	0.758578	0.928966	0.794328	1	1.31826	0.831764	1.10662	Polyketide cyclase/dehydrase and lipid transport superfamily protein
At3g26520	1327	6	10	1.14112	0.08145	1.45331	0.212313	0.963829	1.05682	1.21339	1.33045	1.10662	1.0666	1.85353	1.78649	TONOPLAST INTRINSIC PROTEIN 2 (TIP2)
At3g26618	959	0	4	0.875095	0.0352888	0.886412	0.0819198	0.963829	0.887156	0.855067	0.794328	1.01859	1.03753	0.737904	0.751623	eukaryotic release factor 1-3 (ERF1-3)
At3g26650	36	61.59	88	1.62775	0.42673	1.43123	0.211099	1.48594	2.77971	0.717794	1.52757	1.70608	1.87068	1	1.14815	GLYCERALDEHYDE 3-PHOSPHATE DEHYDROGENASE A SUBUNIT (GAPA)
At3g26710	1777	3.86	2	1.01394	0.0405372	0.675816	0.148721	1.00925	0.981748	1.1272	0.937562	0.963829	0.474242	0.895365	0.369828	cofactor assembly of complex C (CCB1)
At3g26720	1575	4.28	3	0.585516	0.0433422	1.06768	0.0503062	0.586138	0.698232	0.487529	0.570164	1.19124	1.02802	1.09648	0.954993	Glycosyl hydrolase family 38 protein
At3g26740	1553	4.33	6	1.37411	0.00816931	1.17804	0.0816594	1.36773	1.38038	1.35519	1.39316	1.15878	0.981748	1.38038	1.19124	CCR-LIKE (CCL)
At3g26900	2166	2.1	2	0.611908	0.0198545	0.800251	0.148194	0.60256	0.564937	0.660693	0.619441	0.60256	0.505825	1.13763	0.954993	SHIKIMATE KINASE-LIKE 1 (SKL1)
At3g27300	1800	3.72	3	0.75907	0.0336003	1.01316	0.45103	0.711214	0.691831	0.824138	0.809096	1.58489	0.188799	1.97697	0.301995	glucose-6-phosphate dehydrogenase 5 (G6PD5)
At3g27310	2404	2	2	1.09503	0.0280037	1.2588	0.0688198	1.0568	1.1482	1.0375	1.1376	1.406	1.3428	1.1695	1.1169	PLANT UBX DOMAIN-CONTAINING PROTEIN 1 (PUX1)
At3g27360	1049	8.06	5	0.982395	0.167548	1.11422	0.143108	0.831764	1.40605	0.625173	1.0666	1.47231	1.1695	1.02802	0.787046	Histone superfamily protein
At3g27380	1528	4.47	3	1.5704	0.150071	0.727295	0.100391	1.87068	1.78649	1.31826	1.30617	0.928966	0.554626	0.870964	0.554626	SUCCINATE DEHYDROGENASE 2-1 (SDH2-1)
At3g27430	1925	2.94	2	0.819947	0.108988	1.88972	0.0894021	0.660693	1.04713	0.608135	0.963829	1.85353	2.14783	1.7378	1.8197	20S proteasome beta subunit PBB1 (PBB1).
At3g27570	1916	3.03	2	0.671776	0.0976746	0.810006	0.0221669	0.879023	0.539511	0.794328	0.474242	0.794328	0.758578	0.862979	0.824138	Sucrase/ferredoxin-like family protein
At3g27740	392	19.65	12	1.09239	0.148478	1.15613	0.0902283	0.847227	1.36773	0.824138	1.33045	1.31826	1.00925	1.30617	0.990832	CARBAMOYL PHOSPHATE SYNTHETASE A (CARA)
At3g27820	2022	2.48	2	0.919787	0.205413	0.748869	0.204607	0.937562	1.47231	0.496592	0.772681	0.328095	0.586138	0.787046	1.2942	MONODEHYDROASCORBATE REDUCTASE 4 (MDAR4)
At3g27830	732	11.78	6	1.05704	0.0837608	1.74445	0.337092	0.862979	1.0666	1.02802	1.27057	2.12814	2.48886	1.0666	1.2942	RIBOSOMAL PROTEIN L12-A (RPL12-A)
At3g27850	732	0	6	1.05704	0.0837608	1.74445	0.337092	0.862979	1.0666	1.02802	1.27057	2.12814	2.48886	1.0666	1.2942	RIBOSOMAL PROTEIN L12-C (RPL12-C)
At3g27890	1653	4.06	2	1.0312	0.0467911	0.983081	0.0295686	0.928966	0.981748	1.07647	1.13763	0.912011	0.981748	0.981748	1.05682	NADPH:QUINONE OXIDOREDUCTASE (NQR)
At3g27925	255	26.12	17	1.0048	0.143881	0.749615	0.0705402	0.847227	0.685488	1.30617	1.18032	0.619441	0.636796	0.855067	0.887156	DEGP PROTEASE 1 (DEGP1)
At3g28200	1536	4.42	3	0.987005	0.134947	0.450204	0.124588	1.07647	0.698232	1.31826	0.855067	0.212814	0.613762	0.263027	0.711214	Peroxidase superfamily protein
At3g28710	2011	2.52	2	1.06798	0.166052	2.4852	0.0585038	1.04713	0.711214	1.51356	1	2.42103	2.60615	2.35505	2.55859	ATPase, V0/A0 complex, subunit C/D
At3g28715	2011	0	2	1.06798	0.166052	2.4852	0.0585038	1.04713	0.711214	1.51356	1	2.42103	2.60615	2.35505	2.55859	ATPase, V0/A0 complex, subunit C/D
At3g28900	3423	0.11	2	0.716644	0.0810756	0.767011	0.0985386	0.691831	0.928966	0.534564	0.711214	0.801678	0.549541	1.01859	0.698232	Ribosomal protein L34e superfamily protein
At3g29185	759	11.39	7	1.06664	0.00567181	1.02579	0.00974711	1.07647	1.05682	1.07647	1.05682	1.03753	1.00925	1.04713	1.00925	CONTAINS InterPro DOMAIN/s: Domain of unknown function DUF3598 (InterPro:IPR022017)
At3g29320	93	43.8	29	1.12572	0.0815241	1.68201	0.280947	1.31826	1.04713	1.19124	0.946237	2.39883	1.30617	1.85353	1.1695	ALPHA-GLUCAN PHOSPHORYLASE 1 (PHS1)
At3g29360	253	26.17	17	0.692706	0.058047	0.766156	0.0955347	0.717794	0.83946	0.564937	0.648634	0.847227	0.990832	0.559758	0.666807	UDP-GLUCOSE DEHYDROGENASE 2 (UGD2)
At3g32930	1244	6.29	3	0.562514	0.154163	0.289064	0.0605375	0.981748	0.444631	0.570164	0.253513	0.183654	0.363078	0.188799	0.420727	LOCATED IN: chloroplast envelope
At3g42050	1550	4.35	3	1.53726	0.259999	0.465214	0.0978207	1.27057	2.12814	0.963829	1.78649	0.267917	0.570164	0.337287	0.685488	vacuolar ATP synthase subunit H family protein
At3g42170	1770	3.89	3	1.01204	0.0433599	1.0068	0.0382798	0.981748	1.11686	0.912011	1.03753	0.928966	1.05682	0.954993	1.08643	transposase-like gene with conserved domains from the family of hAT transposases that includes hobo from Drosophila melanogaster, Activator (Ac) from maize, and Tam3 from snapdragon but lacks several amino acids known to be essential for Ac transposition5. The DAYSLEEPER gene lacks 8 bp duplications and TIRs (a common feature of transcriptionally silent hAT transposases), however, DAYSLEEPER expr…
At3g43300	314	22.75	14	0.700928	0.0937069	0.798844	0.0211281	0.772681	0.928966	0.510505	0.591562	0.744732	0.824138	0.787046	0.83946	HOPM INTERACTOR 7 (ATMIN7)
At3g43520	2496	2	2	0.0992014	0.0199576	0.19799	0.0243325	0.0591562	0.0963829	0.0870964	0.15417	0.185353	0.263027	0.145881	0.197697	Transmembrane proteins 14C
At3g43540	1069	7.97	4	0.663111	0.13937	0.37321	0.0322731	0.366438	0.559758	0.698232	1.02802	0.42462	0.30761	0.432514	0.328095	Protein of unknown function (DUF1350)
At3g43670	1781	3.83	2	0.969255	0.0592748	1.1674	0.050515	0.831764	0.937562	0.990832	1.11686	1.15878	1.2942	1.04713	1.1695	Copper amine oxidase family protein
At3g43810	1413	0	4	0.953429	0.020014	0.973841	0.0266505	1	0.963829	0.946237	0.903649	0.954993	1.03753	0.912011	0.990832	CALMODULIN 7 (CAM7)
At3g44100	1771	3.89	2	1.75574	0.385751	1.17443	0.0896976	2.70396	2.01372	1.36773	0.937562	1.28233	0.990832	1.36773	1.05682	MD-2-related lipid recognition domain-containing protein
At3g44110	566	14.95	10	1.52278	0.142227	1.33751	0.130202	1.87068	1.6293	1.35519	1.23595	1.64437	1.23595	1.43219	1.03753	homologous to the co-chaperon DNAJ protein from E coli
At3g44310	191	30.96	35	0.889533	0.147629	1.17767	0.129905	0.937562	1.27057	0.570164	0.77983	1.35519	1.44544	0.946237	0.963829	NITRILASE 1 (NIT1)
At3g44330	376	20.34	11	1.57778	0.313003	1.39464	0.165778	0.937562	1.25893	1.7378	2.37684	1.20226	1.75388	1.03753	1.58489	CONTAINS InterPro DOMAIN/s: Nicalin (InterPro:IPR016574), EF-Hand 1, calcium-binding site (InterPro:IPR018247), Nicastrin (InterPro:IPR008710)
At3g44340	1475	4.89	3	1.91263	0.439732	1.90632	0.268549	2.93765	2.31206	1.41906	0.981748	1.59956	1.34276	2.53513	2.14783	CLONE EIGHTY-FOUR (CEF)
At3g44880	2802	0.84	2	0.735704	0.177866	0.721644	0.0325712	0.428549	0.428549	1.00925	1.07647	0.672977	0.794328	0.660693	0.758578	ACCELERATED CELL DEATH 1 (ACD1)
At3g44890	391	19.66	15	1.50057	0.268519	2.72895	0.963448	1.21339	2.1677	0.946237	1.67494	5.01187	3.63078	1.28233	0.990832	RIBOSOMAL PROTEIN L9 (RPL9)
At3g45010	1864	3.34	2	1.20846	0.165566	0.905702	0.0930468	1.19124	1.64437	0.83946	1.15878	0.737904	0.751623	1.05682	1.07647	serine carboxypeptidase-like 48 (scpl48)
At3g45030	1678	4.03	6	1.72416	0.206293	2.66157	0.582248	1.25893	1.88799	1.5417	2.208	3.98107	3.28095	1.87068	1.51356	Ribosomal protein S10p/S20e family protein
At3g45140	7	106.53	88	0.529771	0.0544697	1.10422	0.141552	0.461318	0.630957	0.413047	0.613762	1.2942	1.39316	0.809096	0.92045	LIPOXYGENASE 2 (LOX2)
At3g45190	1443	5.12	3	1.15582	0.0622574	1.2624	0.0540865	1.02802	1.07647	1.22462	1.2942	1.39316	1.22462	1.2942	1.13763	SIT4 phosphatase-associated family protein
At3g45450	3896	0.05	4	0.860986	0.0749669	0.950134	0.0496901	0.990832	0.990832	0.731139	0.731139	0.903649	1.0666	0.83946	0.990832	Double Clp-N motif-containing P-loop nucleoside triphosphate hydrolases superfamily protein
At3g45780	256	26.09	15	1.08545	0.230768	0.908625	0.0813384	1.27057	1.64437	0.625173	0.801678	0.862979	1.09648	0.711214	0.963829	PHOTOTROPIN 1 (PHOT1)
At3g45930	1042	0	3	1.25084	0.10052	2.56262	0.697774	1.1695	1.49968	1.02802	1.30617	4.40555	2.67917	2.0893	1.07647	Histone superfamily protein
At3g45940	3676	0.07	5	3.38511	0.8582	4.22574	1.11121	5.59758	2.46604	3.80189	1.67494	5.01187	6.98232	2.05116	2.85759	Glycosyl hydrolases family 31 protein
At3g45980	723	0.01	13	2.17626	0.473078	2.29994	0.48838	2.05116	3.46737	1.19124	1.99526	3.43558	2.77971	1.6293	1.35519	Histone 2B (H2B) protein. This protein can be ubiquitinated in planta, and this modification depends on the HUB1 and HUB2 E3 ubiquitin ligases as well as the UBC1 and UBC2 E2 ubiquitin conjugating enzymes. Lysine 146 appears to be the site of the ubiquitin addition.
At3g46000	2401	2	2	1.1947	0.0844775	0.794214	0.0433107	1.22462	1.40605	1	1.14815	0.787046	0.903649	0.691831	0.794328	ACTIN DEPOLYMERIZING FACTOR 2 (ADF2)
At3g46010	2405	2	3	1.43485	0.221377	0.807653	0.0901115	1.6293	0.981748	1.95884	1.1695	0.630957	0.92045	0.679204	1	ACTIN DEPOLYMERIZING FACTOR 1 (ADF1)
At3g46030	723	0.01	12	2.17626	0.473078	2.29994	0.48838	2.05116	3.46737	1.19124	1.99526	3.43558	2.77971	1.6293	1.35519	HISTONE B2 (HTB2)
At3g46040	830	0	6	1.17438	0.0895731	1.73413	0.179442	1.07647	1.38038	0.981748	1.25893	2.0893	1.99526	1.45881	1.39316	RIBOSOMAL PROTEIN S15A D (RPS15AD)
At3g46320	1042	0	3	1.25084	0.10052	2.56262	0.697774	1.1695	1.49968	1.02802	1.30617	4.40555	2.67917	2.0893	1.07647	Histone superfamily protein
At3g46740	100	42.87	29	1.5652	0.115179	1.1663	0.0762701	1.7378	1.33045	1.78649	1.40605	1.15878	1.35519	0.981748	1.1695	TOC75-III
At3g46780	57	54.74	45	1.3489	0.0914786	1.73953	0.17127	1.15878	1.41906	1.24738	1.57036	2.1677	1.70608	1.75388	1.33045	plastid transcriptionally active 16 (PTAC16)
At3g46830	1102	7.65	6	0.936405	0.0680436	0.943338	0.0301719	1.07647	0.83946	1.02802	0.801678	0.895365	1	0.887156	0.990832	RAB GTPase homolog A2C (RABA2c)
At3g46910	2896	0.59	2	0.737987	0.252178	1.44049	0.923118	0.887156	1.38038	0.255859	0.428549	0.57544	4.16869	0.122462	0.895365	Cullin family protein
At3g46940	1811	3.66	3	0.997706	0.144374	0.989265	0.0890985	1.15878	1.31826	0.704693	0.809096	1.05682	0.794328	1.20226	0.903649	DUTP-PYROPHOSPHATASE-LIKE 1 (DUT1)
At3g46970	47	57.98	41	0.706011	0.0461649	0.923867	0.0687339	0.648634	0.608135	0.801678	0.765597	0.887156	1.09648	0.765597	0.946237	ALPHA-GLUCAN PHOSPHORYLASE 2 (PHS2)
At3g47000	1073	7.91	5	0.966827	0.0690506	1.10784	0.0300194	1.08643	0.847227	1.08643	0.847227	1.1695	1.0666	1.14815	1.04713	Glycosyl hydrolase family protein
At3g47070	640	13.5	11	0.942818	0.0440202	0.547147	0.137971	0.879023	1.01859	0.855067	1.01859	0.855067	0.369828	0.698232	0.265461	CONTAINS InterPro DOMAIN/s: Thylakoid soluble phosphoprotein TSP9 (InterPro:IPR021584)
At3g47370	2861	0.68	6	1.05542	0.156338	0.958617	0.0804976	0.903649	1.44544	0.724436	1.14815	0.801678	0.83946	1.07647	1.11686	Ribosomal protein S10p/S20e family protein
At3g47450	1510	4.6	3	0.904744	0.0563296	1.22277	0.129756	1.04713	0.912011	0.887156	0.772681	1.55597	1.15878	1.24738	0.928966	NO ASSOCIATED 1 (NOA1)
At3g47470	298	23.27	43	0.394136	0.0249485	0.596378	0.150463	0.380189	0.452898	0.334195	0.409261	1	0.597035	0.510505	0.277971	LHCA4
At3g47520	249	26.6	31	1.28608	0.248608	1.01716	0.0249488	0.758578	1.20226	1.22462	1.95884	1.07647	0.963829	1.03753	0.990832	MALATE DEHYDROGENASE (MDH)
At3g47560	2711	1.16	2	1.06139	0.0915882	1.06483	0.0219896	1.03753	0.847227	1.2942	1.0666	1.0666	1.00925	1.11686	1.0666	alpha/beta-Hydrolases superfamily protein
At3g47650	1754	4	3	1.22008	0.229895	0.728468	0.179133	0.855067	0.794328	1.67494	1.55597	1.00925	0.405509	1.0666	0.432514	DnaJ/Hsp40 cysteine-rich domain superfamily protein
At3g47800	1372	5.68	3	0.762139	0.0851547	0.952316	0.0962121	0.654636	0.597035	0.972747	0.824138	1.13763	1.09648	0.816582	0.758578	Galactose mutarotase-like superfamily protein
At3g47860	906	9.37	6	1.11004	0.117671	0.976685	0.0330486	0.862979	1.20226	0.981748	1.39316	0.895365	1.00925	0.954993	1.04713	CHLOROPLASTIC LIPOCALIN (CHL)
At3g47930	1827	3.56	2	0.95704	0.0361569	1.01751	0.0937984	0.946237	0.870964	1.04713	0.963829	1.01859	0.801678	1.25893	0.990832	L-GALACTONO-1,4-LACTONE DEHYDROGENASE (GLDH)
At3g48000	224	28.41	20	1.24448	0.10882	1.30428	0.16249	1.01859	1.11686	1.34276	1.49968	1.51356	1.64437	0.972747	1.08643	ALDEHYDE DEHYDROGENASE 2B4 (ALDH2B4)
At3g48110	268	25.24	17	0.944668	0.0195082	0.990832	0	0.895365	0.946237	0.946237	0.990832	0.990832	0.990832	0.990832	0.990832	EMBRYO-DEFECTIVE-DEVELOPMENT 1 (EDD1)
At3g48170	2054	2.37	2	1.07795	0.0326547	0.817986	0.0276774	1.00925	1.03753	1.11686	1.14815	0.816582	0.751623	0.887156	0.816582	ALDEHYDE DEHYDROGENASE 10A9 (ALDH10A9)
At3g48425	609	14.05	9	1.10777	0.0291549	0.717825	0.159689	1.03753	1.10662	1.10662	1.18032	0.496592	1.08643	0.409261	0.879023	DNAse I-like superfamily protein
At3g48500	1828	3.56	2	1.00231	0.0393238	1.10225	0.0228877	0.912011	1.02802	0.972747	1.09648	1.04713	1.10662	1.09648	1.15878	PIGMENT DEFECTIVE 312 (PDE312)
At3g48560	409	19.02	15	1.4323	0.138173	1.03949	0.0686469	1.22462	1.18032	1.75388	1.57036	1.21339	0.990832	1.0666	0.887156	CHLORSULFURON/IMIDAZOLINONE RESISTANT 1 (CSR1)
At3g48590	1701	4.02	2	1.19389	0.206949	1.11044	0.385894	0.77983	1.36773	0.937562	1.69044	0.724436	0.390841	2.1677	1.15878	NUCLEAR FACTOR Y, SUBUNIT C1 (NF-YC1)
At3g48680	1472	4.9	3	1.00488	0.0133584	1.04955	0.00242224	0.972747	1.00925	1	1.03753	1.05682	1.04713	1.04713	1.04713	GAMMA CARBONIC ANHYDRASE-LIKE 2 (GAMMA CAL2)
At3g48690	1280	6.11	6	0.958769	0.103422	1.13195	0.162344	1.14815	1.1272	0.787046	0.772681	1.43219	0.862979	1.39316	0.83946	ARABIDOPSIS THALIANA CARBOXYESTERASE 12 (AtCXE12)
At3g48720	437	18.11	9	1.88952	0.175297	1.25347	0.100047	1.80302	2.37684	1.5417	1.83654	1.02802	1.21339	1.25893	1.51356	DEFICIENT IN CUTIN FERULATE (DCF)
At3g48730	107	42.5	49	2.06285	0.542427	2.09148	0.282182	3.13329	2.85759	1.21339	1.04713	2.0893	2.85759	1.51356	1.90546	glutamate-1-semialdehyde 2,1-aminomutase 2 (GSA2)
At3g48870	1976	2.67	59	0.965561	0.0504012	0.839549	0.00705847	0.887156	0.870964	1.0666	1.03753	0.855067	0.847227	0.831764	0.824138	HSP93-III, a nuclear encoded protein with similarity to Clpa regulatory subunit of CLP protease complex. The protein is localized to the chloroplast stroma. May function redundantly with TIC complex in chloroplast protein import.
At3g48930	2281	2.02	4	1.29447	0.114019	1.3147	0.181812	1.20226	1.57036	1.03753	1.36773	1.61436	1.64437	0.990832	1.00925	embryo defective 1080 (EMB1080)
At3g48990	318	22.68	13	0.721479	0.0583019	1.0274	0.0664115	0.685488	0.870964	0.591562	0.737904	0.963829	1.18032	0.879023	1.08643	ACYL-ACTIVATING ENZYME 3 (AAE3)
At3g49010	395	19.52	12	1.36087	0.174886	1.36556	0.0972055	1.1272	1.77011	1.01859	1.52757	1.43219	1.59956	1.14815	1.28233	BREAST BASIC CONSERVED 1 (BBC1)
At3g49120	930	9.03	6	0.445682	0.0247764	0.702949	0.153342	0.47863	0.394457	0.496592	0.413047	1.0666	0.554626	0.824138	0.366438	PEROXIDASE CB (PRXCB)
At3g49430	2583	1.69	3	0.730344	0.0669163	0.943738	0.0341196	0.636796	0.870964	0.597035	0.816582	0.928966	1.02802	0.862979	0.954993	SERINE/ARGININE-RICH PROTEIN SPLICING FACTOR 34A (SR34a)
At3g49470	2118	2.18	6	0.647287	0.057596	0.737405	0.152227	0.672977	0.524807	0.794328	0.597035	1.1272	0.824138	0.549541	0.448745	nascent polypeptide-associated complex subunit alpha-like protein 2 (NACA2)
At3g49560	1045	8.09	4	0.92084	0.0154816	1.16992	0.0816253	0.937562	0.954993	0.887156	0.903649	1.15878	0.981748	1.38038	1.15878	Mitochondrial import inner membrane translocase subunit Tim17/Tim22/Tim23 family protein
At3g49680	357	20.92	17	0.768538	0.0964357	1.4741	0.122292	0.928966	0.564937	0.937562	0.642688	1.64437	1.23595	1.72187	1.2942	BRANCHED-CHAIN AMINOTRANSFERASE 3 (BCAT3)
At3g49720	976	8.51	4	0.987294	0.0258442	0.926896	0.00639434	0.928966	0.963829	1.00925	1.04713	0.912011	0.937562	0.92045	0.937562	LOCATED IN: chloroplast thylakoid membrane, Golgi apparatus, plasma membrane, membrane
At3g49870	1671	4.04	3	0.807644	0.0349478	0.773686	0.0571521	0.724436	0.801678	0.809096	0.895365	0.654636	0.704693	0.831764	0.903649	ADP-RIBOSYLATION FACTOR-LIKE A1C (ARLA1C)
At3g49910	920	9.15	8	1.3493	0.129824	1.41829	0.163049	1.52757	1.61436	1.09648	1.15878	1.61436	1.77011	1.08643	1.20226	Translation protein SH3-like family protein
At3g50230	2778	0.9	2	1.04971	0.0827538	1.21788	0.0371	1.05682	0.855067	1.25893	1.02802	1.18032	1.30617	1.13763	1.24738	Leucine-rich repeat protein kinase family protein
At3g50270	1442	5.13	3	0.771993	0.0825484	0.914369	0.19895	0.660693	0.60256	0.937562	0.887156	0.630957	0.539511	1.38038	1.10662	HXXXD-type acyl-transferase family protein
At3g50500	1855	0	2	0.716145	0.153298	0.740769	0.14567	1.1272	0.608135	0.731139	0.398107	0.474242	0.505825	0.954993	1.02802	SNF1-RELATED PROTEIN KINASE 2.2 (SNRK2.2)
At3g50530	2709	0.01	2													CDPK-RELATED KINASE (CRK)
At3g50590	2289	2.02	2	0.760396	0.0303457	0.444679	0.0248651	0.711214	0.704693	0.816582	0.809096	0.483059	0.49204	0.398107	0.405509	Transducin/WD40 repeat-like superfamily protein
At3g50820	1168	6.92	87	1.40998	0.356641	2.2939	0.362429	0.685488	1.02802	1.61436	2.31206	3.10456	1.7378	2.70396	1.6293	Arabidopsis thaliana&lt
At3g51260	854	10.06	5	0.739725	0.0866099	0.980825	0.124269	0.6026	0.9204	0.5808	0.8551	1.0965	1.2706	0.7244	0.8318	20S PROTEASOME ALPHA SUBUNIT PAD1 (PAD1)
At3g51420	1567	4.29	3	0.435596	0.0849182	0.749272	0.198813	0.296483	0.283139	0.554626	0.608135	0.363078	0.679204	0.648634	1.30617	STRICTOSIDINE SYNTHASE-LIKE 4 (SSL4)
At3g51550	2111	2.2	2	1.0777	0.0787659	1.02112	0.0414711	1.11686	1.27057	0.895365	1.02802	1.07647	0.937562	1.10662	0.963829	FERONIA (FER)
At3g51600	2029	2.46	3	0.665701	0.0137473	0.768499	0.083169	0.666807	0.630957	0.698232	0.666807	0.981748	0.724436	0.787046	0.580764	LIPID TRANSFER PROTEIN 5 (LTP5)
At3g51780	2018	2.49	2	1.06791	0.0305661	0.83782	0.0127236	1.03753	1.13763	1	1.09648	0.824138	0.862979	0.809096	0.855067	BCL-2-ASSOCIATED ATHANOGENE 4 (BAG4)
At3g51800	379	20.29	12	1.53528	0.170607	1.29159	0.07358	1.21339	1.27057	1.78649	1.87068	1.25893	1.47231	1.11686	1.31826	A. THALIANA ERBB-3 BINDING PROTEIN 1 (ATEBP1)
At3g51820	1597	4.19	2	0.994175	0.0611333	0.77744	0.0781229	1.04713	1.13763	0.862979	0.928966	0.636796	0.895365	0.648634	0.928966	ATG4, Encodes a protein with chlorophyll synthase activity. This enzyme has been shown to perform the esterification of chlorophyllide (a and b), the last step of chlorophyll biosynthesis. Although it can use either geranylgeranyl pyrophosphate (GGPP) or phytyl pyrophosphate (PhyPP) as substrates, the esterification reaction was faster with GGPP than with PhyPP.
At3g51840	1198	6.66	3	0.982164	0.0165126	0.928869	0.0507907	0.963829	1.01859	0.946237	1	0.862979	1.03753	0.824138	0.990832	ACYL-COA OXIDASE 4 (ACX4)
At3g52115	2721	1.1	2													GAMMA RESPONSE GENE 1 (GR1)
At3g52140	755	11.43	9	2.29085	0.432097	1.82894	0.200538	1.75388	3.31131	1.41906	2.67917	1.8197	2.31206	1.33045	1.85353	tetratricopeptide repeat (TPR)-containing protein
At3g52150	339	21.43	15	1.52364	0.155129	2.03691	0.24866	1.15878	1.58489	1.44544	1.90546	2.46604	2.46604	1.55597	1.65959	RNA-binding (RRM/RBD/RNP motifs) family protein
At3g52180	1549	4.36	3	1.18824	0.191054	0.983964	0.257669	1.07647	1.69044	0.772681	1.21339	1.65959	1.08643	0.711214	0.47863	STARCH-EXCESS 4 (SEX4)
At3g52200	753	11.44	7	1.01264	0.0266613	1.0271	0.0314443	0.946237	1.01859	1.00925	1.07647	0.972747	1.08643	0.972747	1.07647	dihydrolipoamide S-acetyltransferase (LTA3) mRNA, nuclear
At3g52230	1772	3.89	2	1.07249	0.0262764	1.03869	0.0284254	1.01859	1.10662	1.03753	1.1272	1.05682	1.10662	0.972747	1.01859	LOCATED IN: chloroplast outer membrane, chloroplast thylakoid membrane, chloroplast, chloroplast envelope
At3g52300	1829	3.56	2	0.958545	0.174738	1.19424	0.205686	0.625173	0.698232	1.18032	1.33045	1.45881	1.6293	0.801678	0.887156	ATP synthase D chain, mitochondrial (ATPQ)
At3g52380	694	12.35	11	0.990706	0.0378043	1.35058	0.0835957	0.903649	0.972747	1	1.08643	1.33045	1.55597	1.14815	1.36773	CHLOROPLAST RNA-BINDING PROTEIN 33 (CP33)
At3g52500	675	12.74	10	2.20778	0.309611	1.2394	0.110888	2.93765	2.48886	1.8197	1.58489	1.05682	1.04713	1.48594	1.36773	Eukaryotic aspartyl protease family protein
At3g52560	1224	6.41	5	0.575661	0.0754456	0.975039	0.00566852	0.772681	0.534564	0.586138	0.409261	0.972747	0.990832	0.963829	0.972747	ubiquitin E2 variant 1D-4 (UEV1D-4)
At3g52580	2317	2.01	11	1.10048	0.091786	1.76779	0.584649	1.27057	0.954993	1.24738	0.928966	3.25087	2.12814	1.03753	0.654636	Ribosomal protein S11 family protein
At3g52720	1514	4.59	3	1.18395	0.0535902	1.11862	0.036148	1.05682	1.1695	1.19124	1.31826	1.1695	1.04713	1.19124	1.0666	ALPHA CARBONIC ANHYDRASE 1 (ACA1)
At3g52750	1439	5.16	8	0.908793	0.0242667	1.0214	0.0177604	0.954993	0.870964	0.946237	0.862979	0.990832	1.04713	0.990832	1.05682	FTSZ2-2, Encodes one of two FtsZ proteins, tubulin-like proteins, in Arabidopsis. It is involved in chloroplast division.
At3g52840	2105	2.21	2	1.08195	0.0192947	1.0931	0.184832	1.1272	1.0666	1.09648	1.03753	1.08643	1.58489	0.691831	1.00925	beta-galactosidase 2 (BGAL2)
At3g52880	200	30.61	18	1.69955	0.0383426	1.80736	0.0726936	1.59956	1.70608	1.70608	1.78649	1.99526	1.77011	1.8197	1.64437	MONODEHYDROASCORBATE REDUCTASE 1 (MDAR1)
At3g52920	1684	0	2	0.991	0.0105383	0.871425	0.0163779	1.00925	1.00925	0.972747	0.972747	0.847227	0.903649	0.83946	0.895365	Family of unknown function (DUF662)
At3g52930	109	42.2	28	0.71541	0.0526362	0.995206	0.0538314	0.60256	0.654636	0.772681	0.831764	0.887156	0.92045	1.0666	1.10662	Aldolase superfamily protein
At3g52950	1795	3.74	4	0.880938	0.0767234	1.44056	0.133028	0.704693	0.895365	0.847227	1.07647	1.41906	1.78649	1.13763	1.41906	CBS / octicosapeptide/Phox/Bemp1 (PB1) domains-containing protein
At3g52960	223	28.75	27	2.09987	0.121314	3.40363	0.969948	1.95884	2.35505	1.83654	2.24905	4.7863	5.34564	1.5417	1.94089	Thioredoxin superfamily protein
At3g52990	388	19.78	14	1.1454	0.0437312	0.782332	0.0192134	1.03753	1.1695	1.1272	1.24738	0.77983	0.831764	0.737904	0.77983	Pyruvate kinase family protein
At3g53020	695	12.32	7	1.72091	0.187774	1.18007	0.0441817	1.2942	1.65959	1.72187	2.208	1.28233	1.11686	1.22462	1.09648	SHORT VALVE1 (STV1)
At3g53110	782	11.03	7	1.68217	0.234278	0.94874	0.0657169	1.15878	1.78649	1.51356	2.26986	0.847227	1.07647	0.824138	1.04713	LOW EXPRESSION OF OSMOTICALLY RESPONSIVE GENES 4 (LOS4)
At3g53130	448	17.66	9	1.27643	0.0499536	1.61573	0.0384141	1.20226	1.34276	1.18032	1.38038	1.58489	1.70608	1.52757	1.64437	LUTEIN DEFICIENT 1 (LUT1)
At3g53180	567	14.91	8	0.725704	0.0376294	0.770323	0.150489	0.654636	0.787046	0.666807	0.794328	0.452898	0.855067	0.625173	1.14815	NODULIN/GLUTAMINE SYNTHASE-LIKE PROTEIN (NodGS)
At3g53420	709	12.11	12	1.72957	0.176814	1.74181	0.191053	1.35519	1.94089	1.51356	2.10863	1.97697	2.14783	1.34276	1.49968	PLASMA MEMBRANE INTRINSIC PROTEIN 2A (PIP2A)
At3g53430	849	0	10	1.09483	0.0893417	1.16087	0.108533	1	1.30617	0.903649	1.1695	1.41906	1.23595	1.07647	0.912011	Ribosomal protein L11 family protein
At3g53460	931	9.01	21	2.20837	0.568468	1.25075	0.0872264	1.21339	1.23595	3.13329	3.25087	1.25893	1.04713	1.47231	1.22462	CHLOROPLAST RNA-BINDING PROTEIN 29 (CP29)
At3g53470	2112	2.2	2	1.06289	0.152853	1.04796	0.118555	1.10662	0.731139	1.45881	0.954993	1.35519	1	1.05682	0.77983	LOCATED IN: chloroplast thylakoid membrane, chloroplast
At3g53580	673	12.77	9	1.11062	0.0544298	0.997882	0.0562162	1.09648	1.24738	0.981748	1.11686	1.04713	1.1272	0.870964	0.946237	diaminopimelate epimerase family protein
At3g53610	2252	2.03	3	1.24699	0.0666392	0.756436	0.0394646	1.19124	1.09648	1.40605	1.2942	0.711214	0.672977	0.847227	0.794328	RAB GTPASE HOMOLOG 8 (RAB8)
At3g53700	1881	3.25	2	1.01642	0.0412305	0.785575	0.101929	1.11686	1.03753	0.990832	0.92045	1.00925	0.903649	0.648634	0.580764	maternal effect embryo arrest 40 (MEE40)
At3g53710	2045	2.4	2	2.09801	0.620684	0.951526	0.0443858	0.928966	1.20226	2.72898	3.53183	1.01859	0.870964	1.03753	0.879023	ARF-GAP DOMAIN 6 (AGD6)
At3g53730	1042	0	3	1.25084	0.10052	2.56262	0.697774	1.1695	1.49968	1.02802	1.30617	4.40555	2.67917	2.0893	1.07647	Histone superfamily protein
At3g53750	1644	0	26	1.15703	0.104894	1.4455	0.185969	1.2134	1.4191	0.929	1.0666	1.8535	1.6596	1.2023	1.0666	ACTIN 3 (ACT3)
At3g53870	154	35.44	21	1.20683	0.10134	1.43218	0.183825	1.35519	1.40605	1.00925	1.05682	1.69044	1.80302	1.07647	1.15878	Ribosomal protein S3 family protein
At3g53900	450	17.62	11	1.30434	0.0319927	1.00255	0.123782	1.23595	1.27057	1.33045	1.38038	1.25893	1.1695	0.809096	0.772681	URACIL PHOSPHORIBOSYLTRANSFERASE (UPP)
At3g53990	1902	3.14	2	0.912286	0.167423	0.9777	0.262144	1.20226	0.625173	1.20226	0.619441	0.474242	0.630957	1.19124	1.61436	Adenine nucleotide alpha hydrolases-like superfamily protein
At3g54050	111	42.04	46	0.745917	0.0478988	1.31282	0.104873	0.772681	0.862979	0.636796	0.711214	1.10662	1.47231	1.15878	1.51356	HIGH CYCLIC ELECTRON FLOW 1 (HCEF1)
At3g54090	1105	7.63	4	1.2808	0.186748	1.305	0.348345	1.72187	1.1272	1.41906	0.855067	0.809096	2.10863	0.642688	1.65959	FRUCTOKINASE-LIKE 1 (FLN1)
At3g54110	1138	7.24	4	1.29759	0.237632	0.625595	0.0505456	0.847227	0.972747	1.49968	1.87068	0.505825	0.608135	0.636796	0.751623	PLANT UNCOUPLING MITOCHONDRIAL PROTEIN 1 (PUMP1)
At3g54210	760	11.38	8	1.14724	0.0967434	1.34506	0.205684	1.14815	1.39316	0.92045	1.1272	1.57036	1.80302	0.92045	1.08643	Ribosomal protein L17 family protein
At3g54400	393	19.61	10	1.38823	0.15921	1.23637	0.018595	1.04713	1.43219	1.27057	1.80302	1.28233	1.23595	1.23595	1.19124	Eukaryotic aspartyl protease family protein
At3g54440	1628	4.1	4	1.01967	0.0270919	0.956838	0.0631508	0.972747	0.972747	1.0666	1.0666	0.963829	0.809096	1.11686	0.937562	glycoside hydrolase family 2 protein
At3g54470	494	16.41	13	1.00565	0.0263247	1.00031	0.0417572	1.0666	1.02802	0.981748	0.946237	1.05682	0.92045	1.08643	0.937562	A bi-functional orotate phosphoribosyltransferase/orotidine-5'-phosphate decarboxylase catalyzing the fifth and sixth step in the de novo pyrimidine ribonucleotide biosynthesis
At3g54540	762	11.36	7	1.16594	0.0987587	1.00236	0.0783941	1.13763	0.937562	1.41906	1.1695	1.1272	0.855067	1.14815	0.879023	ATP-BINDING CASSETTE F4 (ABCF4)
At3g54560	2361	0	2													HISTONE H2A 11 (HTA11)
At3g54600	2001	2.55	2	1.12929	0.162459	1.29719	0.0880007	1.49968	1.2942	0.928966	0.794328	1.34276	1.09648	1.51356	1.23595	Class I glutamine amidotransferase-like superfamily protein
At3g54640	1570	4.29	2	0.9568	0.0341054	0.956375	0.109639	0.9817	1.0375	0.879	0.929	1.028	1.2246	0.7178	0.8551	TRYPTOPHAN SYNTHASE ALPHA CHAIN (TSA1)
At3g54660	203	30.42	18	1.26561	0.0271251	1.34333	0.0225847	1.28233	1.33045	1.20226	1.24738	1.36773	1.39316	1.2942	1.31826	GLUTATHIONE REDUCTASE (GR)
At3g54890	473	16.92	17	0.609439	0.104063	0.622739	0.130588	0.405509	0.758578	0.457088	0.816582	0.972747	0.597035	0.580764	0.340408	LHCA1
At3g54900	1072	7.93	6	0.867633	0.0197035	0.920606	0.00978971	0.887156	0.824138	0.912011	0.847227	0.903649	0.903649	0.937562	0.937562	CAX INTERACTING PROTEIN 1 (CXIP1)
At3g54960	1379	5.65	4	1.80533	0.294279	1.00218	0.0760762	1.49968	2.53513	1.19124	1.99526	1	0.801678	1.1695	1.03753	PDI-LIKE 1-3 (PDIL1-3)
At3g55010	1757	3.96	3	0.988341	0.0368325	1.00233	0.00441103	1.04713	1.05682	0.92045	0.928966	1.00925	0.990832	1.00925	1	ATPURM, encoding phosphoribosylformylglycinamidine cyclo-ligase (syn. AIR synthetase)that phosphorylates 5-phosphoribosyl-N-formylglycinamidine (FGAM) to form 5-aminoimidazole ribonucleotide (AIR)
At3g55040	1050	8.06	7	0.609761	0.048593	1.01201	0.129904	0.731139	0.586138	0.625173	0.496592	0.731139	1.19124	0.855067	1.27057	GLUTATHIONE TRANSFERASE LAMBDA 2 (GSTL2)
At3g55120	1081	7.84	4	1.07104	0.0563612	0.925296	0.0192133	1.0666	1.21339	0.937562	1.0666	0.928966	0.972747	0.879023	0.92045	TRANSPARENT TESTA 5 (TT5)
At3g55200	1891	3.21	2	0.980276	0.195966	0.985008	0.0899512	0.847227	1.49968	0.564937	1.00925	0.937562	1.21339	0.77983	1.00925	SPLICEOSOME-ASSOCIATED PROTEIN 130 B (SAP130b)
At3g55220	1891	3.21	2	0.980276	0.195966	0.985008	0.0899512	0.847227	1.49968	0.564937	1.00925	0.937562	1.21339	0.77983	1.00925	SPLICEOSOME-ASSOCIATED PROTEIN 130 B (SAP130b)
At3g55250	1411	5.36	4	1.12804	0.0673301	1.00444	0.0377017	1.08643	0.972747	1.2942	1.15878	1	1.09648	0.912011	1.00925	LOCATED IN: mitochondrion, chloroplast, nucleus
At3g55260	1582	4.23	3	1.67847	0.336668	1.48641	0.286723	1.1272	1.0666	2.31206	2.208	1.55597	0.855067	2.22844	1.30617	BETA-HEXOSAMINIDASE 1 (HEXO1)
At3g55280	3519	0.09	4	1.08311	0.0549087	0.947884	0.0322684	1.21339	1.1272	1.02802	0.963829	0.954993	1.02802	0.870964	0.937562	RIBOSOMAL PROTEIN L23AB (RPL23AB)
At3g55330	363	20.73	14	1.21836	0.0635071	1.7561	0.161027	1.13763	1.08643	1.35519	1.2942	1.99526	2.07014	1.44544	1.51356	PPL1
At3g55360	1257	6.21	3	0.91232	0.0137213	1.0211	0.0413154	0.912011	0.879023	0.946237	0.912011	0.928966	0.981748	1.05682	1.11686	ECERIFERUM 10 (CER10)
At3g55400	1132	7.31	6	0.525804	0.0603085	0.884697	0.162492	0.394457	0.597035	0.457088	0.654636	0.559758	0.672977	1.04713	1.25893	OVULE ABORTION 1 (OVA1)
At3g55410	204	30.42	20	1.70161	0.146036	0.97007	0.0509211	1.49968	1.99526	1.40605	1.90546	0.972747	1.09648	0.847227	0.963829	2-oxoglutarate dehydrogenase, E1 component
At3g55440	135	37.98	36	0.800806	0.0227289	0.915452	0.0454921	0.744732	0.809096	0.794328	0.855067	1	0.981748	0.870964	0.809096	TRIOSEPHOSPHATE ISOMERASE (TPI)
At3g55610	411	18.99	10	0.770572	0.0505084	0.953763	0.044851	0.879023	0.831764	0.704693	0.666807	1.0666	0.954993	0.946237	0.847227	DELTA 1-PYRROLINE-5-CARBOXYLATE SYNTHASE 2 (P5CS2)
At3g55800	138	37.56	59	1.27541	0.129606	2.57604	0.524668	0.990832	1.2942	1.20226	1.61436	3.46737	3.49945	1.59956	1.7378	SEDOHEPTULOSE-BISPHOSPHATASE (SBPASE)
At3g55920	2680	1.26	2	1.53201	0.160616	1.15454	0.182147	1.87068	1.7378	1.30617	1.21339	0.990832	1.61436	0.765597	1.24738	Cyclophilin-like peptidyl-prolyl cis-trans isomerase family protein
At3g56010	2450	2	2	1.25732	0.03292	1.21367	0.0687876	1.21339	1.19124	1.33045	1.2942	1.11686	1.07647	1.35519	1.30617	LOCATED IN: chloroplast thylakoid membrane
At3g56070	1357	5.77	7	1.98939	0.168325	1.49074	0.0689063	1.72187	1.67494	2.29087	2.26986	1.55597	1.64437	1.33045	1.43219	ROTAMASE CYCLOPHILIN 2 (ROC2)
At3g56090	878	9.92	8	0.963964	0.075896	1.29887	0.0636556	0.801678	1.03753	0.879023	1.13763	1.14815	1.30617	1.28233	1.45881	FERRITIN 3 (FER3)
At3g56130	1801	3.69	2	1.22382	0.0627435	1.13048	0.0916382	1.28233	1.08643	1.36773	1.15878	1.11686	1.36773	0.92045	1.11686	biotin/lipoyl attachment domain-containing protein
At3g56150	183	31.75	19	1.69898	0.334995	1.16525	0.139555	1.20226	1.07647	2.46604	2.05116	1.48594	0.981748	1.30617	0.887156	EUKARYOTIC TRANSLATION INITIATION FACTOR 3C (EIF3C)
At3g56190	1526	4.48	2	1.07196	0.0748616	0.977538	0.0139948	1.24738	0.990832	1.13763	0.912011	0.946237	0.963829	0.990832	1.00925	ALPHA-SOLUBLE NSF ATTACHMENT PROTEIN 2 (ALPHA-SNAP2)
At3g56240	999	8.37	8	0.402621	0.055878	0.300514	0.0161967	0.310456	0.301995	0.510505	0.487529	0.275423	0.272898	0.313329	0.340408	CCH protein belongs to a family of eukaryotic proteins that participate in intracellular copper homeostasis by delivering this metal to the secretory pathway
At3g56310	2345	2.01	2	1.18061	0.13121	1.12986	0.0628113	1.05682	0.895365	1.49968	1.27057	1.25893	1.04713	1.21339	1	Melibiase family protein
At3g56340	3678	0.07	2	2.02041	0.482312	1.18646	0.174672	3.28095	2.18776	1.58489	1.02802	1.1695	0.794328	1.64437	1.13763	Ribosomal protein S26e family protein
At3g56490	1192	6.73	3	0.611974	0.10906	1.00853	0.0652452	0.401791	0.765597	0.448745	0.831764	0.990832	0.862979	1.18032	1	HIS TRIAD FAMILY PROTEIN 3 (HIT3)
At3g56650	944	8.85	6	0.899793	0.112208	0.751361	0.0267596	0.794328	0.660693	1.18032	0.963829	0.801678	0.679204	0.77983	0.744732	Mog1/PsbP/DUF1795-like photosystem II reaction center PsbP family protein
At3g56760	1630	0.03	2	0.948044	0.0337992	1.30799	0.198932	1.02802	0.972747	0.92045	0.870964	0.954993	0.972747	1.6293	1.67494	Protein kinase superfamily protein
At3g56800	1413	0	4	0.953429	0.020014	0.973841	0.0266505	1	0.963829	0.946237	0.903649	0.954993	1.03753	0.912011	0.990832	CALMODULIN 3 (CAM3)
At3g56910	1436	5.18	5	1.50548	0.127818	2.0088	0.245261	1.21339	1.47231	1.49968	1.83654	2.39883	2.46604	1.55597	1.61436	plastid-specific 50S ribosomal protein 5 (PSRP5)
At3g56940	148	36.15	24	0.592532	0.0303002	1.46187	0.305354	0.519996	0.60256	0.580764	0.666807	2.22844	1.65959	1.09648	0.862979	COPPER RESPONSE DEFECT 1 (CRD1)
At3g57020	1686	4.03	2	1.05135	0.274735	1.08707	0.0977026	1.80302	0.937562	0.981748	0.483059	0.870964	1.13763	1.00925	1.33045	Calcium-dependent phosphotriesterase superfamily protein
At3g57030	983	8.45	4	0.954157	0.0293967	1.01189	0.0580217	0.895365	1	0.912011	1.00925	0.981748	0.879023	1.15878	1.02802	Calcium-dependent phosphotriesterase superfamily protein
At3g57050	1241	6.31	5	0.957437	0.123808	0.668559	0.106982	1.27057	0.895365	0.990832	0.672977	0.42462	0.660693	0.642688	0.946237	CYSTATHIONINE BETA-LYASE (CBL)
At3g57150	1276	6.12	4	1.38121	0.146328	1.54814	0.265718	1.75388	1.44544	1.25893	1.0666	1.49968	2.26986	0.990832	1.43219	HOMOLOGUE OF NAP57 (NAP57)
At3g57260	2403	2	2	0.587072	0.0548879	0.392259	0.106797	0.465586	0.544503	0.613762	0.724436	0.679204	0.413047	0.296483	0.180302	BETA-1,3-GLUCANASE 2 (BGL2)
At3g57290	796	10.82	6	0.572849	0.106187	1.76439	0.715677	0.83946	0.630957	0.474242	0.346737	2.60615	3.34195	0.448745	0.660693	EUKARYOTIC TRANSLATION INITIATION FACTOR 3E (EIF3E)
At3g57410	213	29.37	21	1.37471	0.21136	0.586138	0.0396518	1.30617	1.85353	0.83946	1.49968	0.515229	0.660693	0.519996	0.648634	VILLIN 3 (VLN3)
At3g57560	1082	7.82	4	0.661612	0.0763587	0.85686	0.183943	0.636796	0.49204	0.862979	0.654636	1.36773	0.809096	0.758578	0.49204	N-ACETYL-L-GLUTAMATE KINASE (NAGK)
At3g57610	512	16.12	11	0.691641	0.0367337	1.02823	0.236589	0.758578	0.660693	0.744732	0.60256	0.847227	0.539511	1.65959	1.0666	ADENYLOSUCCINATE SYNTHASE (ADSS)
At3g57890	1316	6.01	3	0.918072	0.0608056	0.845241	0.0571744	1.01859	0.809096	1.02802	0.816582	0.711214	0.83946	0.83946	0.990832	Tubulin binding cofactor C domain-containing protein
At3g58010	1078	7.87	7	0.609652	0.139389	1.22613	0.284	0.322107	0.483059	0.660693	0.972747	0.648634	1.30617	0.972747	1.97697	plastoglobulin 34kD (PGL34)
At3g58140	579	14.72	11	0.854861	0.0316314	1.01236	0.07236	0.787046	0.895365	0.816582	0.92045	1.04713	1.19124	0.847227	0.963829	phenylalanyl-tRNA synthetase class IIc family protein
At3g58500	1740	0	2	0.964586	0.0220593	1.06617	0.0816433	1.01859	0.954993	0.972747	0.912011	1.01859	1.27057	0.879023	1.09648	PROTEIN PHOSPHATASE 2A-4 (PP2A-4)
At3g58510	397	19.5	10	1.04458	0.039737	1.19624	0.121606	1.00925	0.954993	1.13763	1.07647	1.31826	0.937562	1.47231	1.05682	DEA(D/H)-box RNA helicase family protein
At3g58570	2550	1.77	9	2.26274	0.654154	1.53722	0.731086	3.76704	1.31826	2.93765	1.02802	2.208	0.265461	3.28095	0.394457	P-loop containing nucleoside triphosphate hydrolases superfamily protein
At3g58610	91	44.05	32	0.898481	0.0250637	1.1069	0.0455974	0.954993	0.92045	0.879023	0.83946	1.18032	1.19124	1.02802	1.02802	ketol-acid reductoisomerase
At3g58700	828	0	8	1.14711	0.123473	3.74054	1.13283	1.02802	1.44544	0.879023	1.23595	5.7544	5.64937	1.83654	1.72187	Ribosomal L5P family protein
At3g58730	1832	3.54	3	1.16935	0.0446212	1.13787	0.013529	1.28233	1.14815	1.18032	1.0666	1.14815	1.1695	1.10662	1.1272	vacuolar ATP synthase subunit D (VATD) / V-ATPase D subunit / vacuolar proton pump D subunit (VATPD)
At3g58840	3172	0.22	2													PEROXISOMAL AND MITOCHONDRIAL DIVISION FACTOR 1 (PMD1)
At3g59010	2398	2	3	0.736125	0.125277	0.765443	0.0285939	1.0666	0.751623	0.660693	0.465586	0.787046	0.831764	0.698232	0.744732	pectin methylesterase 61 (PME61)
At3g59020	1620	4.12	4	0.545252	0.0881873	0.949637	0.356907	0.515229	0.772681	0.343558	0.549541	0.60256	1.92309	0.272898	1	ARM repeat superfamily protein
At3g59040	2125	2.15	2	1.7999	0.30099	0.828983	0.218828	1.5417	1.22462	2.63027	1.80302	1.07647	0.42462	1.31826	0.496592	Tetratricopeptide repeat (TPR)-like superfamily protein
At3g59400	1237	6.33	4	1.12595	0.0939528	1.12595	0.103633	0.912011	1.08643	1.13763	1.36773	1.39316	1.10662	1.11686	0.887156	GENOMES UNCOUPLED 4 (GUN4)
At3g59540	2190	2.07	3	1.32672	0.0691326	1.17641	0.0343767	1.19124	1.43219	1.22462	1.45881	1.23595	1.23595	1.11686	1.11686	Ribosomal L38e protein family
At3g59760	1258	6.2	14	0.931529	0.039867	0.914863	0.109149	0.855067	0.870964	0.990832	1.00925	0.679204	0.990832	0.809096	1.18032	O-ACETYLSERINE (THIOL) LYASE ISOFORM C (OASC)
At3g59770	2209	2.05	2	1.56109	0.0400765	1.22646	0.0780134	1.47231	1.58489	1.52757	1.65959	1.08643	1.09648	1.35519	1.36773	SUPPRESSOR OF ACTIN 9 (SAC9)
At3g59780	151	35.94	18	1.29034	0.0423991	1.33017	0.102913	1.20226	1.23595	1.34276	1.38038	1.38038	1.58489	1.09648	1.25893	Rhodanese/Cell cycle control phosphatase superfamily protein
At3g59845	1261	6.18	5	1.49182	0.329513	0.76886	0.151312	2.37684	1.5417	1.22462	0.824138	1.13763	0.887156	0.580764	0.469894	Zinc-binding dehydrogenase family protein
At3g59870	1652	4.06	2	1.08941	0.168615	1.05423	0.154257	0.816582	0.77983	1.40605	1.35519	0.717794	1.07647	0.963829	1.45881	LOCATED IN: chloroplast
At3g59920	2181	2.07	9	1.1773	0.0434663	1.06417	0.00470086	1.28233	1.14815	1.20226	1.07647	1.0666	1.05682	1.07647	1.05682	RAB GDP DISSOCIATION INHIBITOR 2 (GDI2)
At3g59970	149	36.14	30	1.27769	0.125163	1.25515	0.126082	0.972747	1.25893	1.2942	1.58489	1.45881	1.48594	1.00925	1.0666	METHYLENETETRAHYDROFOLATE REDUCTASE 1 (MTHFR1)
At3g59980	1033	8.15	6	0.809517	0.135666	0.679172	0.164417	0.724436	1.1695	0.519996	0.824138	0.972747	0.390841	0.954993	0.398107	Nucleic acid-binding, OB-fold-like protein
At3g60190	1637	4.08	7	1.02796	0.0984656	0.859079	0.0479495	1.01859	0.801678	1.28233	1.00925	0.751623	0.895365	0.816582	0.972747	DYNAMIN-LIKE 1E (DL1E)
At3g60240	1483	4.85	5	1.19193	0.0839617	1.06943	0.0449393	1.24738	1.39316	1	1.1272	0.963829	1.08643	1.04713	1.18032	EUKARYOTIC TRANSLATION INITIATION FACTOR 4G (EIF4G)
At3g60245	1596	0	4	0.901422	0.160709	0.591334	0.0993038	0.559758	0.954993	0.772681	1.31826	0.666807	0.383707	0.831764	0.483059	Zinc-binding ribosomal protein family protein
At3g60340	1679	4.03	2	0.546877	0.0559362	0.782695	0.03869	0.452898	0.660693	0.448745	0.625173	0.691831	0.794328	0.765597	0.879023	alpha/beta-Hydrolases superfamily protein
At3g60370	1146	7.17	5	1.08522	0.0905544	0.872173	0.0804747	1.31826	1.09648	1.04713	0.879023	0.717794	0.981748	0.751623	1.03753	FKBP20-2, that belongs to the FK-506 binding protein (FKBP) subfamily functioning as peptidyl-prolyl isomerases (PPIases) in protein folding. FKBP20-2 has a unique pair of cysteines at the C terminus and was found to be reduced by thioredoxin (Trx) (itself reduced by NADPH by means of NADP-Trx reductase). The FKBP20-2 protein, which contains only two of the five amino acids required for catalysis…
At3g60440	1808	3.68	2	0.535088	0.132929	0.612215	0.206345	0.277971	0.672977	0.349945	0.83946	0.519996	0.212814	1.19124	0.524807	Phosphoglycerate mutase family protein
At3g60600	1824	3.61	2	1.00869	0.110061	1.11143	0.0856759	0.972747	0.758578	1.2942	1.00925	1.1695	1.31826	0.92045	1.03753	VAMP/SYNAPTOBREVIN-ASSOCIATED PROTEIN 27-1 (VAP27-1)
At3g60750	6	113.73	127	0.995585	0.010913	0.99775	0.00576273	0.972747	0.981748	1.00925	1.01859	1	0.981748	1.00925	1	Transketolase
At3g60770	606	14.16	7	1.25246	0.231665	1.42394	0.288328	1.08643	1.85353	0.751623	1.31826	1.90546	1.94089	0.92045	0.928966	Ribosomal protein S13/S15
At3g60820	648	13.21	8	1.05531	0.126469	1.29065	0.204282	1.38038	1.08643	0.981748	0.772681	1.55597	1.72187	0.912011	0.972747	20S proteasome beta subunit PBF1 (PBF1).
At3g60860	3677	0.07	3	0.972963	0.114704	1.02728	0.0772906	0.946237	1.27057	0.711214	0.963829	1.02802	1.22462	0.847227	1.00925	SEC7-like guanine nucleotide exchange family protein
At3g60880	1788	0	2	0.845776	0.0826698	1.6778	0.171426	0.816582	0.654636	1.05682	0.855067	1.65959	2.12814	1.2942	1.6293	DIHYDRODIPICOLINATE SYNTHASE 1 (DHDPS1)
At3g61050	978	8.48	6	1.21006	0.0793589	1.0002	0.0684236	1.40605	1.24738	1.15878	1.02802	1.07647	1.14815	0.847227	0.928966	NTMC2T4, a novel transcriptional regulator, a calcium-dependent lipid-binding protein containing a C2 domain, that binds specifically to the promoter of THAS1 (thalianol synthase 1). It can bind ceramide and is involved in drought and salt tolerance.
At3g61110	1266	0	7	1.37089	0.00316384	1.68209	0.110972	1.36773	1.36773	1.36773	1.38038	1.95884	1.64437	1.70608	1.41906	RIBOSOMAL PROTEIN S27 (RS27A)
At3g61130	1462	4.97	3	1.015	0.048151	1.01483	0.0248637	1.07647	0.92045	1.11686	0.946237	1.0666	0.981748	1.04713	0.963829	GALACTURONOSYLTRANSFERASE 1 (GAUT1)
At3g61220	1067	8	4	0.434975	0.126979	0.259491	0.0748892	0.461318	0.199526	0.77983	0.299226	0.170608	0.440555	0.107647	0.319154	SHORT-CHAIN DEHYDROGENASE/REDUCTASE 1 (SDR1)
At3g61240	1125	7.41	6	0.782938	0.104675	0.841776	0.144284	0.554626	0.831764	0.698232	1.04713	0.529663	0.847227	0.765597	1.22462	DEA(D/H)-box RNA helicase family protein
At3g61260	545	15.42	8	0.475429	0.026919	0.746732	0.164644	0.448745	0.539511	0.416869	0.496592	0.831764	1.1695	0.420727	0.564937	Remorin family protein
At3g61440	462	17.32	9	0.748321	0.00872912	0.815374	0.0858569	0.744732	0.772681	0.731139	0.744732	0.963829	0.963829	0.679204	0.654636	CYSTEINE SYNTHASE C1 (CYSC1)
At3g61470	466	17.22	38	0.417785	0.0601577	0.547359	0.144508	0.277971	0.394457	0.428549	0.570164	0.928966	0.591562	0.413047	0.255859	LHCA2
At3g61820	1173	6.89	4	1.17503	0.0656936	1.09995	0.05039	1.07647	1.04713	1.2942	1.28233	1.02802	1.20226	1	1.1695	Eukaryotic aspartyl protease family protein
At3g61870	1210	6.52	4	0.64796	0.174502	0.615105	0.091496	1.04713	0.390841	0.831764	0.322107	0.758578	0.787046	0.474242	0.440555	LOCATED IN: chloroplast, chloroplast inner membrane, chloroplast envelope
At3g62010	1577	4.26	4	1.81273	0.483778	1.49203	0.22219	0.870964	1.39316	1.85353	3.13329	2.01372	1.23595	1.69044	1.02802	unknown protein
At3g62030	232	27.8	47	0.960267	0.09425	0.864552	0.0566453	0.824138	0.772681	1.13763	1.10662	0.758578	0.77983	0.928966	0.990832	ROTAMASE CYP 4 (ROC4)
At3g62120	539	15.57	14	1.33076	0.0164074	1.26405	0.168745	1.34276	1.35519	1.28233	1.34276	1.33045	0.887156	1.69044	1.14815	Class II aaRS and biotin synthetases superfamily protein
At3g62150	2826	0.01	2													P-glycoprotein 21 (PGP21)
At3g62250	591	0	8	5.29225	1.03716	1.78485	0.257836	6.91831	7.24436	3.66438	3.34195	2.46604	1.70608	1.75388	1.21339	ubiquitin 5 (UBQ5)
At3g62290	600	0	9	1.17492	0.112314	1.01395	0.0403054	0.912011	1.13763	1.19124	1.45881	1.11686	1.03753	0.963829	0.937562	ADP-RIBOSYLATION FACTOR A1E (ARFA1E)
At3g62360	2239	2.04	4	1.36024	0.085664	1.24265	0.131263	1.51356	1.49968	1.24738	1.18032	1.11686	1.55597	0.954993	1.34276	Carbohydrate-binding-like fold
At3g62410	1755	4	6	0.957019	0.0359376	0.702628	0.139379	0.887156	1.00925	0.903649	1.02802	0.928966	0.420727	0.954993	0.505825	CP12 DOMAIN-CONTAINING PROTEIN 2 (CP12-2)
At3g62530	801	10.77	6	1.05957	0.110757	0.961478	0.243622	0.809096	1.08643	1	1.34276	1.47231	0.580764	1.28233	0.510505	ARM repeat superfamily protein
At3g62700	1213	6.5	4	1.16924	0.249396	0.782373	0.105165	0.666807	1.47231	0.831764	1.70608	1	0.912011	0.672977	0.544503	ATP-BINDING CASSETTE C14 (ABCC14)
At3g62870	377	20.32	13	1.55286	0.137809	1.64352	0.313769	1.57036	1.90546	1.23595	1.49968	2.48886	1.58489	1.52757	0.972747	Ribosomal protein L7Ae/L30e/S12e/Gadd45 family protein
At3g62910	1135	7.29	4	0.842191	0.0392211	1.03415	0.11258	0.887156	0.765597	0.928966	0.787046	1.05682	0.794328	1.33045	0.954993	ALBINO AND PALE GREEN (APG3)
At3g63140	67	49.98	46	1.59885	0.0833138	4.42764	1.13845	1.39316	1.69044	1.5417	1.77011	6.42688	6.36796	2.33346	2.58226	CHLOROPLAST STEM-LOOP BINDING PROTEIN OF 41 KDA (CSP41A)
At3g63160	1546	4.37	3	0.691665	0.0600893	0.821601	0.22373	0.672977	0.847227	0.554626	0.691831	1.41906	0.608135	0.879023	0.380189	BEST Arabidopsis thaliana protein match is: outer envelope membrane protein 7 (TAIR:AT3G52420.1)
At3g63170	1474	4.89	3	1.76959	0.303538	1.06065	0.114277	1.31826	1.19124	2.42103	2.14783	0.801678	1.07647	1.00925	1.35519	FATTY-ACID-BINDING PROTEIN 1 (FAP1)
At3g63190	378	20.29	11	0.925342	0.0908605	1.34535	0.218128	0.737904	1.00925	0.816582	1.13763	1.75388	1.69044	0.990832	0.946237	RIBOSOME RECYCLING FACTOR, CHLOROPLAST PRECURSOR (RRF)
At3g63260	1793	3.76	3	1.37747	0.16111	1.86695	0.150357	1.59956	1.0666	1.70608	1.13763	2.26986	1.8197	1.83654	1.5417	protein kinase, similar to mammal mixed-lineage kinase and Raf protein kinase
At3g63410	346	21.16	16	1.11514	0.0792966	1.60889	0.118104	0.946237	1.01859	1.21339	1.28233	1.6293	1.90546	1.33045	1.57036	ALBINO OR PALE GREEN MUTANT 1 (APG1)
At3g63460	210	29.44	15	1.09425	0.0754384	1.27644	0.113544	1.21339	1.23595	0.963829	0.963829	1.24738	1.58489	1.03753	1.23595	transducin family protein / WD-40 repeat family protein
At3g63490	156	35.37	24	0.939962	0.0647186	1.55422	0.17538	0.824138	1.05682	0.831764	1.04713	1.70608	1.95884	1.15878	1.39316	Ribosomal protein L1p/L10e family
At3g63520	468	17.11	11	1.07496	0.0263664	1.2127	0.103211	1.01859	1.04713	1.09648	1.13763	1.34276	1.43219	1.00925	1.0666	CAROTENOID CLEAVAGE DIOXYGENASE 1 (CCD1)
At3g63540	426	18.42	17	1.04475	0.122227	1.07744	0.0498752	1.07647	0.765597	1.35519	0.981748	0.972747	1.01859	1.1272	1.19124	Conceptual translation of this open reading frame gave the sequence of a 229-residue hypothetical protein that contains the same sequence as the mature A. thaliana chloroplast luminal 19-kDa protein linked to a putative signal sequence.
At4g00100	606	0	7	1.25246	0.231665	1.42394	0.288328	1.08643	1.85353	0.751623	1.31826	1.90546	1.94089	0.92045	0.928966	RIBOSOMAL PROTEIN S13A (RPS13A)
At4g00490	1899	3.15	2	1.0797	0.0974132	0.893736	0.0626695	1.33045	1.07647	1.05682	0.855067	0.751623	0.928966	0.847227	1.04713	BETA-AMYLASE 2 (BAM2)
At4g00570	754	11.44	8	0.83194	0.00989157	1.02214	0.0491098	0.824138	0.855067	0.809096	0.83946	1.11686	1.09648	0.946237	0.928966	NAD-DEPENDENT MALIC ENZYME 2 (NAD-ME2)
At4g00630	1499	4.67	9	1.08793	0.0546178	0.900793	0.205818	0.981748	1.03753	1.09648	1.23595	1.13763	0.496592	1.35519	0.613762	K+ EFFLUX ANTIPORTER 2 (KEA2)
At4g00660	2049	2.38	5	0.96605	0.0846482	0.966275	0.0665184	1.1803	0.9204	0.9908	0.7727	0.8166	1.0093	0.912	1.1272	RNAhelicase-like 8 (RH8)
At4g01050	291	23.74	14	1.08132	0.13852	1.47595	0.181457	0.787046	1.22462	0.92045	1.39316	1.7378	1.83654	1.1272	1.20226	THYLAKOID RHODANESE-LIKE (TROL)
At4g01070	1910	3.06	3	0.929006	0.00493993	0.985519	0.0497285	0.92045	0.937562	0.92045	0.937562	0.903649	0.895365	1.07647	1.0666	the glycosyltransferase (UGT72B1) is involved in metabolizing xenobiotica (chloroaniline and chlorophenole). Comparison between wild type and knock-out mutant demonstrates the central role of this gene for metabolizing chloroaniline but significantly less for chlorophenole. The glucosyltransferase preferred UDP-xylose over UDP-glucose indicating its (additional) functioning as a xylosyltransferas…
At4g01150	1176	6.88	4	0.897773	0.0624417	1.17163	0.109295	0.824138	0.765597	1.03753	0.963829	1.31826	1.39316	0.937562	1.03753	LOCATED IN: thylakoid, chloroplast thylakoid membrane, chloroplast, plastoglobule, chloroplast envelope
At4g01310	275	25.02	18	1.19969	0.0674368	1.62019	0.298744	1.05682	1.28233	1.11686	1.34276	2.35505	1.27057	1.83654	1.01859	Ribosomal L5P family protein
At4g01370	1680	4.03	2	2.12736	0.842748	1.23297	0.54972	0.801678	0.613762	4.01791	3.0761	1.36773	0.275423	2.72898	0.559758	MAP KINASE 4 (MPK4)
At4g01480	2172	0	2	1.09883	0.0736523	0.902064	0.0950592	1.1272	1.28233	0.928966	1.05682	0.870964	1.14815	0.685488	0.903649	PYROPHOSPHORYLASE 5 (PPa5)
At4g01610	1604	4.18	3	1.05659	0.0817467	1.09631	0.0415501	1.09648	1.25893	0.870964	1	1.04713	1.00925	1.19124	1.13763	Cysteine proteinases superfamily protein
At4g01690	120	40.7	27	1.24446	0.0484109	1.09009	0.0509482	1.14815	1.2942	1.18032	1.35519	0.954993	1.09648	1.10662	1.20226	Encodes protoporphyrinogen oxidase (PPOX).
At4g01800	88	44.54	24	0.574171	0.0230728	0.756251	0.0381484	0.630957	0.591562	0.529663	0.544503	0.731139	0.666807	0.847227	0.77983	ALBINO OR GLASSY YELLOW 1 (AGY1)
At4g01850	322	22.38	27	1.4982	0.16051	1.95418	0.30028	1.83654	1.70608	1.25893	1.19124	2.37684	2.55859	1.36773	1.51356	S-adenosylmethionine synthetase 2 (SAM-2)
At4g01900	789	10.97	6	0.986332	0.0058639	1.02976	0.0346055	1	0.981748	0.990832	0.972747	0.954993	1.0666	0.990832	1.10662	GLNB1 HOMOLOG (GLB1)
At4g01940	1904	3.12	2	1.0967	0.0865452	0.976982	0.0525558	0.981748	1.28233	0.92045	1.20226	0.855067	1	0.946237	1.10662	NFU DOMAIN PROTEIN 1 (NFU1)
At4g02080	1635	0	3	0.849818	0.152458	0.721336	0.0696575	0.529663	0.704693	0.928966	1.23595	0.685488	0.559758	0.895365	0.744732	SECRETION-ASSOCIATED RAS SUPER FAMILY 2 (SAR2)
At4g02230	2394	2	4	0.667969	0.124578	1.17679	0.126837	0.47863	0.928966	0.432514	0.831764	1.35519	0.928966	1.43219	0.990832	Ribosomal protein L19e family protein
At4g02340	1787	3.79	3	0.673078	0.0378413	0.837633	0.0336509	0.758578	0.630957	0.711214	0.591562	0.772681	0.887156	0.787046	0.903649	alpha/beta-Hydrolases superfamily protein
At4g02350	2670	1.29	2	1.02086	0.10556	0.884496	0.0568877	0.77983	0.990832	1.01859	1.2942	0.895365	1.02802	0.751623	0.862979	EXOCYST COMPLEX COMPONENT SEC15B (SEC15B)
At4g02370	2088	2.27	2	0.985212	0.0281491	0.892054	0.0218649	0.990832	1.05682	0.92045	0.972747	0.83946	0.887156	0.895365	0.946237	Protein of unknown function, DUF538
At4g02450	749	11.52	7	0.991378	0.0190058	0.886748	0.107579	1	1.03753	0.946237	0.981748	1.11686	0.744732	1.01859	0.666807	HSP20-like chaperones superfamily protein
At4g02500	2207	2.05	2	0.871059	0.0488082	1.08944	0.0762857	0.758578	0.83946	0.895365	0.990832	1.14815	0.92045	1.27057	1.01859	UDP-XYLOSYLTRANSFERASE 2 (XT2)
At4g02510	43	59.44	37	1.196	0.16532	1.35631	0.124712	0.855067	1.36773	0.990832	1.57036	1.36773	1.69044	1.09648	1.27057	TOC159
At4g02520	1833	0	2	0.319386	0.0791696	0.248592	0.0503233	0.172187	0.359749	0.2208	0.524807	0.16293	0.337287	0.159956	0.334195	GLUTATHIONE S-TRANSFERASE PHI 2 (GSTF2)
At4g02530	513	16.1	9	1.02644	0.10798	0.976746	0.104577	0.831764	0.847227	1.21339	1.21339	1.08643	1.20226	0.731139	0.887156	chloroplast thylakoid lumen protein
At4g02580	882	9.89	9	0.821756	0.0278158	0.64797	0.0188694	0.887156	0.847227	0.787046	0.765597	0.636796	0.60256	0.691831	0.660693	NADH-ubiquinone oxidoreductase 24 kDa subunit, putative
At4g02660	3655	0	3													Beige/BEACH domain
At4g02770	188	31.17	57	1.17079	0.0317251	1.23133	0.0294478	1.1272	1.23595	1.10662	1.21339	1.28233	1.28233	1.18032	1.18032	PSAD-1
At4g02930	335	21.61	16	0.979031	0.0341992	1.34045	0.107755	0.912011	1.02802	0.928966	1.04713	1.47231	1.57036	1.11686	1.20226	GTP binding Elongation factor Tu family protein
At4g03080	1008	8.27	5	1.28953	0.326393	0.672843	0.129376	1.8197	1.88799	0.691831	0.758578	0.405509	0.57544	0.691831	1.01859	BRI1 suppressor 1 (BSU1)-like 1 (BSL1)
At4g03110	1214	6.49	4	2.06268	0.245314	0.724752	0.130417	1.48594	2.10863	1.97697	2.67917	0.501187	0.946237	0.496592	0.954993	RNA-BINDING PROTEIN-DEFENSE RELATED 1 (RBP-DR1)
At4g03280	276	24.94	35	0.578392	0.0608843	0.420229	0.0898242	0.444631	0.608135	0.529663	0.731139	0.660693	0.380189	0.413047	0.226986	PETC
At4g03520	688	12.5	9	0.879327	0.0782488	1.44172	0.124228	0.704693	0.824138	0.912011	1.07647	1.45881	1.75388	1.14815	1.40605	chloroplast localized thioredoxin m2
At4g03550	2805	0.83	2	1.06258	0.22054	0.765322	0.0406334	0.619441	1.25893	0.787046	1.58489	0.698232	0.83946	0.691831	0.831764	GLUCAN SYNTHASE-LIKE 5 (GSL05)
At4g04020	352	21.06	13	0.834084	0.179604	1.19264	0.0333641	0.496592	1.0666	0.559758	1.21339	1.14815	1.27057	1.1272	1.22462	FIBRILLIN (FIB)
At4g04040	838	10.25	8	1.0181	0.311498	0.962769	0.164032	0.972747	0.42462	1.88799	0.787046	0.597035	1.01859	0.855067	1.38038	maternal effect embryo arrest 51 (MEE51)
At4g04340	1545	4.37	2	0.959412	0.0531438	0.986029	0.126049	0.895365	1.07647	0.847227	1.01859	1.23595	1.1695	0.787046	0.751623	ERD (early-responsive to dehydration stress) family protein
At4g04350	929	9.03	5	0.976359	0.0726392	1.02643	0.0463567	0.809096	0.937562	1	1.15878	0.990832	0.92045	1.13763	1.05682	EMBRYO DEFECTIVE 2369 (EMB2369)
At4g04640	170	33.31	22	0.764442	0.017585	1.14899	0.139493	0.731139	0.787046	0.737904	0.801678	1.09648	1.52757	0.855067	1.11686	ATPC1 encoding the gamma subunit of Arabidopsis chloroplast ATP synthase.
At4g04770	699	12.25	10	2.45236	0.537835	1.51461	0.353336	1.65959	1.41906	3.59749	3.13329	2.51189	1.39316	1.30617	0.847227	ATP-BINDING CASSETTE I8 (ABCI8)
At4g04910	1120	7.43	5	0.925061	0.0149573	0.94563	0.0314351	0.903649	0.895365	0.954993	0.946237	0.895365	1	0.887156	1	N-ETHYLMALEIMIDE SENSITIVE FACTOR (NSF)
At4g04950	1155	7.06	4	0.951744	0.0268965	1.00174	0.0341018	0.954993	0.887156	1.01859	0.946237	0.92045	1.00925	0.990832	1.08643	MONOTHIOL GLUTAREDOXIN 17 (GRXS17)
At4g05160	1705	4.01	2	0.634808	0.17326	0.921892	0.0929269	0.291072	0.731139	0.440555	1.07647	0.92045	0.704693	1.15878	0.903649	A peroxisomal protein involved in the activation of fatty acids through esterification with CoA. At4g05160 preferentially activates fatty acids with medium chain length (C6:0 and C7:0) as well as even-numbered long-chain fatty acids (C14:0, C16:0 and C18:0). At4g05160 was also able to catalyze the conversion of OPC-6:0 to its CoA ester and is therefore thought to be involved in the peroxisomal &a…
At4g05180	502	16.29	19	0.61555	0.0361693	0.764189	0.0743839	0.570164	0.691831	0.539511	0.660693	0.954993	0.758578	0.751623	0.591562	PSBQ-2
At4g05420	1399	5.49	4	1.00646	0.0351573	0.957648	0.0170028	0.954993	1.07647	0.937562	1.05682	0.92045	0.937562	0.981748	0.990832	DAMAGED DNA BINDING PROTEIN 1A (DDB1A)
At4g08210	2897	0.59	2													Pentatricopeptide repeat (PPR-like) superfamily protein
At4g08280	1968	2.72	2	0.908612	0.0743333	0.725633	0.0614188	0.83946	0.744732	1.08643	0.963829	0.824138	0.83946	0.613762	0.625173	Thioredoxin superfamily protein
At4g08390	404	19.21	16	1.32581	0.149918	1.19964	0.307928	0.972747	1.30617	1.31826	1.70608	1.95884	0.879023	1.40605	0.554626	STROMAL ASCORBATE PEROXIDASE (SAPX)
At4g08850	1906	3.1	2	0.935205	0.0348523	0.972018	0.031197	1	0.879023	0.990832	0.870964	0.895365	0.963829	0.981748	1.04713	Leucine-rich repeat receptor-like protein kinase family protein
At4g08870	1915	3.03	2	0.851183	0.00506041	0.88184	0.0215251	0.847227	0.862979	0.83946	0.855067	0.903649	0.831764	0.928966	0.862979	ARGININE AMIDOHYDROLASE 2 (ARGAH2)
At4g09000	403	19.23	16	1.00861	0.135801	0.991317	0.0577057	0.946237	0.711214	1.36773	1.00925	1.1272	1.03753	0.937562	0.862979	GENERAL REGULATORY FACTOR 1 (GRF1)
At4g09010	262	25.6	15	0.853357	0.0822584	0.636684	0.114323	0.711214	0.711214	0.981748	1.00925	0.452898	0.870964	0.428549	0.794328	THYLAKOID LUMEN 29 (TL29)
At4g09020	1451	5.06	4	1.13925	0.394706	2.17419	0.79575	0.380189	0.954993	0.972747	2.24905	0.772681	0.824138	3.43558	3.66438	ISOAMYLASE 3 (ISA3)
At4g09040	1209	6.54	5	1.03249	0.0555419	0.93796	0.0157694	1.1695	1	1.05682	0.903649	0.954993	0.903649	0.972747	0.92045	RNA-binding (RRM/RBD/RNP motifs) family protein
At4g09320	1098	7.69	5	0.920263	0.138486	0.697751	0.0751948	0.737904	1.24738	0.648634	1.04713	0.824138	0.831764	0.564937	0.570164	nucleoside diphosphate kinase type 1 (NDPK1) gene, complete
At4g09620	2540	1.83	2	1.15042	0.125409	2.33071	0.806826	1	1.43219	0.887156	1.28233	4.13048	3.25087	1.08643	0.855067	Mitochondrial transcription termination factor family protein
At4g09650	277	24.83	17	1.03807	0.0728158	0.936464	0.154085	0.912011	1.15878	0.912011	1.1695	0.816582	1.34276	0.613762	0.972747	ATP SYNTHASE DELTA-SUBUNIT GENE (ATPD)
At4g09670	1609	4.15	2	1.35196	0.180859	0.913024	0.16946	1	1.08643	1.59956	1.72187	0.549541	0.83946	0.895365	1.36773	Oxidoreductase family protein
At4g09730	1482	4.86	2	1.13889	0.112461	0.920139	0.118362	1.38038	1.27057	1.00925	0.895365	0.946237	1.22462	0.654636	0.855067	RH39 (RH39)
At4g09800	711	12.1	16	1.31286	0.218813	1.74769	0.600775	1.41906	1.87068	0.855067	1.10662	3.43558	1.36773	1.58489	0.60256	POINTED FIRST LEAVES (PFL)
At4g10040	1347	0	2	0.820864	0.066459	0.512172	0.129879	0.824138	0.666807	0.990832	0.801678	0.559758	0.260615	0.855067	0.37325	CYTOCHROME C-2 (CYTC-2)
At4g10060	1032	8.16	5	0.941382	0.0322074	0.935681	0.0389104	0.928966	0.862979	1.01859	0.954993	0.963829	1.02802	0.847227	0.903649	Beta-glucosidase, GBA2 type family protein
At4g10120	1003	8.33	7	1.29664	0.0685735	0.721616	0.109403	1.1695	1.38038	1.19124	1.44544	0.831764	0.501187	0.972747	0.580764	ATSPS4F
At4g10300	1509	4.61	2	0.831678	0.0455109	0.638892	0.0163671	0.937562	0.787046	0.870964	0.731139	0.672977	0.660693	0.613762	0.608135	RmlC-like cupins superfamily protein
At4g10320	420	18.67	11	1.17071	0.0306469	1.38848	0.168508	1.23595	1.20226	1.14815	1.09648	1.45881	1.02802	1.8197	1.24738	tRNA synthetase class I (I, L, M and V) family protein
At4g10340	155	35.43	56	0.450405	0.0137206	0.450493	0.0825383	0.436516	0.420727	0.483059	0.461318	0.654636	0.501187	0.37325	0.272898	LHCB5
At4g10450	2250	2.03	6	0.905586	0.0606996	0.821927	0.0293956	1.05682	0.870964	0.928966	0.765597	0.895365	0.824138	0.816582	0.751623	Ribosomal protein L6 family
At4g10480	646	13.3	10	0.913567	0.0689153	1.34647	0.0576884	0.801678	1.03753	0.787046	1.02802	1.30617	1.48594	1.21339	1.38038	Nascent polypeptide-associated complex (NAC), alpha subunit family protein
At4g10750	1698	4.02	2	1.20596	0.0859918	1.10169	0.010561	1.39316	1.30617	1.09648	1.02802	1.10662	1.07647	1.1272	1.09648	Phosphoenolpyruvate carboxylase family protein
At4g10790	2629	1.48	2	1.06841	0.0359042	0.870016	0.0246932	1.10662	1.14815	0.990832	1.02802	0.862979	0.809096	0.928966	0.879023	UBX domain-containing protein
At4g10840	1603	4.18	2	1.00982	0.0909966	1.01299	0.159506	0.870964	1.22462	0.847227	1.09648	0.816582	0.685488	1.38038	1.1695	Tetratricopeptide repeat (TPR)-like superfamily protein
At4g11010	1090	7.77	6	1.42324	0.242201	1.38935	0.29021	1.28233	2.05116	0.887156	1.47231	1.65959	2.07014	0.809096	1.01859	NUCLEOSIDE DIPHOSPHATE KINASE 3 (NDPK3)
At4g11150	663	13.03	8	1.17864	0.141248	0.596428	0.050348	0.862979	1.09648	1.21339	1.5417	0.724436	0.625173	0.496592	0.539511	VACUOLAR ATP SYNTHASE SUBUNIT E1 (TUF)
At4g11175	1321	6	4	0.840344	0.154301	2.37548	0.080837	0.519996	0.937562	0.679204	1.22462	2.35505	2.18776	2.58226	2.37684	Nucleic acid-binding, OB-fold-like protein
At4g11260	1390	5.58	3	0.827156	0.11801	0.875163	0.122442	0.666807	1.08643	0.591562	0.963829	0.794328	1.18032	0.597035	0.928966	ENHANCED DOWNY MILDEW 1 (EDM1)
At4g11380	632	13.62	9	1.40898	0.394923	0.737082	0.165281	0.77983	0.698232	2.26986	1.88799	0.444631	0.457088	1.02802	1.01859	Adaptin family protein
At4g11420	137	37.57	22	1.10965	0.173414	1.05703	0.109945	1.52757	1.24738	0.912011	0.751623	1.31826	1.14815	0.937562	0.824138	EUKARYOTIC TRANSLATION INITIATION FACTOR 3A (EIF3A)
At4g11600	1775	3.86	4	1.01101	0.0344174	0.927691	0.0429998	1	1.09648	0.928966	1.01859	0.870964	1.01859	0.83946	0.981748	GLUTATHIONE PEROXIDASE 6 (GPX6)
At4g11820	1789	3.77	3	1.15483	0.0717006	0.462943	0.0783031	1.07647	1	1.31826	1.22462	0.524807	0.291072	0.648634	0.387258	HYDROXYMETHYLGLUTARYL-COA SYNTHASE (HMGS)
At4g12060	1057	8.03	4	1.34791	0.0431595	1.02571	0.304342	1.36773	1.45881	1.25893	1.30617	1.8197	0.691831	1.15878	0.432514	Double Clp-N motif protein
At4g12320	2624	1.53	2	0.573129	0.0940506	0.698639	0.0305648	0.758578	0.42462	0.711214	0.398107	0.625173	0.685488	0.711214	0.772681	CYTOCHROME P450, FAMILY 706, SUBFAMILY A, POLYPEPTIDE 6 (CYP706A6)
At4g12420	242	27.09	17	1.05845	0.106622	1.05693	0.0591004	1.33045	1.04713	1.04713	0.809096	1.14815	0.963829	1.1695	0.946237	Encodes a protein of unknown function involved in directed root tip growth. It is a member of 19-member gene family and is distantly related structurally to the multiple-copper oxidases ascorbate oxidase and laccase, though it lacks the copper-binding domains. The protein is glycosylated and GPI-anchored. It is localized to the plasma membrane and the cell wall. The gene is expressed most strongl…
At4g12650	1026	8.18	5	1.01967	0.0271073	0.955033	0.00507834	1.08643	1.00925	1.02802	0.954993	0.946237	0.963829	0.946237	0.963829	Endomembrane protein 70 protein family
At4g12720	2329	2.01	2	0.677079	0.108133	0.664898	0.126379	0.440555	0.630957	0.672977	0.963829	0.474242	0.42462	0.928966	0.831764	ARABIDOPSIS THALIANA NUDIX HYDROLASE HOMOLOG 7 (AtNUDT7)
At4g12730	874	9.96	8	0.744625	0.0406065	0.782748	0.0726107	0.847227	0.744732	0.737904	0.648634	0.731139	0.963829	0.619441	0.816582	FASCICLIN-LIKE ARABINOGALACTAN 2 (FLA2)
At4g12800	237	27.55	28	0.777295	0.0778161	0.857175	0.150722	0.625173	0.870964	0.666807	0.946237	0.60256	0.591562	1.14815	1.08643	PSAL
At4g12830	1752	4	2	1.51126	0.378873	2.18736	0.609669	1.7378	0.744732	2.46604	1.09648	3.87258	2.10863	1.78649	0.981748	alpha/beta-Hydrolases superfamily protein
At4g12880	1930	2.93	2	0.947943	0.061877	1.10667	0.0750186	0.990832	0.809096	1.09648	0.895365	0.990832	0.963829	1.24738	1.22462	early nodulin-like protein 19 (ENODL19)
At4g12980	1404	5.46	3	1.0096	0.0151843	1.07704	0.0202422	1.04713	1.00925	1.00925	0.972747	1.04713	1.11686	1.03753	1.10662	Auxin-responsive family protein
At4g13010	712	12.08	7	0.862694	0.22748	0.933301	0.143853	0.436516	1.20226	0.505825	1.30617	0.613762	1.02802	0.809096	1.28233	Oxidoreductase, zinc-binding dehydrogenase family protein
At4g13200	1059	8.02	4	1.3885	0.113439	1.35513	0.117977	1.09648	1.44544	1.36773	1.64437	1.45881	1.09648	1.6293	1.23595	LOCATED IN: thylakoid, chloroplast thylakoid membrane, chloroplast, plastoglobule
At4g13340	576	14.81	11	0.406978	0.152198	0.552817	0.0706316	0.413047	0.143219	0.831764	0.239883	0.731139	0.483059	0.591562	0.405509	Leucine-rich repeat (LRR) family protein
At4g13360	1758	3.96	2	1.55909	0.475003	0.54981	0.0320051	0.83946	0.666807	2.58226	2.14783	0.57544	0.47863	0.625173	0.519996	ATP-dependent caseinolytic (Clp) protease/crotonase family protein
At4g13430	178	32.39	19	1.42085	0.0690707	1.35685	0.0996016	1.49968	1.57036	1.27057	1.34276	1.49968	1.55597	1.1695	1.20226	ISOPROPYL MALATE ISOMERASE LARGE SUBUNIT 1 (IIL1)
At4g13500	2492	2	2	1.17858	0.0845932	1.01396	0.232235	1.14815	1.39316	0.981748	1.19124	0.591562	1.35519	0.636796	1.47231	LOCATED IN: chloroplast
At4g13590	2005	2.54	2	0.456884	0.109963	1.19742	0.311804	0.248886	0.505825	0.328095	0.744732	0.648634	1.87068	0.685488	1.58489	Uncharacterized protein family (UPF0016)
At4g13670	807	10.72	6	1.06216	0.0180819	1.02389	0.044883	1.05682	1.01859	1.10662	1.0666	0.946237	1.09648	0.946237	1.10662	plastid transcriptionally active 5 (PTAC5)
At4g13780	487	16.54	9	1.0144	0.01809	0.961946	0.0146086	1.05682	1.02802	1	0.972747	0.990832	0.981748	0.946237	0.928966	methionine--tRNA ligase, putative / methionyl-tRNA synthetase, putative / MetRS, putative
At4g13840	1978	2.67	2	0.952001	0.070939	1.29012	0.0401243	0.787046	0.981748	0.912011	1.1272	1.33045	1.38038	1.20226	1.24738	HXXXD-type acyl-transferase family protein
At4g13850	1374	5.67	3	1.38664	0.0761575	1.30747	0.147639	1.23595	1.47231	1.28233	1.55597	1.65959	1.1695	1.41906	0.981748	GLYCINE-RICH RNA-BINDING PROTEIN 2 (GR-RBP2)
At4g13930	103	42.74	26	1.25554	0.0666124	1.27527	0.107819	1.10662	1.2942	1.20226	1.41906	1.55597	1.2942	1.21339	1.03753	SERINE HYDROXYMETHYLTRANSFERASE 4 (SHM4)
At4g13940	71	49.22	34	0.531817	0.0497845	2.06174	0.454818	0.428549	0.586138	0.469894	0.642688	2.75423	2.93765	1.22462	1.33045	HOMOLOGY-DEPENDENT GENE SILENCING 1 (HOG1)
At4g14030	261	25.68	17	2.16454	0.552946	2.18125	0.795444	1.10662	1.36773	2.77971	3.40408	4.40555	1.39316	2.1677	0.758578	selenium-binding protein 1 (SBP1)
At4g14040	1211	6.5	15	1.66172	0.226838	6.82859	0.806202	1.21339	2.01372	1.33045	2.0893	8.62979	5.97035	7.65597	5.05825	selenium-binding protein 2 (SBP2)
At4g14070	690	12.43	6	0.924241	0.0483359	0.876751	0.0580689	0.963829	1.03753	0.816582	0.879023	0.77983	0.981748	0.772681	0.972747	ACYL-ACTIVATING ENZYME 15 (AAE15)
At4g14160	1074	7.9	8	1.16455	0.0927944	1.09005	0.0512718	0.963829	1.0666	1.24738	1.38038	0.981748	1.02802	1.14815	1.20226	Sec23/Sec24 protein transport family protein
At4g14210	1279	6.12	3	0.937547	0.0367596	1.71974	0.304952	0.895365	1.02802	0.862979	0.963829	2.01372	2.42103	1.07647	1.36773	PHYTOENE DESATURASE 3 (PDS3)
At4g14240	1430	5.24	3	0.967531	0.0488209	1.00851	0.0512112	1.05682	0.887156	1.04713	0.879023	1.13763	1	1.00925	0.887156	CONTAINS InterPro DOMAIN/s: Protein of unknown function DUF21 (InterPro:IPR002550), Cystathionine beta-synthase, core (InterPro:IPR000644)
At4g14360	2006	2.53	10	1.00616	0.0643904	1.06229	0.0746699	1.1695	0.990832	1.00925	0.855067	1.22462	1.14815	0.972747	0.903649	S-adenosyl-L-methionine-dependent methyltransferases superfamily protein
At4g14540	1949	2.84	2	1.0018	0.0346882	0.920004	0.0482008	0.946237	0.937562	1.0666	1.05682	0.887156	1.03753	0.809096	0.946237	nuclear factor Y, subunit B3 (NF-YB3)
At4g14680	2885	0.61	10	0.734685	0.0302521	0.444878	0.161566	0.666807	0.751623	0.711214	0.809096	0.164437	0.737904	0.165959	0.711214	ATP sulfurylase
At4g14800	1263	6.18	4	0.966341	0.101012	0.7999	0.0318917	0.912011	1.22462	0.737904	0.990832	0.787046	0.879023	0.724436	0.809096	20S PROTEASOME BETA SUBUNIT D2 (PBD2)
At4g14880	243	27.06	21	0.7005	0.0325578	0.624983	0.183946	0.717794	0.625173	0.77983	0.679204	1.11686	0.444631	0.672977	0.265461	O-ACETYLSERINE (THIOL) LYASE (OAS-TL) ISOFORM A1 (OASA1)
At4g14890	1738	4	4	1.07286	0.107959	1.84033	0.159257	1.02802	0.831764	1.35519	1.07647	1.70608	2.22844	1.48594	1.94089	2Fe-2S ferredoxin-like superfamily protein
At4g14960	124	0	45	1.12998	0.063245	1.1146	0.315903	1.1272	0.972747	1.28233	1.13763	1.90546	0.751623	1.31826	0.483059	TUBULIN ALPHA-6 (TUA6)
At4g15110	1206	6.56	4	0.884828	0.136804	0.660505	0.0738428	1.01859	0.613762	1.20226	0.704693	0.685488	0.465586	0.824138	0.666807	CYTOCHROME P450, FAMILY 97, SUBFAMILY B, POLYPEPTIDE 3 (CYP97B3)
At4g15510	980	8.48	4	1.28498	0.111199	1.16982	0.0666934	1.55597	1.19124	1.35519	1.03753	1.21339	1.01859	1.33045	1.11686	PsbP family protein
At4g15530	1114	7.57	5	1.03726	0.197134	0.616474	0.0332275	1.43219	1.31826	0.737904	0.660693	0.544503	0.672977	0.57544	0.672977	PYRUVATE ORTHOPHOSPHATE DIKINASE (PPDK)
At4g15540	895	9.6	6	1.07423	0.0950092	1.10389	0.0955285	1.31826	1.07647	1.04713	0.855067	1.30617	1.22462	0.972747	0.912011	nodulin MtN21-like transporter family protein
At4g15545	895	9.6	6	1.07423	0.0950092	1.10389	0.0955285	1.31826	1.07647	1.04713	0.855067	1.30617	1.22462	0.972747	0.912011	nodulin MtN21-like transporter family protein
At4g15550	1602	4.18	2	1.20859	0.118417	1.389	0.149982	1.34276	1.47231	0.981748	1.03753	1.35519	1.03753	1.77011	1.39316	INDOLE-3-ACETATE BETA-D-GLUCOSYLTRANSFERASE (IAGLU)
At4g15560	684	12.58	7	0.820409	0.158813	0.994825	0.114118	0.642688	1.21339	0.496592	0.928966	0.77983	0.816582	1.1695	1.21339	CLOROPLASTOS ALTERADOS 1 (CLA1)
At4g15900	1942	2.87	2	1.13086	0.336237	0.817083	0.145551	0.487529	1.27057	0.751623	2.01372	0.654636	1.1695	0.515229	0.928966	PLEIOTROPIC REGULATORY LOCUS 1 (PRL1)
At4g16180	1876	3.27	2	0.996683	0.0291248	1.14393	0.120925	0.946237	1.04713	0.946237	1.04713	1.39316	0.972747	1.30617	0.903649	LOCATED IN: plasma membrane
At4g16390	773	11.19	7	1.32006	0.301204	1.0245	0.109542	2.14783	1.24738	1.18032	0.704693	1.2942	0.937562	1.08643	0.77983	SUPPRESSOR OF VARIEGATION 7 (SVR7)
At4g16500	1513	4.6	2	0.957931	0.0216484	0.937602	0.00498563	0.903649	0.954993	0.963829	1.00925	0.946237	0.946237	0.928966	0.928966	Cystatin/monellin superfamily protein
At4g16650	1270	6.14	4	1.20764	0.157391	0.664337	0.0696697	1.0666	1.61436	0.879023	1.27057	0.597035	0.816582	0.505825	0.737904	O-fucosyltransferase family protein
At4g16660	1849	3.43	2	1.09124	0.0409601	1.07178	0.103123	1.19124	1.09648	1.08643	0.990832	0.92045	0.870964	1.28233	1.21339	heat shock protein 70 (Hsp 70) family protein
At4g16720	455	17.53	14	1.26503	0.05209	1.5118	0.0724216	1.2942	1.14815	1.39316	1.22462	1.47231	1.34276	1.69044	1.5417	Ribosomal protein L23/L15e family protein
At4g16830	1288	6.08	5	0.956709	0.0499392	1.07831	0.123644	0.879023	0.862979	1.05682	1.02802	0.831764	0.903649	1.24738	1.33045	Hyaluronan / mRNA binding family
At4g17040	1817	3.63	2	1.00486	0.0413758	1.14716	0.057237	1.07647	1.07647	0.928966	0.937562	1.19124	1.28233	1.01859	1.09648	CLP PROTEASE R SUBUNIT 4 (CLPR4)
At4g17090	272	25.13	15	1.23513	0.063546	0.872987	0.0681787	1.18032	1.39316	1.09648	1.27057	0.758578	1	0.751623	0.981748	CHLOROPLAST BETA-AMYLASE (CT-BMY)
At4g17100	1429	5.24	3	1.00463	0.00267108	0.962099	0.0416313	1	1	1.00925	1.00925	1.0666	0.963829	0.954993	0.862979	EXPRESSED IN: 23 plant structures
At4g17170	971	8.54	5	0.943167	0.191653	1.55946	0.373067	0.586138	1.21339	0.642688	1.33045	2.55859	1.61436	1.27057	0.794328	RAB GTPASE HOMOLOG B1C (RABB1C)
At4g17300	724	11.9	8	0.657204	0.066331	0.802987	0.0413969	0.510505	0.704693	0.597035	0.816582	0.787046	0.711214	0.912011	0.801678	Asparaginyl-tRNA synthetase protein involved in amino acid activation/protein synthesis.
At4g17340	1478	0.01	2	0.865895	0.119898	0.421807	0.116488	0.879023	0.60256	1.18032	0.801678	0.387258	0.188799	0.744732	0.366438	tonoplast intrinsic protein 2
At4g17390	455	0	14	1.26503	0.05209	1.5118	0.0724216	1.2942	1.14815	1.39316	1.22462	1.47231	1.34276	1.69044	1.5417	Ribosomal protein L23/L15e family protein
At4g17520	752	11.45	11	2.38707	0.25934	1.79803	0.26645	2.93765	2.70396	2.07014	1.83654	2.26986	2.24905	1.34276	1.33045	Hyaluronan / mRNA binding family
At4g17530	892	9.7	6	0.816176	0.123718	1.35452	0.173333	0.549541	0.772681	0.794328	1.14815	1.44544	0.972747	1.78649	1.21339	RAB GTPASE HOMOLOG 1C (RAB1C)
At4g17560	842	10.2	7	1.09446	0.336896	1.62313	0.318625	1.22462	1.97697	0.42462	0.751623	2.31206	2.01372	1.14815	1.01859	Ribosomal protein L19 family protein
At4g17600	903	9.42	8	0.778273	0.117443	1.09584	0.0370839	0.534564	0.879023	0.642688	1.05682	1.01859	1.14815	1.04713	1.1695	Lil3:1 (light-harvesting-like) protein. Belongs to the Lhc super-gene family encodes the light-harvesting chlorophyll a/b-binding (LHC) proteins that constitute the antenna system of the photosynthetic apparatus. A generic LHC motif is present in Lil3:1.
At4g17720	2325	2.01	2	0.87864	0.0954015	1.05848	0.0342046	1.0666	0.731139	1.01859	0.698232	1.00925	1.1272	0.990832	1.10662	RNA-binding (RRM/RBD/RNP motifs) family protein
At4g17770	2023	0.01	2	1.62996	0.0270036	0.855762	0.326335	1.70608	1.58489	1.6293	1.59956	1.13763	0.277971	1.64437	0.363078	TREHALOSE PHOSPHATASE/SYNTHASE 5 (TPS5)
At4g17830	1297	6.05	3	0.980893	0.105311	0.982123	0.0156636	1.20226	0.831764	1.11686	0.772681	1.00925	0.954993	1.00925	0.954993	Peptidase M20/M25/M40 family protein
At4g17890	1994	2.59	3	0.148242	0.0538601	0.432313	0.251868	0.0648634	0.263027	0.0483059	0.21677	1.05682	0.0255859	0.625173	0.021677	ARF-GAP DOMAIN 8 (AGD8)
At4g18030	667	12.91	8	0.919431	0.084625	1.06009	0.0243287	0.903649	0.724436	1.13763	0.912011	1.02802	1.10662	1.00925	1.09648	S-adenosyl-L-methionine-dependent methyltransferases superfamily protein
At4g18100	1485	4.83	4	1.11557	0.0534402	1.18659	0.0254245	1.08643	0.990832	1.24738	1.13763	1.14815	1.13763	1.23595	1.22462	Ribosomal protein L32e
At4g18240	1295	6.05	4	0.979503	0.125743	0.976236	0.0720938	1.21339	0.772681	1.18032	0.751623	1.15878	0.990832	0.946237	0.809096	starch synthase 4 (SS4)
At4g18370	861	10.03	5	1.04731	0.240684	1.26134	0.118948	0.559758	1.02802	0.895365	1.70608	1.55597	1.31826	1.18032	0.990832	DEGP PROTEASE 5 (DEG5)
At4g18440	263	25.53	14	0.785848	0.126721	1.30533	0.141353	0.636796	1.08643	0.524807	0.895365	1.61436	1.47231	1.10662	1.02802	L-Aspartase-like family protein
At4g18480	128	38.74	27	0.742859	0.0276841	0.955848	0.119436	0.787046	0.794328	0.691831	0.698232	0.77983	1.20226	0.724436	1.11686	CHLORINA 42 (CH42), ncodes the CHLI subunit of magnesium chelatase which is required for chlorophyll biosynthesis.
At4g18670	2895	0.59	7	0.885481	0.0616549	1.16864	0.0593424	0.794328	1.00925	0.765597	0.972747	1.15878	1.02802	1.31826	1.1695	Leucine-rich repeat (LRR) family protein
At4g18730	828	0	8	1.14711	0.123473	3.74054	1.13283	1.02802	1.44544	0.879023	1.23595	5.7544	5.64937	1.83654	1.72187	Ribosomal L5P family protein
At4g18800	3271	0	3													RAB GTPASE HOMOLOG A1D (RABA1d)
At4g18810	306	23.04	13	1.10235	0.137253	1.23242	0.115981	0.895365	1.38038	0.83946	1.2942	1.27057	1.52757	0.972747	1.15878	NAD(P)-binding Rossmann-fold superfamily protein
At4g19100	1870	3.32	2	0.48784	0.169861	0.653728	0.208208	0.394457	0.972747	0.178649	0.405509	0.92045	0.272898	1.09648	0.325087	Protein of unknown function (DUF3464)
At4g19120	1376	5.66	4	0.934849	0.0606223	1.04425	0.0683974	1.08643	0.903649	0.954993	0.794328	0.972747	0.895365	1.20226	1.10662	early-responsive to dehydration 3 (ERD3)
At4g19170	721	11.98	6	1.1614	0.213704	1.2041	0.152712	1.09648	0.704693	1.7378	1.10662	1.57036	1.05682	1.31826	0.870964	NINE-CIS-EPOXYCAROTENOID DIOXYGENASE 4 (NCED4)
At4g19210	934	8.97	4	0.701534	0.0738173	0.661376	0.127857	0.549541	0.636796	0.724436	0.895365	0.691831	0.990832	0.376704	0.586138	ATP-BINDING CASSETTE E2 (ABCE2)
At4g19410	1253	6.21	11	0.760796	0.0746054	0.750157	0.0433834	0.946237	0.698232	0.801678	0.597035	0.654636	0.724436	0.758578	0.862979	Pectinacetylesterase family protein
At4g19710	222	28.83	23	1.27304	0.16958	1.28102	0.177681	0.954993	1.00925	1.51356	1.61436	0.895365	1.14815	1.34276	1.7378	ASPARTATE KINASE-HOMOSERINE DEHYDROGENASE II (AK-HSDH II)
At4g20130	2648	1.39	2	1.07727	0.172264	0.983279	0.118963	1.34276	0.758578	1.40605	0.801678	0.744732	1.11686	0.824138	1.24738	plastid transcriptionally active 14 (PTAC14)
At4g20260	412	18.94	11	0.785394	0.0443578	0.654044	0.112645	0.679204	0.794328	0.772681	0.895365	0.92045	0.496592	0.758578	0.440555	PLASMA-MEMBRANE ASSOCIATED CATION-BINDING PROTEIN 1 (PCAP1)
At4g20360	46	58.65	79	1.16538	0.115406	1.76054	0.250176	0.903649	1.23595	1.07647	1.44544	2.12814	2.24905	1.25893	1.40605	RAB GTPase homolog E1B (RABE1b)
At4g20440	1145	7.19	6	1.22273	0.0874141	0.985604	0.0503539	1.20226	1.01859	1.44544	1.22462	1.01859	0.870964	1.10662	0.946237	small nuclear ribonucleoprotein associated protein B (smB)
At4g20850	114	41.42	30	0.738808	0.0460818	0.8945	0.101574	0.794328	0.83946	0.666807	0.654636	0.772681	1.11686	0.679204	1.00925	TRIPEPTIDYL PEPTIDASE II (TPP2)
At4g20980	786	11.01	9	1.18843	0.154905	2.04446	0.523578	1.59956	1.14815	1.15878	0.847227	2.96483	2.93765	1.1272	1.14815	Eukaryotic translation initiation factor 3 subunit 7 (eIF-3)
At4g21150	196	30.8	16	0.719699	0.0109678	0.810858	0.0624073	0.731139	0.744732	0.698232	0.704693	0.855067	0.954993	0.660693	0.772681	HAPLESS 6 (HAP6)
At4g21210	267	25.38	14	1.00011	0.00840834	1.02813	0.0086439	1.00925	1.01859	0.981748	0.990832	1.03753	1.04713	1.00925	1.01859	PPDK REGULATORY PROTEIN (RP1)
At4g21280	307	23.03	29	0.535749	0.029318	0.604947	0.215673	0.47863	0.580764	0.49204	0.591562	1.20226	0.539511	0.505825	0.172187	PSBQ-1
At4g21580	1457	5	3	2.16207	0.37845	0.967247	0.174309	1.75388	1.40605	3.13329	2.35505	1.19124	0.60256	1.33045	0.744732	oxidoreductase, zinc-binding dehydrogenase family protein
At4g21650	1950	2.83	2	0.946659	0.054832	1.17029	0.114201	0.831764	0.879023	1.00925	1.0666	1.35519	1.38038	0.963829	0.981748	Subtilase family protein
At4g21705	3361	0.13	2													Tetratricopeptide repeat (TPR)-like superfamily protein
At4g21860	1136	7.28	6	0.726507	0.0137674	0.358461	0.0576999	0.737904	0.685488	0.737904	0.744732	0.291072	0.49204	0.237684	0.413047	methionine sulfoxide reductase B 2 (MSRB2)
At4g21960	1313	6.01	4	0.508753	0.131759	0.761471	0.253925	0.625173	0.260615	0.824138	0.325087	0.990832	0.296483	1.36773	0.390841	PRXR1
At4g21990	1585	4.22	3	1.40964	0.146834	0.947646	0.101873	1.28233	1.08643	1.77011	1.49968	1.0666	0.737904	1.1695	0.816582	APS REDUCTASE 3 (APR3)
At4g22010	1409	5.37	7	1.27959	0.112426	2.03468	0.0558997	1.04713	1.13763	1.40605	1.52757	1.90546	2.12814	1.97697	2.12814	SKU5 similar 4 (sks4)
At4g22240	970	8.54	8	1.02	0.0309161	0.968503	0.03988	1.00925	0.946237	1.09648	1.02802	0.937562	1.0666	0.879023	0.990832	Plastid-lipid associated protein PAP / fibrillin family protein
At4g22570	1386	5.61	3	0.959915	0.176288	0.957351	0.326971	1.25893	0.679204	1.27057	0.630957	0.380189	1.45881	0.405509	1.58489	ADENINE PHOSPHORIBOSYL TRANSFERASE 3 (APT3)
At4g22670	454	17.55	11	0.944269	0.0114263	0.891298	0.0052989	0.92045	0.928966	0.963829	0.963829	0.903649	0.895365	0.879023	0.887156	HSP70-INTERACTING PROTEIN 1 (HIP1)
At4g22890	353	21.04	15	1.18017	0.0922063	1.47484	0.076427	1.19124	0.972747	1.41906	1.13763	1.52757	1.65959	1.30617	1.40605	PGRL1A
At4g22930	672	12.81	9	0.401183	0.0425253	0.844219	0.355187	0.448745	0.496592	0.322107	0.337287	1.72187	0.331131	1.11686	0.207014	PYRIMIDIN 4 (PYR4)
At4g23100	924	9.09	7	0.641941	0.0307234	0.501656	0.108209	0.711214	0.672977	0.608135	0.57544	0.436516	0.77983	0.260615	0.529663	GLUTAMATE-CYSTEINE LIGASE (GSH1)
At4g23160	2717	1.12	2	0.283956	0.0295149	0.342892	0.0620328	0.2208	0.331131	0.246604	0.337287	0.210863	0.328095	0.322107	0.510505	CYSTEINE-RICH RLK (RECEPTOR-LIKE PROTEIN KINASE) 8 (CRK8)
At4g23180	1150	7.13	4	0.74956	0.0868512	0.992309	0.14164	0.963829	0.672977	0.801678	0.559758	1.1695	1.2942	0.711214	0.794328	CYSTEINE-RICH RLK (RECEPTOR-LIKE PROTEIN KINASE) 10 (CRK10)
At4g23400	341	21.42	12	1.05686	0.00561981	1.02747	0.0353824	1.04713	1.0666	1.04713	1.0666	1.03753	1.11686	0.946237	1.00925	PLASMA MEMBRANE INTRINSIC PROTEIN 1
At4g23600	371	20.47	13	0.489862	0.0515038	0.743231	0.0309995	0.380189	0.452898	0.501187	0.625173	0.691831	0.691831	0.816582	0.772681	CORONATINE INDUCED 1 (CORI3)
At4g23630	918	9.16	7	1.28022	0.243672	0.892364	0.102178	1.87068	0.990832	1.47231	0.787046	1.15878	0.879023	0.870964	0.660693	VIRB2-interacting protein 1 (BTI1)
At4g23650	1162	6.96	5	0.855026	0.0941917	0.646939	0.0753504	0.636796	0.831764	0.855067	1.09648	0.731139	0.816582	0.515229	0.524807	CALCIUM-DEPENDENT PROTEIN KINASE 6 (CDPK6)
At4g23670	563	15.04	15	0.583747	0.0341908	0.209463	0.054029	0.549541	0.666807	0.510505	0.608135	0.340408	0.122462	0.255859	0.119124	Polyketide cyclase/dehydrase and lipid transport superfamily protein
At4g23680	2511	1.96	7	2.5793	0.853943	3.24075	0.830347	1.55597	0.954993	4.7863	3.01995	4.61318	4.74242	1.75388	1.85353	Polyketide cyclase/dehydrase and lipid transport superfamily protein
At4g23850	349	21.12	12	0.58947	0.0362651	0.930218	0.184616	0.672977	0.625173	0.544503	0.515229	1.40605	0.990832	0.794328	0.529663	long-chain acyl-CoA synthetase 4 (LACS4)
At4g23890	710	12.11	10	0.957242	0.00556505	0.935731	0.0142844	0.946237	0.954993	0.954993	0.972747	0.972747	0.937562	0.928966	0.903649	LOCATED IN: chloroplast thylakoid membrane, chloroplast
At4g23940	1052	8.04	6	2.35705	0.484252	0.913036	0.0249865	1.57036	1.47231	3.28095	3.10456	0.855067	0.895365	0.928966	0.972747	FtsH extracellular protease family
At4g24190	82	46.15	34	0.627282	0.0383097	0.637674	0.0193279	0.608135	0.717794	0.534564	0.648634	0.685488	0.642688	0.630957	0.591562	SHEPHERD (SHD)
At4g24220	1593	4.21	2	1.23553	0.372222	0.563023	0.175061	0.937562	2.24905	0.496592	1.25893	0.772681	0.242103	0.946237	0.291072	VEIN PATTERNING 1 (VEP1)
At4g24280	17	77.32	72	1.78911	0.0893146	1.16308	0.0570301	1.59956	1.67494	1.92309	1.95884	1.01859	1.23595	1.1272	1.27057	CHLOROPLAST HEAT SHOCK PROTEIN 70-1 (cpHsc70-1)
At4g24330	1647	4.07	3	1.13253	0.0892213	0.922638	0.00638127	1.1695	0.928966	1.35519	1.07647	0.937562	0.928966	0.912011	0.912011	Protein of unknown function (DUF1682)
At4g24510	1780	3.83	3	1.02051	0.0964146	0.567851	0.0803475	0.809096	0.937562	1.07647	1.25893	0.636796	0.401791	0.758578	0.474242	ECERIFERUM 2 (CER2)
At4g24550	1586	4.22	2	1.7126	0.304901	0.88555	0.125523	2.29087	2.18776	1.20226	1.1695	0.847227	0.60256	1.21339	0.879023	Clathrin adaptor complexes medium subunit family protein
At4g24620	189	31.03	24	0.91255	0.138717	0.925319	0.134812	0.724436	1.23595	0.642688	1.04713	1.15878	1.15878	0.698232	0.685488	PHOSPHOGLUCOSE ISOMERASE 1 (PGI1)
At4g24750	1315	6.01	5	2.37481	1.04938	0.615292	0.19386	0.420727	1.02802	2.99226	5.05825	1.10662	0.313329	0.744732	0.296483	Rhodanese/Cell cycle control phosphatase superfamily protein
At4g24770	300	23.19	30	1.74299	0.157128	1.38363	0.0940238	1.72187	1.38038	2.14783	1.72187	1.28233	1.59956	1.18032	1.47231	31-KDA RNA BINDING PROTEIN (RBP31)
At4g24800	791	10.95	7	0.621347	0.0280763	0.548113	0.0362083	0.57544	0.672977	0.570164	0.666807	0.505825	0.469894	0.625173	0.591562	MA3 domain-containing protein
At4g24830	1175	6.88	5	0.540733	0.108883	0.685183	0.095115	0.310456	0.57544	0.452898	0.824138	0.737904	0.474242	0.92045	0.608135	arginosuccinate synthase family
At4g24930	701	12.2	6	1.16329	0.107932	1.14717	0.0726638	0.954993	1.33045	1	1.36773	1.31826	1.20226	1.08643	0.981748	thylakoid lumenal 17.9 kDa protein, chloroplast
At4g25050	1703	4.01	4	1.70174	0.178503	1.15332	0.472991	1.57036	1.34276	2.18776	1.70608	2.44343	0.539511	1.27057	0.359749	ACYL CARRIER PROTEIN 4 (ACP4)
At4g25080	542	15.49	9	0.905237	0.0587898	0.797752	0.122568	1.02802	0.824138	0.981748	0.787046	0.954993	1.05682	0.559758	0.619441	MAGNESIUM-PROTOPORPHYRIN IX METHYLTRANSFERASE (CHLM)
At4g25100	400	19.3	15	0.996583	0.091085	1.28712	0.212957	0.824138	1.13763	0.855067	1.1695	1.70608	1.59956	0.963829	0.879023	FE SUPEROXIDE DISMUTASE 1 (FSD1)
At4g25130	1005	8.3	4	0.82377	0.029026	1.54642	0.2217	0.801678	0.895365	0.758578	0.83946	1.0666	1.40605	1.58489	2.12814	PEPTIDE MET SULFOXIDE REDUCTASE 4 (PMSR4)
At4g25370	1418	5.28	3	0.498558	0.0375112	0.930381	0.201169	0.549541	0.42462	0.57544	0.444631	1	1.45881	0.524807	0.737904	Double Clp-N motif protein
At4g25450	1584	4.23	2	0.768131	0.151518	1.83807	0.856237	0.505825	0.515229	0.954993	1.09648	0.772681	0.359749	4.16869	2.05116	ATP-BINDING CASSETTE B28 (ABCB28)
At4g25570	2653	1.37	2	0.883285	0.036371	1.01033	0.0478025	0.972747	0.855067	0.903649	0.801678	1.07647	1.10662	0.912011	0.946237	cytochrome b561.
At4g25630	771	11.21	8	1.2148	0.153723	1.53513	0.214363	0.879023	1.08643	1.2942	1.59956	1.8197	1.97697	1.09648	1.24738	FIBRILLARIN 2 (FIB2)
At4g25900	1204	6.57	3	1.4129	0.177538	1.08428	0.113305	1.35519	1.88799	1.02802	1.38038	0.831764	1.13763	1	1.36773	Galactose mutarotase-like superfamily protein
At4g25960	2593	1.66	3	0.963234	0.383348	1.06228	0.112213	2.03236	0.954993	0.60256	0.263027	1.02802	1.35519	0.809096	1.05682	P-glycoprotein 2 (PGP2)
At4g26110	884	9.87	10	0.947462	0.0278012	0.84388	0.0175227	0.903649	0.895365	1	0.990832	0.887156	0.847227	0.83946	0.801678	NUCLEOSOME ASSEMBLY PROTEIN1
At4g26230	1018	0	4	1.10251	0.149737	1.20304	0.0708205	0.824138	0.862979	1.35519	1.36773	1.10662	1.33045	1.05682	1.31826	Ribosomal protein L31e family protein
At4g26270	3095	0.28	2	0.723635	0.0204344	1.79136	0.357943	0.685488	0.751623	0.691831	0.765597	1.02802	1.6293	1.75388	2.75423	phosphofructokinase 3 (PFK3)
At4g26300	1131	7.34	4	0.999218	0.0503492	1.0333	0.0192247	1.08643	1.08643	0.912011	0.912011	1	1	1.0666	1.0666	embryo defective 1027 (emb1027)
At4g26500	994	8.39	5	1.22531	0.146884	0.519928	0.0774957	1.01859	0.954993	1.58489	1.34276	0.625173	0.369828	0.679204	0.405509	CHLOROPLAST SULFUR E (CPSUFE)
At4g26530	323	22.26	23	0.682438	0.0952203	0.729436	0.0401805	0.519996	0.83946	0.515229	0.855067	0.758578	0.824138	0.636796	0.698232	Aldolase superfamily protein
At4g26630	1095	7.71	4	1.97611	0.269413	1.4731	0.375783	1.94089	2.70396	1.40605	1.85353	0.717794	1.38038	1.28233	2.51189	DEK domain-containing chromatin associated protein
At4g26690	582	14.63	13	0.902733	0.216558	0.906968	0.206917	0.544503	0.519996	1.35519	1.19124	1.14815	1.35519	0.469894	0.654636	SHAVEN 3 (SHV3)
At4g26780	1500	4.66	3	1.50302	0.449983	1.30439	0.079125	2.07014	2.46604	0.666807	0.809096	1.49968	1.33045	1.27057	1.11686	MITOCHONDRIAL GRPE 2 (MGE2)
At4g26900	328	22	12	0.590012	0.050636	0.549434	0.0291578	0.487529	0.660693	0.519996	0.691831	0.469894	0.608135	0.549541	0.570164	HIS HF (AT-HF)
At4g26910	2157	2.1	7	1.06519	0.113619	0.825352	0.0694869	1.35519	1.09648	1	0.809096	0.990832	0.758578	0.879023	0.672977	Dihydrolipoamide succinyltransferase
At4g26970	374	20.38	17	1.19464	0.183457	1.08292	0.123091	0.809096	1.24738	1.04713	1.67494	0.801678	1.15878	0.990832	1.38038	ACONITASE 2 (ACO2)
At4g27000	1677	4.03	4	0.874948	0.13226	0.848966	0.19131	0.963829	0.60256	1.20226	0.731139	0.515229	1.18032	0.519996	1.18032	ATRBP45C
At4g27090	564	14.97	8	1.07878	0.0921743	1.53422	0.277506	1.2942	1.11686	1.05682	0.847227	2.29087	1.43219	1.45881	0.954993	Ribosomal protein L14
At4g27130	2747	0	2	0.901524	0.0497677	0.836569	0.0613113	0.912011	1.02802	0.787046	0.879023	0.887156	0.981748	0.704693	0.772681	Translation initiation factor SUI1 family protein
At4g27230	1010	0	11	1.69124	0.643144	1.15927	0.220186	1.48594	3.49945	0.461318	1.31826	1.7378	1.05682	1.1695	0.672977	HISTONE H2A 2 (HTA2)
At4g27430	2842	0.73	2	0.837468	0.202115	1.54018	0.607333	1.15878	1.21339	0.452898	0.524807	1.22462	3.28095	0.452898	1.20226	COP1-INTERACTING PROTEIN 7 (CIP7)
At4g27440	76	48.09	45	1.00945	0.142222	0.935591	0.10261	0.895365	1.36773	0.698232	1.07647	1.04713	1.15878	0.704693	0.831764	PROTOCHLOROPHYLLIDE OXIDOREDUCTASE B (PORB)
At4g27500	1151	7.12	4	1.12679	0.131578	1.06892	0.0584366	1.09648	1.47231	0.831764	1.10662	1.1272	1.20226	0.946237	1	PROTON PUMP INTERACTOR 1 (PPI1)
At4g27520	719	12.02	11	1.02361	0.0426371	2.04187	0.2977	1.08643	0.963829	1.10662	0.937562	2.12814	2.80543	1.38038	1.85353	early nodulin-like protein 2 (ENODL2)
At4g27560	1728	4	2	0.645221	0.171809	6.89852	3.63157	0.313329	0.758578	0.432514	1.07647	10	15.7036	0.608135	1.28233	UDP-Glycosyltransferase superfamily protein
At4g27580	1459	4.99	2	0.631966	0.0207063	1.21153	0.027566	0.636796	0.586138	0.685488	0.619441	1.20226	1.28233	1.14815	1.21339	LOCATED IN: mitochondrion, cell wall
At4g27800	1729	4	2	0.991291	0.0425797	1.17925	0.0584632	0.903649	1.03753	0.937562	1.08643	1.10662	1.30617	1.05682	1.24738	THYLAKOID-ASSOCIATED PHOSPHATASE 38 (TAP38)
At4g27960	2531	0	2	1.21192	0.120412	1.22917	0.0376081	1.51356	1.25893	1.13763	0.937562	1.1695	1.15878	1.2942	1.2942	UBIQUITIN CONJUGATING ENZYME 9 (UBC9)
At4g28080	81	46.32	26	1.10793	0.187663	1.20325	0.0726759	0.77983	0.787046	1.45881	1.40605	1.11686	1.05682	1.38038	1.25893	Tetratricopeptide repeat (TPR)-like superfamily protein
At4g28440	1914	3.03	2	2.20313	0.0173782	1.30563	0.136006	2.1677	2.18776	2.208	2.24905	1.21339	1.67494	1.02802	1.30617	Nucleic acid-binding, OB-fold-like protein
At4g28660	1046	8.09	8	0.822654	0.0481019	0.880425	0.113262	0.711214	0.816582	0.816582	0.946237	0.870964	1.18032	0.630957	0.83946	PHOTOSYSTEM II REACTION CENTER PSB28 PROTEIN (PSB28)
At4g28730	2501	2	2	1.63972	0.125637	0.953734	0.15714	1.95884	1.51356	1.70608	1.38038	0.642688	0.731139	1.15878	1.28233	GLUTAREDOXIN C5 (GrxC5)
At4g28750	776	11.11	17	0.894782	0.124813	0.528426	0.0207978	0.625173	0.946237	0.794328	1.21339	0.524807	0.586138	0.487529	0.515229	mutant has Decreased effective quantum yield of photosystem II
At4g28780	1143	7.2	4	1.31032	0.4454	0.74404	0.204581	0.524807	0.642688	1.67494	2.39883	1.05682	0.387258	1.13763	0.394457	GDSL-like Lipase/Acylhydrolase superfamily protein
At4g29010	456	17.5	9	1.01573	0.0350661	0.971997	0.0309817	0.954993	0.954993	1.07647	1.07647	0.972747	1.04713	0.895365	0.972747	ABNORMAL INFLORESCENCE MERISTEM (AIM1)
At4g29040	642	0	7	0.704169	0.0894034	0.916204	0.20257	0.534564	0.816582	0.570164	0.895365	0.758578	1.45881	0.501187	0.946237	REGULATORY PARTICLE AAA-ATPASE 2A (RPT2a)
At4g29060	13	84.52	52	1.85488	0.132045	2.05962	0.285465	1.5417	1.85353	1.83654	2.18776	2.24905	2.75423	1.43219	1.80302	embryo defective 2726 (emb2726)
At4g29120	965	8.58	5	0.834058	0.0356955	1.15647	0.102631	0.77983	0.903649	0.765597	0.887156	1.41906	1.1695	1.11686	0.92045	6-phosphogluconate dehydrogenase family protein
At4g29130	345	21.18	12	1.03804	0.0605033	1.01411	0.0696182	1.03753	0.895365	1.19124	1.02802	0.879023	0.912011	1.10662	1.15878	HEXOKINASE 1 (HXK1)
At4g29220	856	10.06	6	0.923337	0.120756	0.665609	0.0287613	0.691831	0.744732	1.07647	1.18032	0.625173	0.608135	0.724436	0.704693	phosphofructokinase 1 (PFK1)
At4g29350	742	11.62	12	1.03015	0.0973286	0.655038	0.0382946	1.27057	0.981748	1.0666	0.801678	0.744732	0.672977	0.642688	0.559758	PROFILIN 2 (PFN2)
At4g29390	1716	4.01	4	1.17411	0.172548	0.734146	0.235814	0.77983	1.2942	1.03753	1.58489	1.2942	0.420727	0.946237	0.275423	Ribosomal protein S30 family protein
At4g29410	1938	2.88	3	1.2966	0.0680696	0.975142	0.0099814	1.39316	1.43219	1.15878	1.20226	0.954993	0.963829	0.981748	1	Ribosomal L28e protein family
At4g29510	1963	2.74	2	1.14094	0.135783	1.10225	0.107438	1.04713	1.48594	0.83946	1.19124	1.28233	1.2942	0.912011	0.92045	ARGININE METHYLTRANSFERASE 11 (PRMT11)
At4g29590	1333	5.96	3	0.87553	0.0708849	1.00911	0.0550295	1.05682	0.855067	0.879023	0.711214	1	1.14815	0.879023	1.00925	S-adenosyl-L-methionine-dependent methyltransferases superfamily protein
At4g29670	1548	4.36	3	0.851591	0.283281	0.677997	0.391867	0.353183	0.77983	0.613762	1.65959	1.72187	0.092045	0.83946	0.0586138	ATYPICAL CYS HIS RICH THIOREDOXIN 2 (ACHT2)
At4g29680	2050	2.38	2	1.48669	0.175201	0.948807	0.0402901	1.90546	1.61436	1.33045	1.09648	1.01859	0.879023	1.01859	0.879023	Alkaline-phosphatase-like family protein
At4g29720	1667	4.04	2	0.995573	0.228032	0.938154	0.267031	0.630957	0.57544	1.44544	1.33045	0.413047	0.698232	0.981748	1.65959	polyamine oxidase 5 (PAO5)
At4g29810	1310	6.02	3	0.842732	0.15807	0.976039	0.256648	0.895365	1.25893	0.524807	0.691831	0.483059	0.704693	1.05682	1.65959	MAP KINASE KINASE 2 (MKK2)
At4g29840	187	31.33	19	1.01435	0.0172681	1.02566	0.00235623	1.01859	0.972747	1.05682	1.00925	1.02802	1.01859	1.02802	1.02802	METHIONINE OVER-ACCUMULATOR 2 (MTO2)
At4g30130	3049	0	2													Protein of unknown function (DUF630 and DUF632)
At4g30160	958	8.68	10	1.15509	0.115527	0.899668	0.166971	0.954993	0.954993	1.35519	1.35519	0.564937	0.744732	0.946237	1.34276	VILLIN 4 (VLN4)
At4g30190	957	8.68	30	0.969274	0.0253725	0.995649	0.0409381	0.946237	1.02802	0.912011	0.990832	1.08643	1.03753	0.954993	0.903649	H(+)-ATPASE 2 (HA2)
At4g30310	1463	4.96	4	3.26163	1.36862	0.784061	0.0563458	1.20226	0.787046	6.48634	4.57088	0.928966	0.765597	0.787046	0.654636	FGGY family of carbohydrate kinase
At4g30440	2690	1.21	2	0.785947	0.409595	1.29637	0.284205	0.123595	0.928966	0.203236	1.88799	1.99526	1.49968	0.972747	0.717794	UDP-D-GLUCURONATE 4-EPIMERASE 1 (GAE1)
At4g30530	1291	6.07	5	0.787121	0.0829567	0.760187	0.0285463	0.794328	0.613762	1.00925	0.731139	0.801678	0.717794	0.816582	0.704693	GAMMA-GLUTAMYL PEPTIDASE 1 (GGP1)
At4g30610	1783	3.81	2	0.978307	0.1879	0.846137	0.137109	1.0666	0.586138	1.45881	0.801678	1.18032	0.946237	0.698232	0.559758	BRI1 SUPPRESSOR 1 (BRS1)
At4g30620	2053	2.37	3	0.976755	0.129831	0.699969	0.0394381	1.24738	0.787046	1.14815	0.724436	0.724436	0.608135	0.794328	0.672977	Uncharacterised BCR, YbaB family COG0718
At4g30720	968	8.55	7	0.695531	0.0415294	1.6053	0.0470277	0.625173	0.625173	0.787046	0.744732	1.6293	1.72187	1.49968	1.57036	PIGMENT DEFECTIVE 327 (PDE327)
At4g30810	1992	2.6	3	0.96835	0.0539617	0.956715	0.0331547	1.0666	0.879023	1.05682	0.870964	0.972747	0.879023	1.03753	0.937562	serine carboxypeptidase-like 29 (scpl29)
At4g30910	3296	0.15	14	1.0464	0.106197	1.6076	0.237892	0.8091	0.9817	1.0765	1.3183	2.0593	1.977	1.2246	1.1695	Cytosol aminopeptidase family protein
At4g30920	587	14.55	24	0.958881	0.128006	0.735269	0.0946127	1.00925	1.28233	0.672977	0.870964	0.751623	0.963829	0.501187	0.724436	LEUCYL AMINOPEPTIDASE 2 (LAP2)
At4g31180	961	8.63	7	0.928774	0.196879	0.781967	0.0453952	0.515229	0.981748	0.772681	1.44544	0.679204	0.751623	0.801678	0.895365	Class II aminoacyl-tRNA and biotin synthetases superfamily protein
At4g31300	597	14.32	9	1.07448	0.0186191	1.0217	0.121357	1.0666	1.02802	1.11686	1.08643	0.751623	0.92045	1.09648	1.31826	20S proteasome subunit PBA1 (PBA1). PBA1 acts as a plant caspase-3-like enzyme.
At4g31340	1803	3.69	2	1.02075	0.0383309	1.21743	0.0572636	0.946237	1.07647	0.963829	1.09648	1.28233	1.09648	1.34276	1.14815	myosin heavy chain-related
At4g31390	852	10.1	7	1.5158	0.166969	0.931818	0.14082	1.57036	1.19124	1.95884	1.34276	0.895365	0.642688	1.31826	0.870964	Protein kinase superfamily protein
At4g31480	254	26.17	20	1.32843	0.0601798	1.15416	0.0680114	1.22462	1.22462	1.41906	1.44544	1.24738	1.2942	1.03753	1.03753	Coatomer, beta subunit
At4g31490	254	0	20	1.32843	0.0601798	1.15416	0.0680114	1.22462	1.22462	1.41906	1.44544	1.24738	1.2942	1.03753	1.03753	Coatomer, beta subunit
At4g31530	1414	5.33	3	1.03061	0.0124898	0.924396	0.049265	1.00925	1.00925	1.04713	1.05682	1.01859	1	0.847227	0.831764	NAD(P)-binding Rossmann-fold superfamily protein
At4g31700	457	17.45	12	1.36222	0.0596511	1.74482	0.199945	1.2942	1.23595	1.49968	1.41906	2.24905	1.7378	1.72187	1.27057	RIBOSOMAL PROTEIN S6 (RPS6)
At4g31840	2597	1.63	3	1.06626	0.0569809	0.935284	0.0355791	1.20226	1.01859	1.10662	0.937562	0.855067	0.963829	0.903649	1.01859	early nodulin-like protein 15 (ENODL15)
At4g31990	139	37.49	25	0.834819	0.0412665	1.14001	0.146566	0.737904	0.847227	0.816582	0.937562	1.45881	1.31826	0.912011	0.870964	ASPARTATE AMINOTRANSFERASE 5 (ASP5)
At4g32260	508	16.18	10	0.868094	0.0804112	1.06936	0.0608999	0.685488	0.83946	0.870964	1.07647	1.20226	1.13763	1	0.937562	ATPase, F0 complex, subunit B/B', bacterial/chloroplast
At4g32285	2113	2.19	3	0.811511	0.0794648	0.676345	0.0948825	0.711214	0.648634	0.990832	0.895365	0.487529	0.794328	0.544503	0.879023	ENTH/ANTH/VHS superfamily protein
At4g32410	3153	0.23	4	1.05336	0.0313002	0.895669	0.0134709	1.02802	0.981748	1.1272	1.07647	0.862979	0.895365	0.895365	0.928966	CELLULOSE SYNTHASE 1 (CESA1)
At4g32470	1314	6.01	3	1.46016	0.172516	1.01609	0.143526	1.34276	1.05682	1.87068	1.57036	1.39316	0.928966	1.03753	0.704693	Cytochrome bd ubiquinol oxidase, 14kDa subunit
At4g32520	593	14.43	13	1.3411	0.168677	0.958777	0.0813277	1.25893	1.77011	0.954993	1.38038	1.15878	1	0.903649	0.772681	SERINE HYDROXYMETHYLTRANSFERASE 3 (SHM3)
At4g32640	2575	1.7	2	1.05358	0.212086	1.03703	0.0543318	1.09648	0.608135	1.61436	0.895365	1	0.912011	1.1695	1.0666	Sec23/Sec24 protein transport family protein
At4g32720	1769	3.89	2	1.03745	0.205612	1.25481	0.0616292	1.48594	0.744732	1.28233	0.636796	1.35519	1.14815	1.36773	1.14815	LA PROTEIN 1 (La1)
At4g32770	1495	4.72	2	0.904589	0.0238074	0.932024	0.0238765	0.903649	0.847227	0.963829	0.903649	0.981748	0.963829	0.895365	0.887156	VITAMIN E DEFICIENT 1 (VTE1)
At4g33010	8	102.28	112	1.0265	0.180999	1.22209	0.233608	0.642688	0.887156	1.07647	1.49968	1.05682	0.724436	1.83654	1.27057	glycine decarboxylase P-protein 1 (GLDP1)
At4g33030	1034	8.12	8	0.974254	0.031283	1.02581	0.0104485	1.04713	0.946237	1	0.903649	1	1.01859	1.03753	1.04713	SULFOQUINOVOSYLDIACYLGLYCEROL 1 (SQD1)
At4g33090	460	17.41	8	0.919307	0.197107	0.855163	0.0582064	0.539511	1.23595	0.619441	1.28233	0.946237	0.772681	0.963829	0.737904	AMINOPEPTIDASE M1 (APM1)
At4g33220	945	8.84	5	1.02856	0.0447553	0.92565	0.0242306	1.13763	1.05682	0.990832	0.928966	0.946237	0.981748	0.870964	0.903649	pectin methylesterase 44 (PME44)
At4g33250	933	8.99	5	0.990722	0.128721	1.10823	0.133576	0.972747	0.704693	1.33045	0.954993	1.2942	1.38038	0.862979	0.895365	EUKARYOTIC TRANSLATION INITIATION FACTOR 3K (EIF3K)
At4g33350	739	11.64	7	0.852409	0.0272148	0.846382	0.0798922	0.831764	0.801678	0.928966	0.847227	0.831764	0.685488	1.0666	0.801678	Tic22-like family protein
At4g33500	1222	6.42	3	1.66053	0.246617	0.637999	0.0601824	1.70608	2.26986	1.0666	1.59956	0.554626	0.519996	0.772681	0.704693	Protein phosphatase 2C family protein
At4g33510	293	23.68	15	0.754653	0.0255056	1.38462	0.187798	0.751623	0.816582	0.691831	0.758578	1.78649	1.61436	1.13763	1	3-DEOXY-D-ARABINO-HEPTULOSONATE 7-PHOSPHATE SYNTHASE (DHS2)
At4g33520	1815	3.64	5	0.922324	0.144246	1.51003	0.356982	0.862979	1.30617	0.608135	0.912011	0.990832	0.831764	2.31206	1.90546	P-TYPE ATP-ASE 1 (PAA1)
At4g33580	2638	1.43	2	0.876479	0.0568372	0.935991	0.0661279	1.01859	0.895365	0.847227	0.744732	1.07647	1.01859	0.847227	0.801678	beta carbonic anhydrase 5 (BCA5)
At4g33650	908	9.36	7	1.22092	0.0782847	0.892959	0.0472195	1.40605	1.14815	1.28233	1.04713	1	0.847227	0.937562	0.787046	DYNAMIN-RELATED PROTEIN 3A (DRP3A)
At4g33680	360	20.83	15	1.00167	0.193331	1.25604	0.147106	0.608135	1	0.870964	1.52757	1.39316	1.59956	0.954993	1.07647	ABERRANT GROWTH AND DEATH 2 (AGD2)
At4g33760	727	11.85	9	1.03369	0.0253366	1.00548	0.0240465	1.09648	1.03753	1.02802	0.972747	0.963829	0.963829	1.04713	1.04713	tRNA synthetase class II (D, K and N) family protein
At4g34050	526	15.81	10	1.50839	0.161279	1.3936	0.111021	1.14815	1.38038	1.59956	1.90546	1.67494	1.41906	1.34276	1.13763	caffeoyl coenzyme A O-methyltransferase 1 (CCoAOMT1)
At4g34110	168	33.35	23	1.98152	0.0778991	1.87356	0.119969	1.83654	1.87068	2.1677	2.05116	1.6293	1.99526	1.72187	2.14783	POLY(A) BINDING PROTEIN 2 (PAB2)
At4g34120	1542	4.4	2	0.757416	0.0616378	1.03954	0.299473	0.824138	0.630957	0.895365	0.679204	1.87068	0.963829	0.879023	0.444631	LOSS OF THE TIMING OF ET AND JA BIOSYNTHESIS 1 (LEJ1)
At4g34200	246	26.88	20	1.10454	0.0469955	1.17204	0.234849	1.18032	1.19124	1.02802	1.01859	0.912011	1.75388	0.691831	1.33045	embryo sac development arrest 9 (EDA9)
At4g34230	2905	0.57	2	1.76739	0.209366	1.31741	0.0993008	2.0893	2.1677	1.38038	1.43219	1.10662	1.41906	1.20226	1.5417	CINNAMYL ALCOHOL DEHYDROGENASE 5 (CAD5)
At4g34240	1020	8.2	5	0.958371	0.186819	0.555367	0.129913	0.586138	0.724436	1.11686	1.40605	0.505825	0.288403	0.912011	0.515229	ALDEHYDE DEHYDROGENASE 3I1 (ALDH3I1)
At4g34260	1156	7.01	4	1.35064	0.134652	1.7174	0.237595	1.69044	1.2942	1.38038	1.03753	1.34276	1.27057	2.12814	2.12814	FUC95A
At4g34290	2839	0	2	0.797702	0.0423953	0.835966	0.0928962	0.77983	0.903649	0.698232	0.809096	0.691831	1.01859	0.660693	0.972747	SWIB/MDM2 domain superfamily protein
At4g34350	938	8.91	7	0.916543	0.0140921	1.2576	0.115207	0.954993	0.912011	0.912011	0.887156	1.1272	1.51356	1.00925	1.38038	4-HYDROXY-3-METHYLBUT-2-ENYL DIPHOSPHATE REDUCTASE (HDR)
At4g34450	73	48.7	29	1.16015	0.0952934	1.26359	0.126532	1.10662	0.928966	1.38038	1.22462	0.990832	1.38038	1.1272	1.55597	coatomer gamma-2 subunit, putative / gamma-2 coat protein, putative / gamma-2 COP, putative
At4g34490	435	18.17	11	0.866497	0.087498	1.19187	0.0224005	0.685488	0.981748	0.751623	1.04713	1.15878	1.14815	1.22462	1.23595	CYCLASE ASSOCIATED PROTEIN 1 (CAP1)
At4g34510	2282	0	2	0.803289	0.0531599	0.966505	0.0676774	0.895365	0.895365	0.711214	0.711214	1.01859	1.1272	0.816582	0.903649	3-KETOACYL-COA SYNTHASE 17 (KCS17)
At4g34555	942	8.87	7	1.54817	0.132703	1.47995	0.175405	1.36773	1.83654	1.28233	1.70608	1.88799	1.64437	1.27057	1.11686	Ribosomal protein S25 family protein
At4g34620	823	10.47	7	1.15418	0.122203	2.28284	0.704499	1.10662	1.47231	0.879023	1.15878	4.16869	2.48886	1.52757	0.946237	SMALL SUBUNIT RIBOSOMAL PROTEIN 16 (SSR16)
At4g34670	1001	8.34	16	0.987797	0.031621	1.05169	0.0565745	1.0666	0.990832	0.981748	0.912011	1.19124	1.07647	1.01859	0.92045	Ribosomal protein S3Ae
At4g34740	558	15.13	7	0.930405	0.029875	0.964524	0.021139	1	0.954993	0.903649	0.862979	1.00925	0.990832	0.937562	0.92045	GLN PHOSPHORIBOSYL PYROPHOSPHATE AMIDOTRANSFERASE 2 (ASE2)
At4g34830	697	12.29	7	0.880332	0.0648568	0.637101	0.16854	0.855067	0.717794	1.02802	0.92045	0.928966	0.353183	0.928966	0.337287	MATURATION OF RBCL 1 (MRL1)
At4g34870	656	13.11	19	1.26623	0.0931136	0.976994	0.136467	1.20226	1.49968	1.05682	1.30617	1.33045	0.981748	0.928966	0.666807	ROTAMASE CYCLOPHILIN 5 (ROC5)
At4g34950	1354	5.8	3	0.41743	0.0912282	0.310816	0.0744013	0.57544	0.260615	0.57544	0.258226	0.210863	0.47863	0.16293	0.390841	Major facilitator superfamily protein
At4g35000	659	13.06	8	0.757511	0.0458598	0.895103	0.110965	0.704693	0.660693	0.862979	0.801678	0.666807	0.787046	0.946237	1.18032	ASCORBATE PEROXIDASE 3 (APX3)
At4g35090	141	37.13	41	1.56489	0.11368	1.08292	0.182208	1.31826	1.70608	1.43219	1.80302	1.13763	1.55597	0.691831	0.946237	CATALASE 2 (CAT2)
At4g35100	1230	6.37	10	1.13374	0.103621	1.61311	0.103155	0.972747	1.33045	0.937562	1.2942	1.39316	1.49968	1.70608	1.85353	PLASMA MEMBRANE INTRINSIC PROTEIN 3 (PIP3)
At4g35250	525	15.86	9	0.742731	0.0392755	0.886458	0.056704	0.831764	0.704693	0.77983	0.654636	0.758578	0.912011	0.847227	1.02802	NAD(P)-binding Rossmann-fold superfamily protein
At4g35260	1179	6.85	4	0.929696	0.0212614	1.03374	0.0259245	0.92045	0.879023	0.981748	0.937562	0.972747	1.04713	1.01859	1.09648	ISOCITRATE DEHYDROGENASE 1 (IDH1)
At4g35360	1852	3.41	2	0.811571	0.114681	0.895885	0.0631075	0.92045	0.570164	1.07647	0.679204	0.937562	1.04713	0.751623	0.847227	Uncharacterised conserved protein (UCP030210)
At4g35450	380	20.27	21	0.937294	0.034253	0.720236	0.175687	0.862979	0.990832	0.895365	1	1.19124	0.717794	0.625173	0.346737	ANKYRIN REPEAT-CONTAINING PROTEIN 2 (AKR2)
At4g35460	2206	2.05	3	1.65448	0.418437	1.02457	0.659708	1.33045	0.801678	2.77971	1.70608	1.11686	0.0436516	2.85759	0.0801678	NADPH-DEPENDENT THIOREDOXIN REDUCTASE B (NTRB)
At4g35630	445	17.78	10	1.42978	0.0633131	1.26883	0.0916704	1.58489	1.36773	1.47231	1.2942	1.2942	1.49968	1.05682	1.22462	PHOSPHOSERINE AMINOTRANSFERASE (PSAT)
At4g35790	2525	1.9	2	0.903219	0.0915245	1.21837	0.0796917	1.0666	1.05682	0.744732	0.744732	1.1695	1.41906	1.03753	1.24738	PHOSPHOLIPASE D DELTA (PLDDELTA)
At4g35800	3132	0.24	2	0.961625	0.123448	1.13244	0.108102	0.737904	1.15878	0.758578	1.19124	1.2942	0.928966	1.34276	0.963829	RNA POLYMERASE II LARGE SUBUNIT (NRPB1)
At4g35830	585	14.59	23	0.889656	0.0384194	1.03637	0.0766986	0.963829	0.946237	0.83946	0.809096	1.05682	1.23595	0.870964	0.981748	ACONITASE 1 (ACO1)
At4g35860	1720	4	5	0.924983	0.0132424	0.934413	0.0268674	0.895365	0.912011	0.937562	0.954993	1	0.92045	0.946237	0.870964	GTP-BINDING 2 (GB2)
At4g36130	1519	4.53	19	1.08795	0.116663	1.3487	0.181504	1.25893	0.870964	1.31826	0.903649	0.937562	1.28233	1.35519	1.8197	Ribosomal protein L2 family
At4g36250	1228	6.39	5	0.973745	0.0457071	0.61461	0.157171	1.04713	0.912011	1.05682	0.879023	1.05682	0.515229	0.570164	0.316228	ALDEHYDE DEHYDROGENASE 3F1 (ALDH3F1)
At4g36390	2141	2.12	2	1.49496	0.477964	1.40597	0.488054	0.654636	0.704693	2.10863	2.51189	0.47863	1.10662	1.25893	2.77971	Methylthiotransferase
At4g36530	1863	3.34	2	1.26862	0.114697	1.40571	0.539251	1.10662	1.04713	1.39316	1.52757	2.80543	0.751623	1.67494	0.390841	alpha/beta-Hydrolases superfamily protein
At4g36630	1450	5.06	4	0.853568	0.037209	1.25771	0.206314	0.946237	0.862979	0.83946	0.765597	1.27057	1.80302	0.809096	1.14815	EMBRYO DEFECTIVE 2754 (EMB2754)
At4g36690	1646	4.07	2	1.1398	0.132688	0.72095	0.0837511	1.1272	0.83946	1.48594	1.10662	0.787046	0.92045	0.539511	0.636796	ATU2AF65A
At4g36760	1477	4.87	2	1.37908	0.127456	1.91859	0.28887	1.69044	1.45881	1.27057	1.09648	1.6293	2.63027	1.30617	2.10863	AMINOPEPTIDASE P1 (APP1)
At4g37000	551	15.27	8	1.136	0.244298	0.944033	0.0820549	0.946237	0.630957	1.78649	1.18032	1.04713	1.11686	0.772681	0.83946	ACCELERATED CELL DEATH 2 (ACD2)
At4g37040	1419	5.28	3	1.05942	0.0428659	0.791526	0.0211354	1.15878	1.09648	1.01859	0.963829	0.751623	0.824138	0.758578	0.831764	METHIONINE AMINOPEPTIDASE 1D (MAP1D)
At4g37200	1537	4.42	2	0.795458	0.050395	0.740803	0.0378471	0.92045	0.816582	0.765597	0.679204	0.765597	0.654636	0.831764	0.711214	HIGH CHLOROPHYLL FLUORESCENCE 164 (HCF164)
At4g37270	1523	4.5	3	0.223177	0.0337496	0.278998	0.0859975	0.288403	0.178649	0.272898	0.152757	0.242103	0.102802	0.515229	0.255859	HEAVY METAL ATPASE 1 (HMA1)
At4g37300	800	10.78	9	1.97377	0.331172	2.66767	0.459066	1.8197	1.25893	2.85759	1.95884	3.31131	3.59749	1.80302	1.95884	maternal effect embryo arrest 59 (MEE59)
At4g37550	1360	5.76	3	1.21795	0.185795	0.562643	0.102065	1.59956	0.928966	1.47231	0.870964	0.440555	0.824138	0.366438	0.619441	Acetamidase/Formamidase family protein
At4g37800	899	9.49	5	0.942179	0.0134886	0.938079	0.017984	0.972747	0.928966	0.954993	0.912011	0.928966	0.895365	0.981748	0.946237	xyloglucan endotransglucosylase/hydrolase 7 (XTH7)
At4g37870	1111	7.6	6	1.03323	0.0442177	0.998755	0.0472611	0.937562	0.981748	1.08643	1.1272	1.00925	0.887156	1.11686	0.981748	PHOSPHOENOLPYRUVATE CARBOXYKINASE 1 (PCK1)
At4g37910	165	33.88	28	0.824002	0.131208	1.23129	0.0556365	0.704693	1.14815	0.539511	0.903649	1.25893	1.35519	1.08643	1.22462	mitochondrial heat shock protein 70-1 (mtHsc70-1)
At4g37925	960	8.65	6	0.964379	0.16875	0.637222	0.0669361	1.04713	1.39316	0.608135	0.809096	0.772681	0.534564	0.731139	0.510505	NADH DEHYDROGENASE-LIKE COMPLEX M (NdhM)
At4g37930	26	68.26	55	0.480574	0.0311816	1.18192	0.218714	0.428549	0.534564	0.42462	0.534564	1.49968	1.61436	0.758578	0.855067	SERINE TRANSHYDROXYMETHYLTRANSFERASE 1 (SHM1)
At4g37980	680	12.67	7	1.36545	0.06039	1.65153	0.0887502	1.22462	1.33045	1.39316	1.51356	1.45881	1.7378	1.55597	1.85353	elicitor-activated gene 3-1 (ELI3-1)
At4g38100	1779	3.84	2	1.41212	0.252013	1.45182	0.169472	1.48594	2.07014	0.879023	1.21339	1.08643	1.55597	1.2942	1.87068	unknown protein
At4g38220	229	28.13	17	1.55234	0.231736	1.09738	0.0254455	1.49968	2.18776	1.07647	1.44544	1.02802	1.14815	1.09648	1.11686	Peptidase M20/M25/M40 family protein
At4g38460	1282	6.1	4	0.794941	0.0567427	0.921009	0.16075	0.660693	0.801678	0.77983	0.937562	0.751623	1.31826	0.586138	1.02802	geranylgeranyl reductase (GGR)
At4g38510	2180	2.07	34	0.974376	0.0988875	0.764733	0.0213742	1.22462	0.912011	1.00925	0.751623	0.801678	0.724436	0.801678	0.731139	V-ATPASE B SUBUNIT 2 (VAB2)
At4g38630	1025	8.18	5	1.30605	0.190827	1.48787	0.13595	0.887156	1.34276	1.19124	1.80302	1.44544	1.15878	1.8197	1.52757	REGULATORY PARTICLE NON-ATPASE 10 (RPN10)
At4g38680	2204	2.06	2	2.03679	0.661173	2.31509	0.673711	1.1695	0.824138	3.7325	2.42103	3.63078	1.31826	3.31131	1	GLYCINE RICH PROTEIN 2 (GRP2)
At4g38710	916	9.25	7	0.90085	0.0907043	0.970032	0.183975	0.704693	0.972747	0.809096	1.11686	0.642688	1.27057	0.660693	1.30617	glycine-rich protein
At4g38740	417	18.74	22	1.81559	0.07169	1.97493	0.0963114	1.88799	1.97697	1.65959	1.7378	2.03236	2.208	1.75388	1.90546	ROTAMASE CYP 1 (ROC1)
At4g38780	3804	0	2													Pre-mRNA-processing-splicing factor
At4g38800	1243	6.29	4	0.734226	0.101928	0.761274	0.153969	0.870964	0.549541	0.946237	0.570164	0.625173	1.1695	0.448745	0.801678	METHYLTHIOADENOSINE NUCLEOSIDASE 1 (MTN1)
At4g38810	2137	2.13	2	1.12546	0.0804602	1.11761	0.158252	1.33045	1.1272	1.10662	0.937562	0.954993	0.77983	1.49968	1.23595	Calcium-binding EF-hand family protein
At4g38970	68	49.84	82	0.745869	0.0237732	1.15763	0.191857	0.787046	0.704693	0.787046	0.704693	0.77983	0.887156	1.39316	1.57036	FRUCTOSE-BISPHOSPHATE ALDOLASE 2 (FBA2)
At4g39080	358	20.87	12	0.927405	0.206048	1.30411	0.0765813	1.1695	0.534564	1.38038	0.625173	1.35519	1.10662	1.47231	1.28233	VACUOLAR PROTON ATPASE A3 (VHA-A3)
At4g39120	2660	1.34	2	1.14	0.159042	1.37362	0.158847	0.954993	0.809096	1.51356	1.28233	1.72187	1.55597	1.1695	1.04713	MYO-INOSITOL MONOPHOSPHATASE LIKE 2 (IMPL2)
At4g39200	942	0	7	1.54817	0.132703	1.47995	0.175405	1.36773	1.83654	1.28233	1.70608	1.88799	1.64437	1.27057	1.11686	Ribosomal protein S25 family protein
At4g39210	2097	2.25	4	0.888155	0.101278	1.3184	0.0737209	0.660693	0.912011	0.831764	1.14815	1.43219	1.45881	1.18032	1.20226	APL3, encodes the large subunit of ADP-Glucose Pyrophosphorylase which catalyzes the first, rate limiting step in starch biosynthesis. The large subunit plays a regulatory role whereas the small subunit (ApS) is the catalytic isoform. Four isoforms (ApL1-4) have been identified. ApL3 is the major large subunit isoform present in inflorescences, fruits and roots.
At4g39260	824	10.45	12	1.52286	0.154117	1.13498	0.0767706	1.38038	1.19124	1.90546	1.61436	1.19124	0.963829	1.31826	1.0666	COLD, CIRCADIAN RHYTHM, AND RNA BINDING 1 (CCR1)
At4g39330	514	16.08	10	0.928171	0.08574	1.30652	0.0539978	1.0666	1.08643	0.77983	0.77983	1.20226	1.39316	1.22462	1.40605	cinnamyl alcohol dehydrogenase 9 (CAD9)
At4g39350	3041	0.33	3	0.870279	0.0805387	1.29483	0.201302	1	0.717794	1.01859	0.744732	1.01859	0.895365	1.7378	1.52757	CELLULOSE SYNTHASE A2 (CESA2)
At4g39460	2293	2.02	2	0.791991	0.120967	0.658463	0.0876763	1.02802	0.597035	0.972747	0.570164	0.887156	0.672977	0.608135	0.465586	S-ADENOSYLMETHIONINE CARRIER 1 (SAMC1)
At4g39520	1489	4.76	3	0.989522	0.117832	1.27266	0.281734	1.22462	0.809096	1.15878	0.765597	1.92309	1.55597	0.887156	0.724436	DRG (developmentally regulated G-protein) family. Has GTPase activity.
At4g39640	1555	4.32	3	1.05295	0.0264064	0.887796	0.0194574	1.03753	1.11686	0.990832	1.0666	0.862979	0.847227	0.928966	0.912011	GAMMA-GLUTAMYL TRANSPEPTIDASE 1 (GGT1)
At4g39660	1202	6.59	4	0.99136	0.0580166	0.969439	0.0273965	0.855067	1	0.972747	1.13763	0.903649	0.963829	0.972747	1.03753	ALANINE:GLYOXYLATE AMINOTRANSFERASE 2 (AGT2)
At4g39680	1964	2.73	2	1.0672	0.0952858	1.00439	0.0669168	1.25893	0.92045	1.20226	0.887156	0.870964	0.912011	1.08643	1.14815	SAP domain-containing protein
At4g39690	605	14.17	8	0.430473	0.0473497	1.55949	0.286955	0.328095	0.383707	0.465586	0.544503	2.33346	1.48594	1.47231	0.946237	CONTAINS InterPro DOMAIN/s: Mitochondrial inner membrane protein Mitofilin (InterPro:IPR019133)
At4g39710	1300	6.04	4	0.955043	0.0377606	0.834324	0.0377647	1.04713	0.963829	0.946237	0.862979	0.928966	0.83946	0.824138	0.744732	FK506-binding protein 16-2 (FKBP16-2)
At4g39730	993	8.39	5	0.695084	0.0278004	0.953715	0.0446677	0.724436	0.758578	0.642688	0.654636	1.0666	0.972747	0.92045	0.855067	Lipase/lipooxygenase, PLAT/LH2 family protein
At4g39800	561	15.11	13	0.750369	0.0331868	0.785027	0.0522439	0.831764	0.731139	0.765597	0.672977	0.679204	0.83946	0.717794	0.903649	D-MYO-INOSITOL 3-PHOSPHATE SYNTHASE 1 (MIPS1)
At4g39960	467	17.18	11	0.760546	0.0433128	0.988257	0.215555	0.711214	0.666807	0.855067	0.809096	0.660693	1.45881	0.586138	1.24738	Molecular chaperone Hsp40/DnaJ family protein
At4g39980	1153	7.07	9	1.32501	0.199437	1.46952	0.130182	1	0.963829	1.72187	1.61436	1.77011	1.34276	1.58489	1.18032	3-DEOXY-D-ARABINO-HEPTULOSONATE 7-PHOSPHATE SYNTHASE 1 (DHS1)
At4g39990	3273	0.16	2	0.774694	0.0809791	0.856859	0.14544	0.731139	0.591562	0.981748	0.794328	0.751623	0.544503	1.23595	0.895365	RAB GTPASE HOMOLOG A4B (RABA4B)
At4g40030	3169	0	3	1.24794	0.0722826	0.742293	0.0220482	1.09648	1.33045	1.15878	1.40605	0.711214	0.787046	0.698232	0.772681	Histone superfamily protein
At4g40040	3169	0	3	1.24794	0.0722826	0.742293	0.0220482	1.09648	1.33045	1.15878	1.40605	0.711214	0.787046	0.698232	0.772681	Histone superfamily protein
At5g01410	1252	6.21	16	0.931431	0.0141247	0.873108	0.008937	0.895365	0.937562	0.928966	0.963829	0.855067	0.862979	0.879023	0.895365	REDUCED SUGAR RESPONSE 4 (RSR4)
At5g01530	1199	6.65	32	0.602527	0.0699245	1.09165	0.303486	0.505825	0.744732	0.461318	0.698232	1.55597	1.67494	0.549541	0.586138	LHCB4.1
At5g01590	1159	6.99	5	1.19223	0.117594	0.715743	0.0673578	1.24738	1.48594	0.928966	1.10662	0.564937	0.737904	0.672977	0.887156	LOCATED IN: chloroplast, chloroplast envelope
At5g01600	2254	2.03	4	1.07199	0.0182492	1.14127	0.0278576	1.07647	1.11686	1.02802	1.0666	1.1695	1.07647	1.20226	1.11686	FERRETIN 1 (FER1)
At5g01650	1623	4.12	2	0.870079	0.0925838	1.84522	0.490078	1.04713	1.00925	0.744732	0.679204	3.19154	1.67494	1.67494	0.83946	Tautomerase/MIF superfamily protein
At5g02240	813	10.66	7	0.892774	0.0578938	0.888815	0.0581182	0.758578	0.912011	0.862979	1.03753	0.765597	0.963829	0.816582	1.00925	Protein is tyrosine-phosphorylated and its phosphorylation state is modulated in response to ABA in Arabidopsis thaliana seeds.
At5g02450	1007	8.29	6	1.17834	0.0521787	0.80633	0.154319	1.1272	1.30617	1.0666	1.21339	1.18032	0.619441	0.928966	0.496592	Ribosomal protein L36e family protein
At5g02500	11	90.12	84	1.00791	0.0726948	1.06856	0.129038	0.903649	0.862979	1.14815	1.11686	0.895365	1.31826	0.801678	1.25893	HEAT SHOCK COGNATE PROTEIN 70-1 (HSC70-1)
At5g02530	1336	5.94	4	1.10464	0.0477318	1.12884	0.0564766	1.03753	1.00925	1.20226	1.1695	1.01859	1.04713	1.20226	1.24738	RNA-binding (RRM/RBD/RNP motifs) family protein
At5g02610	3047	0.32	5	1.29018	0.336699	1.32097	0.302646	1.13763	2.22844	0.625173	1.1695	1.44544	2.10863	0.711214	1.01859	Ribosomal L29 family protein
At5g02770	1776	3.86	2	0.519964	0.0288751	0.667897	0.105135	0.597035	0.515229	0.510505	0.457088	0.524807	0.457088	0.895365	0.794328	MODIFIER OF SNC1, 11 (MOS11)
At5g02790	483	16.6	9	0.710929	0.0375873	0.877343	0.0506716	0.630957	0.666807	0.751623	0.794328	0.765597	0.831764	0.912011	1	Glutathione transferase L3 (GSTL3)
At5g02870	117	41.13	32	0.972811	0.0933775	0.920052	0.0324246	0.895365	1.20226	0.765597	1.02802	0.954993	0.990832	0.847227	0.887156	Ribosomal protein L4/L1 family
At5g02960	635	13.56	12	5.34019	2.02125	2.043	0.467782	1.52757	2.53513	7.11213	10.1859	1.70608	1.05682	3.28095	2.12814	Ribosomal protein S12/S23 family protein
At5g03040	1611	4.14	2	1.09507	0.0514958	1.0946	0.064513	0.972747	1.08643	1.09648	1.22462	0.946237	1.10662	1.0666	1.25893	IQ-domain 2 (iqd2)
At5g03290	1814	0.01	3	1.35469	0.187751	0.697203	0.0635071	1.0666	1	1.7378	1.61436	0.862979	0.672977	0.698232	0.554626	ISOCITRATE DEHYDROGENASE V (IDH-V)
At5g03300	1444	5.11	26	0.649022	0.0583319	0.462552	0.147661	0.519996	0.60256	0.679204	0.794328	0.405509	0.18197	0.879023	0.383707	ADENOSINE KINASE 2 (ADK2)
At5g03350	1838	3.5	3	0.288767	0.0654594	0.15964	0.0526424	0.440555	0.201372	0.353183	0.159956	0.0660693	0.237684	0.0717794	0.263027	Legume lectin family protein
At5g03520	2390	2	4	0.854276	0.0714105	0.852533	0.0724814	1.00925	0.765597	0.937562	0.704693	0.685488	0.824138	0.862979	1.03753	RAB GTPase homolog 8C (RAB8C)
At5g03630	806	10.72	8	1.19261	0.0871642	0.954355	0.0964603	0.990832	1.23595	1.13763	1.40605	0.879023	1.19124	0.737904	1.00925	ATMDAR2
At5g03650	901	9.48	11	0.59085	0.059042	1.00528	0.0903441	0.57544	0.457088	0.744732	0.586138	1	0.794328	1.23595	0.990832	STARCH BRANCHING ENZYME 2.2 (SBE2.2)
At5g03740	1521	4.52	6	1.03684	0.104635	1.3913	0.174338	1.1695	0.831764	1.25893	0.887156	1.02802	1.18032	1.57036	1.78649	HISTONE DEACETYLASE 2C (HD2C)
At5g03850	2358	2.01	3	0.969315	0.0258828	0.929248	0.0736524	1.00925	1.01859	0.92045	0.928966	0.801678	1.05682	0.801678	1.05682	Nucleic acid-binding, OB-fold-like protein
At5g03880	1142	7.2	4	1.09174	0.135362	1.14159	0.0548489	0.801678	0.954993	1.19124	1.41906	1.22462	1.03753	1.24738	1.05682	Thioredoxin family protein
At5g03940	230	28.11	17	0.980539	0.128481	0.911859	0.136306	1.22462	1.18032	0.765597	0.751623	1.22462	1.04713	0.744732	0.630957	CHLOROPLAST SIGNAL RECOGNITION PARTICLE 54 KDA SUBUNIT (CPSRP54)
At5g04130	2740	0	2	0.644211	0.10799	1.56874	0.296412	0.879023	0.496592	0.772681	0.428549	0.928966	1.40605	1.58489	2.35505	DNA GYRASE B2 (GYRB2)
At5g04140	2	157.33	133	1.28065	0.0927441	1.34425	0.182513	1.19124	1.49968	1.07647	1.35519	1.44544	1.78649	0.92045	1.22462	GLUTAMATE SYNTHASE 1 (GLU1)
At5g04360	1212	6.5	5	0.625708	0.0912851	1.13414	0.0362746	0.787046	0.483059	0.77983	0.452898	1.19124	1.20226	1.07647	1.0666	PULLULANASE 1 (PU1)
At5g04430	310	22.86	12	1.2285	0.110947	1.29818	0.0587605	1.01859	1.05682	1.39316	1.44544	1.28233	1.44544	1.15878	1.30617	BINDING TO TOMV RNA 1L (LONG FORM) (BTR1L)
At5g04440	1697	4.02	3	0.906004	0.094705	0.811236	0.0561923	0.691831	0.928966	0.855067	1.14815	0.724436	0.92045	0.704693	0.895365	Protein of unknown function (DUF1997)
At5g04590	158	35.14	24	1.27781	0.0341202	1.82182	0.351016	1.21339	1.33045	1.22462	1.34276	2.53513	2.31206	1.27057	1.1695	SULFITE REDUCTASE (SIR)
At5g04710	1657	4.05	4	1.14334	0.110778	1.04277	0.0177519	1.39316	1.00925	1.25893	0.912011	1.03753	1	1.08643	1.04713	Zn-dependent exopeptidases superfamily protein
At5g04740	2027	2.47	4	0.78876	0.0607066	0.844702	0.0713888	0.642688	0.751623	0.831764	0.928966	0.972747	0.717794	0.963829	0.724436	ACT DOMAIN REPEATS 12 (ACR12)
At5g04800	985	0	6	1.03347	0.0221438	2.97719	0.342195	1.0666	1.07647	0.990832	1	3.83707	2.88403	3.01995	2.1677	Ribosomal S17 family protein
At5g04830	2524	1.91	2	1.02796	0.119784	0.687918	0.104472	1.30617	1.13763	0.895365	0.772681	0.524807	0.895365	0.49204	0.83946	Nuclear transport factor 2 (NTF2) family protein
At5g04990	1476	4.87	5	0.969277	0.132665	1.11088	0.071261	0.698232	1.10662	0.801678	1.27057	1.10662	1.2942	0.946237	1.09648	SAD1/UNC-84 DOMAIN PROTEIN 1 (SUN1)
At5g05000	1518	4.55	3	1.08979	0.0891445	0.785522	0.159852	0.887156	1.04713	1.10662	1.31826	0.772681	1.22462	0.465586	0.679204	TOC34
At5g05010	652	13.14	10	1.11657	0.154417	1.35876	0.266367	0.895365	1.34276	0.809096	1.41906	1.15878	2.0893	0.831764	1.35519	clathrin adaptor complexes medium subunit family protein
At5g05170	984	8.45	5	1.70958	0.113506	1.19342	0.209098	1.52757	1.49968	1.88799	1.92309	0.862979	1.6293	0.809096	1.47231	CONSTITUTIVE EXPRESSION OF VSP 1 (CEV1)
At5g05520	1956	2.79	2	0.925845	0.0926182	1.18445	0.0870339	0.862979	1.15878	0.717794	0.963829	1.40605	1.15878	1.19124	0.981748	Outer membrane OMP85 family protein
At5g05730	1687	4.03	2	1.11363	0.166464	0.941413	0.0886599	1.21339	0.758578	1.52757	0.954993	0.946237	0.737904	1.1695	0.912011	ANTHRANILATE SYNTHASE ALPHA SUBUNIT 1 (ASA1)
At5g05740	839	10.22	7	1.52048	0.18518	1.70469	0.253464	1.27057	1.13763	1.87068	1.80302	1.77011	2.35505	1.13763	1.55597	ETHYLENE-DEPENDENT GRAVITROPISM-DEFICIENT AND YELLOW-GREEN-LIKE 2 (EGY2)
At5g06060	540	15.54	10	0.692251	0.111936	0.966593	0.164336	0.559758	0.963829	0.465586	0.77983	1.08643	1.36773	0.625173	0.787046	NAD(P)-binding Rossmann-fold superfamily protein
At5g06110	1388	5.59	3	1.74388	0.42387	0.960447	0.168636	1.88799	0.887156	2.85759	1.34276	0.83946	1.41906	0.619441	0.963829	DnaJ domain
At5g06290	1909	3.06	20	0.814447	0.126674	1.2692	0.239649	0.544503	0.704693	0.870964	1.13763	1.87068	1.41906	1	0.787046	2-CYSTEINE PEROXIREDOXIN B (2-Cys Prx B)
At5g06320	1681	4.03	2	0.94723	0.107581	0.850916	0.0457742	0.711214	1.00925	0.855067	1.21339	0.824138	0.963829	0.744732	0.870964	NDR1/HIN1-LIKE 3 (NHL3)
At5g06460	2280	2.02	15	7.18073	2.08216	1.52597	0.39492	3.83707	3.34195	10.3753	11.1686	0.77983	0.92045	2.07014	2.33346	UBIQUITIN ACTIVATING ENZYME 2 (UBA 2)
[truncated: 497 more rows]

## Sheet: filter_unused>=1.3&peptides>=2
Supplementary Table S10b. Proteomics data of nuclear-encoded proteins
Up-regulated 1.5FC	Down-regulated 1.5FC
Up-regulated 1.33FC	Down-regulated 1.33FC
Up-regulated 1.2FC	Down-regulated 1.2FC
TAIR ID	N	Unused	Peptides(95%)	Average (t = 0)	SD(t = 0)	SE(t = 0)	114:113	118:113	114:117	118:117	Average (t = 8)	SD(t =8)	SE(t = 8)	116:115	121:115	116:119	121:119	TAIR Gene Name
At1g01050	2172	2.09	2	1.09883	0.147305	0.0736523	1.1272	1.28233	0.928966	1.05682	0.902064	0.190118	0.0950592	0.870964	1.14815	0.685488	0.903649	PYROPHOSPHORYLASE 1 (PPa1)
At1g01090	126	39.27	24	0.977413	0.0214277	0.0107139	0.963829	0.954993	1	0.990832	0.981769	0.00738311	0.00369156	0.981748	0.972747	0.990832	0.981748	PYRUVATE DEHYDROGENASE E1 ALPHA (PDH-E1 ALPHA)
At1g01100	1722	4	6	1.26117	0.290658	0.145329	1.44544	1.57036	0.981748	1.04713	0.57575	0.255928	0.127964	0.887156	0.405509	0.679204	0.331131	60S acidic ribosomal protein family
At1g01300	2612	1.57	2	1.13134	0.111848	0.055924	1.10662	1.27057	1	1.14815	1.15381	0.0330366	0.0165183	1.11686	1.1695	1.13763	1.19124	Eukaryotic aspartyl protease family protein
At1g01320	226	28.28	20	1.50283	0.368266	0.184133	1.27057	1.1272	1.92309	1.69044	1.44633	0.0585598	0.0292799	1.51356	1.41906	1.47231	1.38038	Tetratricopeptide repeat (TPR)-like superfamily protein
At1g01610	1089	7.77	6	0.990546	0.337779	0.168889	1.27057	1.2942	0.672977	0.724436	0.772609	0.146446	0.0732228	0.597035	0.758578	0.77983	0.954993	GLYCEROL-3-PHOSPHATE ACYLTRANSFERASE 4 (GPAT4)
At1g01790	153	35.9	22	1.67139	0.186645	0.0933226	1.88799	1.69044	1.67494	1.43219	0.934479	0.136786	0.068393	0.912011	1.09648	0.765597	0.963829	K+ EFFLUX ANTIPORTER 1 (KEA1)
At1g01800	726	11.87	7	0.863025	0.224914	0.112457	0.816582	1.15878	0.613762	0.862979	0.896867	0.192251	0.0961255	0.946237	0.666807	1.1272	0.847227	NAD(P)-binding Rossmann-fold superfamily protein
At1g01960	1104	7.63	4	1.34932	0.0358693	0.0179347	1.31826	1.38038	1.31826	1.38038	1.11091	0.1874	0.0937001	0.912011	1	1.21339	1.31826	embryo sac development arrest 10 (EDA10)
At1g02080	1494	4.72	3	0.892328	0.148341	0.0741707	1.0666	0.816582	0.954993	0.731139	0.863601	0.0378542	0.0189271	0.83946	0.903649	0.824138	0.887156	transcription regulators
At1g02130	2391	2	3	0.9386	0.155742	0.0778708	0.7586	0.9462	0.912	1.1376	0.991675	0.0471407	0.0235703	0.9727	1.0471	0.9376	1.0093	RAS 5 (RA-5)
At1g02150	788	10.97	7	0.967125	0.285394	0.142697	0.809096	0.666807	1.30617	1.08643	0.87545	0.511511	0.255756	1.30617	0.440555	1.33045	0.42462	Tetratricopeptide repeat (TPR)-like superfamily protein
At1g02280	624	13.84	9	1.42606	0.542364	0.271182	0.879023	1.10662	1.6293	2.0893	0.634409	0.0910394	0.0455197	0.691831	0.731139	0.544503	0.570164	TOC33
At1g02500	1056	8.03	27	1.01792	0.268231	0.134115	1.22462	1.27057	0.744732	0.831764	0.951141	0.445936	0.222968	0.751623	1.55597	0.515229	0.981748	S-ADENOSYLMETHIONINE SYNTHETASE 1 (SAM1)
At1g02560	1836	3.52	4	0.811242	0.0681256	0.0340628	0.772681	0.887156	0.737904	0.847227	0.428252	0.171088	0.0855439	0.461318	0.246604	0.648634	0.356451	NUCLEAR ENCODED CLP PROTEASE 5 (CLPP5)
At1g02780	912	9.31	8	2.78655	1.43356	0.716782	3.56451	4.40555	1.40605	1.77011	1.8233	0.279783	0.139892	1.7378	1.49968	2.1677	1.88799	embryo defective 2386 (emb2386)
At1g02840	1395	5.54	3	1.06644	0.184599	0.0922996	1.24738	1.20226	0.928966	0.887156	0.853314	0.0703484	0.0351742	0.928966	0.809096	0.895365	0.77983	SERINE/ARGININE-RICH PROTEIN SPLICING FACTOR 34 (SR34)
At1g02890	2253	2.03	3	1.32964	0.248821	0.124411	1.05682	1.21339	1.41906	1.6293	0.910162	0.202631	0.101315	0.679204	0.862979	0.928966	1.1695	AAA-type ATPase family protein
At1g02910	1021	8.2	4	1.25397	0.299161	0.14958	1.40605	1.59956	0.972747	1.03753	2.03248	0.274671	0.137336	1.72187	1.88799	2.208	2.31206	LOW PSII ACCUMULATION1 (LPA1)
At1g03090	1972	2.7	3	0.783497	0.192916	0.0964581	0.887156	0.586138	1	0.660693	1.08894	0.0854448	0.0427224	1.05682	0.990832	1.19124	1.11686	MCCA is the biotinylated subunit of the dimer MCCase, which is involved in leucine degradation. Both subunits are nuclear coded and the active enzyme is located in the mitochondrion.
At1g03130	1717	4	53	1.09239	0.178737	0.0893683	1.30617	1.15878	1.00925	0.895365	0.992934	0.0745726	0.0372863	1.04713	1.0666	0.92045	0.937562	PSAD-2
At1g03160	1352	5.81	4	0.757235	0.106498	0.0532491	0.654636	0.679204	0.824138	0.870964	0.83708	0.299506	0.149753	0.903649	1.22462	0.534564	0.685488	FZO-LIKE (FZL)
At1g03220	2646	1.4	3	0.972883	0.0783412	0.0391706	0.887156	0.928966	1.01859	1.05682	0.953936	0.0538756	0.0269378	0.912011	0.903649	1.00925	0.990832	Eukaryotic aspartyl protease family protein
At1g03230	1305	6.03	4	0.88248	0.0581575	0.0290788	0.954993	0.862979	0.895365	0.816582	0.762617	0.336432	0.168216	0.413047	0.586138	0.870964	1.18032	Eukaryotic aspartyl protease family protein
At1g03475	244	26.93	21	1.9997	0.221689	0.110845	2.03236	1.77011	2.29087	1.90546	1.50164	0.224692	0.112346	1.47231	1.25893	1.80302	1.47231	LESION INITIATION 2 (LIN2)
At1g03600	741	11.63	8	0.877508	0.141081	0.0705404	0.787046	1.02802	0.731139	0.963829	1.05815	0.131744	0.0658718	1.19124	1.14815	0.972747	0.92045	PSB27
At1g03630	337	21.5	24	0.959719	0.252478	0.126239	0.963829	1.2942	0.685488	0.895365	1.61005	0.67941	0.339705	1.44544	2.53513	0.903649	1.55597	PROTOCHLOROPHYLLIDE OXIDOREDUCTASE C (POR C)
At1g03680	894	9.64	8	0.908201	0.175334	0.0876668	0.698232	0.895365	0.912011	1.1272	2.5924	1.96138	0.98069	3.34195	5.01187	0.77983	1.23595	THIOREDOXIN M-TYPE 1 (THM1)
At1g03860	1853	3.41	2	1.27403	0.316541	0.15827	1.38038	0.928966	1.65959	1.1272	0.804313	0.116503	0.0582514	0.758578	0.946237	0.672977	0.83946	PROHIBITIN 2 (PHB2)
At1g03870	2056	2.36	4	1.00014	0.0805361	0.040268	1.08643	0.954993	1.04713	0.912011	1.70368	0.929493	0.464747	2.37684	2.63027	0.887156	0.92045	FASCICLIN-LIKE ARABINOOGALACTAN 9 (FLA9)
At1g04040	1375	5.66	3	1.4206	0.300726	0.150363	1.72187	1.6293	1.22462	1.10662	4.05317	2.63002	1.31501	5.54626	6.98232	1.55597	2.12814	HAD superfamily, subfamily IIIB acid phosphatase
At1g04080	2037	2.43	3	1.24788	0.199082	0.0995411	1.39316	1.07647	1.44544	1.07647	1.03804	0.602713	0.301357	0.654636	1.80302	0.469894	1.22462	PRP39
At1g04170	553	15.23	9	1.31694	0.129387	0.0646936	1.36773	1.18032	1.47231	1.24738	0.929407	0.195036	0.0975182	0.704693	0.928966	0.903649	1.18032	EUKARYOTIC TRANSLATION INITIATION FACTOR 2 GAMMA SUBUNIT (EIF2 GAMMA)
At1g04270	1283	6.1	11	0.994473	0.446942	0.223471	0.737904	1.5417	0.539511	1.15878	1.01338	0.152314	0.0761569	0.954993	1.18032	0.831764	1.08643	CYTOSOLIC RIBOSOMAL PROTEIN S15 (RPS15)
At1g04410	118	41.05	37	0.735985	0.160256	0.0801281	0.654636	0.92045	0.559758	0.809096	1.2334	0.238671	0.119336	1.51356	1.08643	1.34276	0.990832	CYTOSOLIC-NAD-DEPENDENT MALATE DEHYDROGENASE 1 (c-NAD-MDH1)
At1g04420	923	9.13	6	0.858531	0.248181	0.12409	1.15878	0.717794	0.954993	0.60256	0.76097	0.125207	0.0626034	0.711214	0.625173	0.92045	0.787046	NAD(P)-linked oxidoreductase superfamily protein
At1g04480	686	12.52	11	1.56965	0.205725	0.102863	1.35519	1.44544	1.67494	1.80302	2.37039	1.42384	0.711918	3.34195	3.83707	1.0666	1.23595	Ribosomal protein L14p/L23e family protein
At1g04510	2622	1.53	2	1.01997	0.0613565	0.0306782	1.09648	1.01859	1.01859	0.946237	0.971288	0.088235	0.0441175	0.903649	1.05682	0.887156	1.03753	MOS4-ASSOCIATED COMPLEX 3A (MAC3A)
At1g04530	1170	6.91	5	1.58934	0.523125	0.261563	2.29087	1.6293	1.38038	1.05682	2.29812	0.94815	0.474075	2.93765	3.28095	1.43219	1.5417	TETRATRICOPEPTIDE REPEAT 4 (TPR4)
At1g04690	1792	3.77	3	0.950279	0.125885	0.0629424	1.10662	0.903649	0.981748	0.809096	0.959638	0.109143	0.0545713	0.831764	0.937562	0.972747	1.09648	potassium channel beta subunit 1 (KAB1)
At1g04710	1721	4	6	0.84043	0.190188	0.0950939	1.01859	0.685488	0.990832	0.666807	0.919848	0.094319	0.0471595	0.963829	1.02802	0.816582	0.870964	PEROXISOMAL 3-KETOACYL-COA THIOLASE 4 (PKT4)
At1g04820	124	40.12	44	1.12998	0.12649	0.063245	1.1272	0.972747	1.28233	1.13763	1.1146	0.631805	0.315903	1.90546	0.751623	1.31826	0.483059	TUBULIN ALPHA-4 CHAIN (TUA4)
At1g04850	1616	4.13	2	0.975805	0.0461141	0.0230571	0.928966	0.946237	1	1.02802	0.951058	0.0339209	0.0169605	0.990832	0.937562	0.963829	0.912011	ubiquitin-associated (UBA)/TS-N domain-containing protein
At1g04920	1851	3.41	4	1.04667	0.227293	0.113646	1.21339	0.831764	1.27057	0.870964	1.30389	0.395653	0.197826	0.887156	1.09648	1.44544	1.78649	SUCROSE PHOSPHATE SYNTHASE 3F (SPS3F)
At1g05010	602	14.24	9	0.781081	0.169088	0.084544	0.990832	0.717794	0.824138	0.591562	0.540999	0.0463066	0.0231533	0.496592	0.505825	0.57544	0.586138	ETHYLENE-FORMING ENZYME (EFE)
At1g05140	1967	2.72	2	1.01133	0.0748424	0.0374212	0.972747	0.928966	1.09648	1.04713	0.947472	0.238476	0.119238	1.1695	0.751623	1.13763	0.731139	Peptidase M50 family protein
At1g05190	285	24.28	13	1.0208	0.194161	0.0970803	0.870964	1.22462	0.83946	1.14815	1.56071	0.912576	0.456288	2.65461	1.95884	0.937562	0.691831	embryo defective 2394 (emb2394)
At1g05560	1338	5.93	3	1.00356	0.199826	0.099913	0.847227	0.816582	1.20226	1.14815	0.48501	0.246587	0.123294	0.267917	0.275423	0.711214	0.685488	UDP-GLUCOSYLTRANSFERASE 75B1 (UGT75B1)
At1g06000	921	9.14	5	0.472993	0.0812884	0.0406442	0.376704	0.465586	0.474242	0.57544	0.425164	0.138608	0.0693042	0.597035	0.353183	0.469894	0.280543	A flavonol-7-O-rhamnosyltransferase involved in the formation of rhamnosylated flavonols
At1g06190	972	8.54	5	1.72641	0.306006	0.153003	2.05116	1.92309	1.48594	1.44544	1.44304	0.340808	0.170404	1.13763	1.72187	1.15878	1.75388	RHO-N 1 (RHON1)
At1g06220	1651	4.06	2	0.986332	0.0117278	0.0058639	1	0.981748	0.990832	0.972747	0.940105	0.19643	0.0982152	0.831764	0.731139	1.1695	1.02802	MATERNAL EFFECT EMBRYO ARREST 5 (MEE5)
At1g06290	1262	6.18	3	1.01468	0.468967	0.234484	1.52757	1.2942	0.666807	0.570164	0.564308	0.0316013	0.0158007	0.524807	0.554626	0.580764	0.597035	ACYL-COA OXIDASE 3 (ACX3)
At1g06410	1468	4.92	6	2.21664	1.578	0.789001	3.66438	3.49945	0.831764	0.870964	1.51211	0.69236	0.34618	2.39883	1.18032	1.67494	0.794328	TREHALOSE-PHOSPHATASE/SYNTHASE 7 (TPS7)
At1g06430	1226	6.4	47	1.69929	0.634618	0.317309	2.53513	1.55597	1.70608	1	1.49164	0.150534	0.0752672	1.36773	1.35519	1.6293	1.61436	FTSH PROTEASE 8 (ftsh8)
At1g06460	1426	5.25	3	1.0121	0.0376562	0.0188281	1.05682	0.990832	1.02802	0.972747	0.97605	0.0524356	0.0262178	0.912011	0.963829	0.990832	1.03753	ALPHA-CRYSTALLIN DOMAIN 32.1 (ACD32.1)
At1g06530	1229	6.38	3	1.02935	0.0604078	0.0302039	0.981748	1.08643	0.972747	1.07647	1.04017	0.0263253	0.0131626	1.00925	1.05682	1.02802	1.0666	PEROXISOMAL AND MITOCHONDRIAL DIVISION FACTOR 2 (PMD2)
At1g06550	1622	4.12	2	1.02081	0.136866	0.068433	0.887156	0.92045	1.11686	1.15878	0.941273	0.141642	0.0708208	0.801678	0.83946	1.03753	1.08643	ATP-dependent caseinolytic (Clp) protease/crotonase family protein
At1g06680	59	54.59	93	0.94216	0.441784	0.220892	0.570164	0.549541	1.34276	1.30617	0.878256	0.328115	0.164058	0.57544	0.625173	1.07647	1.23595	PSBP-1
At1g06690	1563	4.3	3	0.647387	0.175183	0.0875916	0.57544	0.452898	0.862979	0.698232	0.682678	0.28015	0.140075	0.724436	1.04713	0.383707	0.57544	NAD(P)-linked oxidoreductase superfamily protein
At1g06700	2154	2.11	2	1.15187	0.341537	0.170769	1.07647	0.772681	1.59956	1.15878	0.876081	0.242105	0.121053	0.772681	0.613762	1.18032	0.937562	Protein kinase superfamily protein
At1g06760	2609	1.59	2	0.946199	0.180143	0.0900716	0.77983	0.801678	1.08643	1.11686	0.814985	0.365857	0.182928	0.436516	0.831764	0.685488	1.30617	winged-helix DNA-binding transcription factor family protein
At1g06950	116	41.32	22	0.735003	0.1033	0.05165	0.608135	0.711214	0.765597	0.855067	1.04113	0.262207	0.131104	1.33045	0.862979	1.19124	0.77983	TIC110
At1g07110	408	19.07	10	1.02991	0.316359	0.15818	1.40605	0.862979	1.15878	0.691831	1.08922	0.307473	0.153736	0.912011	0.772681	1.45881	1.21339	FRUCTOSE-2,6-BISPHOSPHATASE (F2KP)
At1g07140	1271	6.14	3	0.968866	0.0851846	0.0425923	1.04713	1.03753	0.903649	0.887156	1.00155	0.0643188	0.0321594	1.02802	1.07647	0.928966	0.972747	a putative Ran-binding protein (siRanBP).
At1g07320	294	23.64	19	1.69481	0.230895	0.115448	1.40605	1.80302	1.6293	1.94089	1.29061	0.259971	0.129986	1.21339	1.59956	0.981748	1.36773	RIBOSOMAL PROTEIN L4 (RPL4)
At1g07370	1505	4.64	3	0.809623	0.16956	0.0847799	0.630957	0.912011	0.704693	0.990832	0.7544	0.16253	0.0812651	0.57544	0.685488	0.801678	0.954993	PROLIFERATING CELLULAR NUCLEAR ANTIGEN 1 (PCNA1)
At1g07440	1491	4.75	3	1.15886	0.33546	0.16773	0.895365	1.49968	0.847227	1.39316	0.892183	0.291458	0.145729	0.580764	0.937562	0.77983	1.27057	NAD(P)-binding Rossmann-fold superfamily protein
At1g07660	1042	8.11	4	1.25084	0.201041	0.10052	1.1695	1.49968	1.02802	1.30617	2.56262	1.39555	0.697774	4.40555	2.67917	2.0893	1.07647	Histone superfamily protein
At1g07670	1447	5.09	5	0.849645	0.0737206	0.0368603	0.83946	0.758578	0.937562	0.862979	1.02692	0.127828	0.0639141	1.0666	0.879023	1.18032	0.981748	endomembrane-type CA-ATPase 4 (ECA4)
At1g07700	1900	3.15	2	0.522733	0.331304	0.165652	0.203236	0.679204	0.296483	0.912011	1.47096	0.554345	0.277172	1.69044	2.12814	0.862979	1.20226	Thioredoxin superfamily protein
At1g07770	830	10.35	7	1.17438	0.179146	0.0895731	1.07647	1.38038	0.981748	1.25893	1.73413	0.358885	0.179442	2.0893	1.99526	1.45881	1.39316	RIBOSOMAL PROTEIN S15A (RPS15A)
At1g07890	186	31.34	25	0.836222	0.135804	0.067902	0.758578	0.990832	0.691831	0.903649	1.15248	0.482764	0.241382	1.58489	1.55597	0.737904	0.731139	ASCORBATE PEROXIDASE 1 (APX1)
At1g07920	35	62.44	80	1.6871	0.726865	0.363432	1.69044	2.65461	0.903649	1.49968	2.38105	0.86096	0.43048	2.60615	3.43558	1.39316	2.0893	GTP binding Elongation factor Tu family protein
At1g07930	35	62.44	80	1.6871	0.726865	0.363432	1.69044	2.65461	0.903649	1.49968	2.38105	0.86096	0.43048	2.60615	3.43558	1.39316	2.0893	GTP binding Elongation factor Tu family protein
At1g07940	35	62.44	80	1.6871	0.726865	0.363432	1.69044	2.65461	0.903649	1.49968	2.38105	0.86096	0.43048	2.60615	3.43558	1.39316	2.0893	GTP binding Elongation factor Tu family protein
At1g07990	2196	2.06	3	1.77667	1.19412	0.597061	3.43558	1.31826	1.72187	0.630957	1.455	0.717615	0.358807	0.77983	0.92045	1.87068	2.24905	SIT4 phosphatase-associated family protein
At1g08110	775	11.16	6	1.08876	0.360384	0.180192	0.704693	0.946237	1.14815	1.55597	0.938761	0.454444	0.227222	1.51356	0.672977	1.07647	0.49204	lactoylglutathione lyase family protein / glyoxalase I family protein
At1g08450	1764	3.91	3	0.928216	0.0587002	0.0293501	1	0.946237	0.903649	0.862979	1.03632	0.0991211	0.0495606	1.11686	1.1272	0.946237	0.954993	CALRETICULIN 3 (CRT3)
At1g08520	60	54.5	28	0.867285	0.0274434	0.0137217	0.870964	0.83946	0.903649	0.855067	0.804655	0.0491301	0.0245651	0.794328	0.862979	0.744732	0.816582	ALBINA 1 (ALB1)
At1g08550	636	13.55	7	1.17473	0.222218	0.111109	0.912011	1.11686	1.22462	1.44544	0.97008	0.102101	0.0510503	1.07647	1.03753	0.895365	0.870964	NON-PHOTOCHEMICAL QUENCHING 1 (NPQ1)
At1g08830	2255	2.03	2	0.962099	0.0832627	0.0416313	0.963829	1.0666	0.862979	0.954993	0.980145	0.175812	0.0879058	1.08643	1.1695	0.801678	0.862979	COPPER/ZINC SUPEROXIDE DISMUTASE 1 (CSD1)
At1g08880	2393	2	8	3.37	1.52431	0.762156	5.29663	3.7325	2.72898	1.72187	3.70975	4.13657	2.06829	9.72747	2.75423	2.01372	0.343558	GAMMA HISTONE VARIANT H2AX (GAMMA-H2AX)
At1g08980	1708	4.01	2	1.10606	0.0764711	0.0382355	1.19124	1.05682	1.14815	1.02802	0.964794	0.293807	0.146903	1.2942	0.758578	1.1272	0.679204	AMIDASE 1 (AMI1)
At1g09070	1685	4.03	2	0.837243	0.0605389	0.0302694	0.912011	0.824138	0.847227	0.765597	0.858842	0.0929106	0.0464553	0.765597	0.794328	0.92045	0.954993	SOYBEAN GENE REGULATED BY COLD-2 (SRC2)
At1g09130	847	10.17	5	0.906679	0.0477432	0.0238716	0.903649	0.963829	0.847227	0.912011	1.02777	0.0760587	0.0380294	0.946237	1.07647	0.981748	1.10662	ATP-dependent caseinolytic (Clp) protease/crotonase family protein
At1g09200	1049	8.06	5	0.982395	0.335096	0.167548	0.831764	1.40605	0.625173	1.0666	1.11422	0.286217	0.143108	1.47231	1.1695	1.02802	0.787046	Histone superfamily protein
At1g09210	1417	5.28	14	1.40924	0.219443	0.109721	1.18032	1.27057	1.5417	1.64437	1.40419	0.0717924	0.0358962	1.33045	1.35519	1.45881	1.47231	CALRETICULIN 1B (CRT1b)
At1g09270	2532	1.88	3	0.95084	0.108142	0.0540709	0.824138	0.963829	0.928966	1.08643	1.02378	0.0365147	0.0182574	1.00925	0.981748	1.0666	1.03753	IMPORTIN ALPHA ISOFORM 4 (IMPA-4)
At1g09310	521	15.94	9	0.8841	0.0846848	0.0423424	0.972747	0.937562	0.831764	0.794328	1.44732	0.30919	0.154595	1.69044	1.7378	1.15878	1.20226	Protein of unknown function, DUF538
At1g09340	78	47.1	39	0.552075	0.0746346	0.0373173	0.483059	0.613762	0.49204	0.619441	0.838847	0.369663	0.184831	1.34276	0.787046	0.772681	0.452898	CHLOROPLAST RNA BINDING (CRB)
At1g09430	2010	2.52	3	0.853977	0.0447188	0.0223594	0.809096	0.879023	0.824138	0.903649	0.955357	0.0304734	0.0152367	0.981748	0.981748	0.928966	0.928966	ATP-CITRATE LYASE A-3 (ACLA-3)
At1g09590	394	19.55	10	2.27929	1.19373	0.596865	2.75423	3.7325	1.11686	1.51356	2.93888	0.88124	0.44062	3.63078	3.76704	2.10863	2.24905	Translation protein SH3-like family protein
At1g09620	102	42.78	27	0.885592	0.0767333	0.0383666	0.83946	0.801678	0.954993	0.946237	1.00967	0.181109	0.0905545	0.824138	1.0666	0.912011	1.23595	aminoacyl-tRNA ligases
At1g09640	880	9.9	18	1.04995	0.146446	0.0732231	0.879023	1.05682	1.02802	1.23595	1.05166	0.181497	0.0907485	1.28233	1.02802	1.05682	0.83946	Translation elongation factor EF1B, gamma chain
At1g09690	394	19.55	10	2.27929	1.19373	0.596865	2.75423	3.7325	1.11686	1.51356	2.93888	0.88124	0.44062	3.63078	3.76704	2.10863	2.24905	Translation protein SH3-like family protein
At1g09750	485	16.56	14	1.00097	0.24716	0.12358	0.717794	0.879023	1.14815	1.25893	0.862514	0.186977	0.0934883	0.698232	1	0.704693	1.04713	Eukaryotic aspartyl protease family protein
At1g09780	112	41.58	27	1.26771	0.278734	0.139367	1	1.5417	1.05682	1.47231	0.74398	0.334434	0.167217	0.787046	0.416869	1.19124	0.580764	Phosphoglycerate mutase, 2,3-bisphosphoglycerate-independent
At1g09830	1454	5.03	4	0.609266	0.175297	0.0876484	0.501187	0.809096	0.428549	0.698232	0.811973	0.102117	0.0510583	0.794328	0.946237	0.698232	0.809096	PURINE BIOSYNTHESIS 2 (PUR2)
At1g09870	1840	3.49	2	1.02977	0.155952	0.077976	0.946237	0.862979	1.21339	1.09648	1.024	0.0438816	0.0219408	1.0666	1.05682	0.990832	0.981748	histidine acid phosphatase family protein
At1g10200	1618	4.13	2	0.991589	0.0447389	0.0223694	0.937562	0.990832	0.990832	1.04713	0.942418	0.110336	0.0551679	0.83946	0.855067	1.02802	1.04713	WLIM1 (WLIM1)
At1g10290	164	34.54	22	1.08585	0.300587	0.150294	1.39316	0.83946	1.2942	0.816582	1.0323	0.287682	0.143841	1.36773	0.847227	1.1695	0.744732	DYNAMIN-LIKE PROTEIN 6 (ADL6)
At1g10370	1748	4	2	0.950857	0.0252805	0.0126402	0.92045	0.946237	0.954993	0.981748	0.93528	0.125431	0.0627156	1	1.07647	0.801678	0.862979	EARLY-RESPONSIVE TO DEHYDRATION 9 (ERD9)
At1g10490	1871	3.31	2	0.0766976	0.031979	0.0159895	0.0564937	0.0432514	0.110662	0.0963829	0.105435	0.0325802	0.0162901	0.148594	0.111686	0.0862979	0.0751623	Putative ATPase (DUF699) (TAIR:AT3G57940.1)
At1g10510	777	11.09	5	0.646448	0.186187	0.0930935	0.870964	0.524807	0.724436	0.465586	0.65643	0.0916697	0.0458348	0.570164	0.586138	0.717794	0.751623	embryo defective 2004 (emb2004)
At1g10580	1709	4.01	2	0.729451	0.127028	0.063514	0.83946	0.619441	0.83946	0.619441	1.55927	1.06401	0.532003	2.88403	0.847227	1.94089	0.564937	Transducin/WD40 repeat-like superfamily protein
At1g10670	664	13.02	8	1.01184	0.178291	0.0891454	0.83946	0.879023	1.13763	1.19124	0.973295	0.28377	0.141885	1.27057	0.765597	1.15878	0.698232	ATP-CITRATE LYASE A-1 (ACLA-1)
At1g10760	63	53.47	31	2.50622	0.707931	0.353965	2.18776	1.75388	3.40408	2.67917	1.58165	0.219151	0.109575	1.34276	1.48594	1.64437	1.85353	STARCH EXCESS 1 (SEX1)
At1g10840	1225	6.41	3	0.643645	0.119586	0.059793	0.534564	0.717794	0.549541	0.772681	0.723752	0.298067	0.149033	0.544503	0.42462	1.08643	0.83946	TRANSLATION INITIATION FACTOR 3 SUBUNIT H1 (TIF3H1)
At1g11430	1309	6.02	5	1.1127	0.396895	0.198448	0.912011	0.691831	1.59956	1.24738	1.3573	0.349985	0.174992	1.24738	1.8197	0.981748	1.38038	MULTIPLE ORGANELLAR RNA EDITING FACTOR 9 (MORF9)
At1g11650	893	9.69	11	1.73399	0.46925	0.234625	2.26986	1.67494	1.85353	1.13763	1.83683	0.681991	0.340996	1.55597	1.0666	2.65461	2.07014	RBP45B, Encodes an RNA binding protein with three RNA recognition motifs.
At1g11720	1076	7.88	4	0.839941	0.327933	0.163967	0.501187	0.92045	0.679204	1.25893	1.35563	0.606565	0.303283	0.744732	0.954993	1.69044	2.03236	STARCH SYNTHASE 3 (SS3)
At1g11750	872	10	7	1.01092	0.355204	0.177602	1.19124	0.660693	1.41906	0.772681	0.445752	0.119599	0.0597997	0.505825	0.316228	0.580764	0.380189	CLP PROTEASE PROTEOLYTIC SUBUNIT 6 (CLPP6)
At1g11840	340	21.43	13	0.667441	0.0334575	0.0167288	0.625173	0.679204	0.660693	0.704693	1.01305	0.281334	0.140667	1.01859	0.698232	1.38038	0.954993	GLYOXALASE I HOMOLOG (GLX1)
At1g11860	70	49.54	71	1.24569	0.203566	0.101783	1.03753	1.39316	1.10662	1.44544	1.50276	0.349028	0.174514	1.94089	1.39316	1.57036	1.10662	Glycine cleavage T-protein family
At1g11870	511	16.14	11	1.48966	0.16869	0.0843449	1.40605	1.30617	1.69044	1.55597	1.61974	0.084531	0.0422655	1.67494	1.70608	1.52757	1.57036	SERYL-TRNA SYNTHETASE (SRS)
At1g11890	1726	4	2	0.884447	0.0896749	0.0448375	0.990832	0.83946	0.92045	0.787046	1.0266	0.217062	0.108531	1.23595	1.19124	0.855067	0.824138	SECRETION 22 (SEC22)
At1g11910	321	22.46	20	0.911962	0.394587	0.197293	0.544503	0.597035	1.24738	1.25893	0.995089	0.270206	0.135103	1.05682	0.717794	1.34276	0.862979	ASPARTIC PROTEINASE A1 (APA1)
At1g11930	1980	2.66	2	0.984937	0.0915555	0.0457778	0.954993	0.879023	1.09648	1.00925	0.880907	0.0665613	0.0332806	0.801678	0.870964	0.887156	0.963829	Predicted pyridoxal phosphate-dependent enzyme, YBL036C type
At1g12000	1216	6.47	7	1.18358	0.101308	0.0506539	1.08643	1.10662	1.25893	1.28233	0.999359	0.0664424	0.0332212	1.05682	0.946237	1.05682	0.937562	Phosphofructokinase family protein
At1g12050	1460	4.98	4	1.00333	0.0943863	0.0471932	0.946237	0.903649	1.10662	1.05682	0.966325	0.080245	0.0401225	0.954993	0.870964	1.0666	0.972747	fumarylacetoacetase, putative
At1g12240	369	20.5	12	1.11513	0.15855	0.0792749	0.928966	1.15878	1.0666	1.30617	1.72029	0.104288	0.0521442	1.67494	1.83654	1.59956	1.77011	ATFRUCT4
At1g12250	692	12.39	6	2.55388	0.219164	0.109582	2.31206	2.65461	2.44343	2.80543	2.17593	0.790214	0.395107	1.39316	1.61436	2.70396	2.99226	Pentapeptide repeat-containing protein
At1g12270	619	13.9	8	1.08654	0.01827	0.00913502	1.09648	1.10662	1.0666	1.07647	0.989906	0.0599249	0.0299625	0.981748	0.92045	1.0666	0.990832	HOP1 (Hop1)
At1g12410	1538	4.42	3	1.08118	0.0802797	0.0401399	1.1272	1.1695	1	1.02802	0.892546	0.0555185	0.0277592	0.954993	0.92045	0.862979	0.831764	CLP PROTEASE PROTEOLYTIC SUBUNIT 2 (CLP2)
At1g12770	2409	2	2	0.955519	0.0366366	0.0183183	0.946237	0.912011	1	0.963829	0.750655	0.0705995	0.0352998	0.751623	0.666807	0.83946	0.744732	EMBRYO DEFECTIVE 1586 (EMB1586)
At1g12780	1682	4.03	2	0.947739	0.121419	0.0607094	1.03753	0.831764	1.0666	0.855067	1.04584	0.173531	0.0867656	1.03753	0.847227	1.27057	1.02802	UDP-D-GLUCOSE/UDP-D-GALACTOSE 4-EPIMERASE 1 (UGE1)
At1g12800	316	22.72	11	0.92291	0.147097	0.0735485	0.946237	0.751623	1.10662	0.887156	1.08488	0.260024	0.130012	1.41906	1.11686	1.00925	0.794328	Nucleic acid-binding, OB-fold-like protein
At1g12840	535	15.66	13	0.55024	0.138545	0.0692725	0.465586	0.704693	0.405509	0.625173	1.54283	0.384761	0.19238	1.1272	1.70608	1.34276	1.99526	DE-ETIOLATED 3 (DET3)
At1g12900	1249	6.23	86	1.30211	0.423692	0.211846	1.30617	1.85353	0.824138	1.22462	1.7994	0.425913	0.212957	1.7378	2.35505	1.31826	1.78649	glyceraldehyde 3-phosphate dehydrogenase A subunit 2 (GAPA-2)
At1g12920	959	8.67	4	0.875095	0.0705776	0.0352888	0.963829	0.887156	0.855067	0.794328	0.886412	0.16384	0.0819198	1.01859	1.03753	0.737904	0.751623	EUKARYOTIC RELEASE FACTOR 1-2 (ERF1-2)
At1g13020	1497	4.69	3	0.875756	0.393173	0.196587	0.772681	0.461318	1.40605	0.862979	1.00965	0.195371	0.0976855	0.787046	0.937562	1.0666	1.24738	EUKARYOTIC INITIATION FACTOR 4B2 (EIF4B2)
At1g13060	1921	2.96	2	1.0001	0.491991	0.245995	0.824138	1.67494	0.510505	0.990832	1.86101	0.12629	0.0631449	1.99526	1.94089	1.77011	1.7378	20S PROTEASOME BETA SUBUNIT E1 (PBE1)
At1g13090	1615	4.13	2	0.614105	0.129176	0.064588	0.591562	0.465586	0.77983	0.619441	0.813403	0.132659	0.0663293	0.981748	0.83946	0.765597	0.666807	CYTOCHROME P450, FAMILY 71, SUBFAMILY B, POLYPEPTIDE 28 (CYP71B28)
At1g13270	1157	7.01	3	0.722065	0.120494	0.0602469	0.636796	0.60256	0.847227	0.801678	0.959995	0.263391	0.131696	0.912011	1.30617	0.666807	0.954993	METHIONINE AMINOPEPTIDASE 1B (MAP1C)
At1g13280	1694	4.02	3	0.966386	0.0811541	0.0405771	1.05682	1.00925	0.92045	0.879023	1.02329	0.0800934	0.0400467	1.07647	0.946237	1.10662	0.963829	ALLENE OXIDE CYCLASE 4 (AOC4)
At1g13320	1583	4.23	3	1.34769	0.933269	0.466634	1	0.465586	2.65461	1.27057	0.816569	0.377689	0.188845	0.440555	0.60256	0.928966	1.2942	PROTEIN PHOSPHATASE 2A SUBUNIT A3 (PP2AA3)
At1g13900	134	38.12	26	21.6915	6.32103	3.16052	16.1436	16.293	27.0396	27.2898	25.4886	1.18121	0.590606	24.2103	25.5859	25.1189	27.0396	PURPLE ACID PHOSPHATASE 2 (PAP2)
At1g13930	544	15.46	13	0.349748	0.0803536	0.0401768	0.275423	0.409261	0.285759	0.428549	0.176274	0.0917119	0.0458559	0.242103	0.0903649	0.267917	0.104713	Involved in response to salt stress. Knockout mutants are hypersensitive to salt stress.
At1g14000	1765	3.9	2	1.17642	0.54072	0.27036	0.816582	0.613762	1.69044	1.58489	0.837017	0.672095	0.336047	0.847227	0.224905	1.77011	0.505825	VH1-INTERACTING KINASE (VIK)
At1g14030	1190	6.74	4	0.358322	0.318997	0.159499	0.654636	0.0801678	0.613762	0.0847227	0.463016	0.264492	0.132246	0.363078	0.83946	0.224905	0.42462	LYSINE METHYLTRANSFERASE (LSMT)-LIKE (LSMT-L)
At1g14320	599	14.28	10	1.58421	0.111662	0.0558308	1.64437	1.70608	1.45881	1.52757	2.64218	0.457856	0.228928	3.19154	2.77971	2.48886	2.10863	SUPPRESSOR OF ACAULIS 52 (SAC52)
At1g14340	1760	3.94	2	0.922051	0.062778	0.031389	0.912011	0.847227	1	0.928966	0.883838	0.0422748	0.0211374	0.92045	0.847227	0.92045	0.847227	RNA-binding (RRM/RBD/RNP motifs) family protein
At1g14410	1639	4.08	3	0.993248	0.206657	0.103328	1.00925	0.758578	1.25893	0.946237	0.925927	0.0909529	0.0454764	0.847227	0.847227	1.00925	1	WHIRLY 1 (WHY1)
At1g14610	239	27.41	17	1.00962	0.0313024	0.0156512	1.01859	0.972747	1.04713	1	1.03541	0.0272972	0.0136486	1.0666	1.03753	1.03753	1	TWIN 2 (TWN2)
At1g14670	1856	3.39	2	0.856844	0.0637007	0.0318503	0.912011	0.801678	0.912011	0.801678	0.951461	0.115047	0.0575234	0.879023	1.07647	0.831764	1.01859	Endomembrane protein 70 protein family
At1g14710	2613	1.57	2	1.80397	0.607673	0.303836	1.33045	1.23595	2.42103	2.22844	1.07294	0.105394	0.0526971	0.981748	0.981748	1.15878	1.1695	hydroxyproline-rich glycoprotein family protein
At1g14810	295	23.57	13	0.852079	0.348048	0.174024	0.465586	0.765597	0.870964	1.30617	1.03756	0.115514	0.057757	0.963829	1.09648	0.92045	1.1695	aspartate semialdehyde dehydrogenase, which produces the branch point intermediate for lysine and threonine/methionine biosynthesis
At1g14830	698	12.28	7	0.808606	0.174721	0.0873606	0.946237	0.648634	0.972747	0.666807	1.18026	0.401044	0.200522	1.05682	0.744732	1.70608	1.21339	DYNAMIN-LIKE 1C (DL1C)
At1g14850	2107	2.2	2	0.946406	0.181906	0.0909531	1.04713	0.758578	1.14815	0.831764	1.0605	0.131342	0.065671	1.22462	1.04713	1.0666	0.903649	NUCLEOPORIN 155 (NUP155)
At1g14910	1438	5.17	3	0.99094	0.111051	0.0555256	1.01859	0.862979	1.1272	0.954993	0.891606	0.142065	0.0710325	1	0.758578	1.02802	0.77983	ENTH/ANTH/VHS superfamily protein
At1g14980	964	8.61	4	0.908767	0.149699	0.0748497	0.77983	1.01859	0.77983	1.05682	0.962681	0.0921293	0.0460646	0.92045	1.07647	0.862979	0.990832	CHAPERONIN 10 (CPN10)
At1g15130	1024	8.18	7	1.02669	0.096561	0.0482805	1.01859	1.14815	0.912011	1.02802	0.914377	0.104147	0.0520735	0.855067	0.801678	1.02802	0.972747	Endosomal targeting BRO1-like domain-containing protein
At1g15140	311	22.86	14	0.971373	0.17581	0.0879049	1.09648	1.14815	0.809096	0.831764	0.916096	0.247443	0.123721	1.21339	1.01859	0.765597	0.666807	FAD/NAD(P)-binding oxidoreductase
At1g15250	1822	3.62	2	1.55839	0.412214	0.206107	1.75388	2.03236	1.11686	1.33045	1.2967	0.171163	0.0855813	1.51356	1.27057	1.30617	1.09648	Zinc-binding ribosomal protein family protein
At1g15290	1103	7.64	9	2.0515	0.325426	0.162713	2.10863	1.69044	2.46604	1.94089	0.907686	0.186064	0.0930321	0.731139	0.765597	1.03753	1.09648	Tetratricopeptide repeat (TPR)-like superfamily protein
At1g15340	1461	4.98	3	0.92936	0.0312497	0.0156248	0.963829	0.946237	0.912011	0.895365	1.13414	0.0726115	0.0363057	1.04713	1.1272	1.13763	1.22462	METHYL-CPG-BINDING DOMAIN 10 (MBD10)
At1g15690	192	30.83	18	0.558693	0.138277	0.0691386	0.469894	0.711214	0.416869	0.636796	1.12029	0.235709	0.117855	1.33045	1.31826	0.92045	0.912011	ARABIDOPSIS THALIANA V-PPASE 3 (ATAVP3)
At1g15710	1742	4	2	0.651322	0.134253	0.0671265	0.539511	0.544503	0.816582	0.704693	0.7018	0.738566	0.369283	0.765597	0.11272	1.72187	0.207014	prephenate dehydrogenase family protein
At1g15730	1391	5.57	7	0.931033	0.338038	0.169019	1.08643	0.60256	1.33045	0.704693	2.12331	0.232915	0.116457	2.33346	2.29087	2.03236	1.83654	Cobalamin biosynthesis CobW-like protein
At1g15750	758	11.39	7	2.05622	0.282651	0.141325	1.85353	1.78649	2.37684	2.208	1.03186	0.190481	0.0952404	0.862979	0.870964	1.19124	1.20226	TOPLESS (TPL)
At1g15820	259	25.75	27	0.485176	0.139574	0.0697869	0.356451	0.591562	0.37325	0.619441	0.577798	0.279541	0.139771	0.946237	0.440555	0.625173	0.299226	LHCB6
At1g15930	2102	2.22	6	1.02461	0.0598816	0.0299408	0.972747	1.07647	0.972747	1.07647	1.1941	0.0187268	0.00936338	1.19124	1.21339	1.1695	1.20226	Ribosomal protein L7Ae/L30e/S12e/Gadd45 family protein
At1g15980	1108	7.62	4	0.731171	0.218204	0.109102	0.515229	0.57544	0.879023	0.954993	1.48861	0.74009	0.370045	2.14783	2.10863	0.903649	0.794328	NDF1
At1g16080	491	16.46	11	0.655656	0.17343	0.0867148	0.559758	0.855067	0.469894	0.737904	0.60145	0.0514933	0.0257466	0.564937	0.648634	0.549541	0.642688	unknown protein
At1g16210	1560	4.31	2	0.845159	0.442193	0.221097	0.432514	0.737904	0.737904	1.47231	0.902028	0.0780639	0.0390319	0.903649	1	0.809096	0.895365	unknown protein
At1g16350	907	9.37	5	0.970827	0.028639	0.0143195	0.946237	0.946237	0.990832	1	1.01633	0.0810416	0.0405208	0.92045	1	1.02802	1.11686	Aldolase-type TIM barrel family protein
At1g16460	2229	2.04	3	1.81107	0.371247	0.185624	2.18776	1.52757	2.07014	1.45881	1.087	0.0945964	0.0472982	1.04713	1.20226	0.981748	1.11686	RHODANESE HOMOLOGUE 2 (RDH2)
At1g16470	725	11.9	8	0.784404	0.156706	0.0783531	0.879023	0.636796	0.954993	0.666807	1.22533	0.172628	0.086314	1.28233	1.02802	1.43219	1.15878	PROTEASOME SUBUNIT PAB1 (PAB1)
At1g16720	236	27.55	16	0.70433	0.0732733	0.0366366	0.625173	0.660693	0.751623	0.77983	0.975541	0.115317	0.0576586	0.847227	0.972747	0.954993	1.1272	HIGH CHLOROPHYLL FLUORESCENCE PHENOTYPE 173 (HCF173)
At1g16880	505	16.22	13	0.814701	0.285445	0.142723	0.580764	1.0666	0.554626	1.05682	1.36224	0.520086	0.260043	1.64437	1.94089	0.816582	1.04713	ACT DOMAIN REPEATS 11 (ACR11)
At1g16890	2061	2.36	3	0.699138	0.140274	0.0701371	0.711214	0.879023	0.539511	0.666807	0.895886	0.252078	0.126039	0.698232	0.660693	1.14815	1.07647	UBIQUITIN-CONJUGATING ENZYME 36 (UBC36)
At1g17100	735	11.73	8	1.23274	0.162869	0.0814344	1.05682	1.33045	1.13763	1.40605	1.48441	0.0864546	0.0432273	1.45881	1.58489	1.38038	1.51356	SOUL heme-binding family protein
At1g17220	190	30.98	17	1.11468	0.0340324	0.0170162	1.07647	1.10662	1.11686	1.15878	1.21649	0.234928	0.117464	1.15878	1.51356	0.946237	1.24738	FU-GAERI1 (FUG1)
At1g17290	342	21.34	11	0.788296	0.181812	0.0909058	0.691831	1.00925	0.597035	0.855067	0.830094	0.0946311	0.0473155	0.744732	0.912011	0.751623	0.912011	ALANINE AMINOTRANSFERAS (AlaAT1)
At1g17470	1341	5.92	3	1.03566	0.121113	0.0605567	0.895365	1.02802	1.02802	1.19124	0.965754	0.103582	0.0517912	0.937562	1.09648	0.847227	0.981748	DEVELOPMENTALLY REGULATED G-PROTEIN 1 (DRG1)
At1g17650	1080	7.86	5	0.848361	0.0837635	0.0418818	0.954993	0.855067	0.831764	0.751623	0.827566	0.347691	0.173846	1.15878	0.544503	1.09648	0.510505	GLYOXYLATE REDUCTASE 2 (GLYR2)
At1g17880	464	17.29	15	1.03049	0.628164	0.314082	0.448745	0.887156	0.862979	1.92309	1.55179	0.624642	0.312321	1.36773	2.35505	0.855067	1.6293	basic transcription factor 3 (BTF3)
At1g18060	833	10.33	5	1.14355	0.476058	0.238029	1.72187	0.855067	1.33045	0.666807	0.666913	0.117385	0.0586925	0.597035	0.544503	0.801678	0.724436	unknown protein
At1g18070	1366	5.71	6	0.850781	0.111648	0.0558238	0.744732	0.928966	0.765597	0.963829	0.778902	0.0745414	0.0372707	0.870964	0.744732	0.801678	0.698232	Translation elongation factor EF1A/initiation factor IF2gamma family protein
At1g18080	209	29.81	27	1.33424	0.214467	0.107233	1.08643	1.38038	1.27057	1.59956	1.28616	0.207964	0.103982	1.10662	1.10662	1.48594	1.44544	RECEPTOR FOR ACTIVATED C KINASE 1 A (RACK1A_AT)
At1g18170	997	8.37	5	1.04264	0.0298535	0.0149268	1.02802	1.00925	1.07647	1.05682	0.915206	0.0515885	0.0257943	0.879023	0.862979	0.963829	0.954993	FKBP-like peptidyl-prolyl cis-trans isomerase family protein
At1g18210	1905	3.11	2	0.456374	0.225928	0.112964	0.461318	0.765597	0.235505	0.363078	0.491529	0.571492	0.285746	0.120226	1.30617	0.0698232	0.469894	Calcium-binding EF-hand family protein
At1g18270	1493	4.72	4	0.44046	0.294795	0.147398	0.648634	0.164437	0.737904	0.210863	0.671925	0.555503	0.277751	1.44544	0.401791	0.672977	0.167494	ketose-bisphosphate aldolase class-II family protein
At1g18500	217	29.05	17	1.18076	0.0995247	0.0497623	1.24738	1.28233	1.07647	1.11686	1.19929	0.207569	0.103785	1.05682	1.41906	0.990832	1.33045	METHYLTHIOALKYLMALATE SYNTHASE-LIKE 4 (MAML-4)
At1g18540	1421	5.26	20	0.483934	0.133897	0.0669483	0.363078	0.496592	0.409261	0.666807	0.615405	0.328719	0.164359	0.990832	0.787046	0.387258	0.296483	Ribosomal protein L6 family protein
At1g19110	1535	4.44	3	1.01681	0.0886499	0.044325	1.02802	1.1272	0.912011	1	1.02177	0.122517	0.0612583	1.1695	0.981748	1.05682	0.879023	inter-alpha-trypsin inhibitor heavy chain-related
At1g19150	1286	6.09	3	1.14809	0.266477	0.133238	0.879023	1.33045	0.963829	1.41906	0.78836	0.248808	0.124404	0.954993	1.04713	0.559758	0.591562	LHCA6
At1g19570	608	14.12	8	1.07716	0.393144	0.196572	0.672977	0.855067	1.22462	1.55597	1.12082	0.393648	0.196824	1.59956	1.27057	0.895365	0.717794	DEHYDROASCORBATE REDUCTASE (DHAR1)
At1g19740	1532	4.45	3	0.960917	0.0623577	0.0311788	0.946237	1.03753	0.887156	0.972747	1.05403	0.0762139	0.038107	1.03753	0.963829	1.14815	1.0666	ATP-dependent protease La (LON) domain protein
At1g19870	1804	3.69	2	1.08085	0.737255	0.368628	0.401791	0.946237	0.847227	2.12814	0.688613	0.317991	0.158996	0.457088	1.04713	0.387258	0.862979	IQ-domain 32 (iqd32)
At1g19920	1109	7.6	11	0.65449	0.291139	0.14557	0.376704	0.801678	0.448745	0.990832	0.883505	0.0319001	0.0159501	0.855067	0.870964	0.879023	0.928966	APS2, A chloroplast form of ATP sulfurylase.
At1g20010	431	18.3	60	1.32947	0.135019	0.0675095	1.1695	1.31826	1.33045	1.49968	1.26561	0.372363	0.186181	1.07647	1.72187	0.870964	1.39316	TUBULIN BETA-5 CHAIN (TUB5)
At1g20020	39	60.07	59	1.55714	0.468652	0.234326	1.07647	1.85353	1.24738	2.05116	1.50045	0.354184	0.177092	1.67494	1.1272	1.90546	1.2942	FERREDOXIN-NADP(+)-OXIDOREDUCTASE 2 (FNR2)
At1g20190	1747	4	2	0.763348	0.0508398	0.0254199	0.77983	0.824138	0.704693	0.744732	1.14604	0.256343	0.128171	1.07647	1.47231	0.855067	1.18032	EXPANSIN 11 (EXPA11)
At1g20200	1197	6.66	3	1.17681	0.339905	0.169952	1.61436	1.0666	1.22462	0.801678	0.950947	0.151379	0.0756896	1.11686	1.03753	0.855067	0.794328	EMBRYO DEFECTIVE 2719 (EMB2719)
At1g20220	1268	6.15	5	1.2899	0.0753865	0.0376933	1.22462	1.35519	1.22462	1.35519	1.04559	0.205184	0.102592	0.83946	0.903649	1.18032	1.25893	Alba DNA/RNA-binding protein
At1g20260	98	43.4	34	0.894643	0.133742	0.0668712	0.937562	0.744732	1.05682	0.83946	1.19256	0.285431	0.142715	1.49968	1.36773	0.990832	0.912011	V-ATPASE B SUBUNIT 3 (VAB3)
At1g20330	2000	2.55	3	0.897399	0.184387	0.0921937	1.04713	1.0666	0.731139	0.744732	0.934896	0.15955	0.0797752	0.862979	0.758578	1.1272	0.990832	STEROL METHYLTRANSFERASE 2 (SMT2)
At1g20340	493	16.42	37	1.57287	0.719648	0.359824	2.48886	1.75388	1.22462	0.824138	1.28816	0.331992	0.165996	1.40605	0.928966	1.69044	1.1272	DNA-DAMAGE-REPAIR/TOLERATION PROTEIN 112 (DRT112)
At1g20440	841	10.21	6	2.34071	0.646643	0.323321	2.01372	1.67494	3.16228	2.51189	2.10252	0.356817	0.178409	2.37684	2.44343	1.77011	1.8197	COLD-REGULATED 47 (COR47)
At1g20450	858	10.04	6	1.07759	0.17729	0.0886451	0.937562	1.24738	0.912011	1.21339	1.34661	0.301366	0.150683	1.49968	1.03753	1.69044	1.15878	EARLY RESPONSIVE TO DEHYDRATION 10 (ERD10)
At1g20510	1664	4.04	2	0.809077	0.109236	0.0546181	0.903649	0.903649	0.717794	0.711214	0.924486	0.463613	0.231807	1.13763	0.474242	1.47231	0.613762	OPC-8:0 CoA ligase1 (OPCL1)
At1g20620	45	59.3	42	1.05166	0.18266	0.0913299	0.855067	0.972747	1.09648	1.28233	1.61439	0.701151	0.350576	2.29087	2.14783	1.02802	0.990832	CATALASE 3 (CAT3)
At1g20630	1369	5.7	16	0.55136	0.108407	0.0542036	0.625173	0.436516	0.660693	0.483059	0.709404	0.25652	0.12826	0.539511	1.00925	0.457088	0.831764	CATALASE 1 (CAT1)
At1g20950	326	22.04	13	1.19663	0.300768	0.150384	1.28233	0.937562	1.58489	0.981748	0.507091	0.0116382	0.00581911	0.519996	0.510505	0.505825	0.49204	Phosphofructokinase family protein
At1g20960	534	15.67	13	0.975645	0.303836	0.151918	1.19124	0.717794	1.28233	0.711214	0.6944	0.0423982	0.0211991	0.685488	0.642688	0.744732	0.704693	embryo defective 1507 (emb1507)
At1g21065	1515	4.58	4	1.86016	0.601517	0.300758	1.45881	1.25893	2.53513	2.18776	1.37516	0.443434	0.221717	1.1272	0.912011	1.90546	1.55597	unknown protein
At1g21130	1732	4	2	1.54314	0.573212	0.286606	2.1677	1.11686	1.88799	1	1.85495	0.303754	0.151877	1.78649	1.51356	2.24905	1.87068	O-methyltransferase family protein
At1g21350	1743	4	2	1.14869	0.184376	0.0921881	0.937562	1.09648	1.18032	1.38038	1.0733	0.138341	0.0691706	1.21339	0.972747	1.1695	0.937562	Thioredoxin superfamily protein
At1g21500	1328	6	3	1.65603	0.519645	0.259823	1.09648	1.72187	1.47231	2.33346	0.873769	0.485289	0.242645	1.5417	0.737904	0.831764	0.383707	unknown protein
At1g21600	2161	2.1	2	1.06292	0.0589772	0.0294886	1.1272	1.02802	1.09648	1	0.89546	0.015057	0.00752852	0.879023	0.887156	0.903649	0.912011	PLASTID TRANSCRIPTIONALLY ACTIVE 6 (PTAC6)
At1g21670	1165	6.93	7	0.793828	0.32378	0.16189	0.483059	0.554626	1	1.13763	0.696155	0.0693213	0.0346606	0.717794	0.758578	0.597035	0.711214	CONTAINS InterPro DOMAIN/s: WD40-like Beta Propeller (InterPro:IPR011659), Six-bladed beta-propeller, TolB-like (InterPro:IPR011042)
At1g21680	315	22.72	13	0.944188	0.0178669	0.00893347	0.946237	0.963829	0.92045	0.946237	0.962251	0.0403985	0.0201992	0.912011	0.972747	0.954993	1.00925	DPP6 N-terminal domain-like protein
At1g21720	1744	4	2	0.858042	0.0824514	0.0412257	0.92045	0.77983	0.937562	0.794328	1.06864	0.163257	0.0816284	1.25893	1.13763	0.990832	0.887156	PROTEASOME BETA SUBUNIT C1 (PBC1)
At1g21750	240	27.31	16	0.880025	0.0848471	0.0424235	0.855067	0.990832	0.787046	0.887156	0.846968	0.0616595	0.0308297	0.92045	0.862979	0.831764	0.772681	PDI-LIKE 1-1 (PDIL1-1)
At1g22270	1821	3.62	2	0.934096	0.0457716	0.0228858	0.903649	0.887156	0.981748	0.963829	0.824418	0.0247985	0.0123992	0.855067	0.824138	0.824138	0.794328	SMO2 (Small Organ 2). Modulates progression of cell division during organ growth.
At1g22300	1117	7.47	8	0.97132	0.0457314	0.0228657	0.92045	0.946237	1	1.01859	1.03881	0.0594662	0.0297331	1.0666	1.10662	0.972747	1.00925	GENERAL REGULATORY FACTOR 10 (GRF10)
At1g22410	890	9.76	10	1.00947	0.0240046	0.0120023	0.981748	1	1.01859	1.03753	1.10155	0.00585753	0.00292877	1.10662	1.10662	1.09648	1.09648	Class-II DAHP synthetase family protein
At1g22430	1589	4.21	3	2.3099	1.23652	0.61826	3.69828	1.43219	2.99226	1.11686	0.836219	0.208235	0.104117	0.679204	1.04713	0.636796	0.981748	GroES-like zinc-binding dehydrogenase family protein
At1g22450	1307	6.03	3	0.744541	0.152065	0.0760325	0.60256	0.855067	0.625173	0.895365	1.06118	0.513775	0.256887	1.67494	1.28233	0.737904	0.549541	CYTOCHROME C OXIDASE 6B (COX6B)
At1g22530	373	20.42	17	0.387882	0.0398911	0.0199456	0.440555	0.383707	0.383707	0.343558	0.398844	0.098742	0.049371	0.366438	0.529663	0.293765	0.405509	PATELLIN 2 (PATL2)
At1g22710	1713	4.01	3	1.0999	0.0510753	0.0255377	1.15878	1.08643	1.11686	1.03753	0.946048	0.0706811	0.0353406	0.972747	1.02802	0.862979	0.92045	SUCROSE-PROTON SYMPORTER 2 (SUC2)
At1g22780	711	12.1	16	1.31286	0.437627	0.218813	1.41906	1.87068	0.855067	1.10662	1.74769	1.20155	0.600775	3.43558	1.36773	1.58489	0.60256	POINTED FIRST LEAVES (PFL)
At1g22840	1347	5.85	4	0.820864	0.132918	0.066459	0.824138	0.666807	0.990832	0.801678	0.512172	0.259757	0.129879	0.559758	0.260615	0.855067	0.37325	CYTOCHROME C-1 (CYTC-1)
At1g22920	2009	2.53	2	1.19081	0.0855147	0.0427573	1.27057	1.11686	1.25893	1.11686	0.911002	0.0514508	0.0257254	0.946237	0.963829	0.862979	0.870964	COP9 SIGNALOSOME 5A (CSN5A)
At1g22940	1453	5.04	5	1.04535	0.0418783	0.0209391	1.00925	1.00925	1.07647	1.08643	1.06791	0.0611322	0.0305661	1.03753	1	1.13763	1.09648	THIAMINE REQUIRING 1 (TH1)
At1g23170	1966	2.72	5	1.00814	0.0569366	0.0284683	0.963829	0.954993	1.0666	1.04713	1.00159	0.128318	0.0641588	1.1272	1.09648	0.903649	0.879023	Protein of unknown function DUF2359, transmembrane
At1g23190	592	14.47	30	1.21986	0.372606	0.186303	0.809096	1.24738	1.11686	1.70608	1.30317	0.303286	0.151643	0.990832	1.10662	1.48594	1.6293	PHOSPHOGLUCOMUTASE 3 (PGM3)
At1g23290	1592	4.21	2	1.15204	0.314971	0.157486	1.33045	1.49968	0.831764	0.946237	1.02513	0.249856	0.124928	1.31826	1.13763	0.879023	0.765597	a ribosomal protein L27A, a constituent of the large subunit of the ribosomal complex. Regulated by TCP20.
At1g23310	22	71.06	69	0.762798	0.161947	0.0809737	0.660693	0.946237	0.597035	0.847227	0.922295	0.241234	0.120617	0.862979	1.24738	0.666807	0.912011	GLUTAMATE:GLYOXYLATE AMINOTRANSFERASE (GGT1)
At1g23410	591	14.49	9	5.29225	2.07432	1.03716	6.91831	7.24436	3.66438	3.34195	1.78485	0.515671	0.257836	2.46604	1.70608	1.75388	1.21339	Ribosomal protein S27a / Ubiquitin family protein
At1g23490	600	14.28	10	1.17492	0.224629	0.112314	0.912011	1.13763	1.19124	1.45881	1.01395	0.0806108	0.0403054	1.11686	1.03753	0.963829	0.937562	ADP-RIBOSYLATION FACTOR 1 (ARF1)
At1g23740	235	27.6	19	0.368847	0.0634856	0.0317428	0.310456	0.409261	0.319154	0.436516	0.707908	0.190784	0.0953921	0.816582	0.92045	0.529663	0.564937	ALKENAL/ONE OXIDOREDUCTASE (AOR)
At1g23820	516	16.07	11	0.991756	0.405185	0.202593	0.570164	1.03753	0.831764	1.52757	1.30362	0.150783	0.0753917	1.49968	1.31826	1.25893	1.13763	SPERMIDINE SYNTHASE 1 (SPDS1)
At1g23900	1166	6.93	5	0.922599	0.40109	0.200545	1.20226	0.549541	1.33045	0.608135	0.946879	0.199695	0.0998475	1.03753	0.737904	1.18032	0.831764	GAMMA-ADAPTIN 1 (GAMMA-ADAPTIN 1)
At1g24020	617	13.97	11	6.98816	2.05773	1.02887	7.7983	9.46237	4.83059	5.86138	6.46446	1.76223	0.881114	7.44732	8.3946	4.57088	5.44503	MLP-like protein 423 (MLP423)
At1g24100	1547	4.37	2	0.95363	0.228567	0.114283	0.698232	0.887156	0.981748	1.24738	1.02964	0.104458	0.052229	1.15878	1.01859	1.03753	0.903649	UDP-GLUCOSYL TRANSFERASE 74B1 (UGT74B1)
At1g24180	556	15.18	9	1.41441	0.625486	0.312743	0.772681	1.24738	1.36773	2.26986	1.21894	0.395902	0.197951	1.49968	1.61436	0.824138	0.937562	IAA-CONJUGATE-RESISTANT 4 (IAR4)
At1g24280	1543	4.39	6	5.30966	3.69609	1.84804	7.72681	2.31206	9.2045	1.99526	2.57951	2.79663	1.39831	6.66807	1.87068	1.40605	0.37325	GLUCOSE-6-PHOSPHATE DEHYDROGENASE 3 (G6PD3)
At1g24360	603	14.21	8	1.34639	0.380829	0.190415	0.937562	1.45881	1.1695	1.8197	0.728619	0.165822	0.082911	0.625173	0.92045	0.559758	0.809096	NAD(P)-binding Rossmann-fold superfamily protein
At1g24510	1123	7.42	4	1.13371	0.0629049	0.0314524	1.0666	1.09648	1.1695	1.20226	1.03347	0.0442998	0.0221499	0.981748	1.04713	1.01859	1.08643	TCP-1/cpn60 chaperonin family protein
At1g25490	2527	1.89	3	1.32141	0.179968	0.0899841	1.13763	1.20226	1.43219	1.51356	1.26031	0.304575	0.152288	1.20226	0.92045	1.65959	1.25893	ROOTS CURL IN NPA (RCN1)
At1g26110	1517	4.55	2	1.12008	0.592928	0.296464	1.47231	0.564937	1.77011	0.672977	1.10782	0.105466	0.052733	1.1695	1.01859	1.22462	1.01859	DECAPPING 5 (DCP5)
At1g26230	1889	3.21	5	7.51995	4.42331	2.21166	12.3595	10.1859	3.7325	3.80189	19.986	9.33197	4.66599	11.8032	12.0226	27.5423	28.5759	CHAPERONIN-60BETA4 (CPN60BETA4)
At1g26550	1745	4	2	1.34526	0.500878	0.250439	2.01372	1.31826	1.24738	0.801678	0.872931	0.45342	0.22671	0.539511	1.38038	0.444631	1.1272	FKBP-like peptidyl-prolyl cis-trans isomerase family protein
At1g26630	547	15.39	10	0.833261	0.335099	0.16755	0.963829	1.23595	0.47863	0.654636	1.64538	0.539704	0.269852	1.44544	2.31206	1.03753	1.78649	FUMONISIN B1-RESISTANT12 (FBR12)
At1g26850	528	15.8	10	0.978274	0.280166	0.140083	0.816582	1.31826	0.691831	1.08643	0.779945	0.164213	0.0821065	0.751623	1	0.60256	0.765597	S-adenosyl-L-methionine-dependent methyltransferases superfamily protein
At1g26880	2396	2	3	2.14052	0.985139	0.49257	1.28233	1.2942	2.93765	3.04789	1.07796	0.320421	0.160211	0.963829	1.48594	0.724436	1.13763	Ribosomal protein L34e superfamily protein
At1g27090	991	8.4	5	1.12531	0.159006	0.0795032	1.22462	1.2942	0.963829	1.01859	1.68079	0.79268	0.39634	1.8197	2.70396	0.831764	1.36773	glycine-rich protein
At1g27310	2440	2	2	1.05738	0.12376	0.0618802	1.21339	1.0666	1.03753	0.912011	1.0418	0.108968	0.0544841	0.92045	1.08643	0.990832	1.1695	NUCLEAR TRANSPORT FACTOR 2A (NTF2A)
At1g27390	2032	2.46	2	1.11649	0.342029	0.171014	0.809096	1.40605	0.831764	1.41906	0.735885	0.359244	0.179622	0.380189	0.816582	0.544503	1.20226	TOM20-2
At1g27400	665	12.96	7	2.03981	0.406194	0.203097	1.75388	2.42103	1.6293	2.35505	2.37917	1.50593	0.752963	4.36516	2.65461	1.58489	0.912011	Ribosomal protein L22p/L17e family protein
At1g27450	1857	3.38	5	0.401865	0.396409	0.198205	0.972747	0.212814	0.346737	0.0751623	0.638559	0.226773	0.113386	0.903649	0.744732	0.496592	0.409261	ADENINE PHOSPHORIBOSYL TRANSFERASE 1 (APT1)
At1g27480	1862	3.35	3	1.14193	0.114487	0.0572437	1.10662	1.00925	1.28233	1.1695	1.15523	0.14786	0.0739301	1.15878	0.981748	1.34276	1.13763	alpha/beta-Hydrolases superfamily protein
At1g27950	1661	4.05	3	1.19164	0.279178	0.139589	1.36773	1.48594	0.903649	1.00925	1.37656	0.258649	0.129325	1.27057	1.69044	1.08643	1.45881	GLYCOSYLPHOSPHATIDYLINOSITOL-ANCHORED LIPID PROTEIN TRANSFER 1 (LTPG1)
At1g27970	1256	6.21	5	1.30087	0.289397	0.144699	1.18032	0.972747	1.64437	1.40605	0.935075	0.664411	0.332206	0.331131	1.27057	0.432514	1.70608	NUCLEAR TRANSPORT FACTOR 2B (NTF2B)
At1g28580	2462	2	2	1.19864	0.241157	0.120579	1.43219	1.00925	1.38038	0.972747	0.737488	0.196759	0.0983796	0.816582	0.529663	0.972747	0.630957	GDSL-like Lipase/Acylhydrolase superfamily protein
At1g28600	1746	4	2	0.969221	0.530313	0.265156	0.444631	1.40605	0.580764	1.44544	0.454524	0.24242	0.12121	0.260615	0.704693	0.233346	0.619441	GDSL-like Lipase/Acylhydrolase superfamily protein
At1g28640	2349	2.01	2	1.00718	0.611453	0.305727	1.58489	0.496592	1.48594	0.461318	0.472535	0.113439	0.0567194	0.474242	0.343558	0.619441	0.452898	GDSL-like Lipase/Acylhydrolase superfamily protein
At1g29150	1922	2.95	3	1.06891	0.116421	0.0582106	0.928966	1.07647	1.05682	1.21339	0.984102	0.0785465	0.0392733	1.04713	0.912011	1.05682	0.92045	NON-ATPASE SUBUNIT 9 (ATS9)
At1g29250	1785	3.8	3	1.06085	0.425274	0.212637	1.33045	1.51356	0.654636	0.744732	0.952067	0.0609545	0.0304772	1.02802	0.954993	0.946237	0.879023	Alba DNA/RNA-binding protein
At1g29470	423	18.54	14	0.483345	0.0681396	0.0340698	0.420727	0.534564	0.428549	0.549541	0.481394	0.0591295	0.0295647	0.549541	0.465586	0.501187	0.409261	S-adenosyl-L-methionine-dependent methyltransferases superfamily protein
At1g29660	541	15.49	13	1.15511	0.231142	0.115571	1.35519	0.963829	1.35519	0.946237	1.22813	0.219242	0.109621	0.972747	1.27057	1.1695	1.49968	GDSL-like Lipase/Acylhydrolase superfamily protein
At1g29670	194	30.82	26	0.951451	0.137464	0.0687318	1.1272	0.92045	0.963829	0.794328	0.950775	0.414135	0.207068	0.887156	0.515229	1.51356	0.887156	GDSL-like Lipase/Acylhydrolase superfamily protein
At1g29700	1424	5.25	4	1.37346	0.958299	0.47915	0.903649	2.67917	0.465586	1.44544	0.863779	0.216848	0.108424	1	1.09648	0.666807	0.691831	Metallo-hydrolase/oxidoreductase superfamily protein
At1g29880	104	42.72	22	0.910652	0.0422588	0.0211294	0.946237	0.862979	0.946237	0.887156	1.18416	0.213848	0.106924	1.22462	1.44544	0.928966	1.13763	glycyl-tRNA synthetase / glycine--tRNA ligase
At1g29900	37	61.42	33	1.00169	0.187357	0.0936786	0.787046	1.03753	0.946237	1.23595	1.05753	0.23624	0.11812	1.2942	1.22462	0.887156	0.824138	CARBAMOYL PHOSPHATE SYNTHETASE B (CARB)
At1g29910	16	78.05	193	0.554146	0.0340317	0.0170158	0.57544	0.586138	0.544503	0.510505	0.733744	0.2746	0.1373	0.685488	1.10662	0.444631	0.698232	LHCB1.2
At1g30120	1689	4.03	4	1.29539	0.309045	0.154523	0.937562	1.24738	1.30617	1.69044	1.30722	0.235605	0.117803	1.05682	1.43219	1.1695	1.57036	PYRUVATE DEHYDROGENASE E1 BETA (PDH-E1 BETA)
At1g30230	891	9.72	7	1.09482	0.197134	0.0985669	1.24738	1.28233	0.912011	0.937562	1.25334	0.140963	0.0704817	1.39316	1.35519	1.14815	1.11686	EUKARYOTIC ELONGATION FACTOR 1B BETA 1 (EEF-1BB1)
At1g30360	580	14.71	10	0.750369	0.0663736	0.0331868	0.731139	0.831764	0.672977	0.765597	0.940827	0.116521	0.0582604	0.946237	1.08643	0.801678	0.928966	early-responsive to dehydration 4 (ERD4)
At1g30380	1984	2.64	2	1.28143	0.312616	0.156308	1.69044	1.24738	1.25893	0.928966	0.644354	0.114799	0.0573994	0.515229	0.642688	0.625173	0.794328	PSAK
At1g30400	835	10.3	7	1.07171	0.023495	0.0117475	1.08643	1.04713	1.09648	1.05682	0.902294	0.0819674	0.0409837	0.963829	0.824138	0.981748	0.83946	ATP-BINDING CASSETTE C1 (ABCC1)
At1g30530	896	9.57	6	0.782731	0.253466	0.126733	0.539511	0.597035	0.937562	1.05682	0.754905	0.592804	0.296402	0.765597	1.57036	0.187068	0.496592	UDP-GLUCOSYL TRANSFERASE 78D1 (UGT78D1)
At1g30580	458	17.43	10	0.617366	0.132546	0.0662728	0.691831	0.765597	0.49204	0.519996	1.35611	0.194856	0.097428	1.61436	1.36773	1.2942	1.14815	GTP binding
At1g30690	385	19.94	11	0.732545	0.0521836	0.0260918	0.737904	0.666807	0.794328	0.731139	1.12142	0.190413	0.0952063	0.912011	1.01859	1.22462	1.33045	Sec14p-like phosphatidylinositol transfer family protein
At1g31070	1990	2.62	2	1.00074	0.119326	0.0596631	0.937562	0.870964	1.13763	1.05682	1.01471	0.367649	0.183825	0.660693	1.24738	0.744732	1.40605	N-ACETYLGLUCOSAMINE-1-PHOSPHATE URIDYLYLTRANSFERASE 1 (GlcNAc1pUT1)
At1g31180	327	22.03	14	0.595352	0.249784	0.124892	0.648634	0.346737	0.92045	0.465586	1.0883	0.677161	0.33858	1.77011	1.57036	0.529663	0.483059	ISOPROPYLMALATE DEHYDROGENASE 3 (IMD3)
At1g31190	654	13.13	6	1.02377	0.472905	0.236453	0.501187	1.03753	0.912011	1.64437	1.51705	0.119279	0.0596393	1.40605	1.43219	1.57036	1.65959	MYO-INOSITOL MONOPHOSPHATASE LIKE 1 (IMPL1)
At1g31220	1670	4.04	2	1.01358	0.108036	0.054018	0.912011	1.09648	0.928966	1.11686	0.816332	0.0594292	0.0297146	0.744732	0.831764	0.801678	0.887156	N10-formyltetrahydrofolate-dependent phosphoribosylglycinamide formyltransferase that catalyzes the conversion of phosphoribosyl glycineamide to phosphoribosyl N-formylglycineamide
At1g31230	451	17.61	16	2.35921	0.478561	0.239281	1.92309	1.97697	2.67917	2.85759	1.29023	0.0825339	0.041267	1.36773	1.22462	1.35519	1.21339	ASPARTATE KINASE-HOMOSERINE DEHYDROGENASE I (AK-HSDH I)
At1g31330	416	18.75	26	0.570152	0.0993714	0.0496857	0.496592	0.672977	0.474242	0.636796	0.668328	0.396404	0.198202	1.21339	0.672977	0.501187	0.285759	PSAF
At1g31340	2386	2	8	0.866992	0.165525	0.0827626	0.737904	1.02802	0.711214	0.990832	1.15357	0.418602	0.209301	1.31826	0.724436	1.65959	0.912011	RELATED TO UBIQUITIN 1 (RUB1)
At1g31690	1075	7.89	5	1.39577	0.286622	0.143311	1.33045	1.07647	1.77011	1.40605	1.31796	0.461333	0.230667	0.954993	0.887156	1.77011	1.65959	Copper amine oxidase family protein
At1g31730	730	11.8	6	0.992181	0.404678	0.202339	0.580764	0.737904	1.19124	1.45881	0.982436	0.0424948	0.0212474	1.02802	1.00925	0.946237	0.946237	Adaptin family protein
At1g31800	1184	6.81	5	0.946317	0.0142329	0.00711646	0.946237	0.928966	0.963829	0.946237	0.982831	0.0532639	0.0266319	1.01859	1.03753	0.928966	0.946237	CYTOCHROME P450, FAMILY 97, SUBFAMILY A, POLYPEPTIDE 3 (CYP97A3)
At1g32060	125	39.58	58	0.753952	0.0346058	0.0173029	0.787046	0.731139	0.77983	0.717794	0.98022	0.368877	0.184438	1.48594	0.862979	0.963829	0.608135	phosphoribulokinase (PRK)
At1g32200	949	8.79	8	0.797447	0.0813726	0.0406863	0.737904	0.717794	0.879023	0.855067	1.33095	0.112126	0.0560631	1.28233	1.20226	1.45881	1.38038	ATS1, a chloroplast glycerol-3-phosphate acyltransferase.Involved in the biosynthesis of chloroplast phosphatidylglycerol.
At1g32220	685	12.52	7	1.23298	0.0937431	0.0468715	1.11686	1.20226	1.28233	1.33045	0.934262	0.22275	0.111375	1.05682	1.18032	0.698232	0.801678	NAD(P)-binding Rossmann-fold superfamily protein
At1g32470	1554	4.32	18	0.942058	0.195824	0.097912	0.963829	1.19124	0.717794	0.895365	0.99426	0.45508	0.22754	1.15878	1.55597	0.544503	0.717794	Single hybrid motif superfamily protein
At1g32500	584	14.6	8	1.05792	0.192205	0.0961025	1.00925	0.831764	1.2942	1.09648	1.34924	0.315553	0.157776	1.08643	1.0666	1.64437	1.59956	ATP-BINDING CASSETTE I7 (ABCI7)
At1g32900	92	44.04	26	1.22277	0.177295	0.0886473	1.03753	1.15878	1.23595	1.45881	2.05808	0.338273	0.169136	1.70608	2.29087	1.83654	2.39883	UDP-Glycosyltransferase superfamily protein
At1g32990	401	19.27	15	0.909191	0.19564	0.0978201	0.758578	1.10662	0.724436	1.04713	1.73212	0.458753	0.229376	2.26986	1.94089	1.45881	1.25893	mutant has Decreased effective quantum yield of photosystem II
At1g33040	1638	4.08	6	0.884663	0.0610826	0.0305413	0.937562	0.831764	0.937562	0.831764	1.07033	0.0603327	0.0301664	1.02802	1.1272	1.00925	1.11686	nascent polypeptide-associated complex subunit alpha-like protein 5 (NACA5)
At1g33120	472	16.94	9	1.6221	0.0355611	0.0177806	1.59956	1.65959	1.58489	1.64437	1.09727	0.131624	0.065812	1.14815	1.25893	0.972747	1.00925	Ribosomal protein L6 family
At1g33140	472	16.94	9	1.6221	0.0355611	0.0177806	1.59956	1.65959	1.58489	1.64437	1.09727	0.131624	0.065812	1.14815	1.25893	0.972747	1.00925	Ribosomal protein L6 family
At1g33590	238	27.49	22	0.534216	0.149035	0.0745175	0.724436	0.474242	0.564937	0.37325	0.816619	0.168675	0.0843373	1.01859	0.879023	0.737904	0.630957	Leucine-rich repeat (LRR) family protein
At1g33600	1448	5.09	3	0.559935	0.0464811	0.0232406	0.554626	0.501187	0.613762	0.570164	0.739316	0.0785339	0.0392669	0.724436	0.648634	0.83946	0.744732	Leucine-rich repeat (LRR) family protein
At1g33680	2443	2	2	#DIV/0!	#DIV/0!	#DIV/0!	No quantified peptide with 99% confidence				#DIV/0!	#DIV/0!	#DIV/0!	No quantified peptide with 99% confidence				KH domain-containing protein
At1g33811	2134	2.13	2	1.62821	0.373623	0.186812	2.05116	1.40605	1.8197	1.23595	0.96551	0.591912	0.295956	1.13763	0.405509	1.72187	0.597035	GDSL-like Lipase/Acylhydrolase superfamily protein
At1g34000	1091	7.77	5	1.03166	0.0593284	0.0296642	0.972747	1.0666	0.990832	1.09648	0.41646	0.123157	0.0615786	0.57544	0.398107	0.416869	0.275423	ONE-HELIX PROTEIN 2 (OHP2)
At1g34030	711	12.1	16	1.31286	0.437627	0.218813	1.41906	1.87068	0.855067	1.10662	1.74769	1.20155	0.600775	3.43558	1.36773	1.58489	0.60256	POINTED FIRST LEAVES (PFL)
At1g34430	679	12.68	13	0.370353	0.0369001	0.0184501	0.409261	0.337287	0.394457	0.340408	0.346034	0.130225	0.0651124	0.251189	0.487529	0.2208	0.42462	embryo defective 3003 (EMB3003)
At1g35420	998	8.37	5	0.959696	0.0274787	0.0137393	0.946237	0.990832	0.928966	0.972747	1.02335	0.0121679	0.00608395	1.02802	1.00925	1.03753	1.01859	alpha/beta-Hydrolases superfamily protein
At1g35620	1756	3.98	2	0.790199	0.119689	0.0598447	0.928966	0.717794	0.847227	0.666807	0.98588	0.313507	0.156754	1.35519	0.794328	1.1272	0.666807	PDI-LIKE 5-2 (PDIL5-2)
At1g35680	666	12.96	7	2.0269	0.144981	0.0724907	2.01372	1.85353	2.208	2.03236	1.48547	0.158749	0.0793744	1.64437	1.59956	1.35519	1.34276	CHLOROPLAST RIBOSOMAL PROTEIN L21 (RPL21C)
At1g35720	1928	2.93	3	1.21799	0.657186	0.328593	2.10863	1.27057	0.912011	0.580764	2.85661	1.7356	0.8678	1.83654	1.15878	5.05825	3.37287	ANNEXIN 1 (ANNAT1)
At1g36160	208	29.89	21	0.926201	0.156781	0.0783905	0.765597	1.01859	0.824138	1.09648	1.08261	0.133054	0.0665268	1.21339	0.981748	1.18032	0.954993	ACETYL-COA CARBOXYLASE 1 (ACC1)
At1g36240	1304	6.03	8	1.17322	0.293056	0.146528	0.972747	1.48594	0.879023	1.35519	1.72002	0.39062	0.19531	2.12814	1.97697	1.43219	1.34276	Ribosomal protein L7Ae/L30e/S12e/Gadd45 family protein
At1g36310	1425	5.25	4	0.716733	0.209504	0.104752	0.862979	0.515229	0.928966	0.559758	0.835105	0.286986	0.143493	0.972747	1.1695	0.549541	0.648634	S-adenosyl-L-methionine-dependent methyltransferases superfamily protein
At1g36390	1842	3.47	2	0.891454	0.219437	0.109718	0.698232	1.07647	0.704693	1.08643	0.813841	0.424735	0.212367	0.963829	1.34276	0.409261	0.539511	Co-chaperone GrpE family protein
At1g36730	1665	4.04	3	1.81486	0.760365	0.380182	1.35519	1.04713	2.72898	2.12814	0.863225	0.0727045	0.0363522	0.794328	0.862979	0.831764	0.963829	Translation initiation factor IF2/IF5
At1g37130	152	35.92	20	0.618879	0.0613639	0.0306819	0.580764	0.654636	0.554626	0.685488	0.578752	0.157967	0.0789834	0.428549	0.698232	0.457088	0.731139	NITRATE REDUCTASE 2 (NIA2)
At1g41830	2140	2.12	8	1.19347	0.126157	0.0630786	1.18032	1.35519	1.04713	1.19124	1.01979	0.203807	0.101904	1.02802	0.787046	1.28233	0.981748	SKU5-similar 6 (SKS6)
At1g41880	1239	6.32	3	1.27154	0.05737	0.028685	1.34276	1.27057	1.27057	1.20226	1.31724	0.0840492	0.0420246	1.36773	1.22462	1.40605	1.27057	Ribosomal protein L35Ae family protein
At1g42550	497	16.38	12	1.05237	0.0340317	0.0170158	1.02802	1.01859	1.08643	1.07647	1.03788	0.0312195	0.0156097	1.03753	1.07647	1	1.03753	PLASTID MOVEMENT IMPAIRED1 (PMI1)
At1g42960	1988	2.63	3	0.994907	0.345682	0.172841	0.660693	1.1272	0.772681	1.41906	1.4077	0.814264	0.407132	0.77983	2.29087	0.654636	1.90546	expressed protein localized to the inner membrane of the chloroplast.
At1g42970	79	46.63	77	1.634	0.724669	0.362334	1.67494	2.60615	0.887156	1.36773	1.98447	0.586241	0.29312	2.55859	2.42103	1.47231	1.48594	GLYCERALDEHYDE-3-PHOSPHATE DEHYDROGENASE B SUBUNIT (GAPB)
At1g43170	127	39.08	29	1.80652	0.398907	0.199453	1.72187	2.33346	1.36773	1.80302	1.87189	0.36593	0.182965	2.05116	1.48594	2.29087	1.65959	RIBOSOMAL PROTEIN 1 (RP1)
At1g43560	1186	6.78	3	0.725589	0.283629	0.141814	0.452898	0.862979	0.529663	1.05682	0.497376	0.219184	0.109592	0.296483	0.636796	0.325087	0.731139	thioredoxin Y2 (ty2)
At1g43670	184	31.5	24	0.603528	0.0393594	0.0196797	0.580764	0.559758	0.636796	0.636796	0.83623	0.341676	0.170838	0.937562	1.27057	0.505825	0.630957	FRUCTOSE-1,6-BISPHOSPHATASE (FBP)
At1g43890	2407	2	3	1.2529	0.538738	0.269369	0.870964	0.731139	1.85353	1.55597	0.864608	0.061276	0.030638	0.928966	0.824138	0.903649	0.801678	RAB GTPASE HOMOLOG B18 (RAB18)
At1g44446	1367	5.71	3	1.06315	0.553938	0.276969	1.77011	1.21339	0.758578	0.510505	1.40888	0.186681	0.0933403	1.61436	1.51356	1.2942	1.21339	CHLOROPHYLL A OXYGENASE (CAO)
At1g44575	319	22.57	16	0.617529	0.0786751	0.0393376	0.549541	0.679204	0.549541	0.691831	0.471314	0.320784	0.160392	0.895365	0.283139	0.534564	0.172187	NONPHOTOCHEMICAL QUENCHING 4 (NPQ4)
At1g44920	1511	4.6	3	0.666532	0.434653	0.217327	0.244343	0.343558	0.981748	1.09648	0.568594	0.529426	0.264713	0.12942	1.14815	0.109648	0.887156	LOCATED IN: chloroplast
At1g45000	2002	2.54	2	0.665948	0.189875	0.0949376	0.564937	0.895365	0.465586	0.737904	1.51518	0.479518	0.239759	0.981748	1.47231	1.45881	2.14783	AAA-type ATPase family protein
At1g47128	402	19.25	12	1.53756	0.10998	0.0549898	1.67494	1.52757	1.5417	1.40605	1.57168	0.143443	0.0717215	1.40605	1.6293	1.51356	1.7378	ESPONSIVE TO DEHYDRATION 21A (RD21A)
At1g47200	1587	4.22	2	1.02066	0.413015	0.206507	1.04713	0.586138	1.57036	0.879023	1.15356	0.0185152	0.00925761	1.18032	1.13763	1.14815	1.14815	WPP DOMAIN PROTEIN 2 (WPP2)
At1g47250	1036	8.12	4	1.00435	0.155114	0.0775572	0.981748	1.20226	0.824138	1.00925	0.956958	0.0708186	0.0354093	0.879023	0.92045	0.990832	1.03753	20S PROTEASOME ALPHA SUBUNIT F2 (PAF2)
At1g47260	1437	5.17	3	1.04109	0.221181	0.110591	0.824138	1.20226	0.879023	1.25893	0.935237	0.295653	0.147826	0.672977	1.19124	0.685488	1.19124	GAMMA CARBONIC ANHYDRASE 2 (GAMMA CA2)
At1g47420	1749	4	2	0.402659	0.104326	0.0521631	0.539511	0.398107	0.387258	0.285759	0.356236	0.211781	0.10589	0.239883	0.630957	0.148594	0.405509	SUCCINATE DEHYDROGENASE 5 (SDH5)
At1g47710	1194	6.7	4	1.13334	0.370734	0.185367	1.09648	0.731139	1.6293	1.07647	1.21115	0.0420751	0.0210376	1.24738	1.1695	1.24738	1.18032	Serine protease inhibitor (SERPIN) family protein
At1g48030	89	44.53	43	1.99622	0.564533	0.282266	1.35519	1.90546	1.99526	2.72898	3.15005	0.374079	0.187039	3.59749	3.04789	3.25087	2.70396	MITOCHONDRIAL LIPOAMIDE DEHYDROGENASE 1 (mtLPD1)
At1g48160	1751	4	2	0.956607	0.440486	0.220243	0.515229	1.08643	0.711214	1.51356	0.938911	0.412503	0.206251	1.49968	0.862979	0.887156	0.505825	signal recognition particle 19 kDa protein, putative / SRP19, putative
At1g48350	969	8.55	5	0.932977	0.0683502	0.0341751	0.855067	0.946237	0.912011	1.01859	1.13009	0.0300624	0.0150312	1.1695	1.13763	1.10662	1.10662	Ribosomal L18p/L5e family protein
At1g48410	1544	4.39	2	1.09173	0.0290259	0.0145129	1.08643	1.05682	1.1272	1.09648	0.999359	0.0664424	0.0332212	0.937562	1.05682	0.946237	1.05682	ARGONAUTE 1 (AGO1)
At1g48420	1308	6.02	4	0.876033	0.0495137	0.0247569	0.879023	0.937562	0.816582	0.870964	0.909678	0.121018	0.0605088	0.772681	0.862979	0.946237	1.05682	D-CYSTEINE DESULFHYDRASE (D-CDES)
At1g48480	1029	8.17	4	0.955487	0.300277	0.150139	1.33045	0.801678	1.04713	0.642688	0.741751	0.0653237	0.0326618	0.724436	0.824138	0.666807	0.751623	RECEPTOR-LIKE KINASE 1 (RKL1)
At1g48520	278	24.73	16	0.869063	0.194331	0.0971654	0.685488	0.946237	0.737904	1.10662	1.10692	0.0914968	0.0457484	1.19124	1.18032	1.01859	1.03753	GLU-ADT SUBUNIT B (GATB)
At1g48600	443	17.83	10	1.02465	0.0608701	0.030435	1.0666	0.963829	1.08643	0.981748	1.00475	0.0192636	0.00963179	1.00925	0.981748	1.02802	1	PHOSPHOETHANOLAMINE N-METHYLTRANSFERASE (PMEAMT)
At1g48610	1714	4.01	2	1.02473	0.151906	0.0759531	1.18032	1.1272	0.92045	0.870964	0.930642	0.0644483	0.0322241	0.870964	0.981748	0.879023	0.990832	AT hook motif-containing protein
At1g48620	1845	3.45	2	0.964006	0.185539	0.0927695	0.765597	1.04713	0.862979	1.18032	1.19443	0.211739	0.105869	0.972747	1.30617	1.0666	1.43219	HIGH MOBILITY GROUP A5 (HON5)
At1g48630	804	10.73	20	1.18186	0.672537	0.336268	1.30617	0.534564	2.07014	0.816582	1.14337	0.159666	0.0798332	1.31826	1.03753	1.23595	0.981748	RECEPTOR FOR ACTIVATED C KINASE 1B (RACK1B_AT)
At1g48830	1180	6.84	5	1.10188	0.126487	0.0632435	0.963829	1.13763	1.04713	1.25893	1.51139	0.484954	0.242477	2.01372	1.83654	1.14815	1.04713	Ribosomal protein S7e family protein
At1g48850	490	16.51	9	1.12683	0.229256	0.114628	0.870964	1.22462	1.01859	1.39316	1.45516	0.43247	0.216235	1.7378	1.90546	1.01859	1.15878	embryo defective 1144 (EMB1144)
At1g48860	2551	1.77	8	0.927976	0.0532002	0.0266001	0.895365	0.870964	0.981748	0.963829	0.976405	0.210081	0.10504	0.758578	0.847227	1.08643	1.21339	RNA 3'-terminal phosphate cyclase/enolpyruvate transferase, alpha/beta
At1g48920	488	16.52	10	1.88359	0.254347	0.127174	2.14783	2.05116	1.70608	1.6293	1.27195	0.288268	0.144134	1.1695	0.946237	1.6293	1.34276	NUCLEOLIN LIKE 1 (NUC-L1)
At1g49240	820	10.49	32	0.987009	0.207524	0.103762	1.23595	0.903649	1.05682	0.751623	1.05269	0.393417	0.196708	0.809096	0.660693	1.52757	1.21339	ACTIN 8 (ACT8)
At1g49300	1645	4.07	5	0.788938	0.317202	0.158601	0.448745	0.831764	0.672977	1.20226	0.645217	0.14617	0.0730848	0.816582	0.60256	0.691831	0.469894	RAB GTPASE HOMOLOG G3E (RABG3E)
At1g49340	1944	2.86	4	0.638892	0.13555	0.067775	0.717794	0.787046	0.501187	0.549541	0.525354	0.086434	0.043217	0.608135	0.457088	0.591562	0.444631	ATPI4K ALPHA, a phosphatidylinositol 4-kinase that is expressed in inflorescences and shoots.
At1g49600	1290	6.07	5	0.663437	0.291985	0.145993	1.02802	0.570164	0.724436	0.331131	0.988983	0.207198	0.103599	1.11686	1.21339	0.816582	0.809096	RNA-binding protein 47A (RBP47A)
At1g49630	1663	4.04	20	0.5788	0.122481	0.0612403	0.6138	0.7244	0.4325	0.5445	1.16962	0.289083	0.144542	1.3428	1.4859	0.9036	0.9462	PRESEQUENCE PROTEASE 2 (PREP2)
At1g49670	1641	4.08	2	0.474626	0.30976	0.15488	0.809096	0.224905	0.666807	0.197697	0.38382	0.223115	0.111558	0.183654	0.549541	0.199526	0.60256	molecular function has not been defined. Was shown involved in oxidative stress tolerance.
At1g49750	459	17.41	12	0.254536	0.017273	0.00863651	0.272898	0.242103	0.265461	0.237684	0.488062	0.0261254	0.0130627	0.496592	0.452898	0.515229	0.487529	Leucine-rich repeat (LRR) family protein
At1g49760	361	20.8	19	2.12729	0.224942	0.112471	1.99526	1.88799	2.37684	2.24905	1.3994	0.213221	0.10661	1.48594	1.6293	1.1272	1.35519	POLY(A) BINDING PROTEIN 8 (PAB8)
At1g49970	1619	4.13	2	0.649618	0.109359	0.0546793	0.636796	0.787046	0.519996	0.654636	0.645176	0.0638311	0.0319155	0.704693	0.660693	0.660693	0.554626	CLP PROTEASE PROTEOLYTIC SUBUNIT 1 (CLPR1)
At1g50010	124	40.12	44	1.12998	0.12649	0.063245	1.1272	0.972747	1.28233	1.13763	1.1146	0.631805	0.315903	1.90546	0.751623	1.31826	0.483059	TUBULIN ALPHA-4 CHAIN (TUA4)
At1g50200	176	32.61	17	1.05124	0.068883	0.0344415	1.01859	1.1272	0.972747	1.08643	1.01418	0.0269641	0.013482	0.981748	1.00925	1.01859	1.04713	Alanyl-tRNA synthetase (ALATS)
At1g50250	33	62.94	51	0.879664	0.125059	0.0625295	0.809096	1.01859	0.744732	0.946237	1.20026	0.106168	0.0530842	1.1695	1.33045	1.07647	1.22462	FTSH PROTEASE 1 (FTSH1)
At1g50320	1407	5.41	3	0.545908	0.236462	0.118231	0.452898	0.83946	0.283139	0.608135	0.747872	0.44495	0.222475	0.92045	0.328095	1.2942	0.448745	THIOREDOXIN X (THX)
At1g50450	1235	6.34	4	0.670324	0.346564	0.173282	0.369828	1.00925	0.37325	0.928966	0.602044	0.302781	0.151391	0.405509	0.981748	0.316228	0.704693	Saccharopine dehydrogenase
At1g50480	425	18.46	10	0.710729	0.0467892	0.0233946	0.660693	0.685488	0.731139	0.765597	1.03531	0.20026	0.10013	0.990832	1.2942	0.809096	1.04713	10-formyltetrahydrofolate synthetase (THFS) mRNA, complete
At1g51060	1010	8.26	11	1.69124	1.28629	0.643144	1.48594	3.49945	0.461318	1.31826	1.15927	0.440371	0.220186	1.7378	1.05682	1.1695	0.672977	HISTONE H2A 10 (HTA10)
[truncated: 1,830 more rows]
