# Supplementary material for: Impacts of high ATP supply from chloroplasts and mitochondria on the leaf metabolism of Arabidopsis thaliana
Source: Front Plant Sci. 2015 Oct 28;6:922. doi: 10.3389/fpls.2015.00922 (PMC4623399; doi:10.3389/fpls.2015.00922)
Supplement: Supplementary file 8 [file Table_11.XLSX]

## Sheet: Photosystem
Table S11. Transcriptional and translational profiles of genes of photosystems
	RPKM	RPKM	FC	RPKM	RPKM	FC	RPKM	RPKM	FC		Average	SE	Average	SE
Gene	WT_0	OE_0	t = 0	WT_1	OE_1	t = 1	WT_8	OE_8	t = 8	Peptides(95%)	t = 0	t = 0	t = 8	t = 8	Protein
Photosystem I core proteins
AtCg00350.1	3683.14	5171.69	1.40415	4697.64	5103.82	1.08646	5022.21	7277.71	1.44911	70	1.22296	0.15309	1.25314	0.0973572	PSAA
AtCg00340.1	4125.88	5672.91	1.37496	5032	5445.91	1.08226	5395.95	7807.73	1.44696	81	0.751542	0.167115	0.601962	0.0981254	PSAB
AtCg01060.1	5052.32	5487.8	1.08619	5018.77	5582.64	1.11235	5496.05	4810.37	0.875241	6	1.91907	0.757446	0.905348	0.240115	PSAC
At4g02770.1	1086.94	1307.38	1.2028	1654.48	1791.74	1.08297	3568.68	3250.46	0.910828	57	1.1725	0.0311916	1.23	0.0288675	PsaD1
At1g03130.1	401.238	394.876	0.984145	726.315	686.331	0.94495	2039.83	1420.14	0.696205	53	1.095	0.0893029	0.995	0.0379693	PsaD2
At4g28750.1	2007.16	2214.63	1.10336	2701.99	3144.89	1.16391	4771.09	4623.84	0.969137	17	0.895	0.123659	0.53	0.0212132	PsaE1
At2g20260.1	258.735	287.495	1.11116	311.587	363.423	1.16636	699.717	794.398	1.13531	20	1.0125	0.083504	1.57	0.21806	PsaE2
At1g31330.1	820.58	1081.38	1.31782	1417.2	1641.29	1.15813	3285.34	3038.3	0.924805	26	0.57	0.0498331	0.6675	0.196824	PsaF
At1g55670.1	1921.6	2274.41	1.1836	2392.31	2772.22	1.15881	5424.7	4981.45	0.918291	4	1.195	0.0766485	0.4425	0.095514	PsaG
At3g16140.1	805.966	1024.85	1.27157	998.475	1210.46	1.21231	1497.83	1440.81	0.961932	19	0.6925	0.0217466	0.445	0.00645497	PsaH1
At1g52230.1	1204.41	1370.61	1.13799	1642.88	1942.76	1.18253	3276.41	2814.46	0.859006	20	0.6575	0.0278014	0.4575	0.0143614	PsaH2
AtCg00510.1	1128.4	1294.88	1.14753	1060.41	1108.85	1.04568	1169.06	1052.76	0.900521						PsaI
At1g30380.1	1289.89	1445.33	1.12051	1497.69	1955.17	1.30545	2344.17	2450.58	1.04539	2	1.2825	0.155958	0.645	0.0554527	PsaK
At4g12800.1	1180.37	1421.99	1.2047	1635.28	1971.19	1.20541	3063.74	2851.78	0.930815	28	0.78	0.0772442	0.8575	0.152062	PsaL
At1g08380.1	988.858	1036.1	1.04778	1248.75	1481.89	1.1867	3587.12	3456.78	0.963663						PsaO
Photosystem II core proteins
AtCg00020.1	588649	474439	0.805979	552912	496772	0.898464	503717	494598	0.981897	49	0.482762	0.077821	0.758634	0.0729798	PsbA, D1
AtCg00680.1	11312.9	14011.6	1.23855	13868.5	13686.1	0.986848	13557.8	14910.1	1.09974	120	0.984019	0.00227101	0.972768	0.00365771	PsbB, CP47
AtCg00280.1	5238.57	6736.77	1.28599	7316.87	7147.93	0.976911	7407.56	8222.13	1.10996	54	0.329683	0.0039955	0.484415	0.0477081	PsbC, CP43
AtCg00270.1	3726.56	4224.32	1.13357	5038.23	4634.33	0.919833	4372.56	7267.98	1.66218	42	0.47483	0.0545905	0.395728	0.0471592	PsbD, D2
AtCg00580.1	12701.6	14713.2	1.15837	14167.5	14528	1.02544	18389.5	14596	0.793712	7	0.592632	0.0206308	0.261204	0.0483895	PsbE
AtCg00570.1	4693.22	5510.19	1.17407	5194.46	5144.7	0.99042	6789.95	4939.14	0.727419	4	1.04052	0.18317	0.608586	0.100081	PsbF
AtCg00710.1	2891	3585.2	1.24013	3270.73	3839.22	1.17381	3748.97	4599.09	1.22676	2	0.662109	0.0443799	0.683178	0.0774558	PsbH
AtCg00080.1	1843.55	2032.28	1.10237	1881.99	1781.46	0.946586	2249.46	1783.62	0.792911						PsbI
AtCg00220.1	1760.24	1461.52	0.830293	1420.77	946.765	0.666373	1967.8	1196.18	0.607875						PsbM
AtCg00700.1	3629.23	4148.81	1.14316	3977.5	4401.77	1.10667	4808.36	5652.2	1.17549						PsbN
AtCg00300.1	575.411	804.281	1.39775	666.53	644.035	0.96625	774.739	870.034	1.123						PsbZ
At1g44575.1	152.615	211.723	1.3873	260.637	292.112	1.12076	215.988	192.355	0.890584	16	0.6175	0.0390246	0.47	0.161916	PsbS, NPQ4
At1g44575.2	7.84552	9.45246	1.20482	13.8849	14.7068	1.05919	5.55194	5.04623	0.908914						PsbS, NPQ4
At5g66570.1	2455.77	3175	1.29288	3248.04	3495.68	1.07624	4691.89	4971.59	1.05961	93	0.8775	0.203894	1.2625	0.153968	PsbO1, OE33
At1g06680.1	147.077	186.033	1.26487	211.428	244.579	1.1568	400.32	413.326	1.03249	93	0.9425	0.220959	0.8825	0.163828	PSBP-1
At2g30790.1	3.17871	1.75267	0.551377	2.42229	1.15398	0.476401	7.51934	2.83769	0.377385						PSBP-2
At4g21280.1	291.132	313.265	1.07602	280.056	330.77	1.18109	334.806	328.595	0.981448	29	0.535	0.0290115	0.605	0.215349	PsbQ1
At4g05180.1	693.316	745.853	1.07578	756.317	953.892	1.26123	2040.72	2022.34	0.990992	19	0.615	0.0357071	0.7625	0.0736405	PsbQ2
At1g79040.1	6060.05	5349.21	0.8827	6903.27	5784.71	0.837967	9382.25	7349.85	0.783378	23	0.4775	0.0632949	1.6925	0.431999	PsbR
LHC I proteins
At3g54890.1	43.1237	52.4059	1.21524	100.534	113.666	1.13062	376.274	304.601	0.809519	17	0.6125	0.103712	0.6225	0.130024	Lhca1
At3g61470.1	1578.37	1539.45	0.975343	2023.02	2067.89	1.02218	4242.42	4113.51	0.969615	38	0.4175	0.0599131	0.5475	0.144244	Lhca2
At1g61520.1	26.895	7.34712	0.273178	48.3545	16.118	0.333331	156.421	38.0364	0.243167	43	0.425	0.0184842	0.3775	0.0748749	Lhca3
At1g61520.2	6.3655	5.82525	0.915129	13.1763	12.0662	0.915754	14.506	14.8546	1.02403	43	0.425	0.0184842	0.3775	0.0748749	Lhca3
At3g47470.1	619.216	613.823	0.991291	1309.34	1486.32	1.13517	4276.48	3899.42	0.91183	43	0.3925	0.02529	0.5975	0.150132	Lhca4
At1g45474.1	3.4344	1.16254	0.338499	3.78912	0.813438	0.214677	2.6818	0.863672	0.32205						Lhca5
At1g45474.2	8.11466	8.25732	1.01758	6.02965	6.90917	1.14587	5.45621	4.3773	0.80226						Lhca5
At1g19150.1	85.006	99.8778	1.17495	90.7124	91.2849	1.00631	90.4372	73.9987	0.818233	3	1.1475	0.133627	0.7875	0.124524	Lhca6
LHC II proteins
At1g29920.1	1332.66	1097.74	0.823722	1934.25	1849.16	0.956006	4165.78	2808.51	0.674185	193	0.555	0.0184842	0.735	0.138714	Lhcb1.1
At1g29910.1	269.652	962.011	3.5676	619.668	1869.29	3.01661	5002.03	6595.03	1.31847	193	0.555	0.0184842	0.735	0.138714	Lhcb1.2
At1g29930.1	5300.84	3718.97	0.70158	6635.16	5515.1	0.831193	16996.4	13692.1	0.805589	191	0.555	0.0184842	0.735	0.138714	Lhcb1.3
At2g34430.1	142.701	81.978	0.574473	204.17	142.296	0.696947	3792.69	4168.67	1.09913	124	0.61	0.0694022	1.025	0.0775134	Lhcb1.4
At2g34420.1	771.906	811.985	1.05192	2647.71	2997.04	1.13194	9803.87	11537	1.17678	125	0.61	0.0694022	1.025	0.0775134	Lhcb1.5
At2g05100.1	520.707	512.466	0.984173	1479.32	1223.66	0.827176	2260.17	1383.71	0.612218						Lhcb2.1
At2g05070.1	201.792	302.885	1.50097	1026.79	1284.2	1.25069	2401.54	2265.01	0.943146	64	0.365	0.035	0.695	0.104123	Lhcb2.2
At3g27690.1	156.621	82.945	0.529589	416.548	323.655	0.776994	1593.31	994.646	0.624266						Lhcb2.3
At1g76570.1	7.91011	14.1095	1.78373	17.738	23.6762	1.33477	5.18245	6.95331	1.3417						Lhcb2.4
At5g54270.1	551.167	581.38	1.05482	1545.9	1733.2	1.12116	5540.81	4768.2	0.860559	49	0.6175	0.113459	1.0225	0.0623665	Lhcb3
At5g01530.1	1127.59	1161.27	1.02986	1473.88	1502.5	1.01942	3082.48	3101.98	1.00633	32	0.6025	0.0690863	1.0925	0.30261	Lhcb4.1, CP29
At3g08940.1	2.23325	0.0433632	0.019417	4.56969	0.663468	0.145189	3.76285	0.08005	0.0212738	33	0.09	0.0057735	0.14	0.0285774	Lhcb4.2, CP29
At3g08940.2	97.6391	46.5934	0.477201	139.845	75.7646	0.541777	257.766	111.396	0.43216	97	0.09	0.0057735	0.14	0.0285774	Lhcb4.2, CP29
At2g40100.1	42.6461	61.8354	1.44997	36.9169	40.0018	1.08356	12.0341	13.8003	1.14676	9	0.875	0.0433013	0.675	0.223998	Lhcb4.3, CP29
At4g10340.1	1336.01	1371.43	1.02651	1743.27	2010.78	1.15346	4345.16	3551.98	0.817456	56	0.45	0.0129099	0.4475	0.0822977	Lhcb5, CP26
At1g15820.1	620.669	688.379	1.10909	1217.89	1439.93	1.18231	2931.39	2952.27	1.00712	27	0.485	0.0695821	0.58	0.140653	Lhcb6, CP24
Cytochrome B6f complex
AtCg00540.1	3618.76	4658.78	1.2874	3893.63	4168.55	1.07061	4271.7	4120.69	0.964649	62	1.03602	0.143111	0.802275	0.09514	PetA, Cyt f
AtCg00720.1	6509.38	7357.94	1.13036	7011.07	7085.25	1.01058	6474.01	8168.1	1.26168	11	0.865555	0.107913	0.54716	0.0856474	PetB, Cyt b6
At4g03280.1	134.147	151.253	1.12752	136.347	142.37	1.04417	133.041	123.901	0.931303	35	0.5775	0.0615596	0.42	0.0891628	PetC
AtCg00730.1	9862.07	10582.3	1.07303	10303	10649.1	1.03359	10524	10991.1	1.04439	5	0.821465	0.0406254	0.700753	0.0343429	PetD
AtCg00600.1	631.811	975.742	1.54436	600.75	758.152	1.26201	753.295	756.67	1.00448						PetG
At2g26500.1	27.0336	28.9849	1.07218	26.2673	24.4337	0.930194	33.1381	25.7282	0.776393						PetM
Electron carriers
At1g76100.1	196.477	248.748	1.26604	164.455	192.442	1.17018	268.571	245.763	0.915077	5	1.08	0.14089	1.525	0.210178	PETE1
At1g20340.1	3607.67	4175.94	1.15752	4012.82	4503.22	1.12221	4619.13	3642.02	0.788465	37	1.57	0.360994	1.29	0.165731	PETE2
At1g10960.1	568.772	1037.02	1.82325	1137.68	1609.5	1.41472	407.099	496.861	1.22049						ferredoxin 1
At1g60950.1	2632.39	3238.68	1.23032	3242.09	3692.28	1.13886	3210.49	2276.82	0.709181						ferredoxin 2
At2g27510.1	5.46844	3.50206	0.640414	3.78754	3.93989	1.04022	2.6483	3.64445	1.37615						ferredoxin 3
At1g32550.1	28.6089	37.4883	1.31037	25.0323	33.2493	1.32826	35.5269	33.4062	0.940308						FdC1
At4g14890.1	70.3562	49.746	0.70706	79.2009	47.2536	0.596629	96.3418	52.9512	0.549618	4	1.075	0.109278	1.8425	0.158502	FdC2
At5g66190.1	130.959	164.093	1.25301	126.552	135.196	1.0683	134.344	117.369	0.873644	53	0.73	0.0761577	0.7975	0.130216	FNR1
At1g20020.1	15.1256	19.4809	1.28794	11.3758	13.2658	1.16614	27.3357	36.2024	1.32436	59	1.5575	0.232858	1.5	0.177482	FNR2
At5g45040.1	6.91965	41.182	5.95146	4.30753	22.5407	5.23285	8.41392	40.1498	4.77183						Cyt c6a
CEF components
At2g05620.1	159.069	212.833	1.33799	213.133	250.232	1.17406	107.901	105.972	0.982117						PGR5
At4g22890.1	0.001	0.0729748	72.9748	0.0327243	0.0697833	2.13246	0.0335048	0.001	0.0298464	15	1.18	0.092826	1.4775	0.07565	PGRL1A
At4g11960.1	1.78439	2.23078		1.67801	1.34186	0.799673	2.16406	3.78599	1.74948						PGRL1B
NDH complex
AtCg01100.1	2618.59	3693.41	1.41046	2636.65	2867.79	1.08766	2396.33	2383.33	0.994576	4	1.073	0.163096	1.01515	0.134744	NdhA
AtCg00440.1	2018.7	2560.25	1.26827	2288.78	2421.19	1.05785	2414.61	2006.56	0.831007						NdHC
AtCg01050.1	2752.86	3881.55	1.41001	2836.32	3133.06	1.10462	2824.91	3058.34	1.08263						NdhD
AtCg01070.1	3220.14	3738.82	1.16107	2953.51	2953.65	1.00005	2834.95	2720.1	0.959486	2	0.818432	0.151016	0.597236	0.0989884	NdhE
AtCg01010.1	1066.68	1608.7	1.50813	941.221	1135.98	1.20692	889.344	854.651	0.96099	13	0.685757	0.0476689	0.622727	0.171133	NdhF
AtCg01080.1	1796.38	2152.16	1.19805	1787.74	1702.02	0.952056	1617.08	1491.47	0.922325						NdhG
AtCg01110.1	429.031	701.87	1.63594	496.499	594.198	1.19677	407.399	421.371	1.03429	16	0.771087	0.120385	0.640094	0.0449931	NdhH
AtCg01090.1	1306.49	1903.12	1.45667	1326.28	1514.76	1.14211	1092.87	1277.21	1.16868	1	2.04296	0.864304	1.24998	0.235664	NdhI
AtCg00420.1	3038.56	3728.72	1.22713	3236.03	3650.91	1.12821	3405.01	3458.75	1.01578	3	0.714968	0.0708585	0.62587	0.0447031	NdhJ
AtCg00430.1	3404.08	4262.99	1.25232	3661.51	4176.64	1.14069	4083.18	3709.58	0.908502	8	1.24316	0.0912562	0.726619	0.0521761	PSBG
At1g70760.1	260.98	325.094	1.24566	227.045	269.948	1.18896	218.036	222.709	1.02143						NdhL
At4g37925.1	103.54	136.53	1.31863	111.058	118.985	1.07138	53.349	52.1009	0.976606	6	0.965	0.167804	0.635	0.0670199	NdhM
At5g58260.1	13.7198	17.0234	1.24079	12.6268	13.2284	1.04765	9.74526	8.3519	0.857022						NdhN
At1g74880.1	256.235	181.116	0.706835	213.41	131.789	0.617539	152.555	100.765	0.660516	2	0.775	0.0317543	0.8025	0.117429	NdhO
At1g15980.1	125.278	172.437	1.37643	132.339	156.232	1.18055	161.468	137.648	0.852475	4	0.7325	0.107034	1.4875	0.371716	PnsB1
At1g64770.1	8.50786	17.0466	2.00363	11.208	17.688	1.57816	8.11849	6.41844	0.790595	8	0.7125	0.0740917	1.2175	0.109039	PnsB2
At3g16250.1	56.3122	64.4067	1.14374	43.8442	46.805	1.06753	88.33	70.9974	0.803775	3	1.0225	0.0748749	0.995	0.0569356	PnsB3
At1g18730.1	26.3432	28.8926	1.09678	19.2792	22.4716	1.16559	28.335	25.9217	0.914831						PnsB4
At3g55330.1	161.383	186.87	1.15793	145.166	140.333	0.966708	126.831	93.1045	0.734083	14	1.22	0.0631137	1.7575	0.161316	PPL1
At2g39470.1	44.9278	76.6541	1.70616	38.4702	59.3074	1.54164	31.7187	38.9399	1.22766	4	0.8825	0.230339	0.975	0.162711	PnsL1;PPL2
At1g14150.1	16.9146	26.2811	1.55376	17.9907	21.4047	1.18977	15.3006	18.2182	1.19069	2	0.965	0.173518	0.7325	0.076308	PnsL2
At3g01440.1	32.7672	54.4858	1.66281	24.8384	35.3112	1.42164	24.8086	24.2337	0.976826						PnsL3
At2g01918.1	4.61896	11.3237	2.45158	6.09353	8.59617	1.4107	10.65	8.1	0.760563						PQL3
At5g13120.1	12.1226	16.2934	1.34405	12.0381	14.8065	1.22997	12.5505	14.8126	1.18024	10	1.07	0.0584523	0.64	0.10716	Pnsl5
At4g39710.1	10.3189	7.67571	0.743846	9.19571	5.20031	0.565514	7.88054	4.67964	0.593822	4	0.955	0.0388373	0.8325	0.0390246	PnsL4
At5g43750.1	144.16	115.155	0.798802	139.171	108.051	0.776391	127.64	84.3632	0.660947						PnsB5
ATP synthase
AtCg00120.1	5261.04	7605.98	1.44572	6455.95	7063.49	1.09411	6885.21	7688.56	1.11668	123	0.957263	0.00662076	0.98629	0.00262234	atpA
AtCg00480.1	6107.89	7284.34	1.19261	7293.91	7114.48	0.9754	7163.2	6998.2	0.976965	209	0.979498	0.00225018	0.984019	0.00227101	atpB
At4g04640.1	1015.35	1304.24	1.28453	1017.21	1210.36	1.18988	1470.48	1222.07	0.831064	22	0.765	0.0175594	1.1525	0.139007	atpC1
At1g15700.1	1.46164	2.50594	1.71447	1.57882	2.1983	1.39237	1.21711	1.85425	1.52348						atpC2
At4g09650.1	923.467	1205.23	1.30512	1155.56	1197.11	1.03596	1745.72	1255.92	0.719429	17	1.0375	0.0736405	0.935	0.153867	atpD
AtCg00470.1	7958.71	8767.46	1.10162	8996.74	8694.63	0.96642	9764.68	9068.76	0.928731		0.586152	0.0560141	0.992813	0.191425	atpE
AtCg00130.1	6602.33	8768.18	1.32804	7308.15	7946.04	1.08728	9004.44	8541.2	0.948554		0.752404	0.0198021	0.883926	0.129517	atpF
At4g32260.1	1369.36	1791.82	1.30851	1546.37	1658.36	1.07242	1272.84	1362.01	1.07006	10	0.87	0.0803119	1.07	0.0602771	atpF subunit b
AtCg00140.1	9591.75	10963.6	1.14303	10014.5	11563.2	1.15464	10848.2	11184.8	1.03103						atpH
AtCg00150.1	3413.03	3904.3	1.14394	3715.33	3631.47	0.977427	4169.35	3886.25	0.932098	7	0.999319	0.0328938	0.78973	0.0575666	atpI
Regulatory proteins
At1g68830.1	75.9322	96.0536	1.26499	80.187	78.7417	0.981976	65.5496	54.4079	0.830025	4	0.905	0.106497	0.845	0.040104	STN7
At5g01920.1	38.9206	50.6849	1.30226	35.5489	35.0865	0.986992	30.3602	27.6822	0.911795						STN8
At4g27800.1	6.00705	6.88272	1.14577	4.86299	4.2947	0.88314	6.35364	8.22336	1.29428	2	0.9925	0.0438511	1.1825	0.0585057	PPH1
At1g02910.1	23.2151	27.3011	1.176	21.4136	21.6393	1.01054	20.7945	16.8201	0.808871	4	1.255	0.150139	2.0325	0.137379	LPA1
At5g51545.1	50.7886	75.342	1.48344	42.0194	60.7119	1.44485	51.4192	50.2248	0.976772						LPA2
At5g23120.1	212.981	254.986	1.19723	197.813	185.685	0.938687	224.432	165.688	0.738258	29	0.9775	0.0349702	0.82	0.0122474	HCF136

## Sheet: Calvin_Benson_cycle
Table S12. Transcriptional and translational profiles of genes of Calvin-Benson cycle
	RPKM	RPKM	FC	RPKM	RPKM	FC	RPKM	RPKM	FC		Average	SE	Average	SE
Gene	WT_0	OE_0	t = 0	WT_1	OE_1	t = 1	WT_8	OE_8	t = 8	Peptides(95%)	t = 0	t = 0	t = 8	t = 8	Protein
At1g63290.1	15.6361	15.8923	1.01639	12.7829	14.7168	1.15129	13.2577	13.3997	1.01071						D-ribulose-5-phosphate-3-epimerase
At5g61410.1	40.9452	41.4058	1.01125	47.7055	47.7179	1.00026	45.4498	41.5955	0.915196	14	0.7925	0.154293	0.605	0.138474	D-ribulose-5-phosphate-3-epimerase
At5g61410.2	7.28171	7.80386	1.07171	7.30186	8.61066	1.17924	8.38899	7.15117	0.852447						D-ribulose-5-phosphate-3-epimerase
At3g54050.1	7.93318	7.1679	0.903535	8.47685	6.07334	0.716462	11.2047	5.06209	0.451784	46	0.745	0.0466369	1.3125	0.10331	FBPase, chloroplast stroma
At5g64380.1	11.4453	17.2061	1.50334	6.87764	12.6785	1.84344	14.0032	16.6716	1.19056	4	1.6	0.300694	1.2775	0.185264	FBPase, plastid
At2g21330.1	62.448	96.9334	1.55223	118.138	121.276	1.02656	41.4053	36.2655	0.875867	46	0.7025	0.0689656	0.81	0.122543	Fructose-bisphosphate aldolase, stroma
At2g21330.2	6.8993	13.0624	1.89329	13.7976	18.2458	1.32239	1.9435	2.88664	1.48527						Fructose-bisphosphate aldolase, stroma
At4g38970.1	502.677	746.568	1.48518	756.708	794.007	1.04929	394.895	440.341	1.11508	82	0.745	0.0259808	1.1575	0.19111	Fructose-bisphosphate aldolase, stroma
At1g12900.1	1.16787	1.19005	1.01898	1.03638	1.33591	1.28902	1.04526	0.923322	0.883345	86	1.3	0.212014	1.8025	0.213634	Glyceraldehyde-3-p dehydrogenase, GAPDH-A2
At1g42970.1	1520.01	2042.09	1.34347	1507.79	1700.53	1.12783	910.305	878.684	0.965264	77	1.635	0.362526	1.985	0.292987	Glyceraldehyde-3-p dehydrogenase, GAPDH-B
At3g26650.1	1348.55	1628.78	1.20781	1407.1	1389	0.987134	781.06	693.201	0.887512	88	1.63	0.426243	1.4325	0.211202	Glyceraldehyde-3-p dehydrogenase, GAPDH-A1
At5g17520.1	5.25149	7.2979	1.38968	3.43478	5.40695	1.57418	6.06744	8.98146	1.48027						Maltose transporter, plastid
At5g12860.1	13.601	16.4027	1.20599	13.8639	16.8684	1.21671	11.0796	10.3758	0.936474	4	0.995	0.0913327	0.85	0.073598	Oxoglutarate:malate antiporter
At5g64280.1	19.6217	19.8652	1.01241	17.028	11.9449	0.701487	11.434	12.329	1.07827						Oxoglutarate:malate antiporter
At1g56190.1	18.8368	20.6872	1.09823	17.7397	17.6334	0.994009	11.2575	13.8689	1.23197	90	0.64	0.0821584	1.43	0.2498	Phosphoglycerate kinase
At1g79550.2	1.6	2.29327	1.4333	1.58743	2.84057	1.78941	2.17648	2.31562	1.06393	36	0.8375	0.0630311	1.32	0.0881287	Phosphoglycerate kinase
At3g12780.1	1060.77	1429.09	1.34722	1044.07	1225.73	1.17399	981.94	971.651	0.989522	118	0.645	0.147111	1.5525	0.459209	Phosphoglycerate kinase
At1g32060.1	1364.86	1855.45	1.35945	1695.76	1628.02	0.960053	1062.73	1020.65	0.960404	58	0.755	0.0175594	0.98	0.185248	Phosphoribulokinase
At5g16150.2	1.52325	1.49994	0.984697	2.08015	1.02263	0.491615	2.7419	2.97405	1.08466						Plastidial glucose transporter
At1g71100.1	4.17828	2.26518	0.542133	5.22403	3.09445	0.59235	4.06861	2.4814	0.609888						Ribose-5-phosphate isomerase
At2g01290.1	15.2119	22.2628	1.46351	39.9177	39.2979	0.984473	11.2201	11.7026	1.04301						Ribose-5-phosphate isomerase
At3g04790.1	72.3407	93.3868	1.29093	70.3161	84.3592	1.19971	54.374	48.3848	0.889851	23	0.91	0.0108012	1.19	0.174117	Ribose-5-phosphate isomerase
At5g44520.1	21.1003	20.2522	0.959807	20.789	15.2152	0.731888	19.9133	15.5868	0.782734						Ribose-5-phosphate isomerase
At1g67090.1	3849.52	4053.25	1.05292	3871.84	4239.49	1.09496	3583.01	3458.61	0.965282	132	0.7475	0.116001	0.6725	0.0455293	Rubisco small subunit 1A
At5g38410.1	1651.31	1897.52	1.1491	1775.06	1840.42	1.03682	1597	1434.64	0.898335	129	0.8825	0.0900347	1.2875	0.32882	Rubisco small subunit 3B
At5g38420.1	5005.56	7116.2	1.42166	6718.47	8131.55	1.21033	4008.44	5379.61	1.34207						Rubisco small subunit 2B
At5g38430.1	3517.39	3667.35	1.04264	4117.33	4391.15	1.06651	2113.5	1424.82	0.674153	106	0.865	0.0864581	0.9975	0.162243	Rubisco small subunit 1B
At2g39730.1	175.132	254.952	1.45577	280.401	290.085	1.03454	189.732	192.228	1.01316	296	0.96	0.0057735	0.9825	0.0025	Rubisco activase
At2g39730.2	148.367	236.907	1.59677	229.51	272.164	1.18585	126.271	151.481	1.19965						Rubisco activase
At1g73110.1	33.7502	38.1828	1.13134	32.335	25.7739	0.79709	18.0885	16.447	0.909251	10	1.26	0.23094	0.8125	0.158607	Rubisco activase, putative
AtCg00490.1	143946	195552	1.35851	155289	188029	1.21084	185186	179202	0.967682	403	0.98629	0.00262234	0.98629	0.00262234	Rubisco large subunit
At1g14030.1	11.5017	13.6315	1.18517	8.10526	10.015	1.23561	25.5896	17.6736	0.690656	4	0.355	0.158981	0.46	0.133417	Rubisco large subunit n-methyltransferase
At3g55800.1	750.81	831.507	1.10748	830.317	760.439	0.915842	512.204	377.309	0.736638	59	1.2725	0.128865	2.5775	0.52476	Sedoheptulose-bisphosphatase
At5g13420.1	26.1379	37.6854	1.44179	26.418	44.9086	1.69992	15.8803	20.8678	1.31407	5	0.735	0.20234	0.5975	0.0347311	Transaldolase
At2g45290.1	2.47088	3.93598	1.59294	2.14484	4.16405	1.94143	2.6535	2.99836	1.12997						Transketolase
At3g60750.1	49.484	65.3259	1.32014	43.0582	46.5901	1.08203	51.7635	45.8372	0.885513	127	0.995	0.0119024	0.9975	0.00629153	Transketolase
At5g46110.2	1.08131	1.14637	1.06017	1.52526	1.98768	1.30317	1.83927	1.61625	0.878747	3	0.7325	0.0492231	0.935	0.109278	Triose phosphate/pi translocator
At2g21170.1	46.8529	46.7608	0.998033	43.4657	42.5623	0.979217	41.5309	36.8206	0.886582	32	0.675	0.0513971	0.7025	0.128087	Triose-phosphate isomerase chloroplast
At3g55440.1	160.493	183.782	1.14511	156.768	182.36	1.16325	169.094	161.339	0.954141	36	0.8	0.0248328	0.915	0.0451848	Triose-phosphate isomerase cytosolic

## Sheet: Carbohydrate
Table S13. Transcriptional and translational profiles of genes of carbohydrate metabolism
	RPKM	RPKM	FC	RPKM	RPKM	FC	RPKM	RPKM	FC		Average	SE	Average	SE
Gene	WT_0	OE_0	t = 0	WT_1	OE_1	t = 1	WT_8	OE_8	t = 8	Peptides(95%)	t = 0	t = 0	t = 8	t = 8	Protein
Starch synthesis and degradation
At2g04650.1	1.27818	1.08573	0.849434	1.21719	0.908464	0.746361	1.62009	1.25268	0.773219						ADP-glucose pyrophosphorylase
At5g48300.1	142.878	171.397	1.19961	146.826	144.499	0.984151	176.633	123.797	0.700875	30	0.8275	0.0075	1.5	0.110076	ADP-glucose pyrophoshorylase, small subunit (ADG1)
At1g27680.1	1.13267	0.909674	0.803122	0.84985	0.471191	0.55444	3.6429	3.58016	0.982777						ADP-glucose pyrophoshorylase, large subunit (APL2)
At4g39210.1	6.85619	6.47525	0.944439	9.63561	6.59645	0.684591	9.67127	6.09876	0.630606	4	0.8875	0.101848	1.3175	0.0739792	ADP-glucose pyrophoshorylase, large subunit (APL3)
At1g69830.1	1.41252	12.2866	8.69838	1.0768	4.81034	4.46727	44.7429	39.2721	0.877729	25	2.32	0.101571	2.025	0.169041	Alpha-amylase-like apoplast (AMY3)
At5g64860.1	3.33579	4.8629	1.45779	1.73755	1.45475	0.837241	27.1386	25.6231	0.944158	7	0.7225	0.0481966	0.69	0.0477842	Amylomaltase cytosolic (DPE1)
At2g40840.1	12.6438	11.3849	0.900435	8.5315	7.55643	0.885709	108.586	108.109	0.995609	34	1.275	0.145287	1.27	0.138624	Amylomaltase cytosolic (DPE2)
At4g17090.1	545.749	512.833	0.939687	594.23	412.647	0.694422	82.646	127.048	1.53726	15	1.235	0.0622495	0.8725	0.067992	Beta-amylase plastid (CT-BMY)
At2g36390.1	13.1679	17.753	1.3482	8.35845	9.59002	1.14734	36.3043	41.702	1.14868	11	0.9225	0.216116	1.15	0.210357	Starch branching enzyme
At5g03650.1	15.236	15.5882	1.02312	20.5037	15.6941	0.765427	28.6463	21.4038	0.747175	11	0.5925	0.0573549	1.005	0.0920598	Starch branching enzyme
At3g46970.1	11.8273	7.37294	0.623385	5.64676	2.87335	0.508849	199.408	169.172	0.848374	41	0.7075	0.0458939	0.9275	0.0686021	Starch phosphorylase cytosolic
At3g29320.1	5.38052	5.48691	1.01977	3.18334	3.14506	0.987975	111.114	101.486	0.91335	29	1.1275	0.0808677	1.6825	0.280517	Starch phosphorylase plastid
At1g32900.1	86.7524	142.749	1.64548	201.42	233.428	1.15891	1.97374	1.1119	0.563346	26	1.225	0.088459	2.06	0.168176	Starch synthase plastid
At3g01180.1	11.5076	12.7608	1.1089	15.0828	14.6002	0.968001	6.58744	4.88819	0.742048	4	1.2975	0.0306526	1.21	0.174976	Starch synthase plastid
At5g65685.1	1.4104	1.36252	0.966053	1.80319	1.58894	0.881182	1.76991	1.48768	0.840543						Starch synthase plastid
Sucrose synthesis
At1g43670.1	43.7267	51.3438	1.1742	60.9228	72.2024	1.18515	165.933	165.054	0.994704	24	0.605	0.0206155	0.8375	0.170263	FBPase
At2g36460.1	2.08622	1.37393	0.658575	2.1402	1.60773	0.751208	4.69789	4.07148	0.866661	22	0.7725	0.0515388	0.91	0.0494975	Fructose-bisphosphate aldolase, cytosol
At3g52930.1	43.1136	50.3803	1.16855	61.4041	61.196	0.996611	54.4099	57.2803	1.05276	28	0.7125	0.0529741	0.9975	0.0543714	Fructose-bisphosphate aldolase, cytosol
At4g26530.2	0.138707	0.145437	1.04852	0.0978283	0.0347692	0.35541	2.15347	2.16464	1.00519	23	0.685	0.0953502	0.73	0.0387298	Fructose-bisphosphate aldolase, cytosol
At4g26520.1	12.9343	18.5056	1.43074	21.735	28.1575	1.2955	23.1122	31.603	1.36737						Fructose-bisphosphate aldolase
At1g66430.1	20.4991	22.754	1.11	16.0845	17.9153	1.11382	20.7689	22.4801	1.08239	7	1.17	0.228072	2.45	0.198788	Fructokinase
At2g31390.1	6.17727	6.19451	1.00279	8.03488	6.90765	0.859708	12.9327	9.94536	0.76901						Fructokinase
At5g51830.1	8.86389	3.00897	0.339464	6.06795	1.65151	0.272169	5.23173	6.75435	1.29103						Fructokinase
At1g23190.1	27.9865	34.5416	1.23422	33.9914	36.1957	1.06485	32.1008	35.3446	1.10105	30	1.2225	0.186877	1.305	0.151959	Phosphoglucomutase
At1g70730.1	1.73306	2.01467	1.16249	1.74784	2.0147	1.15268	1.23332	1.58003	1.28112	35	1.8075	0.340156	1.5275	0.104592	Phosphoglucomutase
At5g51820.1	37.921	38.3461	1.01121	31.2189	23.437	0.750732	74.1337	40.3192	0.543872	24	1.055	0.187728	1.315	0.249349	Phosphoglucomutase
At4g24620.1	2.34212	3.37667	1.44172	2.31465	3.02243	1.30578	3.15285	2.17227	0.688985	24	0.9125	0.140675	0.9275	0.134249	Phosphoglucose isomerase
At5g42740.1	23.6826	28.6122	1.20816	26.5332	30.0006	1.13068	22.868	19.2644	0.842418	13	0.73	0.0358236	0.935	0.0513971	Phosphoglucose isomerase
At2g35840.1	0.480347	0.503654	1.04852	0.798022	0.513736	0.643762	0.369987	0.371906	1.00519	10	0.85	0.0659545	1.04	0.0244949	SPP cytoplasm
At5g20280.1	20.38	26.5841	1.30442	23.8815	20.7257	0.867855	24.6042	31.0186	1.2607						SPS, family A
At5g11110.1	2.06439	4.53181	2.19523	3.2074	4.29901	1.34034	1.01043	4.24977	4.20591	8	1.04	0.0521217	0.97	0.0234521	SPS, family A
At1g71880.1	58.0728	52.1231	0.897548	88.2928	57.269	0.648626	19.734	23.6605	1.19897						Sucrose transporter ATSUC1
At1g22710.1	56.5872	72.5282	1.28171	49.9612	70.8624	1.41835	52.1494	41.0099	0.786392	3	1.1025	0.02529	0.945	0.0361709	Sucrose transporter ATSUC2
At4g24040.1	2.42813	1.78705	0.735981	3.06279	3.38269	1.10445	3.31567	3.45714	1.04267						Trehalase ATTRE1
At1g78580.1	9.72888	16.9853	1.74587	16.8639	20.6814	1.22637	10.8649	9.67782	0.89074						Trehalose-6-phosphate synthase ATTPS1
At1g06410.1	6.77055	10.083	1.48924	8.65341	10.2534	1.1849	8.34794	12.7419	1.52636	6	2.215	0.788802	1.51	0.347011	Trehalose-6-phosphate synthase ATTPS7
At1g26570.1	2.06229	2.37406	1.15117	2.9158	2.12563	0.729004	2.05503	1.73071	0.842182						UDP-glucose dehydrogenase
At3g29360.1	1.92674	2.22225	1.15337	1.95424	2.04227	1.04505	1.9346	1.82475	0.943222	17	0.6925	0.0590727	0.7675	0.0952519	UDP-glucose dehydrogenase
At5g15490.1	13.4193	18.8235	1.40272	14.6139	20.4328	1.39818	17.3115	17.9514	1.03696	14	0.78	0.081035	1.1925	0.138947	UDP-glucose dehydrogenase
At5g39320.1	7.05424	9.43345	1.33727	5.13074	9.82213	1.91437	9.97561	8.58724	0.860823	13	1.1025	0.0634265	1.1225	0.0368273	UDP-glucose dehydrogenase
At5g17310.2	9.71134	13.5048	1.39062	14.0855	14.3033	1.01546	4.19966	3.96921	0.945127	21	1.075	0.0421307	0.8025	0.222463	UDP-glucose pyrophosphorylase
Sucrose-cleaving
At3g13790.1	1.67197	0.369073	0.220741	3.02637	1.21005	0.399836	0.266281	0.243329	0.913805						Cell wall invertase (ATBFRUCT1)
At1g12240.1	68.2654	147.789	2.16492	96.0486	198.312	2.0647	71.7523	90.2733	1.25812	12	1.1175	0.0797261	1.72	0.0530723	Vacuolar invertase
At1g62660.1	5.5725	7.99664	1.43502	6.88505	11.7661	1.70893	4.12186	5.12737	1.24395						Vacuolar invertase
At5g20830.1	0.128237	0.001	0.00779808	0.200986	0.001	0.00497547	0.0493871	0.001	0.0202482	6	1.81	0.320286	1.105	0.321494	AtSUS1
Gluconeogenesis
At4g37870.1	16.5861	20.7811	1.25292	17.5505	14.9888	0.854036	17.8706	16.3294	0.913754	6	1.035	0.0448144	1	0.0474342	Phosphoenolpyruvate carboxykinase
Cell wall metabolism
At5g11720.1	9.18089	13.515	1.47208	7.11333	8.23454	1.15762	13.0594	14.4574	1.10705	3	1.0875	0.09123	0.8625	0.0317214	Alpha-glucosidase 1 (AGL1)
At3g45940.1	0.104177	0.001	0.00959909	0.0712479	0.001	0.0140355	0.0729472	0.001	0.0137085	5	3.385	0.859113	4.225	1.11056	Alpha-xylosidase
At3g57260.1	16.506	1.90687	0.115526	9.44331	0.991018	0.104944	2.91198	5.14631	1.76729	2	0.585	0.0533073	0.3925	0.106722	Beta 1,3-glucanase (BGL2)
At1g26560.1	17.4788	12.2373	0.700125	29.5418	30.3142	1.02615	10.0063	4.45089	0.444808						Beta glucosidase (BGLU40)
At3g18080.1	9.33682	7.83734	0.839401	4.84931	3.48616	0.718898	154.428	211.488	1.36949	15	1.51	0.112768	1.68	0.0940744	Beta glucosidase (BGLU44)
At3g47000.1	9.11042	10.1295	1.11185	8.16479	6.8173	0.834963	8.85404	7.82296	0.883547	5	0.97	0.069282	1.11	0.0294392	Beta glucosidase
At1g02640.1	3.67863	5.1996	1.41346	2.91122	2.80704	0.964214	1.34314	1.43333	1.06715						Beta glucosidase (BXL2)
At3g43270.1	3.32644	5.0668	1.52319	3.42403	5.89313	1.72111	3.65718	5.36195	1.46614						Pectin methylesterase
At5g19730.1	14.2114	7.3633	0.518125	18.8385	8.57924	0.45541	6.88596	1.05524	0.153245						Pectin methylesterase

## Sheet: Glycolysis
Table S14. Transcriptional and translational profiles of genes of glycolysis
	RPKM	RPKM	FC	RPKM	RPKM	FC	RPKM	RPKM	FC		Average	SE	Average	SE
Gene	WT_0	OE_0	t = 0	WT_1	OE_1	t = 1	WT_8	OE_8	t = 8	Peptides(95%)	t = 0	t = 0	t = 8	t = 8	Protein
At4g29130.1	12.4909	16.4764	1.31907	18.6315	19.6338	1.05379	10.7968	10.8528	1.00519	12	1.04	0.0593015	1.015	0.070297	Hexokinase ATHXK1
At2g19860.1	0.136032	0.156896	1.15337	0.0895457	0.150034	1.6755	0.275044	0.236975	0.861587	6	0.9375	0.0704006	0.87	0.032914	Hexokinase ATHXK2
At5g42740.1	23.6826	28.6122	1.20816	26.5332	30.0006	1.13068	22.868	19.2644	0.842418	13	0.73	0.0358236	0.935	0.0513971	Phosphohexose isomerase
At4g29220.1	25.1793	29.7935	1.18325	30.4707	27.8681	0.914585	24.4269	22.7972	0.933285	6	0.9225	0.121955	0.665	0.0266145	Phosphofructokinase PFK1
At5g47810.1	1.97929	2.13682	1.07959	1.5304	1.17604	0.768454	1.34104	1.00745	0.751244						Phosphofructokinase PFK2
At4g26270.1	2.48555	1.62574	0.654077	3.18328	0.759521	0.238597	3.15664	3.61975	1.14671	2	0.725	0.0206155	1.79	0.356651	Phosphofructokinase PFK3
At2g22480.1	6.39139	6.00257	0.939166	5.93661	5.5959	0.942609	6.00269	8.28543	1.38029						Phosphofructokinase PFK5
At4g32840.1	2.32127	2.19788	0.946846	1.62724	1.42468	0.875522	2.38394	1.81084	0.7596						Phosphofructokinase PFK6
At5g56630.1	5.94122	4.60062	0.774356	5.86581	4.14972	0.707442	10.824	10.5702	0.976556	2	0.725	0.0206155	1.79	0.356651	Phosphofructokinase PFK7
At4g26520.1	12.9343	18.5056	1.43074	21.735	28.1575	1.2955	23.1122	31.603	1.36737						Fructose-bisphosphate aldolase
At2g36460.1	2.08622	1.37393	0.658575	2.1402	1.60773	0.751208	4.69789	4.07148	0.866661	22	0.7725	0.0515388	0.91	0.0494975	Fructose-bisphosphate aldolase, cytosol
At3g52930.1	43.1136	50.3803	1.16855	61.4041	61.196	0.996611	54.4099	57.2803	1.05276	28	0.7125	0.0529741	0.9975	0.0543714	Fructose-bisphosphate aldolase, cytosol
At4g26530.1	0.071982	0.0377373	0.52426	0.0338454	0.162391	4.79804	0.745031	0.731478	0.981809	23	0.685	0.0953502	0.73	0.0387298	Fructose-bisphosphate aldolase, cytosol
At3g55440.1	160.493	183.782	1.14511	156.768	182.36	1.16325	169.094	161.339	0.954141	36	0.8	0.0248328	0.915	0.0451848	Triose-phosphate isomerase cytosolic
At3g04120.1	157.948	166.249	1.05256	242.14	224.437	0.926889	201.82	179.855	0.891162	62	0.8975	0.147726	1.0675	0.0781425	Glyceraldehyde 3-phosphate dehydrogenase GAPD
At1g13440.1	93.5949	69.7298	0.745017	88.5475	72.495	0.818713	57.7359	45.133	0.781715	62	1.0275	0.322939	0.24	0.0812404	Glyceraldehyde 3-phosphate dehydrogenase GAPD-2
At1g79530.1	1.9667	2.09179	1.06361	1.86275	1.83007	0.982455	1.58024	1.69798	1.07451						Glyceraldehyde 3-phosphate dehydrogenase GAPDP-1
At3g12780.1	1060.77	1429.09	1.34722	1044.07	1225.73	1.17399	981.94	971.651	0.989522	118	0.645	0.147111	1.5525	0.459209	Phosphoglycerate kinase PGK1
At1g79550.2	1.6	2.29327	1.4333	1.58743	2.84057	1.78941	2.17648	2.31562	1.06393	36	0.8375	0.0630311	1.32	0.0881287	Phosphoglycerate kinase PGK
At1g56190.1	18.8368	20.6872	1.09823	17.7397	17.6334	0.994009	11.2575	13.8689	1.23197	90	0.64	0.0821584	1.43	0.2498	Phosphoglycerate kinase
At3g08590.1	2.58584	3.5977	1.39131	3.46047	4.9611	1.43365	2.60938	3.1523	1.20807	21	1.0975	0.0846931	1.4275	0.0319831	Phosphoglycerate mutase
At1g09780.1	84.6896	89.6929	1.05908	65.9359	60.7038	0.920648	34.7805	41.7005	1.19896	27	1.2675	0.138406	0.745	0.166558	Phosphoglycerate mutase
At3g50520.1	13.5616	11.5535	0.851923	11.8532	8.36154	0.705424	11.899	9.76438	0.820605						Phosphoglycerate mutase
At2g36530.1	166.795	217.484	1.30391	164.43	197.378	1.20037	117.617	104.683	0.890027	51	0.725	0.0618466	0.8675	0.0792017	Enolase LOS2
At1g74030.1	3.26757	2.89447	0.885819	2.06617	2.64079	1.27811	1.73575	1.79928	1.0366	4	0.8525	0.0149304	0.79	0.130958	Enolase
At5g56350.1	12.0335	16.1178	1.33941	16.9741	16.8493	0.992646	20.4974	21.3632	1.04224	7	1.025	0.172458	0.9025	0.03966	Pyruvate kinase, cytosolic
At5g63680.1	10.2174	8.50993	0.832886	12.634	8.45379	0.66913	9.319	9.64694	1.03519	8	0.7275	0.0372771	0.8425	0.09259	Pyruvate kinase
At5g08570.1	21.7716	30.0293	1.37929	18.6101	21.2036	1.13936	40.9045	52.0329	1.27206	7	1.085	0.0580948	0.9125	0.0103078	Pyruvate kinase
At3g49160.1	2.00952	2.80584	1.39627	2.97227	2.025	0.681297	3.00427	0.65479	0.217953						Pyruvate kinase
At3g52990.1	5.72465	5.24101	0.915516	4.95088	3.33716	0.674054	7.81902	7.20362	0.921295	14	1.1475	0.0436606	0.7825	0.0184278	Pyruvate kinase
At2g21170.1	46.8529	46.7608	0.998033	43.4657	42.5623	0.979217	41.5309	36.8206	0.886582	32	0.675	0.0513971	0.7025	0.128087	Triosephosphate isomerase
At1g07110.1	28.7708	41.9048	1.4565	33.6581	31.7304	0.942726	24.0217	26.9379	1.1214	10	1.03	0.159635	1.0875	0.154401	F-6-P 2-kinase/F-2,6-bisphosphatase
At1g76550.1	4.40683	6.35947	1.4431	3.5443	5.04648	1.42383	5.12503	4.92714	0.961386						PPi-F6P1K-alpha
At1g20950.1	10.8305	15.6025	1.4406	10.6703	15.8864	1.48884	11.7091	12.9912	1.1095	13	1.195	0.149081	0.5075	0.00629153	PPi-F6P1K-alpha-like
At1g12000.1	8.12668	11.5321	1.41904	7.85509	11.9358	1.51949	11.0713	12.3165	1.11247	7	1.185	0.0494132	1.0025	0.0332603	PPi-F6P1K-beta
At4g04040.1	23.7797	25.5743	1.07546	25.5042	21.3793	0.838264	27.6898	20.9757	0.757524	8	1.0175	0.312553	0.965	0.163172	PPi-F6P1K-beta-like

## Sheet: TCA_cycle
Table S15. Transcriptional and translational profiles of genes of TCA cycle
	RPKM	RPKM	FC	RPKM	RPKM	FC	RPKM	RPKM	FC		Average	SE	Average	SE
Gene	WT_0	OE_0	t = 0	WT_1	OE_1	t = 1	WT_8	OE_8	t = 8	Peptides(95%)	t = 0	t = 0	t = 8	t = 8	Protein
At1g59900.1	43.6109	41.4538	0.950538	52.0127	33.4884	0.64385	27.9597	38.6584	1.38265	10	0.839201	0.0643641	0.95646	0.0482573	Pyruvate dehydrogenase complex E1 Alpha Subunit (E1 ALPHA)
At1g01090.1	64.8279	72.4935	1.11825	69.065	76.7406	1.11114	71.9542	59.216	0.822968	24	0.977413	0.0107139	0.981769	0.00369156	Pyruvate dehydrogenase complex E1 Alpha Subunit (PDH-E1 ALPHA)
At1g30120.1	32.1173	40.1911	1.25139	38.468	39.7309	1.03283	43.1528	37.2511	0.863239	4	1.29539	0.154523	1.30722	0.117803	Pyruvate dehydrogenase complex E1 Beta Subuni (PDH-E1 BETA)
At2g34590.1	24.309	21.1624	0.870559	27.614	33.1801	1.20157	24.9881	28.6066	1.14481						Pyruvate dehydrogenase complex E1 Beta Subuni (PDH-E1 BETA)
At3g06483.1	20.4887	13.1789	0.643231	33.7784	20.4308	0.604848	11.9456	33.6046	2.81314						Pyruvate dehydrogenase kinase (PDK)
At2g44350.1	2.86397	3.38719	1.18269	3.13997	2.84438	0.905862	2.35234	2.88999	1.22856	6	0.62	0.068678	0.6975	0.12392	Citrate synthase
At4g26970.1	17.6345	16.5577	0.938934	26.712	20.1726	0.755189	21.0176	22.5821	1.07444	17	1.195	0.182094	1.0825	0.123449	Aconitase 2
At4g35830.1	0.691377	0.636321	0.920368	0.968015	0.454444	0.46946	2.31504	2.0817	0.899207	23	0.89	0.0380789	1.0375	0.0779289	Aconitase 1
At2g05710.1	32.6842	35.6337	1.09024	47.599	40.5176	0.851227	39.9212	41.469	1.03877	26	0.6925	0.0165202	1.015	0.0466369	Aconitase 3
At5g03290.1	44.5517	38.5705	0.865747	38.5996	27.9082	0.723019	22.5475	27.9523	1.2397	3	1.355	0.187194	0.695	0.0638357	Isocitrate dehydrogenase 1 (IDH)
At2g17130.1	0.668683	0.233709	0.349507	0.322471	0.103148	0.319869	0.198097	0.232312	1.17272	2	1.1625	0.0428904	0.99	0.0787401	Isocitrate dehydrogenase subunit 2 (IDH2)
At3g09810.1	17.6538	15.3057	0.866991	15.3738	12.3539	0.803566	9.31862	7.04061	0.755542	3	1.355	0.187194	0.695	0.0638357	Isocitrate dehydrogenase 1 (IDH)
At4g35260.1	24.9211	29.4203	1.18054	24.7865	25.4346	1.02615	26.1727	30.9116	1.18106	4	0.93	0.0208167	1.035	0.0272336	Isocitrate dehydrogenase 1 (IDH1)
At1g65930.1	159.795	46.9112	0.293571	132.368	20.5546	0.155284	40.6338	10.846	0.266921						Isocitrate dehydrogenase (ICDH)
At1g54340.1	8.76953	8.88194	1.01282	8.35017	7.62682	0.913373	8.62499	8.6545	1.00342						Isocitrate dehydrogenase (ICDH)
At5g14590.1	14.6031	14.465	0.990542	11.4545	11.0193	0.962003	14.2709	10.7951	0.756441						Isocitrate dehydrogenase (ICDH)
At5g08300.1	22.8829	24.0463	1.05084	23.3926	23.9598	1.02425	17.5767	18.387	1.0461	5	1.005	0.0290115	0.925	0.0284312	Succinyl-CoA synthase
At5g23250.1	0.601376	0.630555	1.04852	0.565524	0.87097	1.54011	0.965021	0.630516	0.65337	3	0.905	0.139672	1.04	0.142537	Succinyl-CoA synthase
At2g20420.1	33.5536	34.4752	1.02747	32.5811	32.7723	1.00587	32.277	28.3146	0.877236	10	1.0325	0.0592136	1.1375	0.14162	Succinyl-CoA synthase
At5g66760.1	16.1462	19.8233	1.22774	19.0516	18.7125	0.982201	14.3852	13.5285	0.940449	7	0.8125	0.103068	1.0375	0.0668799	Succinate dehydrogenase (SDH1-1)
At5g40650.1	11.2326	10.2911	0.916183	11.0552	11.9842	1.08403	8.54688	10.4065	1.21758	3	1.5725	0.149576	0.725	0.101776	Succinate dehydrogenase (SDH2-2)
At2g47510.1	2.22876	2.02904	0.910392	2.08334	1.6593	0.796461	0.963716	1.25287	1.30004	17	0.9775	0.0786739	0.9775	0.0526585	Fumarase 1 (FUM1)
At5g50950.1	0.0149817	0.0471259	3.14556	0.0422656	0.0901298	2.13246	0.375039	0.246489	0.657236	14	0.595	0.0232737	0.8775	0.0760893	Fumarase 2 (FUM2)
At5g56720.1	1.40393	0.989828	0.70504	1.11537	1.04362	0.935671	1.51486	1.05419	0.695897						Malate dehydrogenase (MDH)
At5g58330.1	5.65809	6.96634	1.23122	6.38224	6.76196	1.0595	6.617	5.37913	0.812925	25	1.0225	0.105702	1.1125	0.134436	Malate dehydrogenase (MDH)
At3g15020.1	0.633073	0.848176	1.33978	0.628405	0.863979	1.37488	1.1852	0.919036	0.775429	40	1.1875	0.122568	0.9575	0.0895707	Malate dehydrogenase (MDH)
At5g43330.1	7.17772	9.18091	1.27909	8.25172	11.5112	1.395	10.2215	11.2928	1.10481	25	1.2	0.0540062	1.0375	0.247433	Malate dehydrogenase (MDH)
At1g04410.1	199.632	209.283	1.04835	171.913	184.833	1.07516	223.524	253.038	1.13204	37	0.735	0.0804674	1.2325	0.118207	Malate dehydrogenase (MDH)
At1g53240.1	123.564	152.313	1.23267	145.68	176.22	1.20964	158.777	128.925	0.811991	63	1.1225	0.108963	1.6525	0.246691	Malate dehydrogenase (MDH)
At3g55410.1	19.1286	26.5843	1.38976	18.6262	22.6513	1.2161	22.4722	24.9686	1.11109	20	1.705	0.146657	0.97	0.0511534	Oxoglutarate dehydrogenase
At5g65750.1	9.72243	6.74394	0.693648	8.97572	5.85043	0.651806	6.13794	5.62638	0.916657						Oxoglutarate dehydrogenase
At5g55070.1	24.8258	29.0622	1.17065	30.3065	28.8568	0.952167	25.7348	21.5509	0.837422	8	0.76	0.112768	1.3525	0.0676233	Dihydrolipoyllysine-residue succinyltransferase
At4g26910.2	1.95886	1.16959	0.597074	2.04676	0.927484	0.453148	1.71575	1.26386	0.736624	7	1.0675	0.114555	0.825	0.0698212	Dihydrolipoyllysine-residue succinyltransferase

## Sheet: Redox
Table S16. Transcriptional and translational profiles of genes of Redox proteins
	RPKM	RPKM	FC	RPKM	RPKM	FC	RPKM	RPKM	FC		Average	SE	Average	SE
Gene	WT_0	OE_0	t = 0	WT_1	OE_1	t =1	WT_8	OE_8	t = 8	Peptides(95%)	t = 0	t = 0	t = 8	t = 8	Protein
Ferredoxin
At1g10960.1	568.772	1037.02	1.82325	1137.68	1609.5	1.41472	407.099	496.861	1.22049						Ferredoxin 1 (ATFD1)
At1g60950.1	2632.39	3238.68	1.23032	3242.09	3692.28	1.13886	3210.49	2276.82	0.709181						Ferredoxin 2 (ATFD2)
At2g27510.1	5.46844	3.50206	0.640414	3.78754	3.93989	1.04022	2.6483	3.64445	1.37615						Ferredoxin 3 (ATFD3)
At4g14890.1	70.3562	49.746	0.70706	79.2009	47.2536	0.596629	96.3418	52.9512	0.549618	4	1.075	0.109278	1.8425	0.158502	FdC1
At1g32550.1	28.6089	37.4883	1.31037	25.0323	33.2493	1.32826	35.5269	33.4062	0.940308						FdC2
Fd-activated proteins
At5g66190.1	130.959	164.093	1.25301	126.552	135.196	1.0683	134.344	117.369	0.873644	53	0.73	0.0761577	0.7975	0.130216	FNR1
At1g20020.1	15.1256	19.4809	1.28794	11.3758	13.2658	1.16614	27.3357	36.2024	1.32436	59	1.5575	0.232858	1.5	0.177482	FNR2
At5g23440.1	20.6519	22.365	1.08295	25.6817	23.7666	0.92543	24.0981	30.1894	1.25277						FTRA1
At5g08410.1	46.0251	39.8517	0.86587	36.1833	34.9808	0.966765	103.226	90.0281	0.872146						FTRA2
At2g15620.1	236.554	261.074	1.10365	172.143	206.539	1.19982	104.821	106.961	1.02042	43	1.2	0.0738241	2.19	0.53055	NIR
At5g04140.1	8.00651	13.4954	1.68556	8.0895	9.57741	1.18393	6.25217	6.69905	1.07148	133	1.2825	0.09259	1.345	0.18378	GLU1
At2g41220.1	2.0072	2.37176	1.18163	2.53072	2.02151	0.798787	2.30701	3.19291	1.384						GLU2
At5g53460.1	0.849325	1.16539	1.37214	0.762536	0.851588	1.11678	1.31579	2.61139	1.98466	38	2.1125	0.328592	1.5725	0.186877	GLT1
Thioredoxins
At3g02730.1	139.484	162.639	1.16601	135.823	144.319	1.06255	180.791	186.79	1.03319	2	1.17	0.190307	0.5525	0.0887295	TRXF1
At5g16400.1	47.9601	51.1627	1.06678	44.2894	49.2322	1.1116	75.1742	74.0554	0.985117	3	0.8275	0.0743163	0.915	0.0971682	TRXF2
At5g39950.1	9.724	8.84168	0.909264	13.895	7.73138	0.556413	11.2275	8.49189	0.756345						TRX H2
At5g42980.1	396.072	385.244	0.972661	435.984	456.32	1.04664	365.738	359.692	0.983468	6	1.04	0.10716	1.02	0.26048	TRX H3
At1g19730.1	3.92951	3.28155	0.835105	3.53174	2.5453	0.720693	2.47761	2.82701	1.14102						TRX H4
At1g45145.1	8.09879	2.68161	0.331112	11.5319	6.27932	0.544519	3.09379	6.41006	2.07191						TRX H5
At1g03680.1	271.208	313.072	1.15436	247.411	264.586	1.06942	278.965	303.965	1.08962	8	0.91	0.0878446	2.5925	0.979689	TRX-M1
At4g03520.1	190.598	198.025	1.03897	149.359	147.141	0.985151	203.68	179.703	0.882283	9	0.8775	0.0800391	1.4425	0.122975	TRX-M2
At2g15570.1	4.58224	4.10918	0.896761	5.15954	3.68765	0.714726	2.90252	4.25966	1.46757						TRX-M3
At3g15360.1	323.613	351.161	1.08513	296.832	301.682	1.01634	468.854	465.658	0.993183	7	1.0325	0.042106	1.1275	0.1531	TRX-M4
At1g50320.1	182.64	157.047	0.859867	188.47	160.31	0.850585	154.643	109.894	0.710631	3	0.545	0.119199	0.7475	0.221148	TRX-X
At1g43560.1	53.8687	64.7513	1.20202	47.0348	51.6097	1.09727	53.1212	49.1989	0.926163	3	0.725	0.142624	0.5	0.108551	TRX-Y2
Trx-regulated proteins in chloroplasts
At3g26650.1	1348.55	1628.78	1.20781	1407.1	1389	0.987134	781.06	693.201	0.887512	88	1.63	0.426243	1.4325	0.211202	GAPA
At1g42970.1	1520.01	2042.09	1.34347	1507.79	1700.53	1.12783	910.305	878.684	0.965264	77	1.635	0.362526	1.985	0.292987	GAPB
At5g64380.1	11.4453	17.2061	1.50334	6.87764	12.6785	1.84344	14.0032	16.6716	1.19056	4	1.6	0.300694	1.2775	0.185264	FBPase
At3g55800.1	750.81	831.507	1.10748	830.317	760.439	0.915842	512.204	377.309	0.736638	59	1.2725	0.128865	2.5775	0.52476	SBPase
At1g32060.1	1364.86	1855.45	1.35945	1695.76	1628.02	0.960053	1062.73	1020.65	0.960404	58	0.755	0.0175594	0.98	0.185248	PRK
At2g39730.1	175.132	254.952	1.45577	280.401	290.085	1.03454	189.732	192.228	1.01316	296	0.96	0.0057735	0.9825	0.0025	RCA
At2g39730.2	148.367	236.907	1.59677	229.51	272.164	1.18585	126.271	151.481	1.19965						RCA
At5g35790.1	44.6331	50.0428	1.1212	32.9748	32.1063	0.973662	67.9772	50.0507	0.736287	8	0.9025	0.0549811	0.92	0.0238048	G6PD1
At5g13110.1	18.681	23.4976	1.25783	13.5328	12.0379	0.889536	3.4667	4.79709	1.38376	5	5.31	1.84717	2.58	1.39896	G6PD2
At1g24280.1	5.71714	16.6051	2.90445	1.70136	3.94252	2.31727	2.6942	4.76264	1.76774	6	5.31	1.84717	2.58	1.39896	G6PD3
At5g58330.1	5.65809	6.96634	1.23122	6.38224	6.76196	1.0595	6.617	5.37913	0.812925	25	1.0225	0.105702	1.1125	0.134436	Malate dehydrogenase
At3g54050.1	7.93318	7.1679	0.903535	8.47685	6.07334	0.716462	11.2047	5.06209	0.451784	46	0.745	0.0466369	1.3125	0.10331	FBPase, chloroplast stroma (No T-DNA)
At5g64380.1	11.4453	17.2061	1.50334	6.87764	12.6785	1.84344	14.0032	16.6716	1.19056	4	1.6	0.300694	1.2775	0.185264	FBPase, plastid
At2g35010.1	0.41452	0.001	0.00241243	0.341082	0.001	0.00293185	0.523825	0.001	0.00190903	5	2.3875	0.407643	0.86	0.0749444	ATO1 (mitochondria)
At1g31020.1	2.93406	2.25823	0.769659	2.37756	1.65872	0.697657	2.25395	1.96355	0.87116						ATO2

## Sheet: Respiratory_system
Table S17. Transcriptional and translational profiles of genes of respiratory chain
	RPKM	RPKM	FC	RPKM	RPKM	FC	RPKM	RPKM	FC		Average	SE	Average	SE
Gene	WT_0	OE_0	t = 0	WT_1	OE_1	t = 1	WT_8	OE_8	t = 8	Peptides(95%)	t = 0	t = 0	t = 8	t = 8	Protein	Primary Gene Symbol
At1g07180.1	33.8588	36.6889	1.08359	71.7184	73.1316	1.0197	10.0644	6.3212	0.628075						Alternative pathway	ALTERNATIVE NAD(P)H DEHYDROGENASE 1 (NDA1)
At2g29990.1	4.29143	1.79098	0.417339	4.08869	1.21726	0.297714	1.90282	3.1696	1.66574						Alternative pathway	ALTERNATIVE NAD(P)H DEHYDROGENASE 2 (NDA2)
At3g22370.1	12.1956	6.17619	0.506428	17.6163	8.88408	0.504311	18.8033	17.6482	0.938571						Alternative pathway	ALTERNATIVE OXIDASE 1A (AOX1A)
At5g08740.1	15.4521	24.9531	1.61486	16.9001	21.6596	1.28162	19.2313	21.5942	1.12287	5	2.4475	0.345069	1.895	0.132256	Alternative pathway	NAD(P)H DEHYDROGENASE C1 (NDC1)
At1g47260.1	35.7742	39.8039	1.11264	37.1487	40.2984	1.08479	40.3818	34.4611	0.853384	3	1.04	0.111056	0.935	0.147281	Complex I	GAMMA CARBONIC ANHYDRASE 2 (GAMMA CA2)
At1g65290.1	57.9289	46.0848	0.79554	48.7376	51.7165	1.06112	55.9454	37.4217	0.668896						Complex I	MITOCHONDRIAL ACYL CARRIER PROTEIN 2 (mtACP2)
At1g67350.1	9.3661	7.92852	0.846512	6.54519	7.55305	1.15399	11.8031	7.92802	0.671689						Complex I	Unknown protein
At2g02050.1	22.82	17.0451	0.746939	22.8232	15.8788	0.695732	26.8947	16.7301	0.622061						Complex I	NADH-ubiquinone oxidoreductase B18 subunit
At2g20360.1	30.8401	35.5996	1.15433	29.7401	30.5656	1.02776	31.5909	29.0583	0.919831	10	1.3075	0.0409013	0.7675	0.0426956	Complex I	NAD(P)-binding Rossmann-fold superfamily protein
At2g27730.1	41.1251	44.4789	1.08155	43.7555	40.715	0.930513	45.6544	44.3507	0.971444						Complex I	copper ion binding
At2g31490.1	67.3109	61.9475	0.92032	58.8879	60.5753	1.02865	52.6784	55.9773	1.06262						Complex I	Unknown protein
At2g33220.1	28.253	11.9024	0.421281	30.2456	11.6665	0.385724	35.3084	11.2303	0.318064						Complex I	GRIM-19 protein
At2g42210.1	4.04655	4.08917	1.01053	4.96345	4.55715	0.918143	4.51718	4.22844	0.936079	2	0.8675	0.0891978	0.8775	0.0510514	Complex I	OEP16-3
At2g47690.1	2.1599	2.42088	1.12083	2.20623	2.31501	1.04931	2.58154	2.01827	0.781811						Complex I	NADH-ubiquinone oxidoreductase-related
At3g03070.1	52.561	53.8785	1.02507	52.0289	45.108	0.866979	49.8406	43.1381	0.86552						Complex I	NADH-ubiquinone oxidoreductase-related
At3g03100.1	9.5606	12.5922	1.31709	9.52691	10.6624	1.11919	11.1753	9.80471	0.877358						Complex I	NADH:ubiquinone oxidoreductase, 17.2kDa subunit
At3g06310.1	1.40804	1.85403	1.31675	2.03234	1.70729	0.84006	1.70248	1.48947	0.874883						Complex I	Cox19-like CHCH family protein
At3g07480.1	42.2598	36.3031	0.859046	38.9575	38.1122	0.978301	33.8885	39.4266	1.16342	2	1.4725	0.160072	1.3375	0.102337	Complex I	2Fe-2S ferredoxin-like superfamily protein
At3g08610.1	81.5427	76.1756	0.934181	72.3669	75.5948	1.0446	85.8422	74.4313	0.867072						Complex I	Unknown protein
At3g12260.1	38.0416	37.5487	0.987044	35.2201	39.7271	1.12796	40.385	39.8149	0.985883						Complex I	LYR family of Fe/S cluster biogenesis protein
At3g48680.1	17.8811	14.9168	0.834224	16.7537	15.4641	0.923025	17.7607	15.8317	0.891391	3	1.005	0.0144338	1.0525	0.0025	Complex I	GAMMA CARBONIC ANHYDRASE-LIKE 2 (GAMMA CAL2)
At3g62790.1	1.36021	1.59908	1.17561	1.24036	1.9011	1.53271	2.34145	2.55305	1.09037						Complex I	NADH-ubiquinone oxidoreductase-related
At3g62810.1	3.18579	2.71404	0.851923	3.29545	2.43564	0.739091	2.56887	2.81344	1.0952						Complex I	complex 1 family protein / LVR family protein
At4g02580.1	55.5901	66.393	1.19433	54.6652	58.1551	1.06384	55.739	54.599	0.979547	9	0.825	0.0275379	0.6475	0.0188746	Complex I	NADH-ubiquinone oxidoreductase 24 kDa subunit
At4g16450.1	3.95215	3.35238	0.848241	3.46598	1.42478	0.411077	4.61752	1.80501	0.390905						Complex I	Unknown protein
At4g20150.1	74.879	72.5283	0.968606	67.4081	60.1846	0.89284	82.3435	61.8135	0.750678						Complex I	Unknown protein
At4g34700.1	53.7484	40.081	0.745715	45.8445	33.8482	0.738326	38.621	29.5644	0.7655						Complex I	B22 SUBUNIT OF EUKARYOTIC MITOCHONDRIAL COMPLEX I (CIB22)
At5g08530.1	36.9128	39.4846	1.06967	40.6404	31.6816	0.779558	41.0781	33.525	0.816127	15	1.31	0.114382	0.87	0.102225	Complex I	51 KDA SUBUNIT OF COMPLEX I (CI51)
At5g11770.1	72.7543	72.4859	0.996311	82.4127	73.2027	0.888245	75.4473	77.0891	1.02176	4	2.495	0.7815	1.145	0.234041	Complex I	NADH-ubiquinone oxidoreductase 20 kDa subunit, mitochondrial
At5g18800.2	7.75017	8.47448	1.09346	8.08636	6.91974	0.85573	8.17262	7.53637	0.922148						Complex I	Cox19-like CHCH family protein
At5g37510.1	0.705962	0.730346	1.03454	1.02679	0.887164	0.864014	1.19629	0.756111	0.632048	14	1.2375	0.0476751	1.1025	0.07565	Complex I	EMBRYO DEFECTIVE 1467 (EMB1467)
At5g47890.1	56.3674	55.1503	0.978409	51.7724	53.1631	1.02686	46.3201	42.1748	0.910507						Complex I	NADH-ubiquinone oxidoreductase B8 subunit
At5g52840.1	45.9592	55.6555	1.21098	53.5416	52.9409	0.988782	49.5193	40.2362	0.812535	8	0.8575	0.146195	1.0675	0.12392	Complex I	NADH-ubiquinone oxidoreductase-related
At5g63510.1	3.6638	3.32773	0.908272	3.95012	3.229	0.817443	4.11174	3.50068	0.851386	2	1.005	0.0144338	1.0525	0.0025	Complex I	GAMMA CARBONIC ANHYDRASE LIKE 1 (GAMMA CAL1)
At5g66510.1	1.47372	2.6036	1.76669	1.8225	2.00393	1.09955	2.41021	1.28951	0.535018						Complex I	GAMMA CARBONIC ANHYDRASE 3 (GAMMA CA3)
At5g67590.1	49.0786	23.748	0.483878	42.692	23.5145	0.550794	46.7381	26.6147	0.569443	2	1.3225	0.201799	0.6075	0.00478714	Complex I	NDUFS4
AtMg00060.1	338.589	344.515	1.0175	398.855	320.534	0.803636	398.491	333.297	0.836397						Complex I	NADH DEHYDROGENASE SUBUNIT 5C (NAD5C)
AtMg00070.1	184.684	408.053	2.20947	207.693	397.285	1.91284	236.011	423.626	1.79494	3	0.883988	0.02314	1.04944	0.0402265	Complex I	NADH DEHYDROGENASE SUBUNIT 9 (NAD9)
AtMg00285.1	157.483	180.567	1.14658	174.955	163.236	0.933021	169.788	163.37	0.962204	5	2.03986	0.323172	3.80106	1.41899	Complex I	NADH DEHYDROGENASE 2A (NAD2A)
AtMg00510.1	213.045	325.877	1.52961	264.629	307.179	1.16079	272.229	406.73	1.49407	4	1.01483	0.0248741	0.92399	0.0295919	Complex I	NADH DEHYDROGENASE SUBUNIT 7 (NAD7)
AtMg00513.1	288.178	328.969	1.14155	335.377	288.962	0.861601	334.469	299.54	0.895572	0	0.950676	0.0377638	1.24488	0.086194	Complex I	NADH DEHYDROGENASE 5A (NAD5A)
AtMg00516.1	280.911	422.087	1.50256	351.473	392.166	1.11578	353.195	396.012	1.12123		0.842076	0.0835278	0.877807	0.144466	Complex I	NADH DEHYDROGENASE 1C (NAD1C)
AtMg00580.1	490.55	491.665	1.00227	554.696	428.441	0.772388	575.773	438.785	0.76208	2	0.945407	0.0701779	1.21466	0.120898	Complex I	NADH DEHYDROGENASE SUBUNIT 4 (NAD4)
AtMg00650.1	82.5439	64.7511	0.784445	97.1261	63.0989	0.649659	90.7938	66.1521	0.728597						Complex I	NADH DEHYDROGENASE SUBUNIT 4L (NAD4L)
AtMg01120.1	25.2681	27.8093	1.10057	27.5232	39.1941	1.42404	32.3382	35.7186	1.10453		0.842076	0.0835278	0.877807	0.144466	Complex I	NADH DEHYDROGENASE 1B (NAD1B)
AtMg01320.1	280.295	352.313	1.25693	322.33	321.751	0.998206	329.764	345.622	1.04809						Complex I	NADH DEHYDROGENASE 2B (NAD2B)
At1g08480.1	20.9263	22.3839	1.06965	18.855	24.658	1.30777	17.0869	21.7912	1.27532						Complex II	SUCCINATE DEHYDROGENASE 6 (SDH6)
At1g47420.1	31.4801	28.4556	0.903923	32.1785	28.5728	0.887947	32.26	26.9114	0.834204	2	0.405	0.0513971	0.3575	0.105623	Complex II	SUCCINATE DEHYDROGENASE 5 (SDH5)
At2g46390.1	60.9442	64.05	1.05096	61.0471	60.8932	0.997479	77.8727	62.0032	0.796212						Complex II	SUCCINATE DEHYDROGENASE 8 (SDH8)
At2g46505.1	23.6373	27.8113	1.17658	26.7246	29.5801	1.10685	29.9969	26.1651	0.87226						Complex II	SUCCINATE DEHYDROGENASE SUBUNIT 4 (SDH4)
At3g47833.1	11.1122	11.5015	1.03503	10.4161	12.9331	1.24164	11.5246	11.7919	1.02319						Complex II	SUCCINATE DEHYDROGENASE 7 (SDH7)
At5g40650.1	11.2326	10.2911	0.916183	11.0552	11.9842	1.08403	8.54688	10.4065	1.21758	3	1.5725	0.149576	0.725	0.101776	Complex II	SUCCINATE DEHYDROGENASE 2-2 (SDH2-2)
At5g62575.1	1.41354	2.17379	1.53783	1.15203	1.27558	1.10724	0.544389	0.91202	1.67531						Complex II	SUCCINATE DEHYDROGENASE 7 (SDH7)
At5g62575.2	2.08273	1.27057	0.610048	1.67368	1.78453	1.06623	1.20317	1.24605	1.03565						Complex II	SUCCINATE DEHYDROGENASE 7 (SDH7)
At5g66760.1	16.1462	19.8233	1.22774	19.0516	18.7125	0.982201	14.3852	13.5285	0.940449	7	0.8125	0.103068	1.0375	0.0668799	Complex II	SUCCINATE DEHYDROGENASE 1-1 (SDH1-1)
At1g15120.1	34.2113	25.4124	0.742807	24.3807	24.1357	0.98995	28.4149	21.7009	0.763716						Complex III	Ubiquinol-cytochrome C reductase hinge protein
At1g51980.1	6.72789	8.23882	1.22458	8.51048	8.45744	0.993768	8.20588	7.556	0.920803	32	1.335	0.129647	1.005	0.0433013	Complex III	Insulinase (Peptidase family M16) protein
At2g01090.1	9.65525	6.12244	0.634105	5.7072	3.68799	0.6462	4.60383	3.82675	0.831211						Complex III	Ubiquinol-cytochrome C reductase hinge protein
At2g40765.1	41.6078	36.0243	0.865806	34.6263	37.0147	1.06897	25.8705	29.4903	1.13992						Complex III	Unknown protein
At3g02090.1	9.23467	10.7782	1.16714	10.0844	10.3911	1.03041	9.19187	9.7509	1.06082	26	0.695	0.05058	0.9925	0.232822	Complex III	MPPBETA
At3g10860.1	23.9374	22.0416	0.920803	28.0826	25.18	0.896641	27.7563	16.3396	0.588681						Complex III	Cytochrome b-c1 complex, subunit 8 protein
At3g16480.1	11.0441	14.7852	1.33875	11.3765	15.9777	1.40444	14.1653	11.7334	0.828322	9	0.955	0.0409268	1.0325	0.0515388	Complex III	MITOCHONDRIAL PROCESSING PEPTIDASE ALPHA SUBUNIT (MPPalpha)
At3g27240.1	21.8612	27.7003	1.2671	26.7646	32.3889	1.21014	23.4018	24.5878	1.05068						Complex III	Cytochrome C1 family
At3g52730.1	69.6523	75.5183	1.08422	59.5533	72.8683	1.22358	63.2121	57.6898	0.91264						Complex III	ubiquinol-cytochrome C reductase UQCRX/QCR9-like family protein
At4g32470.1	40.5302	46.249	1.1411	41.6618	44.6714	1.07224	39.2633	40.3261	1.02707	3	1.46	0.171901	1.015	0.143672	Complex III	Cytochrome bd ubiquinol oxidase
At5g05370.1	7.41265	9.38657	1.26629	10.5097	8.57586	0.815993	6.86249	6.07031	0.884563						Complex III	Cytochrome b-c1 complex, subunit 8 protein
At5g40810.1	3.32776	3.95821	1.18945	3.61728	5.27403	1.45801	4.27201	3.16868	0.741729						Complex III	Cytochrome C1 family
At1g22450.1	32.3003	44.8626	1.38892	36.9978	40.8017	1.10281	37.1456	35.6909	0.960839	3	0.7475	0.0771767	1.06	0.255441	Complex IV	CYTOCHROME C OXIDASE 6B (COX6B)
At1g22840.1	20.868	20.3202	0.973748	20.0374	19.228	0.959607	14.4258	15.4826	1.07326	4	0.82	0.0657013	0.5125	0.131363	Complex IV	CYTOCHROME C-1 (CYTC-1)
At1g72020.1	29.5649	18.3441	0.620468	27.7284	19.907	0.717928	40.9569	18.3778	0.44871						Complex IV	Unknown protein
At1g80230.1	25.0291	25.9699	1.03759	27.6357	27.5819	0.998052	19.6003	21.8995	1.1173						Complex IV	Rubredoxin-like superfamily protein
At2g47380.1	24.8654	21.2255	0.853619	24.0982	21.6465	0.898263	21.0115	19.6482	0.935119						Complex IV	Cytochrome c oxidase subunit Vc family protein
At3g15640.1	8.11436	7.29609	0.899159	6.9132	6.39752	0.925407	6.07647	6.13035	1.00887	4	0.9175	0.0283945	0.79	0.0308221	Complex IV	Rubredoxin-like superfamily protein
At3g62400.2	6.01725	7.36075	1.22327	5.47889	6.94307	1.26724	4.73594	4.48319	0.946631						Complex IV	Unknown protein
At4g00860.1	34.2178	33.2285	0.971087	33.3076	32.6475	0.980184	33.6234	31.5525	0.938411						Complex IV	ATOZI1
At4g10040.1	28.931	31.2083	1.07871	46.0797	39.3736	0.854467	9.6618	7.80617	0.807941	2	0.82	0.0657013	0.5125	0.131363	Complex IV	CYTOCHROME C-2 (CYTC-2)
At4g21105.1	37.8428	31.2536	0.825881	30.5632	33.1275	1.0839	39.2881	33.1053	0.84263						Complex IV	cytochrome-c oxidases, electron carriers
At4g37830.1	50.0679	49.5206	0.989068	47.1235	47.9587	1.01772	37.1484	44.293	1.19233						Complex IV	cytochrome c oxidase-related
At5g57815.1	27.1543	26.7013	0.983318	25.8358	23.9777	0.928081	34.7567	32.331	0.930209						Complex IV	Cytochrome c oxidase, subunit Vib family protein
AtMg00160.1	468.06	589.056	1.25851	493.805	533.85	1.08109	531.463	548.544	1.03214	4	0.995922	0.0185292	0.919978	0.031803	Complex IV	CYTOCHROME OXIDASE 2 (COX2)
AtMg00730.1	550.284	764.746	1.38973	618.851	715.814	1.15668	668.567	754.41	1.1284						Complex IV	CYTOCHROME C OXIDASE SUBUNIT 3 (COX3)
AtMg01360.1	1009.08	2064.09	2.04552	1129.2	1902.33	1.68468	1180.16	1964.38	1.6645						Complex IV	CYTOCHROME OXIDASE (COX1)
At1g51650.1	60.6341	64.3079	1.06059	52.8351	61.0143	1.15481	53.8433	53.7847	0.998913						Complex V	ATP synthase epsilon chain, mitochondrial
At2g19680.1	3.36854	4.49525	1.33448	4.10363	3.91485	0.953996	2.61673	2.96371	1.1326						Complex V	Mitochondrial ATP synthase subunit G protein
At2g21870.1	22.782	15.415	0.676631	22.5425	14.8084	0.65691	26.7972	13.5549	0.505835	5	0.9225	0.0160078	1.0175	0.00478714	Complex V	MALE GAMETOPHYTE DEFECTIVE 1 (MGP1)
At2g33040.1	118.906	130.418	1.09682	108.091	116.415	1.07701	119.299	99.8406	0.836892	8	1.0025	0.0256174	0.975	0.0119024	Complex V	GAMMA SUBUNIT OF MT ATP SYNTHASE (ATP3)
At3g46430.1	57.2117	37.3045	0.652043	56.1811	32.9916	0.587236	51.6815	23.2479	0.449829						Complex V	6 Kda peptide of F0 complex
At3g52300.1	28.4947	30.3723	1.06589	27.7622	28.9326	1.04216	29.4672	23.3574	0.792655	2	0.96	0.173638	1.195	0.205852	Complex V	ATP SYNTHASE D CHAIN, MITOCHONDRIAL (ATPQ)
At4g29480.1	62.4227	64.9516	1.04051	55.9151	57.2282	1.02348	42.953	42.5824	0.991373						Complex V	Mitochondrial ATP synthase subunit G protein
At4g30010.1	88.383	95.9894	1.08606	88.8232	98.174	1.10527	91.4023	82.7242	0.905056						Complex V	Unknown protein
At5g04750.1	23.6577	20.6063	0.871022	18.2094	17.8837	0.982114	21.9431	24.5742	1.11991						Complex V	F1F0-ATPase inhibitor protein
At5g13450.1	37.1041	34.8564	0.939422	33.8921	29.067	0.857635	35.3014	27.5642	0.780825	10	0.7025	0.0103078	0.6075	0.0733002	Complex V	DELTA SUBUNIT OF MT ATP SYNTHASE (ATP5)
At5g15320.1	29.1214	30.5854	1.05027	24.0422	29.0036	1.20636	25.0376	23.8007	0.950596						Complex V	Unknown protein
At5g47030.1	104.288	95.5572	0.916281	118.464	112.059	0.945932	105.587	87.7858	0.831407	4	0.7725	0.0829031	0.89	0.27553	Complex V	mitochondrial ATP synthase subunit delta
AtMg00410.1	342.607	535.256	1.5623	403.374	508.034	1.25946	431.362	502.899	1.16584						Complex V	ATPASE SUBUNIT 6-1 (ATP6-1)
AtMg01080.1	3493.76	3147.73	0.900959	3565.75	3208.55	0.899823	3681.84	2921.48	0.793485						Complex V	MITOCHONDRIAL F0-ATPASE SUBUNIT 9 (ATP9)
AtMg01170.1	112.969	0.338747	0.00299858	131.221	0.239554	0.00182558	145.61	0.300879	0.00206633						Complex V	ATP6-2
AtMg01190.1	1547.69	2555.63	1.65125	1993.78	2501.89	1.25485	2012.23	2700.1	1.34184	28	0.471951	0.0175217	0.778085	0.0743158	Complex V	ATP SYNTHASE SUBUNIT 1 (ATP1)
At1g02410.1	9.42665	9.39974	0.997145	8.29211	9.03076	1.08908	5.86206	6.92872	1.18196						COX biogenesis	cytochrome c oxidase assembly protein CtaG / Cox11 family
At1g53030.1	11.7393	10.3551	0.882089	7.31583	6.3991	0.874692	7.80429	8.20543	1.0514						COX biogenesis	copper chaperone
At2g44520.1	14.894	17.7	1.1884	14.1799	15.9221	1.12286	10.8997	12.3723	1.13511						COX biogenesis	CYTOCHROME C OXIDASE 10 (COX10)
At3g08950.1	3.25756	2.96767	0.91101	3.11358	4.19436	1.34712	3.18784	2.53248	0.794421						COX biogenesis	HOMOLOGUE OF THE COPPER CHAPERONE SCO1 (HCC1)
At3g15352.1	5.31013	3.75944	0.707975	4.9082	4.64168	0.9457	2.70927	1.75698	0.648507						COX biogenesis	CYTOCHROME C OXIDASE 17 (COX17)
At5g56090.1	2.69866	2.76939	1.02621	2.14631	2.66267	1.24058	1.69995	1.58373	0.931635						COX biogenesis	CYTOCHROME C OXIDASE 15 (COX15)
At1g05205.1	6.42734	7.9476	1.23653	5.75237	7.33336	1.27484	7.34062	7.20709	0.981809						Other genes	Unknown protein
At1g10030.1	3.15684	4.59918	1.45689	3.46862	3.99822	1.15268	3.99927	3.73057	0.932812						Other genes	HOMOLOG OF YEAST ERGOSTEROL28 (ERG28)
At1g24180.1	13.917	15.6465	1.12427	14.6782	16.4824	1.12292	8.94319	12.8202	1.43351	9	1.415	0.313089	1.2175	0.197669	Other genes	IAA-CONJUGATE-RESISTANT 4 (IAR4)
At1g71780.1	7.46561	8.33106	1.11593	8.70045	8.23406	0.946395	7.18798	7.66393	1.06621						Other genes	Unknown protein
At2g20820.1	17.3989	16.2885	0.936179	16.2058	19.6882	1.21489	15.5952	12.4687	0.799521						Other genes	Unknown protein
At2g20820.2	12.9859	14.2665	1.09861	15.7508	13.8084	0.876678	13.4189	12.2076	0.909737						Other genes	Unknown protein
At2g35120.1	4.76161	6.07131	1.27505	3.70381	4.36171	1.17763	3.93365	3.27133	0.831628						Other genes	Single hybrid motif superfamily protein
At2g42310.1	19.009	18.9386	0.996295	16.7114	12.4508	0.74505	16.9347	22.5204	1.32984						Other genes	Unknown protein
At2g46540.1	30.9978	37.204	1.20021	29.4742	31.2781	1.0612	32.8818	28.6644	0.871741						Other genes	Unknown protein
At3g09810.1	17.6538	15.3057	0.866991	15.3738	12.3539	0.803566	9.31862	7.04061	0.755542	3	1.355	0.187194	0.695	0.0638357	Other genes	ISOCITRATE DEHYDROGENASE VI (IDH-VI)
At3g13845.1	7.77363	10.6627	1.37165	7.81593	6.71589	0.859256	6.26066	6.57702	1.05053						Other genes	Unknown protein
At3g13930.1	42.0199	55.6823	1.32514	37.6223	40.5637	1.07818	41.2655	40.0438	0.970393	14	1.3625	0.0702822	1.2375	0.11686	Other genes	Dihydrolipoamide acetyltransferase
At3g17780.1	14.559	11.2556	0.773103	14.385	12.0751	0.839423	12.4349	16.1356	1.2976						Other genes	Unknown protein
At3g43810.1	57.0049	49.9702	0.876595	53.2595	55.1221	1.03497	95.59	47.5221	0.497145	4	0.9525	0.0205649	0.9725	0.0278014	Other genes	CALMODULIN 7 (CAM7)
At4g00585.1	31.6536	31.2396	0.98692	30.2875	29.2386	0.965371	25.9431	25.2352	0.972712						Other genes	Unknown protein
At4g11010.1	58.8525	64.3497	1.09341	48.0942	57.5695	1.19701	77.2822	58.3231	0.754678	6	1.4225	0.241501	1.39	0.289914	Other genes	NUCLEOSIDE DIPHOSPHATE KINASE 3 (NDPK3)
At5g08060.1	46.0258	48.6918	1.05792	47.5276	50.3132	1.05861	43.9416	43.1956	0.983025	2	1.03	0.0514782	0.935	0.0497494	Other genes	Unknown protein
At5g48580.1	15.4338	18.6638	1.20928	13.8835	16.8607	1.21444	22.4006	17.4095	0.777186						Other genes	FK506- AND RAPAMYCIN-BINDING PROTEIN 15 KD-2 (FKBP15-2)
At5g50850.1	67.51	76.7932	1.13751	53.6849	51.4156	0.957729	61.2194	59.2508	0.967844	7	0.6975	0.00478714	0.9075	0.0651121	Other genes	MACCI-BOU (MAB1)
At2g03690.1	6.41053	5.82049	0.907958	6.68361	6.07829	0.909432	5.00927	5.05772	1.00967						Ubiquinone biogenesis	Ubiquinone biosynthesis protein COQ4 homolog
At2g30920.1	2.71898	3.09965	1.14	1.97344	3.01898	1.52981	3.60177	3.00232	0.833568						Ubiquinone biogenesis	COENZYME Q 3 (COQ3)
At4g01660.1	6.93068	5.36861	0.774614	10.1938	7.7701	0.762241	4.45233	3.59373	0.807156						Ubiquinone biogenesis	ABC TRANSPORTER 1 (ABC1)
